# Supplementary material for: Metabonomics Analysis of Stem Extracts from Dalbergia sissoo
Source: Molecules. 2022 Mar 18;27(6):1982. doi: 10.3390/molecules27061982 (PMC8953952; doi:10.3390/molecules27061982)
Supplement: Supplementary file 1 [file molecules-27-01982-s001.zip]

Archive with 4 entries (3 files):
- molecules-1572399-supplementary/
- molecules-1572399-supplementary/Table S1-The results of the positive ion table..xls
- molecules-1572399-supplementary/Table S2-The results of the negative ion table.csv
- molecules-1572399-supplementary/Table S3-A list  of  the 735 metabolites detected in this study.csv
