# Supplementary material for: Metabonomics Analysis of Stem Extracts from Dalbergia sissoo
Source: Molecules. 2022 Mar 18;27(6):1982. doi: 10.3390/molecules27061982 (PMC8953952; doi:10.3390/molecules27061982)
Supplement: Supplementary file 1 [file molecules-27-01982-s001.zip › molecules-1572399-supplementary/Table S1-The results of the positive ion table..xls]

ID	Metabolite	Metab ID	Library ID	KEGG Compound ID	M/Z	Retention time	Mode	Adducts	Formula	Fragmentation Score	Theoretical Fragmentation Score	Mass Error	CAS ID	RSD	X1	X2	X3	X4	X5	X6	B1	B2	B3	B4	B5	B6	QC01	QC02	QC03
pos_1	metab_0	metab_0	-	-	223.0596	2.9038	pos	-	-	-	-	-	-	0.11303768661699999	4.8096	4.7543	4.2821	4.7162	4.8523	4.6271	4.9208	4.8863	4.6464	4.8855	4.9170	4.6875	4.7323	4.6926	4.7895
pos_2	metab_1	metab_1	-	-	415.2111	6.4638	pos	-	-	-	-	-	-	0.0715746629777	4.9876	5.1579	4.9115	5.0639	5.1256	4.9168	4.9860	5.2847	5.2301	5.3318	5.2387	5.3219	5.0166	5.0120	5.0670
pos_3	metab_2	metab_2	-	-	239.0545	2.7099	pos	-	-	-	-	-	-	0.0322232846478	4.9487	4.7899	4.7941	4.8614	5.0214	4.6673	5.0675	3.7516	3.8013	3.8577	4.1083	3.8356	4.6299	4.6576	4.6481
pos_4	metab_3	metab_3	-	-	440.2276	3.5094	pos	-	-	-	-	-	-	0.159992849184	4.7256	4.5380	4.6139	4.6977	4.8205	4.8022	3.8507	3.5280	3.9190	3.7367	3.5827	3.6897	4.5363	4.5316	4.6496
pos_5	Citric acid	metab_4	HMDB0000094	C00158	407.0330	0.8494	pos	M+H-H2O, 2M+Na, 2M+H, M+K, M+Na, M+H, M+H-2H2O	C6H8O7	71.7	-	-3.2274938535356497	77-92-9	0.0188433831425	2.2997	2.6393	2.6979	2.6973	3.0780	2.7064	3.2467	3.8448	3.6882	3.9546	3.8824	3.4983	3.5024	3.5073	3.4913
pos_6	metab_5	metab_5	-	-	715.1627	0.6187	pos	-	-	-	-	-	-	0.23128700081099998	2.9723	2.9293	2.7634	2.9783	3.0831	2.7054	2.5117	2.7494	2.4424	2.8705	2.8999	3.0290	2.1717	2.3402	2.1806
pos_7	Ricinoleic Acid methyl ester	metab_6	-	-	335.2553	8.8687	pos	M+H, M+NH4, M+Na, M+K, M+ACN+H, M+H-H2O	C19H36O3	71.3	-	-0.949196597624306	-	0.1205388229	2.4934	2.6473	1.6970	3.5861	3.5397	1.9445	2.7188	3.5531	4.7155	2.8730	4.5690	2.9860	3.5886	3.6816	3.6841
pos_8	metab_7	metab_7	-	-	447.1979	3.7849	pos	-	-	-	-	-	-	0.18450405701499997	3.9356	3.9952	4.4095	3.8832	4.2291	3.3840	3.8176	3.3491	4.1203	3.9019	3.5267	3.5904	3.9170	3.9007	4.0412
pos_9	metab_8	metab_8	-	-	557.1193	0.6087	pos	-	-	-	-	-	-	0.0724031520934	3.8047	3.8708	3.6634	3.7469	3.9572	3.6437	3.9592	4.4995	4.0951	4.5784	4.5693	3.7817	4.0717	4.1327	4.0917
pos_10	metab_9	metab_9	-	-	637.1295	0.6087	pos	-	-	-	-	-	-	0.12406821473400001	3.5172	3.5357	2.8035	3.2857	3.3402	3.1304	2.6728	2.5740	2.3736	2.1916	2.3799	2.6048	3.1406	3.0368	3.1244
pos_11	metab_10	metab_10	-	-	567.2214	3.9952	pos	-	-	-	-	-	-	0.0320748089134	3.8828	4.1544	3.7507	3.7488	4.0066	3.8219	4.0620	4.5217	4.4587	4.2804	4.4604	4.4845	4.0659	4.0835	4.0562
pos_12	metab_11	metab_11	-	-	339.1184	3.9847	pos	-	-	-	-	-	-	0.0291236838003	3.8133	3.3590	3.7526	3.5212	3.5311	3.6092	3.5885	3.6047	3.5021	3.4279	3.5434	3.5906	3.5432	3.5652	3.5654
pos_13	metab_12	metab_12	-	-	315.0861	4.3460	pos	-	-	-	-	-	-	0.01819285495	5.1447	5.0274	4.6125	4.8613	4.7642	5.1843	4.9626	3.7947	3.8847	2.7710	3.4869	3.0979	4.9531	4.9374	4.9471
pos_14	metab_13	metab_13	-	-	245.1532	4.6763	pos	-	-	-	-	-	-	0.032053312716799995	3.8898	3.2089	4.5147	3.5337	3.3536	3.1362	3.3752	1.1498	2.5434	2.3561	1.5593	1.1562	3.8114	3.8343	3.8369
pos_15	metab_14	metab_14	-	-	451.1742	4.7531	pos	-	-	-	-	-	-	0.0728477447832	3.3012	3.0350	3.2117	3.2358	3.1795	3.4140	3.1428	3.1900	3.3160	3.3031	3.2474	3.3717	3.0923	3.1166	3.0534
pos_16	metab_15	metab_15	-	-	845.3033	4.7435	pos	-	-	-	-	-	-	0.09289511428739998	2.4199	1.6636	2.2779	1.0674	2.1520	2.8199	3.0600	3.1496	3.2517	3.2924	3.2095	3.3701	2.2002	2.1218	2.1819
pos_17	metab_16	metab_16	-	-	301.1066	5.3167	pos	-	-	-	-	-	-	0.0291462513491	4.3490	4.0935	3.5842	3.2633	3.0943	3.2426	4.0965	2.7342	2.4032	2.0859	2.3392	2.2652	3.7718	3.7579	3.7832
pos_18	3',4'-DIMETHOXYFLAVONE	metab_17	-	-	283.0960	5.5467	pos	M+H, 2M+K, 2M+H, M+K, M+Na	C17H14O4	69.6	-	-1.61878549839099	-	0.0424512282254	5.5443	5.7774	5.3519	5.5957	5.7383	5.7931	4.8053	4.6135	4.0994	3.8823	4.4915	4.2730	5.6821	5.6676	5.7041
pos_19	metab_18	metab_18	-	-	325.1045	5.4698	pos	-	-	-	-	-	-	0.0303345696596	3.8175	2.5646	3.1995	3.5880	3.6905	4.0130	2.5701	2.3870	2.4437	2.2432	2.3783	2.4703	3.4388	3.4568	3.4647
pos_20	metab_19	metab_19	-	-	387.1799	5.9187	pos	-	-	-	-	-	-	0.0416362280616	4.2671	4.5126	4.5590	4.4426	4.6343	4.3201	4.7127	4.9359	4.9403	4.9308	4.9912	4.9583	4.6109	4.6105	4.6416
pos_21	metab_20	metab_20	-	-	835.2977	4.7435	pos	-	-	-	-	-	-	0.15578200854000002	1.9229	1.2337	2.2053	1.7086	2.0298	1.2099	2.8270	3.2883	3.4131	3.4810	3.3432	3.5062	2.1719	2.2930	2.2964
pos_22	metab_21	metab_21	-	-	831.2848	4.2676	pos	-	-	-	-	-	-	0.09216565072899999	3.4942	3.6871	3.6420	3.5027	3.8704	3.3614	3.6004	4.2169	4.2234	4.1856	4.2202	4.2803	3.5984	3.6381	3.6785
pos_23	metab_22	metab_22	-	-	285.1480	6.8520	pos	-	-	-	-	-	-	0.06455971757040001	4.2588	4.4176	4.0649	4.3224	4.5378	4.0874	3.9789	3.9515	3.6914	3.1711	3.4964	2.4964	4.2402	4.2751	4.2202
pos_24	metab_23	metab_23	-	-	533.1972	3.9352	pos	-	-	-	-	-	-	0.10868882164999999	4.2467	4.4025	4.0990	4.1688	4.1848	4.0570	4.9187	4.7634	5.2091	5.2369	4.7388	5.0306	4.6749	4.6912	4.7615
pos_25	metab_24	metab_24	-	-	967.3383	3.7439	pos	-	-	-	-	-	-	0.0537277399118	2.2051	2.7471	2.7002	2.3956	2.5011	2.2224	2.8844	3.7715	3.6658	3.8295	3.6225	3.8805	2.6607	2.6697	2.7043
pos_26	Diphenol glucuronide	metab_25	HMDB0059998	-	309.0585	2.8316	pos	M+H-H2O, M+H, M+Na, M+NH4, M+H-2H2O	C12H14O8	-	60.8	-1.6880778631132	-	0.0952299692639	2.6607	2.0348	3.4130	2.1338	1.6666	1.7254	2.5243	2.5564	2.9381	2.4945	2.0968	2.6510	3.0553	3.0289	3.1089
pos_28	metab_27	metab_27	-	-	349.2345	7.6181	pos	-	-	-	-	-	-	0.132050198526	1.8687	1.9725	1.5692	2.9999	3.0545	1.5141	1.5848	3.3109	4.4121	2.8391	4.2970	3.1972	3.2658	3.2666	3.3623
pos_29	metab_28	metab_28	-	-	352.2455	8.1681	pos	-	-	-	-	-	-	0.0695797201276	3.5137	3.3799	1.8922	2.1774	3.0169	2.9882	2.7569	2.9167	4.0678	3.3285	3.2040	4.0964	3.2508	3.2694	3.2096
pos_32	metab_31	metab_31	-	-	661.4457	9.4063	pos	-	-	-	-	-	-	0.0678128882987	2.8072	3.0094	2.1813	2.7480	3.1133	2.7345	2.6267	3.1178	3.0586	3.0294	2.7925	2.6957	2.7880	2.8372	2.8424
pos_33	metab_32	metab_32	-	-	541.3303	9.6803	pos	-	-	-	-	-	-	0.042184801229300004	2.7191	2.6310	3.2295	2.8430	2.9036	2.9196	1.9958	2.4389	2.1933	2.2559	2.3877	2.3126	2.7358	2.7319	2.7650
pos_34	metab_33	metab_33	-	-	538.3880	9.6803	pos	-	-	-	-	-	-	0.031352639772299996	3.0818	2.4208	3.9226	3.0303	3.0174	3.0927	2.8835	2.7847	3.0951	2.8180	2.9048	2.4880	3.0741	3.0663	3.0475
pos_35	metab_34	metab_34	-	-	310.3104	9.4740	pos	-	-	-	-	-	-	0.0186981608148	5.7316	5.7411	5.7685	5.7610	5.7279	5.7131	5.8323	6.0221	5.8841	5.9760	5.9300	5.9569	5.7613	5.7748	5.7760
pos_36	Linoleamide	metab_35	LMFA08010008;HMDB0062656	-	280.2632	8.6540	pos	M+H, 2M+Na, 2M+H, M+K, M+Na	C18H33NO	58.1	-	-1.14994185629407	3072-13-7	0.020565738530000002	5.9902	5.9688	6.0145	6.0144	5.9129	5.9581	6.0996	6.3140	6.0869	6.2168	6.2019	6.2007	6.0211	6.0209	6.0054
pos_37	metab_36	metab_36	-	-	685.4339	10.9106	pos	-	-	-	-	-	-	0.0712601830831	4.8743	4.9431	4.8705	4.7324	4.9834	4.8172	4.7029	5.1199	5.1229	4.9671	5.0175	5.0643	4.8179	4.8218	4.8724
pos_38	metab_37	metab_37	-	-	435.3616	10.5926	pos	-	-	-	-	-	-	0.069004657237	4.8585	4.8827	5.3458	4.9309	5.1321	4.9165	3.1340	3.1868	3.2614	2.7299	3.0979	2.8814	4.8377	4.8718	4.8977
pos_39	metab_38	metab_38	-	-	398.9058	0.5461	pos	-	-	-	-	-	-	0.050212883043800005	3.3586	3.3316	3.3127	3.2204	3.3480	3.1517	3.2669	3.4335	3.4135	3.3872	3.3956	3.4090	3.3398	3.3443	3.3039
pos_40	metab_39	metab_39	-	-	723.1920	0.5992	pos	-	-	-	-	-	-	0.09827876282739999	3.1863	3.2816	2.6438	3.0112	3.2251	2.8015	3.0595	3.4587	3.1259	3.4896	3.5130	3.2881	3.2360	3.3201	3.2697
pos_41	metab_40	metab_40	-	-	683.2406	2.9147	pos	-	-	-	-	-	-	0.0171610398074	3.3178	3.5974	3.4606	3.2568	3.5645	3.2774	3.8008	4.0093	3.9914	4.0035	4.0161	4.0110	3.6292	3.6270	3.6408
pos_42	metab_41	metab_41	-	-	182.9621	0.5461	pos	-	-	-	-	-	-	0.06660550973669999	3.6816	3.6239	3.6271	3.4476	3.5914	3.3945	3.8858	3.9282	3.8626	3.9013	3.9125	3.7447	3.6996	3.7022	3.6498
pos_43	metab_42	metab_42	-	-	926.8392	0.5361	pos	-	-	-	-	-	-	0.140104878944	2.1894	2.1466	2.2620	1.5957	1.4469	1.7524	2.7209	2.4843	2.5343	2.7072	2.7390	2.4357	2.3947	2.4999	2.4026
pos_44	metab_43	metab_43	-	-	612.8882	0.5461	pos	-	-	-	-	-	-	0.020796644659400003	2.9146	2.9452	2.9290	2.8203	2.9632	2.7632	3.1206	3.1250	3.1055	3.1399	3.1476	3.0122	2.9380	2.9497	2.9320
pos_45	metab_44	metab_44	-	-	198.9395	0.5569	pos	-	-	-	-	-	-	0.0896048475499	3.4527	3.6632	3.3233	3.6705	3.8645	3.6376	2.4017	3.0982	3.0428	3.0136	2.9949	3.3178	3.3062	3.2660	3.2285
pos_46	metab_45	metab_45	-	-	570.8810	0.5461	pos	-	-	-	-	-	-	0.053182852093699995	2.7353	2.7687	2.7756	2.5614	2.6977	2.5927	2.8626	2.8901	2.8801	2.9273	2.9451	2.8497	2.7768	2.7802	2.7380
pos_47	metab_46	metab_46	-	-	427.0766	0.5877	pos	-	-	-	-	-	-	0.0871463115983	3.0405	3.0129	2.4446	2.7653	2.8472	2.8021	2.9187	2.7717	2.5491	2.6366	2.6977	2.4957	2.8286	2.8436	2.7705
pos_48	metab_47	metab_47	-	-	407.0306	0.6187	pos	-	-	-	-	-	-	0.164611713471	1.0653	2.1497	2.0793	1.9220	2.4046	2.0316	1.0958	3.4372	2.1797	3.5619	3.0786	2.6720	2.6206	2.5519	2.6946
pos_49	metab_48	metab_48	-	-	378.1390	2.3925	pos	-	-	-	-	-	-	0.106029549513	2.6402	2.7262	2.5625	2.2708	2.3125	2.2478	4.0203	4.1871	4.3079	4.1009	3.9995	4.2053	3.7672	3.8156	3.8596
pos_51	metab_50	metab_50	-	-	915.2141	0.6187	pos	-	-	-	-	-	-	0.0740059072265	3.1701	3.0439	2.3119	2.8141	2.6419	2.5713	1.6533	2.9319	2.5278	2.8485	2.6973	2.2727	2.8224	2.8725	2.8143
pos_52	metab_51	metab_51	-	-	481.1851	2.9967	pos	-	-	-	-	-	-	0.055086378716500004	4.1313	4.3510	4.1736	4.1702	4.2899	4.1236	3.8658	4.1947	4.1881	4.1671	4.1606	4.2099	4.1170	4.1070	4.1520
pos_53	metab_52	metab_52	-	-	605.2195	2.9147	pos	-	-	-	-	-	-	0.196788960701	3.2511	3.3448	3.0751	3.1767	3.3953	3.2393	3.8381	3.9393	3.8714	3.8894	4.0923	3.9296	3.6315	3.5881	3.7481
pos_54	metab_53	metab_53	-	-	607.2358	3.0937	pos	-	-	-	-	-	-	0.153787948415	3.7210	3.7982	3.5247	3.4962	3.6297	3.4957	4.4234	4.5887	4.3959	4.4819	4.6785	4.5027	4.1647	4.1797	4.2831
pos_55	metab_54	metab_54	-	-	747.2634	3.1151	pos	-	-	-	-	-	-	0.06887822686060001	3.0511	3.5671	3.4016	3.1190	3.3598	3.1674	3.4236	3.7906	3.7691	3.8153	3.7217	3.8414	3.4202	3.4746	3.4715
pos_57	metab_56	metab_56	-	-	421.1495	3.2260	pos	-	-	-	-	-	-	0.074907656034	2.9008	3.2692	3.1439	2.8643	3.2469	2.8371	3.9478	3.7016	3.5917	3.5736	3.7956	3.5088	3.2732	3.3352	3.2899
pos_58	metab_57	metab_57	-	-	556.1296	2.8114	pos	-	-	-	-	-	-	0.105996471054	3.0538	2.4854	3.3224	2.8542	2.3247	2.3517	3.8624	2.7165	3.3588	3.0580	3.0506	3.1382	3.2043	3.1992	3.2792
pos_59	metab_58	metab_58	-	-	459.0979	0.6187	pos	-	-	-	-	-	-	0.050930540882400004	3.3125	3.1578	3.1198	3.3115	3.5743	3.3762	3.2463	2.7800	2.4318	3.0643	2.9396	2.4208	3.0095	3.0486	3.0124
pos_60	metab_59	metab_59	-	-	969.3512	3.5094	pos	-	-	-	-	-	-	0.18799213135	1.8595	2.6946	2.5175	1.8928	2.4012	1.7712	2.9092	3.3545	3.4767	3.5312	3.2574	3.4871	2.7360	2.7439	2.5895
pos_61	metab_60	metab_60	-	-	801.2847	3.5700	pos	-	-	-	-	-	-	0.044574684958100005	2.2093	2.6805	2.3352	2.0599	2.5657	1.9272	3.1397	3.5657	3.5632	3.6392	3.4347	3.5978	2.7900	2.7895	2.7558
pos_62	Lanceoletin	metab_61	LMPK12120182	-	303.0861	3.6460	pos	M+H, 2M+Na, 2M+H, M+Na	C16H14O6	53.0	-	-0.838223544130024	-	0.022333979252999996	5.0631	5.1328	4.7975	5.0938	5.2651	5.1652	4.5330	4.0670	3.5826	2.9524	4.3232	3.0042	4.9717	4.9814	4.9911
pos_63	metab_62	metab_62	-	-	519.1993	3.7944	pos	-	-	-	-	-	-	0.0301307236282	3.6323	3.6990	3.4798	3.4648	3.5057	3.3446	4.3194	4.2491	4.2080	4.2586	4.2079	4.2818	3.8044	3.8291	3.8097
pos_64	metab_63	metab_63	-	-	539.2289	3.8137	pos	-	-	-	-	-	-	0.237598785107	2.0333	2.7857	2.8630	2.7233	3.3633	2.0727	3.1256	3.6042	3.5549	3.6078	3.6055	3.6221	2.8683	2.9809	3.0777
pos_65	metab_64	metab_64	-	-	301.0704	4.0615	pos	-	-	-	-	-	-	0.0482783336288	4.8857	4.8751	3.9993	4.6004	4.4956	4.9132	3.9162	2.1780	1.2847	1.2360	2.4089	1.8161	4.6614	4.6649	4.6264
pos_66	metab_65	metab_65	-	-	567.2210	4.1198	pos	-	-	-	-	-	-	0.013473099477600002	3.4878	3.9145	3.5991	3.3769	3.7182	3.4366	3.8216	4.3518	4.4090	4.0664	4.3350	4.3486	3.8257	3.8254	3.8154
pos_67	metab_66	metab_66	-	-	725.2558	4.1702	pos	-	-	-	-	-	-	0.113883950868	3.1304	3.4019	3.3661	3.0041	3.4491	3.1876	3.3547	4.0789	4.0812	3.9942	4.0639	4.1181	3.3612	3.4530	3.4466
pos_68	metab_67	metab_67	-	-	953.3471	3.9847	pos	-	-	-	-	-	-	0.18147627958299997	2.5565	2.9376	3.0228	2.6709	2.7946	2.3403	2.4373	3.3706	3.1445	3.1904	3.3538	3.4575	2.6376	2.7646	2.6309
pos_69	metab_68	metab_68	-	-	789.2663	4.4290	pos	-	-	-	-	-	-	0.049938623818300006	3.3376	3.4370	3.4929	3.4523	3.7662	3.3801	3.1849	3.9694	4.0431	4.0169	4.0394	4.0804	3.5140	3.5574	3.5359
pos_70	metab_69	metab_69	-	-	239.0698	4.4688	pos	-	-	-	-	-	-	0.16563890027699998	2.5784	1.8645	2.6176	3.2423	2.9139	2.9344	1.4114	2.0254	2.1521	2.0626	2.0541	2.1265	2.5333	2.4008	2.4311
pos_71	metab_70	metab_70	-	-	784.2660	4.7636	pos	-	-	-	-	-	-	0.187257190692	2.7756	2.5094	2.6672	2.8319	2.7532	3.0843	3.1203	3.1810	3.3110	3.3455	3.2572	3.3605	2.7321	2.8219	2.8965
pos_72	metab_71	metab_71	-	-	582.2170	4.7943	pos	-	-	-	-	-	-	0.196568272454	3.0606	2.5559	2.7606	2.9438	3.0310	2.7192	4.2817	3.9379	3.8115	3.3906	3.8908	3.5915	3.5042	3.5450	3.6631
pos_73	metab_72	metab_72	-	-	193.0853	4.7736	pos	-	-	-	-	-	-	0.0667209085804	3.6402	3.5084	3.5205	3.4903	3.6157	3.6328	3.0196	2.6248	2.8691	2.7758	2.9200	2.8604	3.4818	3.4501	3.4241
pos_74	metab_73	metab_73	-	-	595.2292	4.8823	pos	-	-	-	-	-	-	0.027901661565400002	4.8179	4.0693	4.6935	4.4678	4.6518	4.6771	4.2186	3.6571	3.6611	3.3664	3.6670	3.5732	4.5641	4.5869	4.5831
pos_75	metab_74	metab_74	-	-	536.1641	10.5256	pos	-	-	-	-	-	-	0.28491974117400004	4.5962	4.4906	4.5845	4.3281	4.3909	4.3049	4.5131	4.8933	4.7031	4.7559	4.7677	4.8730	3.3334	3.2645	3.4965
pos_76	metab_75	metab_75	-	-	655.4682	11.0494	pos	-	-	-	-	-	-	0.09607363397180001	3.5883	3.5732	3.6352	3.6944	3.6622	3.6985	3.1935	3.4309	3.2141	3.4619	3.2025	3.3087	3.4610	3.4810	3.5398
pos_77	metab_76	metab_76	-	-	733.5722	11.4954	pos	-	-	-	-	-	-	0.044325641882499996	4.1359	4.4518	4.1860	4.1775	4.4737	4.3289	3.9265	3.8887	4.0653	4.1197	3.9740	4.0065	3.9395	3.9014	3.9167
pos_78	metab_77	metab_77	-	-	615.4945	11.5742	pos	-	-	-	-	-	-	0.020857415944700003	5.3034	5.3856	5.0196	5.4132	5.3364	5.5434	5.0578	5.1965	5.0952	5.3248	5.2264	5.1383	5.2930	5.2812	5.2753
pos_79	metab_78	metab_78	-	-	695.4607	12.1451	pos	-	-	-	-	-	-	0.110440213838	3.2930	3.2968	2.5127	3.0485	2.8027	2.6300	3.2538	4.1219	3.6449	4.4038	3.2812	4.3843	3.5863	3.6055	3.6753
pos_80	metab_79	metab_79	-	-	719.4604	11.5045	pos	-	-	-	-	-	-	0.11237325572899999	3.3248	3.2337	2.0220	2.8625	2.4423	2.4692	3.5436	4.2999	3.8850	4.4758	3.4679	4.4887	3.7062	3.6957	3.7827
pos_81	metab_80	metab_80	-	-	733.4764	13.6389	pos	-	-	-	-	-	-	0.05006659187390001	3.6764	2.6421	0.1355	1.4565	1.0127	1.8193	5.0479	4.6282	4.8306	4.9691	5.0245	4.9285	4.4366	4.4210	4.4637
pos_82	metab_81	metab_81	-	-	145.0171	14.0840	pos	-	-	-	-	-	-	0.11243198230799999	2.6294	2.6713	2.6370	2.6008	2.7836	2.5468	2.7203	2.8717	2.9103	2.8880	2.8868	2.9043	2.6834	2.6530	2.7470
pos_83	metab_82	metab_82	-	-	110.0091	14.0714	pos	-	-	-	-	-	-	0.0434574397701	2.0666	2.1175	2.1361	2.0214	2.2065	1.9757	2.2084	2.3408	2.3257	2.3716	2.3596	2.3770	2.1623	2.1338	2.1697
pos_84	metab_83	metab_83	-	-	259.1324	4.9488	pos	-	-	-	-	-	-	0.021226018552	4.8576	3.7988	5.2279	4.6107	4.6386	3.7202	4.1353	2.8696	3.6383	3.2630	3.1171	3.0053	4.6964	4.7036	4.6853
pos_85	metab_84	metab_84	-	-	937.3302	4.7636	pos	-	-	-	-	-	-	0.215492810076	1.7483	1.2738	1.9820	1.2352	2.1804	1.2276	2.7705	3.2626	3.4008	3.4529	3.3211	3.5444	2.1556	2.1760	2.3186
pos_86	metab_85	metab_85	-	-	269.0804	5.0904	pos	-	-	-	-	-	-	0.0277124981116	5.6433	5.6530	5.6868	5.6375	5.7189	5.5840	5.2501	4.7421	4.6340	4.3712	4.5921	4.4009	5.6059	5.6080	5.6276
pos_87	Cochliophilin A	metab_86	HMDB0034445	-	283.0598	5.1469	pos	M+H, 2M+Na, M+K, M+Na	C16H10O5	51.0	-	-0.895503536592572	110204-45-0	0.0328189534787	5.0665	5.1610	3.4425	4.8205	4.7687	5.1681	4.4334	3.4188	2.8043	2.5842	2.9452	3.0152	5.0324	5.0083	5.0340
pos_88	metab_87	metab_87	-	-	259.1325	5.0433	pos	-	-	-	-	-	-	0.0104896807989	4.9640	4.5227	5.1829	5.0723	4.8285	5.0640	4.1102	3.1522	3.8797	3.2964	3.1217	3.2885	4.9158	4.9067	4.9118
pos_90	metab_89	metab_89	-	-	287.0924	5.3359	pos	-	-	-	-	-	-	0.0187707319134	4.5953	3.9096	5.0354	4.8360	4.8679	4.1004	2.9297	2.7583	2.5442	2.4257	2.3344	2.5423	4.5470	4.5391	4.5554
pos_91	metab_90	metab_90	-	-	668.2528	4.7636	pos	-	-	-	-	-	-	0.18138824510499998	3.0364	2.6335	2.9279	2.6582	2.8151	2.9351	3.9177	3.5851	3.7429	3.8199	3.6008	3.7447	3.2684	3.2589	3.3940
pos_92	metab_91	metab_91	-	-	490.2009	5.4891	pos	-	-	-	-	-	-	0.0492303667197	3.6613	2.2316	3.6228	3.6775	3.4333	3.5467	3.3110	1.8213	2.2784	2.0774	1.7137	1.9368	3.1686	3.1978	3.1566
pos_93	metab_92	metab_92	-	-	228.1953	5.6409	pos	-	-	-	-	-	-	0.119328360741	3.4316	3.4517	3.4711	3.3397	3.7379	3.1137	3.7156	4.0570	4.0736	4.0435	4.0060	4.0539	3.5860	3.5125	3.6158
pos_94	metab_93	metab_93	-	-	509.1942	5.6126	pos	-	-	-	-	-	-	0.0317270887876	3.8444	4.3765	4.1085	4.2125	3.9717	4.2722	3.8410	2.2319	1.8845	1.9356	2.1072	2.1488	4.1283	4.1065	4.1031
pos_95	metab_94	metab_94	-	-	741.2522	4.7531	pos	-	-	-	-	-	-	0.156722776329	2.7289	2.4785	2.7228	2.3842	2.7978	2.3707	3.3140	3.3826	3.5459	3.6319	3.4055	3.6138	2.8102	2.7591	2.8920
pos_96	metab_95	metab_95	-	-	489.1857	5.8312	pos	-	-	-	-	-	-	0.0366427554523	4.4180	4.7653	3.8176	4.3923	4.2128	4.5217	3.8378	3.7307	3.8187	2.7716	3.2655	2.8733	4.3759	4.3802	4.3505
pos_97	metab_96	metab_96	-	-	495.1794	5.9286	pos	-	-	-	-	-	-	0.0472570777092	3.1406	3.1288	3.3587	3.1856	3.0107	3.7176	2.8142	3.1175	3.1498	3.1250	3.2610	3.2031	3.1937	3.1924	3.1570
pos_98	metab_97	metab_97	-	-	595.1463	5.8406	pos	-	-	-	-	-	-	0.26122118237799996	1.1381	1.1468	1.3354	1.2262	1.3194	1.1015	2.4514	2.5065	2.4393	2.4928	2.5232	2.5544	1.4112	1.2344	1.2348
pos_99	metab_98	metab_98	-	-	301.1067	6.0294	pos	-	-	-	-	-	-	0.0344717988051	4.6036	4.7978	5.2610	4.8791	5.2484	4.1149	3.6500	3.3282	3.4485	2.9573	3.2548	2.7299	4.8170	4.8149	4.8416
pos_100	metab_99	metab_99	-	-	525.1887	5.9911	pos	-	-	-	-	-	-	0.041517316237199994	3.6320	3.8752	3.6620	3.4994	3.5918	3.8373	3.9729	2.8636	2.9228	2.7697	2.8349	2.6539	3.7025	3.6686	3.6757
pos_101	metab_100	metab_100	-	-	376.2590	5.8989	pos	-	-	-	-	-	-	0.0440220978976	3.6839	3.6713	3.8116	3.5942	3.9550	3.5076	3.8567	4.0886	4.1387	4.2128	4.0310	4.0621	4.0156	3.9977	4.0359
pos_102	metab_101	metab_101	-	-	525.1560	6.1835	pos	-	-	-	-	-	-	0.013136906205799999	3.8117	3.8143	3.6357	4.0846	3.8633	3.7387	3.5941	1.7757	1.6344	1.5523	2.0823	1.5173	3.6801	3.6913	3.6838
pos_103	metab_102	metab_102	-	-	415.2110	6.2327	pos	-	-	-	-	-	-	0.0769946850329	3.1443	3.2340	3.1962	3.1335	3.3672	2.8903	3.1644	3.9172	3.8141	3.7342	3.8046	3.8801	3.1166	3.0774	3.1444
pos_104	metab_103	metab_103	-	-	453.2054	6.1542	pos	-	-	-	-	-	-	0.0445437177936	4.3654	3.5819	4.3444	4.0994	3.8446	3.8920	4.2847	2.5744	3.0871	1.9704	2.5248	2.3062	4.0827	4.0943	4.1202
pos_105	metab_104	metab_104	-	-	525.1537	6.3669	pos	-	-	-	-	-	-	0.143886672699	3.6013	3.8607	3.3074	3.3062	3.5024	3.6758	3.6518	1.4140	0.9525	0.8615	1.6754	0.9479	3.5153	3.5429	3.4192
pos_106	metab_105	metab_105	-	-	553.1491	6.3959	pos	-	-	-	-	-	-	0.110108732524	4.0207	4.5520	3.9112	3.9865	4.2239	4.2345	3.9744	3.4659	3.3297	3.1924	3.1796	3.0944	4.1993	4.1995	4.1136
pos_107	metab_106	metab_106	-	-	613.2254	4.7531	pos	-	-	-	-	-	-	0.09570820447239999	2.7500	2.4567	2.7429	2.4761	2.6975	2.7609	3.3973	3.5487	3.5732	3.6141	3.5383	3.6888	2.7484	2.8022	2.8314
pos_108	metab_107	metab_107	-	-	893.3280	3.9748	pos	-	-	-	-	-	-	0.08713368197310001	3.0535	3.1848	3.0724	2.8999	2.9737	3.1984	2.8263	3.4444	3.2761	3.4611	3.4756	3.6094	2.9398	3.0135	2.9968
pos_109	metab_108	metab_108	-	-	717.2802	3.9748	pos	-	-	-	-	-	-	0.08317339823360001	3.2921	3.5737	3.4642	3.3017	3.3919	3.1759	3.1177	3.8605	3.7434	3.7779	3.8736	3.9599	3.3983	3.4170	3.3460
pos_110	metab_109	metab_109	-	-	511.2086	6.6462	pos	-	-	-	-	-	-	0.0286475840448	4.2991	3.8692	4.6491	4.6879	4.4209	4.3598	3.4529	2.1299	2.5787	2.0933	2.2285	2.1719	4.2765	4.2824	4.3003
pos_111	metab_110	metab_110	-	-	301.0704	4.6198	pos	-	-	-	-	-	-	0.0277046589135	4.8222	4.9268	5.0551	5.0619	5.3952	4.9695	4.7599	5.0312	5.3026	5.1891	4.8947	5.0988	4.9949	4.9948	5.0155
pos_112	metab_111	metab_111	-	-	461.1800	3.9548	pos	-	-	-	-	-	-	0.0344088917461	3.6539	3.7548	3.4922	3.8330	4.0530	3.7085	3.4103	3.4820	3.4359	3.5064	3.3796	3.4344	3.5611	3.5835	3.5898
pos_113	metab_112	metab_112	-	-	445.1847	3.6944	pos	-	-	-	-	-	-	0.0193307458428	2.9499	2.8983	1.6049	2.2707	2.9256	2.8497	3.0514	3.8610	3.8608	3.8577	4.0443	3.8020	3.3235	3.3323	3.3155
pos_114	metab_113	metab_113	-	-	841.2864	3.7537	pos	-	-	-	-	-	-	0.119562434614	2.4695	1.9450	2.3443	2.4128	2.7079	2.6725	3.1911	3.4089	3.3448	3.5240	3.3344	3.4960	2.5198	2.6120	2.5310
pos_115	metab_114	metab_114	-	-	835.2969	3.7439	pos	-	-	-	-	-	-	0.0833131475322	2.3142	2.3811	2.5083	2.2575	2.0804	2.5699	3.3039	3.6369	3.5361	3.7084	3.5492	3.6772	2.5385	2.6109	2.5766
pos_116	metab_115	metab_115	-	-	493.0985	3.6750	pos	-	-	-	-	-	-	0.051177696251800006	2.8090	1.4636	2.9823	1.0575	1.1347	1.4872	4.4458	1.9325	2.9281	2.0535	2.3219	1.2033	2.9788	3.0226	3.0090
pos_117	metab_116	metab_116	-	-	959.3276	3.5594	pos	-	-	-	-	-	-	0.255250155261	1.7138	2.5244	2.2426	2.0175	2.5586	1.4107	2.2233	3.2181	3.3190	3.3921	3.1294	3.2702	2.4522	2.5025	2.2757
pos_118	metab_117	metab_117	-	-	683.2473	3.4679	pos	-	-	-	-	-	-	0.0249747526236	3.7662	4.0916	3.6568	3.7201	3.8732	3.8495	3.7310	4.2737	4.2547	4.2978	4.1703	4.3938	3.9517	3.9405	3.9300
pos_119	metab_118	metab_118	-	-	399.0705	0.6187	pos	-	-	-	-	-	-	0.0825770877068	3.2154	3.0410	2.9838	2.9979	3.1994	3.0629	2.8569	3.1985	2.8868	3.2732	2.9241	2.8565	2.7302	2.7558	2.6843
pos_120	metab_119	metab_119	-	-	561.2227	7.3090	pos	-	-	-	-	-	-	0.062086163020199994	3.7209	3.8063	3.3029	3.8218	3.9363	3.6987	4.5928	1.9446	1.4167	2.0201	2.2502	1.6887	3.9496	3.9382	3.8975
pos_121	metab_120	metab_120	-	-	276.0389	0.6187	pos	-	-	-	-	-	-	0.204019056257	3.1157	2.8482	2.7601	2.7974	2.9987	3.0479	3.0463	2.5790	2.8687	2.8596	2.5923	2.3779	2.1599	2.2812	2.1172
pos_122	metab_121	metab_121	-	-	673.1566	0.5877	pos	-	-	-	-	-	-	0.055530807080100004	2.7555	3.0190	2.5739	2.7189	2.9390	2.5724	2.9420	2.3767	2.6165	2.6114	2.8076	2.3001	2.5602	2.5232	2.5160
pos_123	metab_122	metab_122	-	-	301.1406	7.4358	pos	-	-	-	-	-	-	0.22735283308600002	3.6710	3.6734	3.2812	3.4699	3.7653	3.1914	3.7360	4.1852	4.1791	4.1999	4.1775	4.1474	3.6486	3.6367	3.4574
pos_124	metab_123	metab_123	-	-	523.2099	7.4843	pos	-	-	-	-	-	-	0.0785620838032	4.3524	4.5013	3.9617	4.5752	4.6133	4.2785	3.8094	2.7190	2.4644	2.2668	2.4675	1.9939	4.3784	4.3784	4.4362
pos_125	metab_124	metab_124	-	-	565.1148	0.6087	pos	-	-	-	-	-	-	0.0597478402234	2.6722	2.8324	2.8036	2.8067	3.0144	2.4769	2.6099	2.6241	2.0100	2.4793	2.3132	1.5966	2.2628	2.2294	2.2808
pos_126	metab_125	metab_125	-	-	471.3459	7.7531	pos	-	-	-	-	-	-	0.120114765628	2.3550	2.3588	1.9796	2.4020	2.7717	2.1274	2.5428	3.0410	3.3095	3.5115	3.1677	3.2006	2.4482	2.5220	2.5518
pos_127	metab_126	metab_126	-	-	556.2682	7.7926	pos	-	-	-	-	-	-	0.143436895058	3.9314	4.5485	4.5383	3.5688	3.3448	3.2082	4.2833	4.2596	4.0312	3.6841	3.6897	3.3393	4.1255	4.1460	4.2388
pos_128	metab_127	metab_127	-	-	515.0944	0.5992	pos	-	-	-	-	-	-	0.084004555098	3.1069	3.2503	2.7786	2.8979	3.0247	3.0655	2.7741	1.7590	2.5838	1.8142	2.2990	1.8154	2.8821	2.9495	2.9438
pos_129	metab_128	metab_128	-	-	298.2734	7.9354	pos	-	-	-	-	-	-	0.022174064737	3.7277	3.6789	3.5666	3.6948	4.2624	3.6442	3.8819	4.2346	4.6300	4.1452	4.1342	4.1269	3.9021	3.9065	3.9205
pos_130	metab_129	metab_129	-	-	701.3708	7.9674	pos	-	-	-	-	-	-	0.032881245528500004	2.2992	0.3539	0.8120	1.6936	0.7635	1.1841	3.9166	4.0653	3.5085	3.6449	4.1803	3.3218	3.1008	3.1207	3.0933
pos_131	metab_130	metab_130	-	-	619.2842	8.0096	pos	-	-	-	-	-	-	0.05809368019180001	1.9859	0.5634	0.5692	1.1873	1.0329	1.9930	3.1599	3.4105	2.9887	3.0174	3.4849	2.7220	2.4661	2.4710	2.5113
pos_132	metab_131	metab_131	-	-	421.2226	8.0687	pos	-	-	-	-	-	-	0.0779730692359	1.3442	1.6709	1.1264	1.8105	1.8299	1.0741	1.8611	2.8558	2.6607	2.5018	2.7628	2.8808	1.9927	2.0600	2.0320
pos_133	metab_132	metab_132	-	-	659.1358	0.5877	pos	-	-	-	-	-	-	0.053359023026400006	2.7470	2.6584	2.3633	2.5969	2.9682	2.4217	2.0921	1.9190	1.8913	2.6939	2.9734	1.6860	2.6703	2.6824	2.6373
pos_134	metab_133	metab_133	-	-	539.3182	8.2407	pos	-	-	-	-	-	-	0.0389802524974	3.2274	3.1097	2.8608	2.9311	2.8329	3.0336	3.8080	4.1299	3.5857	3.8409	4.3641	3.5479	3.3665	3.3838	3.3500
pos_135	metab_134	metab_134	-	-	457.2319	8.3834	pos	-	-	-	-	-	-	0.0706697758709	2.2571	1.2595	0.5129	0.1381	0.1626	0.1359	2.9277	3.7624	2.8348	3.2758	3.4344	2.8662	2.5609	2.6219	2.5892
pos_136	Palmitoleamide	metab_135	LMFA08010010	-	254.2476	8.4078	pos	M+H, 2M+Na, 2M+H, M+Na	C16H31NO	52.1	-	-0.9859277842858708	-	0.0157398130197	4.8054	4.7499	4.7426	4.8177	4.6862	4.7269	4.9488	5.1389	4.8627	5.0527	5.0503	5.0005	4.8008	4.8069	4.7933
pos_137	metab_136	metab_136	-	-	531.2729	8.3542	pos	-	-	-	-	-	-	0.295045213172	3.2244	3.4333	2.2358	3.1069	3.1041	2.6243	3.2086	3.5798	3.6210	3.8824	3.5319	3.6356	2.6468	2.6955	2.8774
pos_138	metab_137	metab_137	-	-	352.2455	8.2964	pos	-	-	-	-	-	-	0.125576915039	3.4069	3.2015	1.5570	1.9513	2.8554	2.8351	3.2042	2.7982	3.9242	3.1364	3.1399	3.9044	3.0828	3.1792	3.0934
pos_139	metab_138	metab_138	-	-	800.8420	0.5361	pos	-	-	-	-	-	-	0.0381886836839	2.5170	2.3424	2.5296	2.0968	2.2054	2.2474	2.6467	2.5878	2.6391	2.7235	2.7193	2.6278	2.5687	2.6017	2.5890
pos_140	metab_139	metab_139	-	-	256.2630	8.9255	pos	-	-	-	-	-	-	0.0161522477459	5.3561	5.4118	5.3657	5.3400	5.4058	5.3065	5.4111	5.6278	5.5241	5.6183	5.5612	5.5792	5.3718	5.3806	5.3857
pos_141	metab_140	metab_140	-	-	407.2548	9.0735	pos	-	-	-	-	-	-	0.12415404522399999	1.7012	2.0034	1.6730	1.8953	1.7565	1.3664	4.1823	2.9910	3.0214	3.3365	3.5378	2.7550	3.0106	3.1180	3.0875
pos_142	metab_141	metab_141	-	-	563.5501	8.9995	pos	-	-	-	-	-	-	0.031340026958	5.9446	5.9382	5.9532	5.9427	5.9446	5.9025	6.0550	6.2653	6.1232	6.1741	6.1681	6.1578	6.0106	5.9835	5.9951
pos_143	metab_142	metab_142	-	-	499.3774	9.2133	pos	-	-	-	-	-	-	0.0650628478433	3.5954	3.4899	3.5467	3.7120	3.8026	3.4027	4.0271	3.9222	3.9973	4.0843	4.0747	3.7969	3.7055	3.7156	3.6615
pos_144	metab_143	metab_143	-	-	481.3854	9.3263	pos	-	-	-	-	-	-	0.0195336781508	3.9250	3.4407	3.4446	3.4959	3.5458	3.6526	3.9481	3.7679	3.6626	3.6516	4.1529	4.3908	3.7254	3.7385	3.7227
pos_145	metab_144	metab_144	-	-	669.4683	9.4170	pos	-	-	-	-	-	-	0.136830030429	2.6293	2.8094	2.1176	2.2414	2.6555	2.3524	2.4618	2.5607	3.0879	2.8065	2.5332	2.6003	2.5938	2.6514	2.5324
pos_146	metab_145	metab_145	-	-	711.4364	9.6901	pos	-	-	-	-	-	-	0.0137398381727	3.1673	2.9527	3.3830	3.0493	3.4730	3.5297	1.8884	1.2782	2.9080	2.4648	0.9514	1.8883	3.1087	3.1111	3.0997
pos_147	metab_146	metab_146	-	-	469.4237	9.7318	pos	-	-	-	-	-	-	0.23857627559500003	3.5140	3.0935	3.1247	2.9603	3.0568	3.2190	3.1881	3.4001	3.2555	3.2250	3.7445	4.0252	3.3090	3.2745	3.4604
pos_148	metab_147	metab_147	-	-	655.4169	9.5577	pos	-	-	-	-	-	-	0.12536087595200002	1.5071	1.5076	1.5508	2.1079	1.0592	0.8536	3.6238	3.1604	3.4201	3.6689	3.4104	3.4456	2.4075	2.4434	2.3346
pos_149	metab_148	metab_148	-	-	381.2973	9.5855	pos	-	-	-	-	-	-	0.0303908913692	4.3412	4.3865	3.0637	4.3898	3.2820	3.0682	3.2410	3.4276	3.7554	4.7020	3.4969	3.5613	3.4214	3.4478	3.4347
pos_150	metab_149	metab_149	-	-	284.2947	9.4461	pos	-	-	-	-	-	-	0.06340659377380001	5.1499	5.2985	5.2986	5.2349	5.3293	5.2333	5.2264	5.4596	5.3913	5.5181	5.3934	5.4231	5.2479	5.2898	5.2390
pos_151	Bis(2-ethylhexyl) phthalate	metab_150	-	-	413.2659	9.4271	pos	M+Na, 2M+Na, M+K, M+H	C24H38O4	72.0	-	-0.821564257868483	-	0.00238601484061	4.2953	4.2707	3.6453	4.5012	4.3409	3.6878	3.7974	4.8146	5.0857	4.1110	4.8775	4.3025	4.3819	4.3833	4.3839
pos_152	metab_151	metab_151	-	-	597.4323	9.3168	pos	-	-	-	-	-	-	0.0306178599797	4.1322	3.3409	3.6265	3.3427	3.3700	3.4391	3.6020	3.7502	3.6966	3.7013	4.3109	4.4258	3.7397	3.7434	3.7642
pos_153	metab_152	metab_152	-	-	507.4013	10.1126	pos	-	-	-	-	-	-	0.0319354612543	2.8213	1.7532	2.6975	2.6542	2.8861	3.0432	2.4673	2.6148	3.2887	2.9359	4.1115	4.1731	3.3144	3.3058	3.3328
pos_154	metab_153	metab_153	-	-	509.4165	10.1776	pos	-	-	-	-	-	-	0.0177100105176	4.0624	2.8854	3.2375	3.0991	3.2761	3.4840	3.5115	3.7559	3.2845	3.4920	4.5447	4.7009	3.9507	3.9533	3.9388
pos_155	metab_154	metab_154	-	-	467.1011	10.1328	pos	-	-	-	-	-	-	0.259055177382	4.4044	4.4089	4.5400	4.3347	4.3372	4.2135	4.3395	4.8133	4.6817	4.6739	4.6758	4.6910	3.0428	2.9911	3.1981
pos_156	metab_155	metab_155	-	-	484.8919	0.5361	pos	-	-	-	-	-	-	0.0620120318928	3.0353	3.0091	3.0228	2.8995	3.0582	2.8655	2.5512	2.9890	2.9711	2.9730	2.9427	3.0994	3.0057	3.0104	2.9608
pos_157	metab_156	metab_156	-	-	268.9474	0.5361	pos	-	-	-	-	-	-	0.035891647059400004	2.8424	2.6669	2.8692	2.4888	2.6338	2.4757	3.3147	3.2772	3.3022	3.2625	3.2992	3.0641	2.9458	2.9551	2.9245
pos_158	metab_157	metab_157	-	-	773.8370	0.5361	pos	-	-	-	-	-	-	0.125546709254	1.5925	2.0713	1.9585	1.9606	2.1691	2.0885	2.4253	2.3123	2.2670	2.4301	2.4699	2.1296	2.0365	2.0874	1.9788
pos_159	metab_158	metab_158	-	-	223.9886	0.5461	pos	-	-	-	-	-	-	0.0734067514779	3.7324	3.6281	3.6738	3.5204	3.6477	3.4362	3.9942	4.0087	3.9439	3.9845	3.9912	3.8035	3.7565	3.7689	3.7075
pos_160	metab_159	metab_159	-	-	503.1159	0.6187	pos	-	-	-	-	-	-	0.0217080427058	2.8436	3.3011	3.1634	3.3561	3.6588	3.4000	3.7051	2.8118	1.9752	2.6882	2.6447	2.8495	2.8416	2.8477	2.8292
pos_161	metab_160	metab_160	-	-	468.9135	0.5461	pos	-	-	-	-	-	-	0.0225167574083	3.1645	3.1074	3.1536	2.9863	3.1123	2.9332	3.4123	3.4423	3.4379	3.4334	3.4412	3.2890	3.2073	3.2120	3.1931
pos_162	metab_161	metab_161	-	-	439.1049	0.6187	pos	-	-	-	-	-	-	0.07246052141130001	3.0849	3.0007	2.4812	2.7321	2.8493	2.7907	2.8422	2.0689	1.8302	1.7687	2.3137	1.9208	2.3367	2.3030	2.3658
pos_163	metab_162	metab_162	-	-	382.9283	0.5461	pos	-	-	-	-	-	-	0.0439617265692	3.3510	3.1746	3.3484	3.0287	3.1476	2.9157	3.7640	3.7843	3.7528	3.7274	3.7586	3.5071	3.4330	3.4462	3.4084
pos_164	metab_163	metab_163	-	-	455.1174	0.5877	pos	-	-	-	-	-	-	0.0372163738243	2.7510	3.0085	3.0122	2.9657	3.3418	3.1369	3.1637	3.1602	3.1817	3.0553	3.2550	2.6506	2.8963	2.8887	2.8651
pos_166	metab_165	metab_165	-	-	448.1659	0.6765	pos	-	-	-	-	-	-	0.0637536634508	2.9133	2.8659	1.5881	2.4001	2.4795	1.9267	3.0156	3.8505	3.9314	3.4876	3.7533	3.7937	3.4506	3.4291	3.3952
pos_167	metab_166	metab_166	-	-	629.1870	0.6087	pos	-	-	-	-	-	-	0.0235683930927	3.0352	3.2309	2.9442	3.0949	3.2572	2.8700	2.2252	2.6498	2.6079	2.6757	2.8382	2.3225	2.7427	2.7529	2.7631
pos_169	metab_168	metab_168	-	-	775.1817	0.5992	pos	-	-	-	-	-	-	0.0876680775924	3.4798	3.2994	2.6442	2.9150	3.0827	2.7400	3.7090	3.4235	2.6366	3.2527	3.5443	3.1144	3.3584	3.4158	3.3459
pos_170	metab_169	metab_169	-	-	381.0794	0.5992	pos	-	-	-	-	-	-	0.0330088888399	4.2253	3.7337	2.8944	3.4085	3.3328	3.3811	5.0885	5.2089	5.0103	5.3113	5.1786	5.1565	4.8294	4.8406	4.8578
pos_171	metab_170	metab_170	-	-	129.0179	0.8494	pos	-	-	-	-	-	-	0.13665770306299999	1.6210	1.8786	1.7752	1.9951	2.3810	1.4456	2.5462	3.2488	3.0336	3.3573	3.2377	2.9537	2.8482	2.8762	2.7587
pos_172	metab_171	metab_171	-	-	121.0394	0.8589	pos	-	-	-	-	-	-	0.122117153593	2.0977	2.1238	1.3427	1.9304	2.1860	1.7682	2.2545	2.7261	2.5925	2.0977	2.5907	2.6654	2.2191	2.2688	2.1629
pos_173	metab_172	metab_172	-	-	344.0911	0.8589	pos	-	-	-	-	-	-	0.160916083538	0.8087	1.5147	1.3374	1.3750	1.6584	1.1619	2.0482	1.8596	2.4205	2.0381	2.0927	1.8842	1.5272	1.6652	1.6145
pos_174	metab_173	metab_173	-	-	326.0890	0.8494	pos	-	-	-	-	-	-	0.296321838642	1.8401	2.1750	1.5209	1.7227	1.9174	1.4303	2.1456	2.0436	1.7511	1.8276	1.7718	1.5868	1.7738	1.6965	1.5105
pos_175	metab_174	metab_174	-	-	351.0688	0.5877	pos	-	-	-	-	-	-	0.07792563984239999	2.9242	3.1671	2.8449	3.3543	3.5261	3.2876	2.9345	3.2403	3.6269	3.8399	3.2904	3.5974	3.3021	3.3666	3.3198
pos_176	metab_175	metab_175	-	-	101.0237	0.9294	pos	-	-	-	-	-	-	0.155712394699	3.2727	2.9298	3.3306	2.8735	3.0078	3.5371	2.3299	1.2764	1.8387	1.3696	1.2318	1.7269	2.8362	2.8689	2.7342
pos_177	metab_176	metab_176	-	-	219.0259	0.5877	pos	-	-	-	-	-	-	0.114813620872	2.6131	2.5314	2.1101	2.4210	2.5904	2.3209	1.9325	2.3956	2.6184	3.5714	3.0630	3.3732	2.8823	2.7984	2.7986
pos_178	metab_177	metab_177	-	-	261.0299	0.5461	pos	-	-	-	-	-	-	0.04843673525640001	2.9586	2.8166	2.8634	2.6217	2.7714	2.6325	3.2163	3.2025	3.1186	3.1746	3.2033	3.0122	2.9794	2.9509	2.9389
pos_179	metab_178	metab_178	-	-	392.1549	1.0577	pos	-	-	-	-	-	-	0.0194380021074	2.1440	2.1809	1.8407	1.5815	1.6619	1.8446	3.5754	3.3730	3.6350	3.1131	3.4284	3.4052	3.0900	3.0798	3.0965
pos_180	metab_179	metab_179	-	-	422.1640	1.2398	pos	-	-	-	-	-	-	0.024186512828000002	2.5351	2.7476	2.3332	2.3838	2.6475	2.4185	3.4708	3.3166	3.5510	3.1210	3.4488	3.3845	3.0726	3.0519	3.0656
pos_181	metab_180	metab_180	-	-	756.8639	0.5361	pos	-	-	-	-	-	-	0.06686969294419999	2.5218	2.4430	2.5845	2.1744	2.3422	2.2581	2.8743	2.8643	2.8658	2.8612	2.9146	2.7387	2.6489	2.6654	2.6083
pos_182	metab_181	metab_181	-	-	68.9842	0.5461	pos	-	-	-	-	-	-	0.147741189947	2.3937	2.3285	2.4216	2.1747	2.3879	2.2262	2.7601	2.6267	2.6233	2.6635	2.7026	2.5521	2.5154	2.4510	2.3872
pos_183	metab_182	metab_182	-	-	348.1288	1.7106	pos	-	-	-	-	-	-	0.0936848990628	2.1045	2.2453	2.1736	1.7787	1.9675	1.7689	3.0187	3.7975	3.5660	3.6050	3.1862	3.8412	3.1859	3.1436	3.2251
pos_184	metab_183	metab_183	-	-	421.1338	1.7200	pos	-	-	-	-	-	-	0.15294353983	3.3198	3.3690	3.3017	3.1853	3.4352	3.1964	4.1605	3.4176	3.6438	3.5466	3.5468	3.6203	3.4509	3.4125	3.5391
pos_185	metab_184	metab_184	-	-	487.1415	2.1525	pos	-	-	-	-	-	-	0.18374472899900002	3.3689	4.1607	3.5192	3.9635	4.2866	3.9713	4.2754	3.2492	2.7775	3.2435	3.6774	3.3733	3.6419	3.6839	3.7920
pos_186	metab_185	metab_185	-	-	812.8571	0.5361	pos	-	-	-	-	-	-	0.041231103859300004	2.3919	2.2647	2.4851	2.1062	1.9695	2.0828	2.9013	2.8198	2.8129	2.8856	2.8875	2.6774	2.5328	2.5681	2.5467
pos_187	metab_186	metab_186	-	-	525.0870	2.4854	pos	-	-	-	-	-	-	0.172270055396	2.5844	1.8586	3.0413	2.4293	2.2765	1.8951	3.3311	3.1725	2.9932	3.2757	2.8644	3.2347	2.6790	2.8031	2.6792
pos_188	metab_187	metab_187	-	-	501.1574	2.6058	pos	-	-	-	-	-	-	0.027807114709799997	3.3206	3.8506	3.4049	3.4874	3.7715	3.5311	3.9248	3.5847	3.3642	3.2691	3.5905	3.4750	3.5398	3.5627	3.5582
pos_189	metab_188	metab_188	-	-	640.8829	0.5361	pos	-	-	-	-	-	-	0.019955643590200002	2.9467	2.8917	2.9355	2.7649	2.9032	2.6826	3.1982	3.1766	3.1832	3.1820	3.2101	3.1027	2.9887	2.9797	2.9714
pos_190	metab_189	metab_189	-	-	798.8493	0.5361	pos	-	-	-	-	-	-	0.0985268359152	1.9133	1.9596	1.9573	1.7624	2.0458	1.8366	2.2285	2.2048	2.1678	2.2621	2.2863	2.0606	2.1322	2.1294	2.0550
pos_191	metab_190	metab_190	-	-	684.8632	0.5461	pos	-	-	-	-	-	-	0.109869227983	2.7873	2.8481	2.7784	2.7302	2.8533	2.7283	2.3828	2.5924	2.4936	2.7616	2.7231	2.8255	2.7391	2.8265	2.7554
pos_192	metab_191	metab_191	-	-	258.9978	0.5569	pos	-	-	-	-	-	-	0.0638543028151	3.0610	3.1889	2.9216	3.1532	3.3414	3.1445	2.4887	2.7808	2.7121	2.7503	2.7346	2.9187	2.9269	2.8869	2.8747
pos_193	metab_192	metab_192	-	-	328.8977	0.5569	pos	-	-	-	-	-	-	0.113033007801	2.5559	3.0368	2.3514	3.1062	3.3149	3.1060	0.8084	1.3672	0.9768	0.9310	1.0096	2.2260	2.1038	2.1611	2.0651
pos_194	metab_193	metab_193	-	-	528.8664	0.5569	pos	-	-	-	-	-	-	0.07809801401819999	2.6597	3.0693	2.5726	3.0884	3.2936	3.0773	2.0094	2.1239	1.9075	2.3374	2.1219	2.4348	2.3728	2.4190	2.3544
pos_195	metab_194	metab_194	-	-	728.8342	0.5569	pos	-	-	-	-	-	-	0.161720234326	2.4291	2.6158	2.4683	2.5285	2.6493	2.5065	1.7176	1.7538	1.7463	2.1038	2.0964	2.4108	2.3814	2.4300	2.2884
pos_196	metab_195	metab_195	-	-	764.2595	2.7716	pos	-	-	-	-	-	-	0.257030798075	1.6753	2.2769	1.6595	1.8760	2.0212	2.1718	2.9450	3.1381	3.1123	3.0581	3.1654	3.0397	2.6768	2.6633	2.8522
pos_197	metab_196	metab_196	-	-	417.1513	2.7912	pos	-	-	-	-	-	-	0.0676907603003	3.1801	3.4339	3.1033	3.1484	3.4839	3.1545	3.2264	3.1173	3.0235	2.9930	3.1744	2.9779	3.1140	3.1073	3.1603
pos_198	metab_197	metab_197	-	-	169.0489	2.8016	pos	-	-	-	-	-	-	0.106955442816	3.2121	2.9783	3.3647	2.9278	3.0725	3.0464	3.1012	2.0607	2.1183	2.3559	2.1855	2.1093	2.9631	2.9674	3.0434
pos_199	metab_198	metab_198	-	-	629.2218	2.8218	pos	-	-	-	-	-	-	0.19405866007599998	2.7879	3.1776	2.7724	2.6535	3.0547	2.7717	3.0031	3.3216	3.2988	3.1194	3.3158	3.3309	2.9438	2.8971	3.0561
pos_200	metab_199	metab_199	-	-	757.2175	2.8218	pos	-	-	-	-	-	-	0.012002301767	2.3371	2.6862	2.5691	2.5493	2.7511	2.4478	2.7958	3.0975	3.2746	3.1080	3.2890	3.3634	2.8477	2.8412	2.8375
pos_201	metab_200	metab_200	-	-	472.1712	2.8218	pos	-	-	-	-	-	-	0.22492637899700002	1.3341	1.9309	2.0985	1.6751	2.3533	1.2427	2.2520	2.6107	2.6765	2.3034	2.7062	2.4672	2.0320	2.0379	2.1944
pos_203	metab_202	metab_202	-	-	447.1618	2.8731	pos	-	-	-	-	-	-	0.017788801799299998	2.9371	3.2164	2.9123	2.9201	3.3598	2.9118	2.6638	2.6849	2.8184	2.6637	2.7500	2.6022	2.8294	2.8186	2.8336
pos_204	metab_203	metab_203	-	-	743.1666	2.8838	pos	-	-	-	-	-	-	0.124374746516	2.0816	2.4568	1.9417	2.1080	2.4832	2.3414	2.2710	2.7121	2.6138	2.6073	2.4074	2.8083	2.2306	2.2356	2.3232
pos_206	metab_205	metab_205	-	-	451.1239	2.9441	pos	-	-	-	-	-	-	0.0193944778701	3.2454	3.6441	3.1170	3.4241	3.5855	3.4443	3.6698	3.0474	3.0077	3.0757	3.4476	3.1532	3.2347	3.2219	3.2189
pos_207	metab_206	metab_206	-	-	469.1742	2.9644	pos	-	-	-	-	-	-	0.0255103727699	3.0791	3.2544	3.3304	3.2484	3.5638	3.2123	3.6341	3.3761	3.3739	3.6084	3.6273	3.4040	3.3663	3.3740	3.3521
pos_208	metab_207	metab_207	-	-	592.2735	2.9754	pos	-	-	-	-	-	-	0.238177083204	1.1973	2.1639	2.6613	1.8569	2.2214	1.8050	1.1043	2.0051	1.9832	1.5732	1.9231	2.0150	1.7697	1.6987	1.8953
pos_209	metab_208	metab_208	-	-	535.1918	2.9856	pos	-	-	-	-	-	-	0.010059914715500001	3.0662	3.3797	2.9917	3.0472	3.2706	3.0638	3.5757	3.5089	3.4450	3.5046	3.6227	3.5568	3.3031	3.3103	3.3111
pos_211	metab_210	metab_210	-	-	511.1090	3.0184	pos	-	-	-	-	-	-	0.227794344838	2.6322	1.3714	3.3600	3.1699	2.7209	1.7444	2.7326	0.9629	0.9753	1.5803	1.2347	1.3780	2.5029	2.5195	2.6731
pos_212	metab_211	metab_211	-	-	283.0882	3.0071	pos	-	-	-	-	-	-	0.0365945400812	3.1973	3.4663	3.3101	3.2620	3.4268	3.1831	3.5132	3.6450	3.7011	3.6915	3.6235	3.7156	3.3608	3.3703	3.3916
pos_213	metab_212	metab_212	-	-	347.1126	3.0504	pos	-	-	-	-	-	-	0.0538616468046	3.0126	3.0907	3.1418	2.9220	3.1280	2.9541	3.3469	3.3718	3.3602	3.1783	3.0918	3.4247	3.1187	3.1609	3.1238
pos_214	metab_213	metab_213	-	-	553.2043	3.0504	pos	-	-	-	-	-	-	0.0216980185277	3.6543	4.0445	3.6817	3.6285	3.8381	3.6501	3.9579	4.2267	4.1742	4.1520	4.2243	4.2586	3.8858	3.8935	3.9045
pos_215	metab_214	metab_214	-	-	731.2671	3.0937	pos	-	-	-	-	-	-	0.0999799509726	2.7859	3.4988	3.2705	2.8133	3.0884	2.7718	3.3846	3.8647	3.8381	3.8884	3.8076	3.9484	3.3830	3.4053	3.4654
pos_216	metab_215	metab_215	-	-	605.1293	3.0834	pos	-	-	-	-	-	-	0.135856969065	2.1295	1.8740	2.1168	1.9660	1.9391	1.2150	2.0126	0.9566	1.0535	1.0069	0.9720	0.9628	1.3339	1.4481	1.4009
pos_217	metab_216	metab_216	-	-	423.2008	3.0937	pos	-	-	-	-	-	-	0.119694736414	2.4294	1.9476	1.4657	1.5899	1.8449	1.0026	3.8560	3.8466	3.5494	3.6672	4.0137	3.7006	3.3626	3.3971	3.2929
pos_218	metab_217	metab_217	-	-	425.1083	3.0834	pos	-	-	-	-	-	-	0.0447734234259	2.4048	2.6032	2.9319	2.5899	2.6795	2.3037	3.6580	3.6226	3.4850	3.5290	3.5571	3.5344	3.1711	3.1692	3.1361
pos_219	metab_218	metab_218	-	-	375.1796	3.1671	pos	-	-	-	-	-	-	0.0984560110888	1.0878	0.0069	0.7906	0.0062	0.0076	1.5542	2.7324	3.2259	3.2323	3.1722	3.3779	3.2322	2.5457	2.5218	2.4612
pos_220	metab_219	metab_219	-	-	641.2260	3.1774	pos	-	-	-	-	-	-	0.05574742701259999	3.2714	3.6538	3.4021	3.2367	3.5424	3.2420	3.2880	3.7514	3.6492	3.6950	3.7566	3.7474	3.4155	3.4429	3.4640
pos_221	metab_220	metab_220	-	-	557.2012	3.2066	pos	-	-	-	-	-	-	0.231491762358	0.2885	1.7968	2.1708	0.9167	0.3454	0.9123	3.1010	3.3205	3.2147	3.3385	3.2410	3.3123	2.1755	1.9707	2.1005
pos_222	metab_221	metab_221	-	-	699.2602	3.2260	pos	-	-	-	-	-	-	0.106849454048	2.8702	3.3404	3.1639	2.9028	3.1436	2.9710	3.4377	4.0483	4.0105	4.0641	3.9521	4.1467	3.5050	3.5294	3.5932
pos_223	metab_222	metab_222	-	-	694.2498	3.2166	pos	-	-	-	-	-	-	0.0725709919487	1.6189	2.6324	2.6257	2.1939	2.1287	2.0078	3.2056	3.4380	3.4179	3.5627	3.4400	3.5393	2.8128	2.8166	2.8681
pos_224	metab_223	metab_223	-	-	717.2513	3.2454	pos	-	-	-	-	-	-	0.04893203011009999	3.8419	4.1644	3.9390	3.8910	4.0129	3.9293	3.6693	4.2509	4.1876	4.3220	4.1939	4.3015	3.9800	3.9894	4.0202
pos_225	metab_224	metab_224	-	-	533.2009	3.2644	pos	-	-	-	-	-	-	0.0544105044213	3.3676	3.2737	3.2256	3.0857	3.1349	3.1146	3.6472	3.7816	4.0428	4.0143	3.8147	4.2239	3.8273	3.8050	3.7800
pos_227	metab_226	metab_226	-	-	573.1024	3.2066	pos	-	-	-	-	-	-	0.0880460980952	3.6319	3.7347	2.9651	2.9832	3.2601	3.4674	3.5314	3.0996	2.6208	2.2552	3.3670	2.1535	3.0770	3.1342	3.0636
pos_228	metab_227	metab_227	-	-	595.1654	3.3405	pos	-	-	-	-	-	-	0.0373075732649	4.1998	4.6336	2.9847	4.0678	3.9622	4.5300	5.6002	5.6236	5.7268	5.7550	5.9390	5.8934	5.3945	5.3702	5.4013
pos_230	metab_229	metab_229	-	-	569.2005	3.1572	pos	-	-	-	-	-	-	0.20056195526299997	2.9238	3.3625	3.1816	2.9680	3.2263	2.9122	3.2130	3.7081	3.5467	3.7520	3.7462	3.7162	3.2596	3.2867	3.4159
pos_231	metab_230	metab_230	-	-	651.1911	3.0721	pos	-	-	-	-	-	-	0.020432720749	3.2144	3.0453	3.0962	2.9927	3.2007	2.8464	3.3507	3.3633	3.3395	3.2552	3.2366	3.2030	3.0406	3.0524	3.0580
pos_232	metab_231	metab_231	-	-	617.2220	3.4171	pos	-	-	-	-	-	-	0.0442700196785	3.3575	3.6252	3.3443	3.4722	3.6984	3.4157	3.4469	3.8635	3.7850	3.9507	3.9271	3.9355	3.5754	3.5372	3.5616
pos_233	metab_232	metab_232	-	-	653.2351	3.4367	pos	-	-	-	-	-	-	0.0115369152018	3.3909	3.6804	3.2816	3.3577	3.5045	3.4117	3.5425	3.8851	3.8738	3.9134	3.7322	3.9853	3.5561	3.5514	3.5461
pos_234	metab_233	metab_233	-	-	625.2233	3.4472	pos	-	-	-	-	-	-	0.04815443146890001	3.1573	3.4366	3.2235	3.0611	3.2830	3.0942	3.4655	3.9509	3.9070	3.9512	3.9002	3.9930	3.4262	3.4499	3.4084
pos_235	metab_234	metab_234	-	-	713.2594	3.4779	pos	-	-	-	-	-	-	0.021550588324500002	3.3725	3.7679	3.2657	3.3277	3.4681	3.4552	3.3881	3.9688	3.9521	3.9668	3.8252	4.0947	3.6281	3.6243	3.6420
pos_236	metab_235	metab_235	-	-	553.2058	3.4987	pos	-	-	-	-	-	-	0.0659308657096	3.8442	4.0801	3.6567	3.7500	3.8671	3.7630	3.7610	4.2314	4.2147	4.2513	4.1577	4.2931	3.9073	3.8998	3.9519
pos_237	metab_236	metab_236	-	-	403.1381	3.5495	pos	-	-	-	-	-	-	0.08729698024689998	2.9252	3.2068	2.8557	2.8438	3.0600	2.9241	3.0804	3.6628	3.6917	3.5413	3.4886	3.8271	3.2085	3.2196	3.1474
pos_238	metab_237	metab_237	-	-	277.1429	3.5495	pos	-	-	-	-	-	-	0.055971096504499995	2.2261	1.2776	3.5643	0.9733	0.0657	1.1453	2.3598	1.7785	2.7670	1.7451	1.4227	1.7901	2.5477	2.5177	2.5001
pos_239	metab_238	metab_238	-	-	911.3194	3.5700	pos	-	-	-	-	-	-	0.11589456164100001	2.2658	2.9193	2.5474	2.6170	2.7946	2.1787	2.3271	3.3596	3.4215	3.5588	3.2264	3.4951	2.7695	2.7580	2.6742
pos_240	metab_239	metab_239	-	-	871.3111	3.5700	pos	-	-	-	-	-	-	0.208986360077	1.9899	2.6694	2.5450	2.1166	2.2977	2.0623	2.7848	3.4109	3.4329	3.5624	3.2801	3.5542	2.6173	2.6995	2.7976
pos_241	metab_240	metab_240	-	-	561.1651	3.5700	pos	-	-	-	-	-	-	0.05987288546569999	3.4402	3.3720	3.0877	3.4003	3.4107	3.3177	3.2847	3.5987	3.5914	3.6678	3.4789	3.5851	3.2649	3.2907	3.3169
pos_242	metab_241	metab_241	-	-	851.3046	3.6310	pos	-	-	-	-	-	-	0.025991205466499998	2.8709	3.5049	3.1543	2.9851	3.3421	2.7304	3.2617	4.0072	3.9226	4.0181	3.8577	3.9986	3.3373	3.3147	3.3255
pos_243	metab_242	metab_242	-	-	375.1794	3.6555	pos	-	-	-	-	-	-	0.256203864178	3.5415	3.3352	3.0982	3.0702	3.3933	3.2488	2.0320	2.6207	2.9690	2.7751	2.1408	2.9242	3.1523	3.1752	3.3452
pos_244	metab_243	metab_243	-	-	288.0942	3.7239	pos	-	-	-	-	-	-	0.027904149394200002	2.9178	0.8751	2.9976	2.5091	2.4508	2.5825	2.4477	2.5403	2.6135	2.6251	2.5814	2.5436	2.4865	2.4798	2.4629
pos_245	metab_244	metab_244	-	-	581.2218	3.7944	pos	-	-	-	-	-	-	0.147996583478	3.8168	3.8262	3.5414	3.6538	3.7445	3.6634	3.6651	4.1627	4.0699	4.1859	4.0608	4.2195	3.7730	3.7988	3.8916
pos_246	metab_245	metab_245	-	-	599.2163	3.8042	pos	-	-	-	-	-	-	0.0657132371474	3.2949	3.5315	3.3219	3.3382	3.3906	3.2522	3.2548	3.9366	3.8386	3.9280	3.8878	4.0148	3.4182	3.3991	3.4547
pos_247	metab_246	metab_246	-	-	539.1308	3.8428	pos	-	-	-	-	-	-	0.0576906552944	3.6787	3.3418	3.2817	3.7409	3.1432	4.0145	3.6425	2.3257	3.2508	3.2474	2.7665	2.7554	3.3610	3.3778	3.3281
pos_248	metab_247	metab_247	-	-	301.0704	3.8330	pos	-	-	-	-	-	-	0.00295798629958	4.3856	4.4076	4.3803	4.0089	4.2004	4.4732	3.8588	1.9860	2.3572	1.4060	2.2970	1.8947	4.1757	4.1747	4.1731
pos_249	metab_248	metab_248	-	-	557.1410	3.7335	pos	-	-	-	-	-	-	0.0796239696274	3.7970	3.4807	3.0234	3.4894	3.3657	3.9315	3.2891	3.1750	3.2662	3.2277	3.1725	3.2344	3.4200	3.4075	3.3536
pos_250	metab_249	metab_249	-	-	563.1759	3.9060	pos	-	-	-	-	-	-	0.00855484708465	3.6943	3.9734	3.5711	3.6764	3.6439	3.6147	5.3121	4.2978	5.4789	4.5087	4.9791	4.8145	4.5930	4.5991	4.5998
pos_251	metab_250	metab_250	-	-	941.3467	3.9952	pos	-	-	-	-	-	-	0.0185493920897	2.3804	2.6818	2.6615	2.1995	2.3600	2.5506	2.3508	3.2906	3.0339	3.1596	3.2992	3.4241	2.5218	2.5334	2.5181
pos_252	metab_251	metab_251	-	-	939.3377	4.0052	pos	-	-	-	-	-	-	0.274239207111	2.0415	2.6317	2.5281	2.0548	2.1914	2.0044	2.3537	3.0078	2.7759	2.8891	3.0102	3.1289	2.3401	2.4278	2.1820
pos_253	metab_252	metab_252	-	-	879.3170	3.9847	pos	-	-	-	-	-	-	0.051992981942800005	2.7852	3.1791	3.1201	2.8718	3.0566	2.6854	3.0063	3.5016	3.2635	3.3919	3.4660	3.5827	2.9525	2.9876	2.9463
pos_254	metab_253	metab_253	-	-	545.2115	4.0362	pos	-	-	-	-	-	-	0.177358886291	1.3963	1.7547	2.2952	1.7738	1.7742	2.0491	2.1804	2.7826	2.7327	2.7881	2.7941	2.9731	2.0084	1.8642	1.9998
pos_255	metab_254	metab_254	-	-	611.2316	4.0469	pos	-	-	-	-	-	-	0.0287355508213	3.4313	3.5042	3.3948	3.3173	3.3675	3.2392	3.4420	3.9143	3.6385	3.6066	3.6966	3.8510	3.3520	3.3640	3.3770
pos_256	metab_255	metab_255	-	-	517.1814	4.0908	pos	-	-	-	-	-	-	0.0325716442107	3.4602	3.6011	3.3788	3.3603	3.4236	3.2756	4.1372	3.9712	3.8837	3.8947	3.9470	3.9274	3.5911	3.6145	3.5894
pos_257	metab_256	metab_256	-	-	333.0964	4.1298	pos	-	-	-	-	-	-	0.0432568020341	3.5390	2.9431	3.5451	3.1993	3.1492	3.5954	3.4490	2.3360	1.6990	1.5984	1.9248	2.1681	3.2942	3.3198	3.3312
pos_258	metab_257	metab_257	-	-	851.2942	4.1397	pos	-	-	-	-	-	-	0.28765601951499997	0.6527	2.2292	0.6661	1.7837	2.1479	1.7833	2.5326	3.0253	2.7102	2.7252	2.8196	2.9248	1.8592	2.1116	2.0782
pos_259	metab_258	metab_258	-	-	893.3251	4.1500	pos	-	-	-	-	-	-	0.109422879091	2.8741	3.4288	3.3525	3.0838	3.5060	2.7247	3.3744	3.9962	3.8372	3.8532	3.9359	3.9961	3.2408	3.3028	3.3361
pos_260	metab_259	metab_259	-	-	949.2784	4.1598	pos	-	-	-	-	-	-	0.21191603823600003	1.1056	2.3528	1.1215	1.6862	1.9052	1.0964	3.3551	3.1830	2.8610	3.0198	3.1047	3.2614	1.9156	2.0833	1.9550
pos_261	metab_260	metab_260	-	-	955.3523	4.1797	pos	-	-	-	-	-	-	0.0834827556742	1.7933	2.2392	2.2002	1.8044	2.4704	1.4084	2.6412	3.4033	3.3859	3.3965	3.3953	3.4820	2.3212	2.3497	2.3924
pos_263	metab_262	metab_262	-	-	583.2162	4.1904	pos	-	-	-	-	-	-	0.0764104486521	3.2760	3.7841	3.4861	3.4140	3.6607	3.3534	3.4208	4.0848	3.9965	4.0478	4.1225	4.2274	3.6008	3.6069	3.6599
pos_264	metab_263	metab_263	-	-	511.2303	4.1904	pos	-	-	-	-	-	-	0.24529367030299998	2.4666	2.5245	2.4259	2.5530	2.1413	2.0952	2.1197	2.9968	2.8289	3.0345	2.9195	3.0162	2.4436	2.6451	2.5074
pos_265	metab_264	metab_264	-	-	605.1983	4.2191	pos	-	-	-	-	-	-	0.10458944418600001	3.5123	3.7596	3.5934	3.6311	3.8364	3.4803	3.0408	3.8867	3.9050	3.8980	3.7773	4.0989	3.5865	3.6690	3.6665
pos_266	metab_265	metab_265	-	-	429.1537	4.2578	pos	-	-	-	-	-	-	0.00719313075976	2.7421	3.1889	3.1802	2.5541	3.1267	2.6645	2.8568	3.7825	3.7933	3.6379	3.7489	3.8167	3.0890	3.0952	3.0916
pos_267	metab_266	metab_266	-	-	565.2056	4.2870	pos	-	-	-	-	-	-	0.040265190846	3.7588	4.2154	3.9308	3.7162	4.0670	3.6730	3.7470	4.5724	4.4353	4.3349	4.4455	4.5253	4.0143	4.0325	4.0493
pos_268	metab_267	metab_267	-	-	499.1917	4.2966	pos	-	-	-	-	-	-	0.0789382093111	2.6096	2.5914	3.0504	2.7153	2.9607	2.2144	3.3400	3.3874	3.6277	3.5971	3.5389	3.6062	2.8454	2.8994	2.8379
pos_269	metab_268	metab_268	-	-	417.1539	4.2870	pos	-	-	-	-	-	-	0.0493339269721	3.2570	3.8128	3.6343	3.1871	3.6278	3.1823	3.4314	4.1913	3.8967	3.6351	3.9321	3.9935	3.5737	3.5937	3.5508
pos_270	metab_269	metab_269	-	-	577.2040	4.3163	pos	-	-	-	-	-	-	0.11122474079299999	2.2181	2.8625	2.6272	2.2713	2.7763	2.2401	2.5704	3.6321	3.5166	3.4688	3.5596	3.5834	2.6668	2.7152	2.7634
pos_271	metab_270	metab_270	-	-	285.0753	4.3555	pos	-	-	-	-	-	-	0.0467149418796	4.3598	4.6017	3.7459	3.8285	3.8852	4.4997	4.3762	3.4698	3.6913	3.0409	3.1005	2.9246	4.3382	4.3017	4.3365
pos_272	metab_271	metab_271	-	-	753.2537	4.3555	pos	-	-	-	-	-	-	0.173447338592	1.4708	1.5280	2.1035	2.0964	2.4411	1.1474	2.1216	3.2546	3.3973	3.4448	3.3238	3.3771	2.1733	2.2050	2.3116
pos_273	metab_272	metab_272	-	-	987.3616	4.3705	pos	-	-	-	-	-	-	0.0926345792784	1.8050	2.4089	2.9112	1.9003	2.7201	1.2867	2.3901	3.6665	3.7909	3.6417	3.7551	3.7723	2.5917	2.6646	2.6029
pos_274	metab_273	metab_273	-	-	839.3083	4.3898	pos	-	-	-	-	-	-	0.07982751454300001	2.0856	3.0477	2.9058	2.2244	2.9072	1.9545	2.7205	3.7240	3.5893	3.4411	3.5974	3.5975	2.8076	2.7772	2.8460
pos_275	metab_274	metab_274	-	-	581.2011	4.4193	pos	-	-	-	-	-	-	0.04607054179140001	3.9951	4.2478	4.1074	4.1913	4.3578	4.0691	3.7323	4.4563	4.4535	4.6524	4.4128	4.6419	4.1772	4.1910	4.2164
pos_276	metab_275	metab_275	-	-	743.2681	4.4391	pos	-	-	-	-	-	-	0.052596134292900006	3.6664	3.9338	3.8646	3.5321	3.9573	3.5169	3.7197	4.2765	4.3906	4.3169	4.3256	4.4249	3.8416	3.8868	3.8722
pos_277	metab_276	metab_276	-	-	909.3297	4.4488	pos	-	-	-	-	-	-	0.0685187369892	2.7329	3.0046	3.2053	2.5992	3.2014	2.2354	2.9220	3.8643	3.9783	3.9950	3.9375	4.0213	3.0796	3.1098	3.1391
pos_278	metab_277	metab_277	-	-	505.1841	4.4688	pos	-	-	-	-	-	-	0.0664939301578	3.2683	3.5660	3.3543	3.2965	3.4626	3.0575	3.2350	3.8378	3.8937	3.9297	3.8303	3.9735	3.3796	3.4335	3.4270
pos_280	metab_279	metab_279	-	-	447.1291	4.5081	pos	-	-	-	-	-	-	0.047182698321099996	1.7578	2.0462	1.2179	0.8237	1.9454	0.8396	3.2107	3.2839	3.4664	3.0420	3.0578	3.3496	2.4568	2.4919	2.4572
pos_281	metab_280	metab_280	-	-	861.3060	4.5181	pos	-	-	-	-	-	-	0.11969656902100001	3.0022	3.2539	3.2490	3.0789	3.4579	2.6184	3.1179	3.9395	3.9570	4.0081	3.9472	4.0437	3.2171	3.2932	3.3202
pos_282	metab_281	metab_281	-	-	247.1324	4.5526	pos	-	-	-	-	-	-	0.103226912281	3.5275	2.6745	4.3909	3.3251	3.2992	2.7301	2.3586	2.4440	2.6875	2.4999	2.4612	2.4509	3.6055	3.6756	3.6925
pos_284	metab_283	metab_283	-	-	421.1282	4.5720	pos	-	-	-	-	-	-	0.0173521310995	3.3445	3.1045	2.1135	3.1545	2.9942	3.3409	3.0203	2.2998	2.4977	1.9618	2.5256	2.1965	3.0619	3.0606	3.0482
pos_285	metab_284	metab_284	-	-	511.1772	4.5429	pos	-	-	-	-	-	-	0.0670851808472	2.5196	2.4258	2.1032	2.1414	2.2381	2.8739	3.4090	3.1990	3.0759	2.9923	3.2019	3.1787	2.5731	2.6210	2.6272
pos_286	metab_285	metab_285	-	-	469.1505	4.4688	pos	-	-	-	-	-	-	0.16330759634199998	2.3333	2.2341	1.8812	2.1768	2.7353	2.7811	3.0981	2.6731	2.6402	2.3902	2.5453	2.4508	2.4322	2.4880	2.5710
pos_289	metab_288	metab_288	-	-	629.2297	4.7736	pos	-	-	-	-	-	-	0.160809595461	2.5975	2.3890	2.7009	2.8157	3.0790	2.4297	2.9105	3.2097	3.2696	3.2991	3.1892	3.3499	2.6482	2.7362	2.7894
pos_291	metab_290	metab_290	-	-	789.2383	4.7943	pos	-	-	-	-	-	-	0.021678437513599998	2.4859	3.1392	2.4919	2.5207	2.5409	2.9608	2.9561	3.2475	3.3328	3.4029	3.3040	3.4242	2.8186	2.8315	2.8369
pos_292	metab_291	metab_291	-	-	555.1310	4.7943	pos	-	-	-	-	-	-	0.0377488002008	3.2987	3.1885	3.1418	3.1437	3.0735	3.4401	3.9409	3.1954	3.2597	3.3022	3.2604	3.3902	3.3260	3.3578	3.3497
pos_293	metab_292	metab_292	-	-	397.1127	4.7943	pos	-	-	-	-	-	-	0.121883967573	1.8071	1.0854	1.0720	2.1534	1.7983	2.0380	3.4760	3.1117	3.0428	2.8616	3.1129	2.9578	2.4741	2.5366	2.4328
pos_294	metab_293	metab_293	-	-	643.2031	4.8633	pos	-	-	-	-	-	-	0.0837478388984	2.3492	2.7789	2.7401	2.6461	2.3593	2.7127	2.4698	2.6618	2.6772	2.5512	2.5985	2.6780	2.3563	2.3920	2.4287
pos_295	1-Hydroxy-4-methylanthraquinone	metab_294	-	-	271.0960	4.9014	pos	M+H, M+NH4, M+CH3OH+H	C15H10O3	72.8	-	-2.38158452495402	-	0.0326439125123	4.1457	4.0840	3.9803	4.0955	4.2754	4.2651	3.2585	3.1643	3.1867	3.1446	3.0955	3.2437	4.0579	4.0795	4.0532
pos_296	metab_295	metab_295	-	-	261.1479	4.9204	pos	-	-	-	-	-	-	0.0386195482187	4.6754	3.5385	4.9962	4.4695	4.2121	4.1832	4.3295	2.7472	3.7404	2.9339	2.9825	2.8744	4.6060	4.6190	4.6392
pos_297	metab_296	metab_296	-	-	579.1901	4.9298	pos	-	-	-	-	-	-	0.0661173698599	1.9813	2.4405	2.6667	2.0474	2.7216	2.1645	3.3452	3.2754	3.2568	3.3401	3.1813	3.3797	2.4534	2.4020	2.4518
pos_298	metab_297	metab_297	-	-	506.1876	4.9488	pos	-	-	-	-	-	-	0.0845523930955	2.8779	2.8644	2.1025	3.1198	2.7394	2.7236	3.1088	2.9641	3.0007	3.0392	2.8555	3.0512	2.5548	2.5300	2.6013
pos_299	metab_298	metab_298	-	-	566.2221	4.9394	pos	-	-	-	-	-	-	0.18326645135800002	3.3929	3.4325	3.3480	3.2473	3.2433	3.3852	4.3397	5.0537	4.4067	4.2170	5.0210	4.1262	3.9879	3.9603	4.1047
pos_300	metab_299	metab_299	-	-	513.1545	4.9868	pos	-	-	-	-	-	-	0.09102552273589999	2.3725	2.6552	1.3051	2.7380	2.8701	2.6931	2.6087	2.8307	2.6322	2.8353	2.6693	2.8497	2.5283	2.4528	2.4751
pos_301	metab_300	metab_300	-	-	211.1113	5.0056	pos	-	-	-	-	-	-	0.0483440619768	3.3835	2.3557	3.5400	3.2151	2.9095	3.5998	2.7687	1.1687	2.1634	1.9270	1.1292	2.0263	3.3313	3.3733	3.3549
pos_302	metab_301	metab_301	-	-	478.1592	4.8823	pos	-	-	-	-	-	-	0.035715529273	3.2715	2.3431	3.1589	2.9325	3.0260	3.1156	3.0999	2.4771	2.6264	2.5122	2.4351	2.6161	3.0415	3.0548	3.0239
pos_303	metab_302	metab_302	-	-	369.1185	4.8823	pos	-	-	-	-	-	-	0.0370870776376	3.0895	2.8031	2.9525	3.2092	3.1523	3.4263	3.5868	2.5072	2.4969	2.2522	2.4304	2.4972	3.1546	3.1447	3.1229
pos_304	metab_303	metab_303	-	-	375.1228	5.0528	pos	-	-	-	-	-	-	0.07412241377460001	3.5614	2.7523	3.7572	3.2021	2.4690	3.0429	3.7630	1.8119	1.9642	2.3290	1.8532	2.3797	3.1836	3.1840	3.2384
pos_305	metab_304	metab_304	-	-	199.1110	5.0433	pos	-	-	-	-	-	-	0.152459886923	2.9201	2.4672	3.2042	3.0155	2.7900	3.1542	1.5141	1.5818	1.2413	1.3685	1.1567	1.4099	2.9722	2.9377	2.8399
pos_306	metab_305	metab_305	-	-	873.3092	4.7843	pos	-	-	-	-	-	-	0.105256990997	2.4980	2.1824	2.5221	2.2332	2.6727	2.6728	3.0760	3.5186	3.6721	3.7807	3.5930	3.8010	2.7452	2.7968	2.8369
pos_307	metab_306	metab_306	-	-	861.3078	4.7736	pos	-	-	-	-	-	-	0.252787218348	2.4301	1.7537	2.6002	1.8717	2.5000	1.2994	2.9914	3.5398	3.7199	3.7572	3.6181	3.8335	2.5128	2.5880	2.7237
pos_310	metab_309	metab_309	-	-	229.1218	5.2034	pos	-	-	-	-	-	-	0.041059674034500004	3.7897	2.4350	4.5860	3.6875	3.7289	3.2513	3.5782	2.0055	3.3187	2.4879	2.5263	2.0079	3.9671	3.9786	4.0018
pos_311	Lactucin	metab_310	HMDB0035814	C09489	299.0911	5.2128	pos	M+Na, M+2Na-H, M+H-2H2O	C15H16O5	-	67.5	7.45837439011827	1891-29-8	0.0650440565228	3.3607	3.1108	3.1335	3.2070	3.5267	3.5017	3.9674	2.6156	4.1039	3.3753	2.6523	2.7565	3.5186	3.4852	3.4628
pos_312	Formononetin	metab_311	HMDB0005808;LMPK12050037	C00858	269.0805	5.2318	pos	M+K, 2M+Na, M+H	C16H12O4	84.8	-	-1.92051658110971	485-72-3	0.037804543484199996	4.9571	4.8741	4.6373	4.9477	4.8274	5.2465	4.8679	3.5862	4.9672	4.0432	3.9335	4.0678	4.9863	5.0180	4.9954
pos_313	metab_312	metab_312	-	-	445.1278	5.2601	pos	-	-	-	-	-	-	0.049394885085000007	2.9768	2.1102	1.6872	3.0109	3.0276	2.6121	0.0018	0.6965	0.0028	1.2665	0.0301	0.0023	2.7141	2.6908	2.7337
pos_314	metab_313	metab_313	-	-	285.1117	5.1939	pos	-	-	-	-	-	-	0.0136426005377	4.0260	4.9372	4.5891	4.3455	4.5018	4.1197	2.4223	3.1464	2.8140	2.5045	2.7853	2.5319	4.4104	4.4013	4.3993
pos_315	metab_314	metab_314	-	-	287.1263	5.3359	pos	-	-	-	-	-	-	0.0669771871691	4.3939	4.5437	4.3584	4.2392	4.3887	4.4969	3.5967	2.9501	3.2322	2.5670	2.7730	2.7194	4.3389	4.3728	4.3152
pos_316	metab_315	metab_315	-	-	567.1647	5.3359	pos	-	-	-	-	-	-	0.0374537720842	3.2241	3.2191	2.9611	3.2005	2.9568	3.5208	3.9696	2.0361	0.5344	0.4986	1.9705	0.9746	3.2251	3.2565	3.2489
pos_317	metab_316	metab_316	-	-	465.1882	5.3359	pos	-	-	-	-	-	-	0.0718959812545	2.4155	1.3597	1.3105	2.6300	2.8235	1.9759	3.0453	1.7664	1.5117	1.9047	2.1967	1.6064	2.2622	2.3228	2.3079
pos_318	metab_317	metab_317	-	-	763.2124	5.3551	pos	-	-	-	-	-	-	0.0573679366909	3.4901	3.0383	3.0964	3.3965	2.9037	3.5944	2.8409	0.5638	1.4927	0.6053	1.2642	1.4646	3.1840	3.2114	3.1618
pos_319	metab_318	metab_318	-	-	244.1901	5.3834	pos	-	-	-	-	-	-	0.10274536902100001	3.1176	3.1111	3.1926	2.9267	3.3722	2.6787	3.1491	3.6860	3.6466	3.6380	3.6112	3.6467	3.2371	3.1481	3.2086
pos_320	metab_319	metab_319	-	-	403.1173	5.3834	pos	-	-	-	-	-	-	0.0241802690463	3.9553	3.6666	3.6440	3.8342	3.8275	3.8270	3.3169	2.1204	1.3685	1.5795	1.7121	1.6208	3.7661	3.7864	3.7814
pos_321	metab_320	metab_320	-	-	525.1542	5.2882	pos	-	-	-	-	-	-	0.0325054988999	4.3426	4.1957	3.7753	4.4321	4.1474	4.3596	4.0044	1.9982	2.1929	1.6620	2.2346	1.9357	4.1387	4.1635	4.1399
pos_322	metab_321	metab_321	-	-	307.0938	5.4218	pos	-	-	-	-	-	-	0.0359981711125	2.6670	2.5010	3.7214	3.2043	2.9712	2.4566	1.7275	1.4806	1.4382	1.3573	1.6666	1.5711	2.6822	2.6754	2.6522
pos_323	metab_322	metab_322	-	-	503.1488	5.4409	pos	-	-	-	-	-	-	0.059484782034599996	3.6781	3.5688	3.0571	3.4759	3.2525	4.0897	3.2709	1.6487	1.7965	1.9417	2.0012	1.8442	3.3678	3.3592	3.4070
pos_324	metab_323	metab_323	-	-	297.1096	5.4314	pos	-	-	-	-	-	-	0.108383310666	1.6850	0.6009	2.6339	0.4430	0.7728	2.3429	1.6566	0.7037	0.9571	0.5860	2.0063	1.1808	2.0316	1.9698	2.0632
pos_325	metab_324	metab_324	-	-	525.1543	5.4123	pos	-	-	-	-	-	-	0.00421699663631	4.5263	4.3247	3.9021	4.5263	4.3604	4.4888	3.8724	2.5682	2.2089	2.1744	2.5287	2.2935	4.2958	4.2931	4.2966
pos_326	metab_325	metab_325	-	-	537.1889	5.1939	pos	-	-	-	-	-	-	0.0185798956058	3.4874	3.2488	3.9133	3.3893	2.9147	3.1749	2.2980	2.5088	2.3467	2.5177	2.3732	2.5908	3.2745	3.2635	3.2588
pos_328	metab_327	metab_327	-	-	313.0703	4.7736	pos	-	-	-	-	-	-	0.052763205084300005	2.9182	2.8932	3.8504	2.9093	3.1779	3.5593	2.7949	2.1784	3.0662	2.2342	2.7497	2.2942	3.1793	3.1909	3.2230
pos_329	metab_328	metab_328	-	-	267.1009	5.6221	pos	-	-	-	-	-	-	0.146730327867	2.6665	2.6438	3.1746	2.9640	2.9771	2.8000	0.6315	1.2451	0.9283	0.5356	0.8825	1.2013	2.7200	2.7377	2.6146
pos_330	metab_329	metab_329	-	-	325.1044	5.6599	pos	-	-	-	-	-	-	0.0661860172508	2.9104	3.0738	3.0327	2.8418	3.0802	2.5525	2.8492	2.7781	2.8778	2.5349	2.6047	2.7356	2.8838	2.9191	2.9412
pos_331	metab_330	metab_330	-	-	559.1693	5.6221	pos	-	-	-	-	-	-	0.181939357018	2.5740	2.6318	2.1595	2.4788	2.4346	2.8632	2.7925	0.3880	0.4547	2.1555	1.6613	1.8769	2.2637	2.4108	2.3023
pos_332	metab_331	metab_331	-	-	531.1778	5.6221	pos	-	-	-	-	-	-	0.14879624115999998	2.7441	2.6367	3.3048	2.8025	2.8268	2.5294	0.8664	1.6079	2.2001	1.8638	1.2812	1.9425	2.6079	2.6381	2.5100
pos_334	metab_333	metab_333	-	-	361.1070	5.6887	pos	-	-	-	-	-	-	0.103137746022	2.7390	2.6029	2.8039	2.9331	2.8027	2.5158	3.0816	1.7964	1.8405	1.4112	1.5642	1.6590	2.6405	2.5507	2.6014
pos_335	metab_334	metab_334	-	-	355.1148	5.6887	pos	-	-	-	-	-	-	0.0427182500046	2.7181	2.9657	2.9716	2.9156	3.0648	2.3561	3.1890	2.2292	2.2893	1.7759	2.0169	1.8553	2.8732	2.8563	2.8933
pos_336	metab_335	metab_335	-	-	525.1544	5.6221	pos	-	-	-	-	-	-	0.0267979303233	3.9299	3.8530	3.8842	3.9354	3.8796	3.9476	3.5208	2.3749	3.0577	2.5957	2.1265	2.6603	3.7829	3.7988	3.8057
pos_337	metab_336	metab_336	-	-	277.0829	5.7644	pos	-	-	-	-	-	-	0.025322124859599997	4.2027	4.0507	4.0856	4.3233	4.3542	4.2011	3.3718	2.4995	2.2110	2.1012	2.4362	2.3513	4.1533	4.1663	4.1445
pos_338	metab_337	metab_337	-	-	259.0956	5.7929	pos	-	-	-	-	-	-	0.0161277496124	4.0542	4.4865	3.7503	3.7982	4.1102	4.2588	4.0824	2.7524	2.2269	1.8025	2.6226	2.0488	4.1269	4.1206	4.1129
pos_340	metab_339	metab_339	-	-	823.2378	5.7929	pos	-	-	-	-	-	-	0.270255695678	2.1449	2.0658	3.0358	2.2439	2.0909	2.6237	2.9514	2.3172	1.5215	2.3450	2.4493	2.0588	2.1990	2.3229	2.0895
pos_342	metab_341	metab_341	-	-	761.2363	5.7929	pos	-	-	-	-	-	-	0.00918978286822	4.5039	4.7473	4.3349	4.6751	4.1932	4.8886	4.2185	2.5706	2.9989	2.8400	2.3338	2.6773	4.5570	4.5533	4.5490
pos_343	metab_342	metab_342	-	-	557.2131	5.8696	pos	-	-	-	-	-	-	0.0628149755365	2.6225	1.2958	3.5033	2.8995	2.9714	2.9220	2.3969	1.2067	1.0721	1.1349	1.2256	1.2560	2.7696	2.8110	2.7608
pos_344	metab_343	metab_343	-	-	516.2146	5.8989	pos	-	-	-	-	-	-	0.173121732199	1.4161	1.2458	2.7937	1.8087	1.3504	2.0447	2.8476	0.7594	0.7688	0.6591	0.3934	0.2356	1.8571	1.9797	2.0030
pos_345	3-HYDROXY-3',4'-DIMETHOXYFLAVONE	metab_344	-	-	299.0908	4.6481	pos	M+Na, 2M+H, M+H	C17H14O5	78.2	-	0.7502654607496619	-	0.0189013030781	4.2977	4.4942	4.0902	4.0203	4.2564	4.6628	4.3978	3.0086	3.4924	3.6310	3.1542	3.2106	4.3613	4.3573	4.3730
pos_346	metab_345	metab_345	-	-	779.2466	5.9527	pos	-	-	-	-	-	-	0.0298774610173	4.0419	3.9804	4.0412	4.1431	3.8698	4.2571	3.7037	2.1809	2.4028	2.1330	2.0768	2.3032	3.9331	3.9503	3.9250
pos_347	metab_346	metab_346	-	-	961.3263	4.7636	pos	-	-	-	-	-	-	0.24637599408000005	1.8127	1.2484	2.0916	1.4782	2.4957	0.9546	2.0670	3.1477	3.3098	3.3402	3.2126	3.4361	2.0341	2.1223	2.2435
pos_348	metab_347	metab_347	-	-	891.3188	4.7636	pos	-	-	-	-	-	-	0.153508207494	2.3573	2.3519	2.6730	2.0792	2.6374	2.3054	2.9098	3.5450	3.6794	3.7256	3.5912	3.8192	2.6135	2.6391	2.7358
pos_349	metab_348	metab_348	-	-	489.1689	6.0007	pos	-	-	-	-	-	-	0.07746746572589999	4.7794	4.5678	4.6153	4.7925	4.4962	4.6542	3.9919	2.2172	2.2414	2.0385	2.1167	1.9038	4.6209	4.5535	4.5899
pos_350	metab_349	metab_349	-	-	221.0587	6.0007	pos	-	-	-	-	-	-	0.168740809613	2.6641	2.4641	2.4243	2.4343	2.5309	2.6565	0.0205	0.3454	0.6983	0.5551	0.4954	0.0252	2.5047	2.3707	2.3992
pos_351	metab_350	metab_350	-	-	253.0856	5.9911	pos	-	-	-	-	-	-	0.11381907576	4.9280	4.6856	4.6645	4.7363	4.8656	4.8025	3.6272	2.7622	2.7645	2.4989	2.4735	2.6566	4.7554	4.7529	4.6653
pos_352	metab_351	metab_351	-	-	471.1608	4.6670	pos	-	-	-	-	-	-	0.114125957883	2.5785	2.8279	2.2223	2.3318	2.6703	2.0392	3.2271	3.2423	3.0879	2.7778	3.0481	3.1578	2.5068	2.5719	2.6060
pos_353	metab_352	metab_352	-	-	519.1977	4.7636	pos	-	-	-	-	-	-	0.050107539220000004	2.3810	2.5225	2.5411	2.3630	2.5523	2.4464	2.9789	3.1461	3.2404	3.2577	3.1918	3.3596	2.5855	2.5790	2.6189
pos_354	metab_353	metab_353	-	-	729.2128	6.0869	pos	-	-	-	-	-	-	0.0356027896168	4.1369	3.6066	3.7263	4.2596	3.6189	4.1634	3.4966	0.9370	0.8717	0.9302	1.5677	0.5283	3.8086	3.8122	3.7835
pos_355	metab_354	metab_354	-	-	403.1202	4.7636	pos	-	-	-	-	-	-	0.19130377360300002	2.0914	2.0554	1.7845	1.8449	1.8918	2.0367	2.8748	2.4735	2.3657	2.1926	2.3935	2.4241	2.1158	2.1202	2.2546
pos_356	metab_355	metab_355	-	-	859.2977	4.7531	pos	-	-	-	-	-	-	0.0919453725189	1.6867	1.3679	1.4609	1.6162	1.8821	2.0205	2.7213	3.0643	3.1896	3.2407	3.1090	3.2701	2.0604	2.0249	2.1037
pos_357	metab_356	metab_356	-	-	653.2348	4.7531	pos	-	-	-	-	-	-	0.09324348572280002	2.7037	2.4165	2.6153	2.4978	2.7599	2.6804	3.0020	3.2224	3.2961	3.4043	3.2460	3.3940	2.6914	2.6611	2.7405
pos_358	metab_357	metab_357	-	-	701.2503	4.7531	pos	-	-	-	-	-	-	0.17050902555	2.6267	2.1765	2.7852	2.4156	2.6507	2.7184	3.1677	3.2725	3.4244	3.4136	3.3409	3.4910	2.6225	2.6516	2.7582
pos_359	metab_358	metab_358	-	-	525.1882	6.1542	pos	-	-	-	-	-	-	0.0101871824093	3.6974	3.5957	4.3120	4.0279	3.8571	3.9693	4.3237	1.9894	1.9072	1.4094	2.3551	1.7535	3.9057	3.8968	3.9015
pos_360	metab_359	metab_359	-	-	287.1271	6.1739	pos	-	-	-	-	-	-	0.102368733571	2.5523	3.2042	2.8637	2.9822	3.2825	2.5792	2.1543	2.0159	2.5276	1.7826	1.4579	1.9621	2.8830	2.9242	2.8350
pos_361	metab_360	metab_360	-	-	521.1595	6.1444	pos	-	-	-	-	-	-	0.0176813691907	3.9596	4.0375	3.5231	3.7909	3.5112	4.0562	3.9717	1.7626	1.5496	1.4793	2.3931	1.7775	3.7936	3.8089	3.8001
pos_362	metab_361	metab_361	-	-	391.1531	6.2132	pos	-	-	-	-	-	-	0.040504291812400006	3.0208	2.8383	2.3867	2.9748	2.8606	2.7686	2.3124	1.6358	1.6661	1.7013	1.7684	1.7175	2.7565	2.7484	2.7818
pos_364	metab_363	metab_363	-	-	501.1603	4.6953	pos	-	-	-	-	-	-	0.0335236361272	2.8605	2.1846	2.2499	2.7015	2.5677	3.0972	3.6092	2.9675	2.9870	2.9528	3.0618	2.9916	2.7928	2.7949	2.7684
pos_365	metab_364	metab_364	-	-	339.1102	4.7531	pos	-	-	-	-	-	-	0.071107120267	2.8946	2.4411	2.3834	2.7509	2.8713	2.7447	3.1475	2.7252	2.7692	2.6621	2.7342	2.8155	2.7554	2.6953	2.7160
pos_366	metab_365	metab_365	-	-	531.1769	6.3284	pos	-	-	-	-	-	-	0.00798859770135	4.8026	4.3105	4.5475	4.6015	4.4254	4.5953	4.3051	3.1963	3.4474	3.2505	3.5716	3.2750	4.6777	4.6719	4.6716
pos_367	metab_366	metab_366	-	-	537.1879	6.3475	pos	-	-	-	-	-	-	0.04188771865	3.7554	3.9523	3.9445	3.6491	3.5422	4.0029	4.1266	2.0599	2.1292	1.6107	2.2019	1.6945	3.7908	3.7680	3.7551
pos_368	metab_367	metab_367	-	-	889.3064	4.7435	pos	-	-	-	-	-	-	0.264277815361	2.3589	2.0114	2.4078	1.8983	2.2722	1.7512	2.7470	3.2722	3.4049	3.4662	3.3119	3.4878	2.2823	2.2096	2.4275
pos_369	metab_368	metab_368	-	-	293.1140	6.3764	pos	-	-	-	-	-	-	0.155935520207	3.2041	3.4046	3.1312	3.2838	3.5063	3.1687	2.5593	2.8303	2.7351	2.6423	2.6802	2.5799	3.2649	3.1972	3.3329
pos_370	metab_369	metab_369	-	-	713.2569	4.7240	pos	-	-	-	-	-	-	0.08158221760869999	3.2035	3.4341	3.4140	3.0692	3.5054	2.8988	3.6968	4.0436	4.1528	4.2068	4.0724	4.2679	3.4063	3.4184	3.4717
pos_371	metab_370	metab_370	-	-	521.1594	6.4057	pos	-	-	-	-	-	-	0.0522790499755	4.0834	4.2181	3.8283	4.0566	3.8091	4.2868	3.9735	2.1787	1.9887	1.8156	2.1011	1.8701	3.9605	3.9841	3.9388
pos_372	metab_371	metab_371	-	-	807.2415	6.4057	pos	-	-	-	-	-	-	0.11715968093399999	3.3301	3.6423	4.3569	3.5786	3.4527	3.8074	3.7085	3.4491	3.5566	3.5052	3.4663	3.4560	3.6750	3.6732	3.5826
pos_374	metab_373	metab_373	-	-	489.1685	6.4347	pos	-	-	-	-	-	-	0.00637131247948	4.2461	3.9225	3.7353	3.9188	3.6041	4.2084	3.6838	1.7821	1.5628	1.2131	1.4773	1.5689	3.7931	3.7986	3.7950
pos_375	metab_374	metab_374	-	-	541.1503	6.4347	pos	-	-	-	-	-	-	0.0844322083785	3.9446	4.3505	4.1204	3.6023	3.7561	4.1094	3.4068	2.0733	1.2059	1.0758	1.7896	1.1698	3.9291	3.9348	3.8670
pos_376	metab_375	metab_375	-	-	643.1955	6.4250	pos	-	-	-	-	-	-	0.0408071962728	3.2102	3.6570	2.9590	3.4851	3.4512	3.6410	3.4430	2.8975	2.7885	2.6888	2.7222	2.6639	3.4485	3.4251	3.4141
pos_377	metab_376	metab_376	-	-	777.2413	6.4057	pos	-	-	-	-	-	-	0.0260237114477	4.3556	4.6254	4.4487	4.6023	4.3728	4.6820	4.1173	1.4679	0.6517	0.8821	1.6866	1.1641	4.3912	4.3978	4.3757
pos_378	metab_377	metab_377	-	-	644.2353	4.7435	pos	-	-	-	-	-	-	0.24940503590500002	2.0090	1.7436	2.6329	2.4776	2.6556	2.4424	3.0596	3.0325	3.1164	3.1071	2.9847	3.1588	2.2700	2.3226	2.4700
pos_379	metab_378	metab_378	-	-	289.1056	4.7435	pos	-	-	-	-	-	-	0.196078749346	3.3073	0.9737	2.6026	2.8894	2.8430	3.4791	1.9887	0.9716	1.1002	0.9301	0.5792	0.0928	2.8541	2.8261	2.9795
pos_380	metab_379	metab_379	-	-	626.2081	4.7335	pos	-	-	-	-	-	-	0.17503261811999998	3.1394	2.5323	2.8067	2.3927	2.8781	2.3908	3.9008	3.0651	3.0174	3.5044	3.2313	3.1542	3.1020	3.1101	3.2320
pos_381	metab_380	metab_380	-	-	939.3408	4.4590	pos	-	-	-	-	-	-	0.06930441117069999	2.6914	3.0029	3.2640	2.5083	3.3730	2.2834	2.9790	4.0448	4.1306	4.0205	4.1000	4.1362	3.1325	3.1584	3.1923
pos_382	metab_381	metab_381	-	-	741.2547	4.4590	pos	-	-	-	-	-	-	0.0834382487504	2.8992	2.4956	2.7131	2.7341	2.8737	2.9375	2.9043	3.4421	3.5695	3.4841	3.5209	3.4962	2.7209	2.7905	2.7775
pos_383	metab_382	metab_382	-	-	891.3193	4.4488	pos	-	-	-	-	-	-	0.0726318475049	3.2225	3.5205	3.5661	3.1147	3.6788	2.8696	3.2293	4.3102	4.3747	4.4001	4.3523	4.4667	3.5497	3.5752	3.6121
pos_384	metab_383	metab_383	-	-	605.1984	4.3265	pos	-	-	-	-	-	-	0.14754502226299998	2.8951	3.0023	3.1510	2.9697	3.2254	2.8353	3.4644	3.7162	3.6622	3.7254	3.6525	3.7640	3.0668	3.0620	3.1713
pos_385	metab_384	metab_384	-	-	505.1635	6.6172	pos	-	-	-	-	-	-	0.0127650088525	4.3102	4.3299	4.0565	4.2610	4.0220	4.3250	3.7291	2.4759	2.1376	2.3155	2.3069	2.2874	4.1222	4.1311	4.1209
pos_386	metab_385	metab_385	-	-	551.2018	6.6462	pos	-	-	-	-	-	-	0.11136061670900001	2.8703	3.2640	2.6933	2.8453	3.0386	3.1291	2.8991	0.7166	0.4747	0.4412	1.7100	0.6008	2.9096	2.9746	3.0063
pos_387	metab_386	metab_386	-	-	521.1925	6.6365	pos	-	-	-	-	-	-	0.049578861662	2.9819	3.0793	3.0178	2.8357	2.7624	3.1166	4.1271	1.2573	1.1392	0.9840	1.8053	1.1708	3.2208	3.2171	3.2556
pos_388	metab_387	metab_387	-	-	711.2000	6.6660	pos	-	-	-	-	-	-	0.035623147023099995	4.3945	3.9506	3.9455	4.2402	3.8543	4.0961	3.8177	1.1611	0.5903	0.7880	0.9131	0.2900	3.9901	4.0210	4.0081
pos_389	metab_388	metab_388	-	-	521.1598	6.6660	pos	-	-	-	-	-	-	0.0509833802683	3.8811	4.0201	3.4992	3.6405	3.7783	3.8050	3.9228	2.4248	2.1004	1.8876	2.3582	1.9966	3.7820	3.7962	3.8251
pos_390	metab_389	metab_389	-	-	979.3360	4.3163	pos	-	-	-	-	-	-	0.102494818457	2.7537	2.7738	3.1625	2.7823	3.3264	2.5991	2.8766	3.8470	3.9631	3.9641	3.8947	3.9502	3.0049	3.0284	3.0895
pos_391	metab_390	metab_390	-	-	537.1894	6.7055	pos	-	-	-	-	-	-	0.0250369444489	4.1962	4.4578	4.2401	4.1733	4.2670	4.2984	4.1093	2.9808	2.7364	2.3126	2.7830	2.3300	4.2341	4.2174	4.2380
pos_392	metab_391	metab_391	-	-	755.2662	4.3163	pos	-	-	-	-	-	-	0.12533347835300002	2.1258	2.6628	2.7712	2.1932	2.8267	1.6264	2.8918	3.6097	3.5922	3.5747	3.6075	3.6795	2.6168	2.7256	2.6706
pos_393	metab_392	metab_392	-	-	489.1798	4.3163	pos	-	-	-	-	-	-	0.089797793456	2.0374	2.7490	2.7167	1.9488	2.6443	1.9198	3.3584	3.5873	3.5016	3.4682	3.5411	3.5731	2.6577	2.7337	2.7162
pos_395	metab_394	metab_394	-	-	285.0754	4.1904	pos	-	-	-	-	-	-	0.0293470215285	4.7610	4.8336	4.7844	4.5162	4.6822	4.7997	4.5305	3.3859	3.4749	2.5223	3.0131	2.5879	4.6823	4.7077	4.6981
pos_397	metab_396	metab_396	-	-	971.3591	4.1852	pos	-	-	-	-	-	-	0.24214689085000002	1.4535	1.7276	1.4701	1.4231	1.5041	1.4154	1.8423	3.2257	2.8871	2.8494	3.1058	3.1430	1.4903	1.5103	1.6678
pos_398	metab_397	metab_397	-	-	535.1741	6.8130	pos	-	-	-	-	-	-	0.0439738145944	3.4639	4.1798	3.2029	3.3716	3.3210	3.6992	3.0842	2.1112	1.5538	1.1778	2.0496	1.2691	3.5656	3.6035	3.5813
pos_401	metab_400	metab_400	-	-	717.2887	6.8520	pos	-	-	-	-	-	-	0.0399116509109	2.9716	2.6404	2.6172	3.6640	3.0894	3.6215	2.7384	1.9453	1.6285	1.2137	1.5897	0.2023	2.9835	2.9907	2.9575
pos_402	metab_401	metab_401	-	-	541.1858	6.8712	pos	-	-	-	-	-	-	0.0256270407423	3.5783	3.4558	4.2800	3.8671	3.8726	3.6487	3.5440	0.9653	1.3941	0.0175	1.5857	0.5311	3.7273	3.7157	3.7380
pos_404	metab_403	metab_403	-	-	801.2716	4.1797	pos	-	-	-	-	-	-	0.0825787021677	3.4913	3.6913	3.7490	3.6653	4.0151	3.3181	3.7054	4.2767	4.2981	4.2803	4.2725	4.3239	3.6806	3.7377	3.7491
pos_405	metab_404	metab_404	-	-	481.1998	6.9192	pos	-	-	-	-	-	-	0.10671024669700001	4.4586	3.5957	4.4181	4.2621	3.8869	4.0338	3.6991	2.6512	3.1683	2.2934	2.7533	2.5597	4.1554	4.1839	4.2447
pos_406	metab_405	metab_405	-	-	429.2267	6.9192	pos	-	-	-	-	-	-	0.0598886515772	1.0827	1.0913	1.0985	1.0538	1.1310	1.0465	1.1133	2.0557	2.0333	2.3853	2.0259	2.1852	1.1178	1.1250	1.1621
pos_407	metab_406	metab_406	-	-	357.1327	4.1797	pos	-	-	-	-	-	-	0.0320038016498	4.0335	4.1629	4.1250	3.9821	4.1727	3.8835	3.8289	4.3657	4.3812	4.2463	4.2950	4.4208	4.0766	4.1044	4.0926
pos_409	metab_408	metab_408	-	-	385.1436	6.9681	pos	-	-	-	-	-	-	0.20413519918200002	1.9208	2.5087	1.1577	1.4484	1.7327	2.2286	2.0883	0.2712	1.3513	0.2982	2.5486	0.4684	2.0566	2.2134	2.0814
pos_411	metab_410	metab_410	-	-	509.1946	6.9871	pos	-	-	-	-	-	-	0.0463530992943	5.3434	4.9434	5.0323	5.0647	5.0614	5.1689	4.2692	3.6757	3.8147	3.5607	3.6716	3.5980	5.1726	5.1983	5.2126
pos_414	metab_413	metab_413	-	-	455.2212	7.0440	pos	-	-	-	-	-	-	0.182168023028	0.1910	0.5864	3.4298	0.1800	0.7202	0.1773	0.2031	1.6380	1.4989	1.4958	1.6731	1.6706	2.4193	2.4137	2.5472
pos_415	metab_414	metab_414	-	-	549.1880	7.0533	pos	-	-	-	-	-	-	0.0409431781596	2.5988	3.0436	2.4793	2.5037	2.8363	2.7386	3.1155	1.0488	0.3477	0.4622	1.5315	0.2952	2.5161	2.5359	2.5007
pos_416	metab_415	metab_415	-	-	504.1793	7.0723	pos	-	-	-	-	-	-	0.238879180539	2.1441	2.0036	2.9906	2.3867	2.4959	1.8904	1.1585	1.2388	1.3408	1.2919	1.2551	1.2454	2.1834	2.0246	2.0053
pos_418	metab_417	metab_417	-	-	519.1997	3.9952	pos	-	-	-	-	-	-	0.11036179028	3.2039	3.4604	3.1120	3.2930	3.2662	3.3439	2.9513	3.6422	3.5452	3.5434	3.5706	3.7152	3.2763	3.3338	3.2397
pos_419	metab_418	metab_418	-	-	539.2399	7.1291	pos	-	-	-	-	-	-	0.154533908555	3.0768	3.5354	1.9644	2.9609	3.2951	2.9260	2.6662	1.8810	0.7928	0.4045	1.4308	0.3753	3.0614	2.9986	3.1324
pos_420	metab_419	metab_419	-	-	727.2323	7.1570	pos	-	-	-	-	-	-	0.025679592022700003	4.1083	4.0126	3.9251	4.1171	3.7059	3.8206	3.9460	1.5788	0.9789	0.8753	1.5069	0.9445	3.9116	3.9265	3.9048
pos_421	metab_420	metab_420	-	-	715.2607	7.1570	pos	-	-	-	-	-	-	0.06280255857610001	3.4561	3.4192	3.5035	3.2372	2.5952	3.3476	3.4503	2.3038	3.0327	1.8804	3.1684	2.3540	3.3293	3.3259	3.3739
pos_422	metab_421	metab_421	-	-	509.1944	7.2135	pos	-	-	-	-	-	-	0.0386282884444	4.3820	4.2544	4.1689	4.3067	4.3169	4.4084	4.0148	3.2249	3.0926	2.8214	3.1466	2.9725	4.3423	4.3651	4.3753
pos_423	metab_422	metab_422	-	-	909.3290	3.9847	pos	-	-	-	-	-	-	0.0590934884452	2.8378	3.1574	3.0885	2.8548	3.0065	2.7967	2.6476	3.3157	3.2401	3.3417	3.3308	3.5453	2.9182	2.9536	2.9045
pos_424	metab_423	metab_423	-	-	895.3309	3.9847	pos	-	-	-	-	-	-	0.132950094481	2.7554	2.9751	3.1204	2.8708	2.9675	2.6169	3.2410	3.4243	3.2340	3.3292	3.3678	3.4423	2.8840	2.9364	2.8203
pos_425	metab_424	metab_424	-	-	320.2553	7.2423	pos	-	-	-	-	-	-	0.0710621857972	3.2345	3.1616	3.1744	3.1415	3.8258	3.0417	3.2652	3.7858	4.2325	3.6918	3.6706	3.6513	3.3445	3.3718	3.3100
pos_426	metab_425	metab_425	-	-	713.2577	3.9847	pos	-	-	-	-	-	-	0.04074290826930001	3.8519	4.1764	3.9147	3.9278	4.0177	3.8317	3.5800	4.3831	4.3272	4.4020	4.3251	4.5029	4.0051	4.0404	4.0220
pos_427	metab_426	metab_426	-	-	683.2466	3.9847	pos	-	-	-	-	-	-	0.0279689795298	3.6226	3.9306	3.7740	3.7246	3.8111	3.5906	3.3687	4.1052	4.0727	4.1273	4.0994	4.2561	3.7762	3.7968	3.7756
pos_428	metab_427	metab_427	-	-	289.0702	3.9060	pos	-	-	-	-	-	-	0.0582424264838	3.2049	3.2155	2.6887	3.3180	3.4001	3.2878	1.6457	1.9334	1.5860	1.8636	2.1324	2.0345	2.8915	2.9421	2.9176
pos_430	metab_429	metab_429	-	-	750.2542	7.3183	pos	-	-	-	-	-	-	0.0188427054389	3.1504	2.5453	3.6798	3.2471	3.1445	2.8570	2.2873	2.3726	2.4798	2.4286	2.3898	2.3796	3.0874	3.1015	3.1017
pos_431	metab_430	metab_430	-	-	553.2193	7.3183	pos	-	-	-	-	-	-	0.059247232104400006	2.8380	3.2427	1.7508	2.2749	2.7562	2.6794	1.9018	1.5470	0.4985	1.0046	1.8879	0.4324	2.6008	2.5506	2.5875
pos_432	metab_431	metab_431	-	-	319.1171	7.3183	pos	-	-	-	-	-	-	0.20318019700800002	2.3416	1.3781	3.2185	1.6666	1.8089	1.5045	3.6742	0.5285	0.6069	0.8856	0.9000	0.7626	2.7854	2.7045	2.8801
pos_433	metab_432	metab_432	-	-	403.1387	3.9748	pos	-	-	-	-	-	-	0.119933950031	2.8947	3.1035	3.0619	2.9749	3.2838	2.7952	3.0562	3.3130	2.9922	2.9817	3.1981	3.2852	2.9899	2.9981	2.9007
pos_434	metab_433	metab_433	-	-	955.3633	3.9647	pos	-	-	-	-	-	-	0.0309337239483	3.1708	3.4321	3.3755	3.3285	3.4581	3.0333	3.0261	3.6942	3.6441	3.6938	3.6607	3.8321	3.2096	3.2009	3.1832
pos_435	metab_434	metab_434	-	-	763.2918	3.9647	pos	-	-	-	-	-	-	0.0607971733725	3.0609	3.5958	3.3439	3.0213	3.4235	2.9965	2.9879	4.1183	3.9688	3.8873	4.1145	4.1160	3.4537	3.4584	3.5008
pos_436	metab_435	metab_435	-	-	981.3247	7.3963	pos	-	-	-	-	-	-	0.0377988480857	3.7941	3.8859	3.6744	3.8869	3.5315	3.6798	3.4897	3.5754	3.6830	3.6315	3.5926	3.5824	3.6061	3.6380	3.6164
pos_437	metab_436	metab_436	-	-	967.3380	3.9548	pos	-	-	-	-	-	-	0.10064885661699999	2.6119	2.8874	2.7631	2.6276	2.7206	2.5934	3.0811	3.2492	3.2139	3.1118	3.2943	3.3402	2.6677	2.7463	2.6786
pos_438	metab_437	metab_437	-	-	257.0804	3.9352	pos	-	-	-	-	-	-	0.17254336957000002	2.9603	3.5468	2.4191	3.1839	2.6819	3.6344	2.8725	1.0619	3.2502	3.1357	1.8242	2.5763	3.0208	3.0611	2.9104
pos_439	metab_438	metab_438	-	-	523.2306	3.7849	pos	-	-	-	-	-	-	0.0510686289056	3.6137	3.5153	3.2613	3.4503	3.1901	3.4045	3.0262	4.0650	4.0246	4.1973	3.8837	4.1776	3.5997	3.5928	3.6337
pos_440	metab_439	metab_439	-	-	752.5139	7.4550	pos	-	-	-	-	-	-	0.0341374216397	2.5620	2.4457	1.1795	2.0823	2.5826	2.0555	2.6652	3.0057	2.9895	2.9660	3.0291	2.9465	2.4935	2.5001	2.5215
pos_441	metab_440	metab_440	-	-	320.2553	7.4939	pos	-	-	-	-	-	-	0.208234228984	2.5675	2.4934	2.3746	2.5280	3.5200	2.4643	3.0466	3.3653	4.0387	3.3156	3.2732	3.2502	3.0101	3.0147	2.8440
pos_442	metab_441	metab_441	-	-	664.4612	7.5039	pos	-	-	-	-	-	-	0.059801804958800005	2.7934	2.7508	2.3981	2.4624	2.9273	2.4257	2.9678	3.2114	3.2099	3.1572	3.2320	3.1619	2.7767	2.7702	2.8173
pos_443	metab_442	metab_442	-	-	620.4355	7.5235	pos	-	-	-	-	-	-	0.0577173743262	2.7130	2.7129	2.3706	2.5848	2.9122	2.4233	3.0503	3.2377	3.2546	3.1937	3.2590	3.1990	2.7833	2.7421	2.7885
pos_444	metab_443	metab_443	-	-	296.2580	7.4939	pos	-	-	-	-	-	-	0.0363950614705	4.1021	4.0589	3.9877	4.0311	4.5189	3.9244	4.4330	4.7712	4.9715	4.6522	4.6742	4.5970	4.2633	4.2770	4.2947
pos_445	metab_444	metab_444	-	-	576.4095	7.5518	pos	-	-	-	-	-	-	0.0574945189245	2.5317	2.6203	2.4367	2.5004	2.8648	2.1764	3.0210	3.2515	3.2769	3.2110	3.2772	3.2285	2.7368	2.7609	2.7866
pos_446	metab_445	metab_445	-	-	708.4872	7.4743	pos	-	-	-	-	-	-	0.0188998519968	2.7108	2.6988	2.0349	2.3526	2.8341	2.3050	2.8430	3.1504	3.1294	3.1019	3.1771	3.0944	2.6748	2.6893	2.6756
pos_447	metab_446	metab_446	-	-	537.3386	7.5894	pos	-	-	-	-	-	-	0.046378418982499996	2.6006	2.7473	2.3585	2.5028	2.9377	2.2625	3.0036	3.2939	3.3262	3.2711	3.2700	3.2674	2.7315	2.7372	2.7684
pos_448	metab_447	metab_447	-	-	471.3445	7.6181	pos	-	-	-	-	-	-	0.178558852672	2.3344	2.9480	2.5042	2.5230	2.9613	2.4207	2.9967	3.3668	3.4335	3.5240	3.3839	3.4598	2.7916	2.8093	2.9284
pos_449	metab_448	metab_448	-	-	449.2868	7.6373	pos	-	-	-	-	-	-	0.141023199607	2.3723	2.7266	2.5318	2.5077	2.9643	2.2282	2.9538	3.1812	3.2449	3.1703	3.1648	3.1330	2.6842	2.6815	2.7850
pos_450	metab_449	metab_449	-	-	344.3160	7.4743	pos	-	-	-	-	-	-	0.146519241789	1.5018	1.1169	1.0620	1.0176	2.1877	1.0104	2.0004	2.4343	2.7181	2.4210	2.3006	2.3802	1.7574	1.7800	1.6576
pos_451	metab_450	metab_450	-	-	521.2259	7.6656	pos	-	-	-	-	-	-	0.059109944013599994	2.9893	2.4315	3.8751	3.0913	3.2206	2.7389	2.9355	0.9829	1.5837	0.4085	0.1862	0.1827	3.1702	3.2170	3.1769
pos_452	metab_451	metab_451	-	-	453.1902	7.6844	pos	-	-	-	-	-	-	0.117536942612	2.0208	0.8672	2.9362	1.8955	2.1082	1.4256	2.6516	1.6408	2.8609	1.1536	3.1145	1.7871	2.0192	2.0440	2.1146
pos_453	metab_452	metab_452	-	-	295.2263	7.6941	pos	-	-	-	-	-	-	0.0465509158124	2.7244	3.3049	3.7823	2.3199	2.9507	1.9989	2.9534	2.8108	3.6066	2.8128	3.1743	2.5858	3.0979	3.1093	3.1369
pos_454	metab_453	metab_453	-	-	805.2693	7.6844	pos	-	-	-	-	-	-	0.13905006372099998	2.3782	2.3041	2.5373	2.0612	2.0915	2.3617	3.0877	2.1576	2.2646	2.2134	2.1748	2.1646	2.1091	2.1227	2.2157
pos_456	metab_455	metab_455	-	-	405.2606	7.6656	pos	-	-	-	-	-	-	0.0432561685501	1.7748	2.5491	2.3398	2.3186	2.8490	1.9553	2.8211	3.0306	3.1301	3.0521	3.0148	3.0010	2.5454	2.5782	2.5469
pos_457	metab_456	metab_456	-	-	746.3077	7.4550	pos	-	-	-	-	-	-	0.12162694113900001	3.8220	2.8901	3.8456	3.8176	3.4309	3.5862	2.7683	0.8439	0.9376	0.8924	0.8587	0.8499	3.5494	3.6388	3.5508
pos_458	metab_457	metab_457	-	-	761.2375	7.8024	pos	-	-	-	-	-	-	0.038520301532099996	4.4262	4.5907	4.3012	4.8107	4.4230	4.7032	4.0263	2.5196	2.4506	2.1024	2.3181	2.0412	4.4858	4.5165	4.4904
pos_459	metab_458	metab_458	-	-	967.3340	7.8024	pos	-	-	-	-	-	-	0.052084861978900006	3.5004	2.9101	3.9245	3.5758	3.3200	3.2920	3.0898	3.0196	3.1271	3.0757	3.0369	3.0266	3.3125	3.3322	3.3574
pos_460	metab_459	metab_459	-	-	394.3284	7.8369	pos	-	-	-	-	-	-	0.0948114167321	2.1743	2.2239	1.5152	1.5996	2.5485	1.7751	2.5691	2.8874	2.8823	2.8601	2.8526	2.8726	2.2554	2.2173	2.2990
pos_461	metab_460	metab_460	-	-	392.1851	7.8024	pos	-	-	-	-	-	-	0.252117205132	3.2272	3.6808	0.8231	3.2003	3.1857	3.4823	0.7740	1.5317	0.9402	0.8950	1.0218	0.8524	3.1655	3.1771	3.3503
pos_463	metab_462	metab_462	-	-	475.2085	3.7849	pos	-	-	-	-	-	-	0.15459018498500002	2.3629	2.2664	2.1918	2.0598	1.5410	2.1500	2.4024	3.4627	3.3937	3.5308	3.3093	3.5591	2.4313	2.5556	2.5511
pos_464	metab_463	metab_463	-	-	245.1531	3.7849	pos	-	-	-	-	-	-	0.233850522678	2.8736	2.9563	3.5395	2.8267	3.0965	2.2419	2.9362	2.0879	3.2394	2.9740	2.2580	2.4796	2.9018	2.9061	3.0705
pos_465	metab_464	metab_464	-	-	634.4511	7.9254	pos	-	-	-	-	-	-	0.040813746854300004	2.3335	2.2138	1.6735	1.8832	2.3926	1.6247	2.2670	2.9780	2.8621	2.6585	3.3459	2.7201	2.3367	2.3133	2.3481
pos_466	metab_465	metab_465	-	-	401.1741	7.9564	pos	-	-	-	-	-	-	0.17425984749600001	2.4508	2.8900	0.1527	2.5416	2.2139	3.0625	1.4044	1.7141	1.2864	0.2057	1.6466	1.1520	2.5347	2.5676	2.6745
pos_467	metab_466	metab_466	-	-	845.2919	7.9674	pos	-	-	-	-	-	-	0.115386889199	2.4134	2.5156	2.7187	2.5098	2.5437	2.6077	1.9206	0.0485	0.0612	0.0548	0.0503	0.0492	2.3723	2.4728	2.4276
pos_468	metab_467	metab_467	-	-	760.3236	7.9776	pos	-	-	-	-	-	-	0.08042127988360001	2.5668	2.9460	2.4460	2.8816	3.0858	2.5415	2.1321	1.8020	0.9665	1.4070	2.7666	1.5012	2.5568	2.6260	2.6041
pos_469	metab_468	metab_468	-	-	689.4144	7.9564	pos	-	-	-	-	-	-	0.022533887196800002	2.1517	1.8340	3.4289	3.1410	2.7198	2.2898	2.1493	2.2029	1.4665	1.7361	2.2075	1.1471	2.4884	2.5069	2.4928
pos_470	metab_469	metab_469	-	-	377.1966	8.0198	pos	-	-	-	-	-	-	0.262198054828	1.4914	1.4375	0.7419	1.5740	1.6208	0.6959	1.8076	2.7167	2.5089	2.3483	2.5926	2.8121	1.8464	1.6681	1.6592
pos_471	metab_470	metab_470	-	-	785.2690	8.0198	pos	-	-	-	-	-	-	0.125735624337	3.2809	3.2998	3.0489	3.1015	3.0586	3.5559	2.7397	1.5271	0.8348	0.8078	1.8962	0.7504	3.1510	3.2268	3.1238
pos_472	metab_471	metab_471	-	-	252.2319	8.0396	pos	-	-	-	-	-	-	0.0646344754745	3.6714	3.5594	3.5914	3.7255	3.4892	3.5583	3.8259	4.1203	3.7138	3.9745	3.9517	3.9072	3.7063	3.7253	3.6695
pos_473	metab_472	metab_472	-	-	575.2031	8.0096	pos	-	-	-	-	-	-	0.035182698373	3.0827	3.1027	0.3975	2.8335	2.9185	3.5228	1.9003	1.0091	0.5347	0.4989	0.4727	0.4659	2.9911	3.0217	3.0079
pos_474	metab_473	metab_473	-	-	483.2160	8.0589	pos	-	-	-	-	-	-	0.06401838069619999	3.1562	1.5949	3.7621	2.8925	0.3116	2.6527	2.2351	0.3470	0.9714	0.3788	0.3566	0.3508	3.1197	3.1708	3.1284
pos_475	metab_474	metab_474	-	-	776.2816	7.9986	pos	-	-	-	-	-	-	0.07714169981810001	3.5582	3.7559	3.6654	3.5442	3.4392	3.7446	3.3586	1.8896	2.1430	1.4860	1.2734	0.8891	3.5096	3.5248	3.5728
pos_476	metab_475	metab_475	-	-	375.2500	8.1172	pos	-	-	-	-	-	-	0.11979879749399999	2.0160	1.6211	1.6288	1.8862	2.2449	1.5734	2.0391	2.5587	2.4608	2.3273	2.5807	2.4006	1.9689	1.9936	1.8920
pos_477	metab_476	metab_476	-	-	731.2595	7.9254	pos	-	-	-	-	-	-	0.0411754363669	3.8507	3.2999	4.1341	3.7794	3.5242	3.8009	3.7374	1.3028	0.8540	0.8101	1.3633	0.7690	3.7043	3.7396	3.7282
pos_478	metab_477	metab_477	-	-	499.2811	7.9147	pos	-	-	-	-	-	-	0.125455022255	2.9719	2.4699	3.1407	2.2812	0.9288	2.7999	1.1986	1.3819	1.1698	1.6043	1.3568	1.3770	2.7028	2.7508	2.6412
pos_480	metab_479	metab_479	-	-	307.2622	8.1574	pos	-	-	-	-	-	-	0.042162014901599994	1.4685	2.4533	2.2137	0.4083	1.4304	1.3967	1.2662	1.1567	2.0412	1.0225	1.0326	1.8859	1.7077	1.7422	1.7347
pos_481	metab_480	metab_480	-	-	970.3419	8.1889	pos	-	-	-	-	-	-	0.0681879500258	2.6254	1.7552	3.2846	2.6639	2.2536	2.3566	1.4702	1.5533	1.6582	1.6080	1.5701	1.5601	2.5194	2.5773	2.5616
pos_482	metab_481	metab_481	-	-	955.3493	8.1989	pos	-	-	-	-	-	-	0.0340161565489	2.6643	1.0168	3.4312	2.6505	2.1639	1.7902	1.1639	1.1171	1.2173	1.1692	1.1330	1.1235	2.7107	2.7355	2.7375
pos_484	metab_483	metab_483	-	-	644.4931	8.2197	pos	-	-	-	-	-	-	0.297565600403	2.1891	2.1232	1.6911	2.0261	2.6267	1.3787	2.2986	2.7655	3.1091	2.5910	2.7353	2.7262	3.2216	3.0939	2.9595
pos_486	metab_485	metab_485	-	-	228.2319	8.2814	pos	-	-	-	-	-	-	0.0568277188184	3.9792	4.0008	3.9664	4.0475	3.8828	3.9624	4.1578	4.4127	4.1012	4.3158	4.2908	4.3024	4.0517	4.0871	4.0404
pos_487	metab_486	metab_486	-	-	517.3702	8.3254	pos	-	-	-	-	-	-	0.2246956287	2.6192	2.5455	2.2352	2.4422	2.8261	2.1121	2.6411	3.0246	3.0900	2.8666	3.0078	2.9823	3.1729	3.1026	2.9728
pos_488	MG(18:3(6Z,9Z,12Z)/0:0/0:0)	metab_487	HMDB0011569	-	375.2499	8.3542	pos	M+NH4, M+Na, M+H	C21H36O4	54.9	-	-2.21671772408885	-	0.0782762400649	2.8372	2.1241	1.6506	1.9195	1.9797	2.6340	3.8545	2.3574	3.3394	2.9337	2.8043	2.3054	2.7235	2.7822	2.7852
pos_489	metab_488	metab_488	-	-	807.4866	8.3931	pos	-	-	-	-	-	-	0.24426407964299998	2.8706	2.2191	3.3378	3.6368	3.0132	2.8809	1.5189	1.6022	3.9890	1.6571	1.6191	1.6090	2.5275	2.7366	2.6173
pos_490	metab_489	metab_489	-	-	513.3563	8.4027	pos	-	-	-	-	-	-	0.131475596139	3.1001	2.8233	2.9745	3.3232	3.4791	2.9391	2.9189	3.1605	3.6771	3.9645	3.3300	3.1512	3.0972	3.1664	3.2123
pos_491	metab_490	metab_490	-	-	471.2473	8.4549	pos	-	-	-	-	-	-	0.0653708391707	0.6854	0.6928	0.6991	0.6605	0.7275	0.6543	4.0071	3.7248	2.8958	3.2394	3.9813	2.6927	3.1571	3.1609	3.1090
pos_492	metab_491	metab_491	-	-	376.3183	8.4454	pos	-	-	-	-	-	-	0.0291046878735	3.2481	3.3638	2.9594	3.0861	3.6581	2.9920	3.2668	3.6865	3.9843	3.4767	3.4229	3.6026	3.3712	3.3823	3.3963
pos_493	metab_492	metab_492	-	-	352.3206	8.4831	pos	-	-	-	-	-	-	0.169095190518	3.0780	3.1889	2.7904	2.9964	3.3416	2.8630	3.1631	3.4548	3.6095	3.3910	3.4768	3.4849	3.1769	3.1452	3.2811
pos_494	metab_493	metab_493	-	-	385.2921	8.4266	pos	-	-	-	-	-	-	0.035982598828800005	3.2314	3.2085	3.1331	3.0258	3.3531	2.9553	3.2942	3.4511	3.4151	3.3311	3.4077	3.4030	3.1910	3.2053	3.1740
pos_495	13(S)-HODE methyl ester	metab_494	-	-	333.2396	8.5121	pos	M+H, M+Na, M+H-H2O	C19H34O3	61.4	-	-1.4274267310577	-	0.0141035271934	1.4737	1.9274	0.9110	2.8447	2.9216	0.8616	0.9251	2.7674	4.1864	1.6827	3.9789	1.8876	3.0910	3.0975	3.0852
pos_496	Linoleoyl Ethanolamide	metab_495	HMDB0012252	C13828	324.2896	8.5022	pos	M+H, 2M+Na, M+Na	C20H37NO2	76.3	-	-0.419160277156867	68171-52-8	0.015607086067700001	3.9820	4.1325	4.6586	4.2840	4.1936	4.2684	3.4927	2.4140	2.6027	2.1167	2.2345	2.0123	4.1138	4.1250	4.1128
pos_497	metab_496	metab_496	-	-	491.1847	8.5314	pos	-	-	-	-	-	-	0.127262458344	2.8535	3.0323	1.9949	3.0206	2.7705	3.1462	2.2032	1.3999	1.5037	1.6246	1.6081	1.4066	2.6631	2.7707	2.7029
pos_498	metab_497	metab_497	-	-	429.3181	8.3931	pos	-	-	-	-	-	-	0.034512319886500005	3.1038	2.9075	2.8115	2.9214	3.2430	2.7712	3.0471	3.3196	3.4371	3.3218	3.3186	3.3386	3.1570	3.1484	3.1277
pos_499	metab_498	metab_498	-	-	321.2393	8.3931	pos	-	-	-	-	-	-	0.030828648819300003	1.7895	1.9506	1.0164	2.1968	2.4687	0.9654	1.4784	2.7137	3.5438	1.8476	3.3136	2.3992	2.3948	2.3721	2.3717
pos_500	metab_499	metab_499	-	-	703.3030	8.3254	pos	-	-	-	-	-	-	0.0397049418714	1.9815	0.5932	4.2468	2.8306	2.1348	2.1863	2.4732	1.1487	0.1156	0.3104	1.2403	0.0941	3.6520	3.6478	3.6793
pos_501	metab_500	metab_500	-	-	473.3444	8.3447	pos	-	-	-	-	-	-	0.167895439525	2.7936	2.7224	2.4175	2.6136	2.9624	2.4391	2.7461	3.1323	3.1751	3.0464	3.1398	3.1468	3.0857	3.0280	2.9379
pos_503	metab_502	metab_502	-	-	524.3724	8.6729	pos	-	-	-	-	-	-	0.0148195977324	4.1007	2.6096	5.2810	4.3466	4.2571	3.8469	0.6098	1.1950	2.4114	1.3349	2.8981	2.9339	4.3010	4.2900	4.2898
pos_504	metab_503	metab_503	-	-	452.2927	8.2407	pos	-	-	-	-	-	-	0.054677054475499996	3.2188	2.5997	3.1172	3.0923	3.0233	3.4134	1.4421	2.1836	2.4759	2.5671	2.0923	2.3033	2.8160	2.8485	2.8627
pos_505	metab_504	metab_504	-	-	477.1693	8.2197	pos	-	-	-	-	-	-	0.09840612575610001	3.4384	3.2967	3.0711	3.0414	3.0180	3.2206	2.8263	1.4697	0.6467	0.6074	0.5785	1.1759	3.1288	3.1454	3.2081
pos_506	metab_505	metab_505	-	-	619.2933	8.1474	pos	-	-	-	-	-	-	0.037713767532300005	2.0901	1.8636	0.5897	1.9136	2.2665	1.3854	3.3920	3.4420	3.5511	3.3274	3.4054	3.1108	2.6475	2.6695	2.6377
pos_507	metab_506	metab_506	-	-	569.2028	3.7643	pos	-	-	-	-	-	-	0.216737907683	3.1007	3.3303	3.0688	3.1719	3.0832	2.9965	3.4246	3.8747	3.7939	3.9154	3.7833	3.9519	3.2616	3.2695	3.4204
pos_508	metab_507	metab_507	-	-	671.2725	3.7537	pos	-	-	-	-	-	-	0.0778871582361	3.4753	3.4013	3.3786	3.6485	3.3899	3.5989	3.4126	3.8299	3.8385	3.8782	3.8022	3.8995	3.4682	3.4890	3.5336
pos_509	metab_508	metab_508	-	-	861.3093	3.7439	pos	-	-	-	-	-	-	0.180729533601	2.8641	2.9197	2.8581	2.8899	2.6324	3.1840	3.2007	3.8913	3.7901	3.9552	3.7688	3.9691	2.9357	3.0935	3.0539
pos_510	metab_509	metab_509	-	-	838.3141	3.7439	pos	-	-	-	-	-	-	0.0726888919452	1.9271	1.4317	2.1447	1.3277	1.8560	1.5182	3.0170	3.4558	3.2984	3.5016	3.3124	3.4786	2.1580	2.2201	2.1834
pos_511	metab_510	metab_510	-	-	529.4083	8.8877	pos	-	-	-	-	-	-	0.0947722313975	3.1244	1.8426	2.8935	2.1514	2.2342	2.2073	2.9230	2.5673	2.8946	3.0429	3.1324	3.3955	2.6549	2.6896	2.7363
pos_512	Methyl 3b,24-dihydroxy-11,13(18)-oleanadien-30-oate	metab_511	HMDB0035257	-	449.3577	8.8970	pos	M+H-H2O, M+Na, M+H-2H2O	C31H48O4	-	96.1	-2.30257479519791	98063-17-3	0.0791354515284	2.2818	2.3322	2.0297	2.0201	2.4683	1.9546	2.2232	2.7909	2.8653	2.6133	2.7534	2.9204	2.2017	2.2703	2.2400
pos_513	metab_512	metab_512	-	-	258.2696	8.9255	pos	-	-	-	-	-	-	0.012261079747399999	3.5483	3.6171	3.8967	3.7949	3.8142	3.5290	3.5509	3.7407	3.6800	3.7659	3.6718	3.6919	3.6616	3.6712	3.6624
pos_514	metab_513	metab_513	-	-	526.3881	8.9347	pos	-	-	-	-	-	-	0.0262670950075	4.1397	2.8289	5.0736	4.2783	4.3020	3.6630	1.4930	1.1799	2.3280	1.3144	1.5853	1.8893	4.2175	4.2403	4.2306
pos_515	metab_514	metab_514	-	-	495.3796	8.8877	pos	-	-	-	-	-	-	0.148738178661	2.2475	2.3654	1.5366	1.8731	2.3712	2.0678	2.0590	2.6804	2.9700	2.1470	2.3935	3.0741	2.0936	2.1544	2.2217
pos_516	metab_515	metab_515	-	-	413.3235	9.0457	pos	-	-	-	-	-	-	0.22907289148	2.3737	2.6853	2.3246	2.3750	3.1618	2.4573	2.0813	2.7127	2.5565	2.4462	2.3770	2.2594	2.5014	2.5644	2.3608
pos_517	()-(Z)-2-(5-Tetradecenyl)cyclobutanone	metab_516	HMDB0037543	-	282.2786	8.9995	pos	M+H, M+NH4, M+H-H2O	C18H32O	-	77.3	-2.0224430429855	173074-85-6	0.0161185817841	6.0269	6.0517	6.0277	5.9969	6.1175	5.9520	6.1592	6.3103	6.2694	6.2716	6.2685	6.2754	6.0752	6.0625	6.0741
pos_518	metab_517	metab_517	-	-	509.2155	3.7335	pos	-	-	-	-	-	-	0.11576188988399999	2.3197	2.1771	1.8469	1.9848	1.4398	2.0914	2.9488	2.9362	2.9272	3.0691	2.8614	3.0399	2.5169	2.4241	2.4439
pos_519	metab_518	metab_518	-	-	552.3671	9.1480	pos	-	-	-	-	-	-	0.06661943194600001	3.7027	3.7424	3.7419	3.8468	3.9443	3.7567	1.1549	1.1204	1.2767	1.8661	1.3665	1.8896	3.4469	3.4623	3.5023
pos_520	metab_519	metab_519	-	-	510.3603	9.1573	pos	-	-	-	-	-	-	0.0683498243583	2.3700	1.9889	2.0179	2.6994	2.4733	2.3415	1.7556	2.6809	2.9494	2.5734	2.5872	2.8602	2.2344	2.2935	2.2632
pos_521	metab_520	metab_520	-	-	777.3038	3.7439	pos	-	-	-	-	-	-	0.08099187842639999	4.0414	4.2438	3.9193	4.0336	4.1143	3.9313	3.5693	4.4685	4.4750	4.4699	4.3974	4.5456	4.1028	4.1091	4.1653
pos_522	metab_521	metab_521	-	-	711.2517	3.7439	pos	-	-	-	-	-	-	0.173670989601	2.2079	2.3413	2.2682	1.9292	1.3520	2.0237	2.9998	3.5850	3.4667	3.5485	3.5412	3.5648	2.4466	2.5776	2.4594
pos_523	metab_522	metab_522	-	-	393.3512	9.2133	pos	-	-	-	-	-	-	0.09975404745449999	3.2150	3.1537	3.2204	3.3960	3.5605	3.2833	3.5965	3.5460	3.7288	3.6358	3.7258	3.5602	3.3637	3.4271	3.4491
pos_525	metab_524	metab_524	-	-	397.1640	3.7335	pos	-	-	-	-	-	-	0.027853422837700002	3.4669	3.7009	3.5758	3.4842	3.4598	3.5298	3.1266	3.9256	3.9762	4.0045	3.8596	4.0305	3.5906	3.5801	3.6042
pos_526	Hesperetin 7-glucoside	metab_525	HMDB0030747	-	465.1380	3.5700	pos	M+H, M+NH4, M+H-H2O	C22H24O11	-	61.2	-2.4669275230106096	2500-68-7	0.130000025814	3.9358	3.4694	3.9992	3.6274	3.5774	3.8764	3.7679	3.4723	3.5768	3.4604	3.5712	3.4888	3.6636	3.6566	3.7546
pos_527	Gravacridonetriol	metab_526	HMDB0029330	-	399.1432	3.5700	pos	M+H-2H2O, 2M+Na, M+ACN+H	C19H19NO6	-	51.6	-7.32545594970076	59086-94-1	0.244234857526	2.3662	2.5350	2.2147	2.1736	2.4526	2.3626	2.6739	2.9402	2.9351	3.0409	2.8265	2.9516	2.4678	2.5069	2.2924
pos_528	metab_527	metab_527	-	-	815.5240	9.3458	pos	-	-	-	-	-	-	0.030920975301200002	2.2744	2.6363	2.6883	2.0922	2.7669	2.4278	2.6713	3.1728	3.0600	2.8388	3.0491	2.7293	2.6561	2.6782	2.6806
pos_529	metab_528	metab_528	-	-	721.3544	9.3655	pos	-	-	-	-	-	-	0.013287839190100001	3.0306	3.1928	3.0098	3.1467	3.0590	3.1147	3.1412	3.2501	3.0011	3.3772	3.3560	3.3869	3.0741	3.0678	3.0626
pos_530	metab_529	metab_529	-	-	510.3934	9.3857	pos	-	-	-	-	-	-	0.0370762928179	3.4328	2.7650	4.9272	3.4459	3.4661	3.2429	3.2497	3.4693	3.8205	3.4768	3.4456	3.7514	3.8919	3.8990	3.8680
pos_531	metab_530	metab_530	-	-	417.3506	9.4063	pos	-	-	-	-	-	-	0.0666881782809	2.1383	1.9952	1.1850	1.7639	2.2491	1.8256	2.1862	2.5913	3.1416	2.5815	2.5287	2.4822	2.2281	2.2858	2.2605
pos_532	metab_531	metab_531	-	-	679.4436	9.4170	pos	-	-	-	-	-	-	0.036625649439800005	2.5301	2.6360	2.1150	2.6235	2.7606	2.1488	2.2122	3.0794	3.0391	2.8310	2.8551	2.6406	2.6336	2.6647	2.6445
pos_533	metab_532	metab_532	-	-	819.5712	9.4170	pos	-	-	-	-	-	-	0.00334273794303	2.1040	2.3672	0.1578	1.5352	2.5318	1.9116	1.9460	2.8500	2.7366	2.5462	2.1715	2.0675	2.2058	2.2080	2.2053
pos_534	metab_533	metab_533	-	-	780.4811	9.4170	pos	-	-	-	-	-	-	0.0139801994161	3.4479	2.6404	3.8911	3.5049	2.7126	3.0143	0.4082	0.9728	0.9828	1.0204	0.7969	0.4670	3.0229	3.0265	3.0146
pos_535	metab_534	metab_534	-	-	764.4856	9.4170	pos	-	-	-	-	-	-	0.0248311066012	2.2754	2.1280	3.2307	1.9217	2.2154	2.1657	1.5096	1.6012	1.7932	1.6660	1.5794	1.1418	2.1007	2.1157	2.0951
pos_536	metab_535	metab_535	-	-	745.4424	9.5577	pos	-	-	-	-	-	-	0.0351134349643	3.8359	3.7202	2.8967	3.2607	3.5586	3.7637	1.6850	1.2544	3.1219	2.3296	1.4443	2.2457	3.3355	3.3218	3.3522
pos_537	metab_536	metab_536	-	-	461.2632	9.5577	pos	-	-	-	-	-	-	0.169712409168	0.8984	0.9065	0.9135	0.8709	0.9444	0.8640	3.2332	1.7142	1.4062	1.9653	2.1519	1.0103	1.9020	1.9445	1.7977
pos_538	metab_537	metab_537	-	-	495.4016	9.5391	pos	-	-	-	-	-	-	0.12458547388699999	3.3922	2.6180	2.9701	2.7112	2.8400	3.0745	3.2627	3.0077	2.8951	2.9552	3.6304	3.9522	3.2202	3.1114	3.1812
pos_539	metab_538	metab_538	-	-	419.3667	9.6323	pos	-	-	-	-	-	-	0.204347717139	3.2528	2.8195	2.7867	2.7437	2.7265	2.5620	3.6361	3.2969	3.7792	3.5437	3.5163	3.6137	3.1968	3.2160	3.3523
pos_540	metab_539	metab_539	-	-	433.3456	9.6901	pos	-	-	-	-	-	-	0.109576963371	2.1866	1.9529	2.3454	2.3055	2.4302	2.4762	1.7218	2.0638	1.9014	1.7420	1.7298	1.0632	2.1147	2.0950	2.1830
pos_541	metab_540	metab_540	-	-	425.3765	9.7108	pos	-	-	-	-	-	-	0.12287090572899999	2.7216	2.4677	2.7875	2.4067	2.4242	2.8069	2.5518	2.7493	2.9638	2.5388	3.0441	3.1795	2.7053	2.6753	2.7769
pos_542	metab_541	metab_541	-	-	798.4293	9.7318	pos	-	-	-	-	-	-	0.0519221563057	2.1801	2.6207	3.0407	2.5163	2.2994	2.2158	2.2131	2.2984	2.4055	2.3542	2.3156	2.3053	2.3393	2.3182	2.2944
pos_543	metab_542	metab_542	-	-	713.4509	9.7008	pos	-	-	-	-	-	-	0.020506896813599997	3.4956	3.2488	3.9544	3.5464	3.7134	3.4345	2.8236	2.9110	3.4896	3.1898	3.0978	2.9148	3.4544	3.4531	3.4383
pos_544	metab_543	metab_543	-	-	441.2969	9.7628	pos	-	-	-	-	-	-	0.058676933078300006	3.9656	3.8400	3.8117	3.8741	3.9791	3.6822	3.8854	4.3966	4.3089	4.0945	4.3412	4.2486	3.9635	3.9629	3.9183
pos_545	metab_544	metab_544	-	-	417.3503	9.7318	pos	-	-	-	-	-	-	0.186333149679	2.6961	2.2497	2.7215	2.2703	2.5338	2.3945	2.3092	2.4980	3.0227	2.5337	2.6735	2.9383	2.5331	2.5327	2.6666
pos_546	metab_545	metab_545	-	-	653.4726	9.7931	pos	-	-	-	-	-	-	0.09851019806780001	3.5414	4.1044	3.4818	3.2973	3.4004	3.4430	3.3997	2.8206	3.7365	3.2337	2.8223	2.8711	3.5197	3.5270	3.5954
pos_547	metab_546	metab_546	-	-	571.3769	9.8031	pos	-	-	-	-	-	-	0.148385202396	4.1647	4.0478	4.2693	4.3594	4.4119	4.2116	2.4552	1.9250	1.8263	1.9632	2.4919	2.4926	4.0881	4.0712	4.1865
pos_548	metab_547	metab_547	-	-	647.3900	9.8139	pos	-	-	-	-	-	-	0.06888347367810001	3.0235	3.2393	3.4076	3.3392	3.3743	3.2525	3.5489	3.6502	3.5688	3.7036	3.7627	3.7946	3.4445	3.4879	3.5031
pos_549	metab_548	metab_548	-	-	481.3851	9.8031	pos	-	-	-	-	-	-	0.0745621211986	3.8165	2.2784	2.9540	2.7200	2.4489	3.0866	3.1598	3.1888	3.2832	3.2150	3.9976	4.2393	3.4081	3.4301	3.4713
pos_550	metab_549	metab_549	-	-	645.4681	9.6901	pos	-	-	-	-	-	-	0.0504073481802	2.7681	2.8827	2.4774	2.4995	2.5948	2.3927	3.1911	2.6752	3.2613	2.9995	2.9069	2.9094	2.8306	2.8200	2.8616
pos_551	metab_550	metab_550	-	-	406.3286	9.6901	pos	-	-	-	-	-	-	0.026353650338699998	2.5692	2.2143	2.4299	2.1852	2.5479	2.3289	2.6361	3.1567	2.9189	2.8973	2.8108	2.7700	2.5640	2.5858	2.5694
pos_552	metab_551	metab_551	-	-	338.3414	9.8716	pos	-	-	-	-	-	-	0.0846205606147	5.2001	5.4315	4.9195	4.8670	5.2875	4.8061	4.9609	5.5018	5.7073	5.3857	5.2976	5.2961	5.2148	5.1659	5.2391
pos_553	metab_552	metab_552	-	-	540.5343	9.4170	pos	-	-	-	-	-	-	0.09368511601849999	3.3759	3.7507	3.4236	3.6652	3.5387	3.2364	2.8026	3.4289	3.0800	3.5316	3.1561	3.2012	3.2305	3.2265	3.2971
pos_554	metab_553	metab_553	-	-	576.3662	9.4170	pos	-	-	-	-	-	-	0.009760251026430002	2.8105	2.5658	2.7760	2.5629	2.6099	2.4919	1.8222	1.8821	2.3770	2.2228	1.9004	1.9032	2.4304	2.4303	2.4230
pos_555	metab_554	metab_554	-	-	497.2787	9.4170	pos	-	-	-	-	-	-	0.04049658205730001	2.6319	2.6348	2.8096	2.4728	2.9508	2.5308	2.6974	2.7635	2.7337	2.7417	2.5888	2.8934	2.7187	2.6995	2.6837
pos_556	metab_555	metab_555	-	-	555.3434	9.9708	pos	-	-	-	-	-	-	0.0357387601496	2.0887	3.4690	2.5169	2.5664	3.0373	2.8130	1.1126	1.3741	0.2499	0.7948	1.6973	0.8256	2.8251	2.8423	2.8561
pos_557	metab_556	metab_556	-	-	675.4209	9.9614	pos	-	-	-	-	-	-	0.0680739965258	4.1002	4.1055	3.7912	4.0930	3.7640	3.6807	3.7700	4.0551	4.0950	4.3849	4.0487	4.1111	3.6937	3.7297	3.6716
pos_558	metab_557	metab_557	-	-	657.2318	3.5594	pos	-	-	-	-	-	-	0.08513269671389999	3.0265	3.0896	2.8939	3.0759	3.2786	3.0728	3.2456	3.4284	3.4584	3.5085	3.3722	3.4928	3.1089	3.1136	3.1737
pos_559	metab_558	metab_558	-	-	623.2107	3.5594	pos	-	-	-	-	-	-	0.007511118256899999	3.3127	3.5902	3.1792	3.2791	3.4838	3.1880	3.7543	3.9237	3.9058	3.9218	3.8339	3.9703	3.4477	3.4452	3.4516
pos_560	metab_559	metab_559	-	-	837.5755	10.0299	pos	-	-	-	-	-	-	0.110935075749	1.7260	1.2495	1.3857	1.2263	1.9320	1.4766	1.5005	2.4748	3.1621	2.9073	2.3643	2.1672	2.1939	2.2815	2.2096
pos_561	metab_560	metab_560	-	-	465.3712	10.0408	pos	-	-	-	-	-	-	0.08575175231769999	2.4270	2.3163	2.8055	2.5410	2.5749	2.7401	2.1904	3.1557	3.1518	2.6533	3.2526	3.2101	2.8179	2.8221	2.8829
pos_562	metab_561	metab_561	-	-	821.5876	10.0510	pos	-	-	-	-	-	-	0.0249195757736	2.5285	2.4416	1.6970	2.2858	2.7402	2.3034	2.6526	3.1907	3.6160	3.0113	2.7586	2.8238	2.8055	2.8229	2.8255
pos_563	metab_562	metab_562	-	-	657.4294	10.0510	pos	-	-	-	-	-	-	0.25240231498300003	2.3561	1.7471	2.2681	2.0550	1.3541	2.3655	0.8157	0.4915	0.6809	0.0299	0.6405	0.0319	1.8264	1.7714	1.9728
pos_564	metab_563	metab_563	-	-	819.5786	10.0299	pos	-	-	-	-	-	-	0.019499977361999998	2.5057	2.5472	2.6404	2.8365	2.9620	2.6208	2.9853	3.1393	3.6642	3.0142	3.0472	3.1379	2.9494	2.9659	2.9612
pos_565	metab_564	metab_564	-	-	727.4320	10.0719	pos	-	-	-	-	-	-	0.0682215188014	2.9838	2.9012	3.2380	2.6978	2.5136	2.9531	1.1126	1.5867	3.5579	2.7999	1.8278	2.2274	2.8583	2.9120	2.8657
pos_566	metab_565	metab_565	-	-	797.5154	10.0924	pos	-	-	-	-	-	-	0.07053571406499999	4.2349	2.9558	1.9317	2.8585	2.1598	2.6958	4.8290	3.8070	4.2566	4.3497	3.9789	4.2091	4.0486	4.0117	3.9883
pos_567	metab_566	metab_566	-	-	639.4075	10.1631	pos	-	-	-	-	-	-	0.28323652523299997	1.9761	1.0422	0.3181	0.5335	1.0720	0.1137	2.1651	2.5885	3.1047	2.8032	2.9280	2.9607	2.2962	2.3079	2.0663
pos_568	metab_567	metab_567	-	-	647.4821	10.1919	pos	-	-	-	-	-	-	0.08272334015930001	2.9558	3.4441	3.0330	2.8949	3.1119	2.7953	2.6446	3.2519	4.3604	3.2648	3.0626	3.2446	3.3755	3.4393	3.3819
pos_569	metab_568	metab_568	-	-	631.4890	10.2204	pos	-	-	-	-	-	-	0.057238670758100005	4.0511	4.9103	4.0099	4.0634	4.0422	4.1616	4.3567	3.6058	4.1998	3.7218	3.7712	3.7555	4.2557	4.2711	4.3039
pos_570	metab_569	metab_569	-	-	961.5833	10.1724	pos	-	-	-	-	-	-	0.051099582884900005	4.0456	3.2235	1.7272	2.9055	2.2967	2.8250	5.2729	4.7841	4.9416	5.0232	4.9142	4.8200	4.6520	4.6570	4.6157
pos_571	metab_570	metab_570	-	-	671.4517	10.0719	pos	-	-	-	-	-	-	0.120082916862	4.6691	4.2866	3.9843	4.4134	3.7314	4.5624	3.0788	3.1012	3.9626	3.3811	3.1719	3.2958	4.1763	4.1588	4.2542
pos_573	metab_572	metab_572	-	-	813.5101	10.2978	pos	-	-	-	-	-	-	0.09291290705869999	2.6676	1.3881	1.3562	2.0155	2.0402	2.4480	2.8641	0.2437	2.1573	1.6025	0.9681	2.1730	2.1549	2.1942	2.1139
pos_574	metab_573	metab_573	-	-	681.4703	10.3073	pos	-	-	-	-	-	-	0.20523289031199998	3.6030	3.7124	3.2078	3.5691	3.1843	3.1912	3.1542	3.5066	3.5589	3.7531	3.4637	3.5685	3.1201	3.1228	3.2685
pos_575	metab_574	metab_574	-	-	729.2725	3.5392	pos	-	-	-	-	-	-	0.0491458057519	3.5386	3.8779	3.5364	3.4829	3.6331	3.5221	3.7534	4.4858	4.5513	4.6140	4.3709	4.7583	4.0364	4.0472	4.0772
pos_576	metab_575	metab_575	-	-	421.3458	10.3661	pos	-	-	-	-	-	-	0.155978802418	3.2941	3.2991	4.0628	3.4407	3.6446	3.3420	1.9652	2.5770	2.1990	1.9908	2.4182	2.0045	3.1932	3.1860	3.3023
pos_577	metab_576	metab_576	-	-	799.5310	10.3559	pos	-	-	-	-	-	-	0.0635922168893	4.4766	3.7658	2.2890	3.4815	2.7692	3.2893	5.5411	5.0715	5.2855	5.4113	5.4136	5.4465	4.9288	4.9526	4.9837
pos_578	metab_577	metab_577	-	-	433.3462	10.3559	pos	-	-	-	-	-	-	0.215894648372	3.6170	3.5595	4.5099	3.4196	4.1612	3.9274	1.7700	2.4200	2.1951	1.9098	2.8726	2.6886	3.5949	3.6241	3.7628
pos_579	metab_578	metab_578	-	-	963.5991	10.4321	pos	-	-	-	-	-	-	0.0487988968621	4.6339	3.9590	2.5481	3.4918	3.1604	3.4102	5.5779	5.6115	5.6268	5.6272	5.6509	5.5957	5.2563	5.2147	5.2298
pos_580	metab_579	metab_579	-	-	570.5076	10.4694	pos	-	-	-	-	-	-	0.297706883572	3.3567	3.0712	2.6424	2.6946	2.8398	2.5965	4.1865	3.9750	4.0651	4.2305	4.2151	4.1115	3.7440	3.7335	3.9489
pos_581	metab_580	metab_580	-	-	937.5832	10.5068	pos	-	-	-	-	-	-	0.0314562324617	3.3899	2.6738	2.4969	2.6079	1.8813	2.3602	4.5970	3.9048	4.1991	4.3298	4.1117	4.3768	3.9045	3.9024	3.8796
pos_582	metab_581	metab_581	-	-	695.4412	10.5448	pos	-	-	-	-	-	-	0.0734659789245	4.0079	4.1565	3.8599	4.3458	4.4293	4.1089	2.2729	2.2148	1.7158	0.8469	1.7590	1.8294	3.9574	3.9858	3.9218
pos_583	metab_582	metab_582	-	-	815.5252	10.5926	pos	-	-	-	-	-	-	0.128093931476	3.4439	3.2696	3.2726	3.4018	3.2326	3.4070	3.5394	2.7529	3.4433	3.3393	3.0043	3.4578	3.1849	3.2887	3.2097
pos_584	metab_583	metab_583	-	-	357.1328	3.4779	pos	-	-	-	-	-	-	0.0280889314273	3.7552	4.0605	3.7401	3.7734	3.9314	3.7785	3.4614	3.9970	4.0402	3.9691	3.8965	4.1726	3.8482	3.8398	3.8241
pos_585	metab_584	metab_584	-	-	405.1540	3.4679	pos	-	-	-	-	-	-	0.0755953314918	3.0245	3.3630	2.9689	2.8763	3.2440	3.0175	2.8785	3.6592	3.6325	3.6017	3.5672	3.7007	3.2004	3.1970	3.1406
pos_586	metab_585	metab_585	-	-	801.5463	10.6584	pos	-	-	-	-	-	-	0.014870459502000001	4.9776	4.4285	3.6563	4.1396	3.6896	4.0607	5.8252	5.7895	5.8876	5.8741	5.9661	5.8697	5.5176	5.5247	5.5118
pos_587	metab_586	metab_586	-	-	641.2269	3.4367	pos	-	-	-	-	-	-	0.012409163105299999	3.6994	3.9300	3.6167	3.6746	3.8464	3.7299	3.8056	4.0969	4.0531	4.1614	3.9874	4.1662	3.8081	3.8189	3.8137
pos_588	metab_587	metab_587	-	-	637.4784	10.7242	pos	-	-	-	-	-	-	0.0344820553747	4.6982	4.4920	4.8126	4.6701	4.7604	4.8476	4.5161	4.2741	4.4679	4.4708	4.2279	4.1667	4.4521	4.4803	4.4581
pos_589	metab_588	metab_588	-	-	465.1398	3.0401	pos	-	-	-	-	-	-	0.013689927284699999	2.6571	2.7446	2.4225	2.3541	2.7742	2.4645	4.1310	3.8742	3.2714	3.1839	4.2439	3.2642	3.4870	3.4922	3.4803
pos_590	metab_589	metab_589	-	-	855.3075	2.9967	pos	-	-	-	-	-	-	0.116670135723	1.5610	2.6330	2.4592	1.5923	2.2432	1.9731	2.5368	3.2323	3.2293	3.2506	3.0874	3.2581	2.5706	2.6554	2.6663
pos_591	metab_590	metab_590	-	-	375.1433	2.9967	pos	-	-	-	-	-	-	0.046135279524	3.5077	3.6698	3.5873	3.5710	3.7987	3.5567	3.2551	3.6323	3.6814	3.5788	3.7357	3.6490	3.5485	3.5525	3.5155
pos_592	metab_591	metab_591	-	-	939.5994	10.8277	pos	-	-	-	-	-	-	0.0713890645044	4.6481	4.0194	2.6539	3.6591	3.2742	3.5107	5.5558	5.4815	5.7151	5.7344	5.6881	5.6330	5.2611	5.2711	5.2120
pos_593	metab_592	metab_592	-	-	261.0863	2.9856	pos	-	-	-	-	-	-	0.07011621622019999	1.8328	2.2808	1.9591	1.2396	1.7368	1.2321	2.6300	2.7324	2.4394	2.0445	1.9347	1.9489	2.0687	2.0830	2.0242
pos_594	metab_593	metab_593	-	-	671.4440	10.8737	pos	-	-	-	-	-	-	0.130809058872	4.3939	4.3713	4.4935	4.6818	4.8116	4.6079	1.3109	1.6253	0.4874	0.4534	0.9477	0.4222	4.2305	4.2362	4.3284
pos_595	metab_594	metab_594	-	-	449.1774	2.9754	pos	-	-	-	-	-	-	0.0436663484289	2.4296	2.9474	2.8670	2.7514	3.1838	2.6615	3.3730	3.3363	3.2259	3.2233	3.5879	3.2359	3.0670	3.0546	3.0916
pos_596	metab_595	metab_595	-	-	451.1736	2.9644	pos	-	-	-	-	-	-	0.0398156571799	3.5523	3.8104	3.4816	3.6153	3.7926	3.6114	3.9256	4.1052	3.9780	4.0835	4.0951	4.2167	3.8102	3.8172	3.7841
pos_597	metab_596	metab_596	-	-	177.0539	2.9038	pos	-	-	-	-	-	-	0.08138761272030001	3.6451	3.5958	3.0935	3.6170	3.6913	3.4193	3.8016	3.6844	3.4437	3.6607	3.7001	3.4505	3.5321	3.5378	3.5947
pos_599	metab_598	metab_598	-	-	529.1905	2.8937	pos	-	-	-	-	-	-	0.0956376724539	2.3670	3.0589	3.9202	3.0892	3.1309	2.9243	3.2734	3.2250	3.6011	3.0569	3.2039	3.2027	3.1999	3.2135	3.2761
pos_600	metab_599	metab_599	-	-	731.2508	2.8838	pos	-	-	-	-	-	-	0.13682651423699999	1.8135	2.3950	1.9148	0.8991	1.6038	1.4654	1.1508	3.1105	3.1585	2.9225	2.8366	3.2787	2.4101	2.3586	2.4760
pos_601	metab_600	metab_600	-	-	611.2083	2.8838	pos	-	-	-	-	-	-	0.032072779078099994	3.1595	3.6234	3.1432	3.0853	3.4388	3.2718	3.2314	3.6086	3.5091	3.6438	3.6020	3.7143	3.3005	3.3134	3.3283
pos_602	metab_601	metab_601	-	-	282.0968	2.8838	pos	-	-	-	-	-	-	0.08382657981580001	1.4263	1.0727	1.4453	1.1880	1.2196	1.2486	3.6588	1.5164	2.2052	2.3110	2.3748	2.0395	2.5750	2.5283	2.5044
pos_603	metab_602	metab_602	-	-	601.4789	11.2354	pos	-	-	-	-	-	-	0.0552836391246	4.1852	4.5266	3.9194	4.2906	4.4276	4.3537	3.6678	4.0104	3.6757	3.7846	3.7236	3.5909	4.1084	4.1484	4.1527
pos_604	metab_603	metab_603	-	-	333.1329	2.8731	pos	-	-	-	-	-	-	0.042018968413899994	3.2201	3.5437	3.3389	3.3875	3.6688	3.3020	2.7560	2.9901	2.9932	2.8921	3.1047	3.0591	3.2485	3.2344	3.2122
pos_605	metab_604	metab_604	-	-	567.2004	2.8114	pos	-	-	-	-	-	-	0.133590248289	1.3741	2.3666	2.0179	1.8405	2.7418	1.9514	2.4573	2.7431	2.6774	2.7224	2.8796	2.6256	2.2699	2.2592	2.3610
pos_606	metab_605	metab_605	-	-	967.6308	11.3014	pos	-	-	-	-	-	-	0.0178099781678	4.2443	3.7455	2.0784	3.1511	2.7246	2.9514	5.1557	5.0767	5.1777	5.1334	5.1412	5.0140	4.7353	4.7428	4.7273
pos_607	metab_606	metab_606	-	-	363.1439	2.8114	pos	-	-	-	-	-	-	0.0296421792007	2.6610	2.8682	2.8475	2.8329	3.0551	2.8738	2.0244	2.4798	2.4009	2.3408	2.6250	2.3123	2.6439	2.6586	2.6331
pos_608	metab_607	metab_607	-	-	361.1188	2.8114	pos	-	-	-	-	-	-	0.0728032488045	2.7305	2.6406	2.4952	2.5069	2.8739	2.6983	2.2674	2.4452	2.3865	2.3528	2.5378	2.4143	2.4814	2.4464	2.4188
pos_609	metab_608	metab_608	-	-	685.4344	11.4142	pos	-	-	-	-	-	-	0.132149739088	2.3498	2.4833	2.4256	2.4701	2.6967	2.6017	2.5136	2.8739	2.7857	2.7413	2.7093	2.8286	2.5138	2.3987	2.4750
pos_613	metab_612	metab_612	-	-	543.1130	2.7912	pos	-	-	-	-	-	-	0.028361780024099996	4.4430	4.1249	4.2162	4.3147	4.2175	3.8971	3.0096	2.4319	2.5859	2.4927	2.6646	2.4857	3.8968	3.9086	3.8839
pos_614	metab_613	metab_613	-	-	221.0438	2.7912	pos	-	-	-	-	-	-	0.07757005365519999	4.0526	3.9701	3.7482	4.1742	4.2704	3.6633	4.1218	2.8579	3.0338	3.0672	3.3058	3.1395	3.7686	3.8210	3.7600
pos_615	metab_614	metab_614	-	-	226.9509	11.7852	pos	-	-	-	-	-	-	0.114827658047	2.6629	2.7932	2.7306	2.7257	2.8495	2.7531	2.8780	2.9581	3.0236	3.0593	3.0890	3.0099	2.8589	2.7700	2.8601
pos_616	metab_615	metab_615	-	-	582.8939	0.5461	pos	-	-	-	-	-	-	0.0269675960128	3.0410	2.9772	3.0286	2.8536	2.9588	2.8202	3.3182	3.3590	3.3276	3.3527	3.3620	3.1399	3.0869	3.1061	3.0851
pos_617	metab_616	metab_616	-	-	629.5104	11.8526	pos	-	-	-	-	-	-	0.0302431818029	4.5339	4.6159	4.2675	4.6326	4.4134	4.8008	4.1408	4.3959	4.3220	4.5011	4.2965	4.2836	4.4960	4.5170	4.5205
pos_618	metab_617	metab_617	-	-	577.1636	0.6187	pos	-	-	-	-	-	-	0.14960644985899998	2.3418	2.7214	2.7877	2.6588	2.9112	2.5427	2.4606	2.6468	2.5915	2.5325	2.7533	2.8646	2.2520	2.3466	2.3814
pos_619	metab_618	metab_618	-	-	838.6361	11.9288	pos	-	-	-	-	-	-	0.013071426255900001	3.9839	3.5421	3.1631	3.3175	3.2343	3.1951	4.1256	4.7820	4.6399	4.8358	4.6883	4.5794	4.2280	4.2253	4.2362
pos_620	metab_619	metab_619	-	-	617.5101	12.0046	pos	-	-	-	-	-	-	0.047142472241199995	3.5112	3.7583	3.6194	4.2303	4.0255	3.8488	2.7921	2.6417	2.5656	2.5561	2.6605	2.5702	3.6934	3.7031	3.7324
pos_621	metab_620	metab_620	-	-	612.5547	12.1160	pos	-	-	-	-	-	-	0.181271052631	2.6480	2.5633	2.5341	3.1144	2.9350	2.7769	1.8842	1.6990	1.9136	1.4714	2.3575	1.2543	2.6202	2.6289	2.7547
pos_622	metab_621	metab_621	-	-	853.4176	12.1643	pos	-	-	-	-	-	-	0.0610754219362	1.1425	1.1473	0.8903	0.6516	0.7181	1.0894	1.6455	2.6649	2.1244	3.0556	1.4558	3.0542	2.0909	2.1435	2.1163
pos_623	metab_622	metab_622	-	-	852.6516	12.2611	pos	-	-	-	-	-	-	0.0205804259939	3.3468	3.0247	2.5060	2.7564	2.7026	2.7914	3.9384	4.2546	4.1457	4.2637	4.1717	4.1994	3.7367	3.7210	3.7365
pos_624	metab_623	metab_623	-	-	204.9533	12.4085	pos	-	-	-	-	-	-	0.10302793909399999	2.6387	2.5524	2.7306	2.6764	2.8677	2.5831	2.8336	2.9655	3.0206	2.9837	2.9844	3.0157	2.7634	2.7104	2.8002
pos_626	metab_625	metab_625	-	-	241.1770	12.4299	pos	-	-	-	-	-	-	0.0908836385516	3.0071	2.9717	2.9800	2.9272	3.1134	2.8726	3.0913	3.2453	3.2183	3.2256	3.2117	3.1763	3.0292	2.9784	2.9526
pos_627	metab_626	metab_626	-	-	785.4299	12.1643	pos	-	-	-	-	-	-	0.0678449600015	2.4162	2.4570	0.0765	2.1054	1.7576	0.7109	2.4156	3.3297	2.8282	3.6255	2.3992	3.5844	2.8157	2.7810	2.8399
pos_628	metab_627	metab_627	-	-	866.6674	12.6044	pos	-	-	-	-	-	-	0.0732281785133	3.7326	3.3976	3.1270	3.3276	3.2992	3.3175	4.3346	4.6001	4.5946	4.8035	4.5786	4.5940	4.1725	4.2165	4.1557
pos_629	metab_628	metab_628	-	-	731.4591	12.8028	pos	-	-	-	-	-	-	0.0305503061428	3.1948	3.5389	3.0618	3.0463	3.6186	3.4094	4.1661	3.2772	3.8462	3.7707	3.5954	3.7346	3.3214	3.3185	3.3426
pos_630	metab_629	metab_629	-	-	643.5260	12.1643	pos	-	-	-	-	-	-	0.0632260013836	4.4734	4.5652	4.4794	4.6126	4.4286	4.7169	3.9324	4.2249	4.0053	4.1759	4.1695	3.9618	4.4146	4.4103	4.4591
pos_632	metab_631	metab_631	-	-	729.1666	0.6187	pos	-	-	-	-	-	-	0.08027259288819999	2.7485	3.0728	2.6730	2.9801	3.1345	2.8947	2.0857	3.0478	2.8183	2.8771	2.8887	3.2711	2.3020	2.3420	2.3717
pos_633	metab_632	metab_632	-	-	430.9127	13.2259	pos	-	-	-	-	-	-	0.0778634770439	3.3288	3.3115	3.3995	3.3243	3.5462	3.2645	3.3082	3.5632	3.6012	3.5988	3.5792	3.5602	3.3765	3.4126	3.4443
pos_634	metab_633	metab_633	-	-	783.2005	0.6187	pos	-	-	-	-	-	-	0.0851239156607	2.7530	2.7430	2.5075	2.8032	2.9637	2.4687	2.1531	2.2785	2.4922	2.5213	2.5138	2.5641	2.2641	2.2606	2.1970
pos_635	metab_634	metab_634	-	-	241.1771	13.3464	pos	-	-	-	-	-	-	0.0905427030225	3.3481	3.3673	3.3911	3.2874	3.5038	3.2463	3.4594	3.5764	3.6102	3.6039	3.6034	3.5195	3.3970	3.3888	3.3233
pos_636	metab_635	metab_635	-	-	899.2360	0.6187	pos	-	-	-	-	-	-	0.25509550085099997	2.4658	2.7868	2.5102	2.5028	2.8233	2.3819	2.6927	3.5175	2.7485	3.6038	3.6617	2.4370	2.7917	2.9705	2.7872
pos_637	metab_636	metab_636	-	-	226.9512	13.8462	pos	-	-	-	-	-	-	0.101513476679	3.2244	3.2519	3.2975	3.2520	3.4469	3.1764	3.1595	3.3881	3.4141	3.4024	3.3892	3.4228	3.2178	3.1855	3.2718
pos_638	metab_637	metab_637	-	-	925.4136	13.6924	pos	-	-	-	-	-	-	0.06340982008280001	1.9995	2.0088	2.0166	1.9683	2.0514	1.9604	3.2137	3.0659	3.1941	3.2709	3.3352	3.2615	2.9014	2.8614	2.8496
pos_639	metab_638	metab_638	-	-	635.1525	0.6187	pos	-	-	-	-	-	-	0.270555273744	2.5876	2.9254	2.6094	2.4231	2.5938	2.5478	2.3028	1.3540	1.7256	1.3533	1.1929	2.2806	2.0334	1.9220	1.7973
pos_640	metab_639	metab_639	-	-	707.4612	13.9845	pos	-	-	-	-	-	-	0.18074645524099997	1.9524	1.7127	0.7586	0.9697	1.8065	1.5645	3.8570	2.7903	3.4322	3.3776	3.2309	3.5990	2.9125	2.7566	2.8824
pos_641	metab_640	metab_640	-	-	281.1719	13.9630	pos	-	-	-	-	-	-	0.189319631787	2.9491	2.9122	2.9445	2.8825	3.0662	2.8390	2.9919	3.1400	3.1356	3.1228	3.1122	3.0741	3.0046	2.9238	2.8393
pos_642	metab_641	metab_641	-	-	187.0812	14.0714	pos	-	-	-	-	-	-	0.051159628415800004	1.5181	1.6695	1.7090	1.5715	1.6752	1.5328	1.6745	1.7287	1.7388	1.7474	1.8057	1.7119	1.5658	1.5972	1.6079
pos_643	metab_642	metab_642	-	-	449.2444	14.0714	pos	-	-	-	-	-	-	0.133117671279	1.9342	2.1072	1.8823	1.6855	2.1081	1.8018	2.9943	2.3917	2.5505	2.5104	2.4491	2.5757	1.9409	2.0386	2.0492
pos_644	metab_643	metab_643	-	-	274.9748	14.0840	pos	-	-	-	-	-	-	0.126688344095	2.2517	2.2836	2.2895	2.2475	2.4301	2.1656	2.3584	2.5155	2.5279	2.5337	2.5073	2.6160	2.3250	2.2885	2.3946
pos_645	metab_644	metab_644	-	-	232.8900	14.0840	pos	-	-	-	-	-	-	0.0781111925604	2.1901	2.1759	2.2103	2.1931	2.3282	2.0714	2.3394	2.4541	2.4793	2.4317	2.4560	2.5164	2.1946	2.2382	2.2619
pos_646	metab_645	metab_645	-	-	277.0833	14.0944	pos	-	-	-	-	-	-	0.071455691388	2.8485	3.0487	2.8102	2.8637	2.9038	2.8158	2.0108	2.2314	2.7303	2.8752	2.1297	2.3905	2.6517	2.5928	2.6082
pos_647	metab_646	metab_646	-	-	214.9175	14.0840	pos	-	-	-	-	-	-	0.08334844614560001	2.8354	2.8412	2.8868	2.8213	3.0095	2.7655	2.9222	3.1014	3.1269	3.0982	3.0704	3.1703	2.8961	2.8877	2.9528
pos_648	metab_647	metab_647	-	-	186.9809	14.0840	pos	-	-	-	-	-	-	0.0535838949708	2.3118	2.3588	2.3053	2.2860	2.4941	2.2286	2.4455	2.6050	2.6410	2.6696	2.6613	2.5586	2.3830	2.3462	2.3900
pos_649	metab_648	metab_648	-	-	125.9864	14.0840	pos	-	-	-	-	-	-	0.0635873381843	2.7917	2.7989	2.8014	2.7594	2.9435	2.6736	2.8988	3.0561	3.0867	3.0822	3.0502	3.0491	2.8308	2.8184	2.8705
pos_650	metab_649	metab_649	-	-	683.1507	0.6187	pos	-	-	-	-	-	-	0.129443108198	2.5174	2.8646	2.6449	2.8737	3.1038	2.5984	2.5090	2.3855	2.4385	2.0131	2.7352	2.0707	2.3239	2.4245	2.3386
pos_652	metab_651	metab_651	-	-	621.1511	0.6187	pos	-	-	-	-	-	-	0.0592535191364	4.0744	3.8892	3.1931	3.6177	3.6434	3.3585	4.2645	3.4106	3.2812	3.2263	3.6562	3.0954	3.9935	3.9933	4.0372
pos_653	6,8-Di-C-glucopyranosyltricetin	metab_652	LMPK12110836	-	591.1400	0.6187	pos	M+H-2H2O, M+H, M+CH3OH+H	C27H30O17	59.1	-	8.898071920345	-	0.157477598128	3.0530	3.4179	3.1869	3.4688	3.7008	3.3282	2.1508	2.8754	2.8072	2.6842	2.7162	3.1182	2.7217	2.6593	2.7952
pos_654	metab_653	metab_653	-	-	483.1205	0.6384	pos	-	-	-	-	-	-	0.187599438521	3.3022	3.0872	2.9841	3.0309	3.3176	3.2331	3.6434	1.9633	0.6373	2.0727	1.7526	1.6186	2.5624	2.7275	2.6576
pos_655	metab_654	metab_654	-	-	605.1552	0.6384	pos	-	-	-	-	-	-	0.171436251312	3.4307	3.4092	2.9351	3.3106	3.4713	3.0739	4.3944	3.4237	2.3793	3.6675	3.7614	2.7832	3.3270	3.2978	3.4344
pos_656	metab_655	metab_655	-	-	127.0238	0.5361	pos	-	-	-	-	-	-	0.0636937835058	3.2517	3.1802	3.2053	3.0413	3.2039	3.0316	3.4311	3.4413	3.4135	3.4349	3.4591	3.2974	3.2783	3.2279	3.2355
pos_659	metab_658	metab_658	-	-	175.0447	0.5047	pos	-	-	-	-	-	-	0.10671736790200001	1.9089	1.9095	1.9652	1.6931	1.9172	1.7548	2.0999	2.2582	2.1775	2.1613	2.1690	2.0498	1.9790	1.9631	1.8905
pos_660	metab_659	metab_659	-	-	217.0916	0.5151	pos	-	-	-	-	-	-	0.283601610277	1.4190	1.3765	1.5214	1.2186	1.3723	1.3382	1.7752	1.8503	1.8581	1.7026	1.7947	1.7087	1.6946	1.5604	1.4573
pos_662	metab_661	metab_661	-	-	698.8738	0.5361	pos	-	-	-	-	-	-	0.09336626576480002	2.4636	2.4337	2.5352	2.2192	2.3081	2.2372	3.1143	2.9874	2.9684	2.9952	3.0631	2.7237	2.6168	2.6576	2.5767
pos_663	metab_662	metab_662	-	-	558.9642	0.5361	pos	-	-	-	-	-	-	0.0640059871679	1.6658	1.4316	1.7680	1.3092	1.7168	1.5378	2.5121	2.2598	2.2772	2.3157	2.4103	2.1257	1.9331	1.9336	1.8848
pos_664	metab_663	metab_663	-	-	496.9090	0.5361	pos	-	-	-	-	-	-	0.0279860745963	2.8742	2.6219	2.8700	2.3842	2.4920	2.3297	3.3696	3.3189	3.3272	3.3081	3.3652	3.0656	2.9700	2.9861	2.9624
pos_665	metab_664	metab_664	-	-	414.9900	0.5361	pos	-	-	-	-	-	-	0.09649062512389998	2.5725	2.2480	2.6126	1.7847	1.7132	1.6825	3.1088	3.0735	3.0198	3.0204	3.0449	2.7981	2.7602	2.6888	2.6903
pos_666	metab_665	metab_665	-	-	312.9202	0.5361	pos	-	-	-	-	-	-	0.09977305451980001	2.9381	2.9483	2.9370	2.9016	3.0471	2.8479	2.7188	2.9254	2.9063	2.9059	2.8694	2.9412	2.8609	2.8870	2.8009
pos_668	metab_667	metab_667	-	-	53.0212	0.5361	pos	-	-	-	-	-	-	0.125116649589	2.4600	2.4475	2.5408	2.3084	2.4953	2.3343	2.7211	2.7507	2.7342	2.7576	2.7836	2.6542	2.5639	2.5632	2.4658
pos_669	metab_668	metab_668	-	-	73.5333	0.5361	pos	-	-	-	-	-	-	0.12841496084	2.9068	2.8125	2.8706	2.6760	2.8443	2.7211	3.0691	3.0794	3.0078	3.0930	3.1113	2.9536	2.9475	2.8715	2.8418
pos_670	metab_669	metab_669	-	-	869.8485	0.5252	pos	-	-	-	-	-	-	0.125432028005	0.5823	1.1274	1.4071	0.7492	0.6075	0.9272	2.1558	1.9738	1.9510	2.0376	2.0857	1.7211	1.6324	1.5283	1.5691
pos_672	metab_671	metab_671	-	-	610.8885	0.5461	pos	-	-	-	-	-	-	0.0782986977484	2.2976	2.1988	2.3465	2.0262	2.2055	2.0575	2.6089	2.6139	2.6414	2.6948	2.6888	2.5125	2.4036	2.4529	2.3895
pos_673	metab_672	metab_672	-	-	842.8543	0.5461	pos	-	-	-	-	-	-	0.027033956013199998	2.2545	2.3827	2.4701	1.9098	1.8406	1.9877	2.8374	2.6431	2.6876	2.7545	2.8594	2.5334	2.4895	2.4939	2.5115
pos_674	metab_673	metab_673	-	-	414.8835	0.5569	pos	-	-	-	-	-	-	0.0201244671424	2.6681	3.1326	2.5189	3.1873	3.3996	3.1876	1.2250	1.2174	0.1870	1.4414	1.0014	2.3123	2.2468	2.2328	2.2310
pos_675	metab_674	metab_674	-	-	143.0011	0.5569	pos	-	-	-	-	-	-	0.248627531664	2.4740	2.7085	2.4125	2.6566	2.8886	2.7249	1.7181	2.2082	2.0339	2.1170	2.1001	2.4310	2.4151	2.2898	2.2045
pos_678	metab_677	metab_677	-	-	125.9858	0.5671	pos	-	-	-	-	-	-	0.052317365358999994	3.0400	3.1626	2.8933	3.1842	3.3626	3.1909	1.6251	2.6889	2.6086	2.5358	2.4877	2.8675	2.7822	2.7735	2.8159
pos_679	metab_678	metab_678	-	-	902.8087	0.5569	pos	-	-	-	-	-	-	0.193706134965	1.6776	2.0208	1.7515	1.9753	2.2660	2.0512	1.6694	1.2116	1.3249	1.3916	1.1016	1.5207	1.4697	1.5999	1.6334
pos_680	metab_679	metab_679	-	-	642.8469	0.5569	pos	-	-	-	-	-	-	0.10268330541099999	2.4903	2.5870	2.3955	2.6929	2.6974	2.5362	2.0096	1.9456	1.7523	2.3438	2.0168	2.3724	2.2010	2.2814	2.2134
pos_681	metab_680	metab_680	-	-	674.8365	0.5569	pos	-	-	-	-	-	-	0.15009817597	1.2871	1.7745	1.2511	1.9761	2.2667	2.1070	0.9818	0.3591	1.0506	1.5630	1.1274	1.0175	1.0305	1.0273	1.1286
pos_682	metab_681	metab_681	-	-	317.0206	0.5779	pos	-	-	-	-	-	-	0.11433932810900001	2.5270	2.1330	2.2174	2.3403	2.3879	2.3081	2.1211	1.8558	1.5056	2.9640	3.0820	1.8243	2.5447	2.6354	2.5614
pos_684	metab_683	metab_683	-	-	293.0792	0.5877	pos	-	-	-	-	-	-	0.234548430915	1.6399	1.7771	2.4674	1.8306	2.1312	1.5125	2.1232	1.8600	1.0720	2.0591	1.9590	1.1781	1.4231	1.5515	1.6261
pos_685	metab_684	metab_684	-	-	365.1050	0.5877	pos	-	-	-	-	-	-	0.0406156075735	3.9453	3.7888	2.8953	3.4955	3.2615	3.4894	3.9959	4.4303	4.2897	4.4087	4.5005	4.5784	4.1858	4.2010	4.2209
pos_686	metab_685	metab_685	-	-	419.0780	0.5877	pos	-	-	-	-	-	-	0.124060896598	1.4900	1.5454	1.7333	1.7843	1.8789	1.7120	0.8631	0.8561	0.9502	2.3540	2.1232	1.8811	1.5278	1.6021	1.5040
pos_687	metab_686	metab_686	-	-	497.0833	0.5877	pos	-	-	-	-	-	-	0.11071760480000001	2.1148	1.9233	1.7291	2.2349	2.1969	2.0633	1.8524	1.5287	1.3977	2.9061	2.9748	1.5724	2.3945	2.4909	2.4514
pos_688	metab_687	metab_687	-	-	184.0370	0.5992	pos	-	-	-	-	-	-	0.232258737146	1.9196	2.1203	1.7212	1.9596	2.3476	1.8407	2.7748	2.5129	2.8512	2.6241	2.6083	2.5264	2.2914	2.1033	2.2933
pos_689	metab_688	metab_688	-	-	264.0716	0.5992	pos	-	-	-	-	-	-	0.22677818962699997	1.4931	1.4013	1.6223	1.2277	1.9765	1.3594	1.2890	1.5232	1.5941	1.8717	2.5261	1.3980	1.6218	1.5015	1.6982
pos_690	metab_689	metab_689	-	-	599.1082	0.5877	pos	-	-	-	-	-	-	0.13943716512	2.1808	2.2886	1.6199	2.4592	2.5729	2.1247	1.3714	1.3179	1.8196	1.7832	1.5219	1.2893	1.7678	1.8732	1.7798
pos_691	metab_690	metab_690	-	-	335.0943	0.5992	pos	-	-	-	-	-	-	0.0505478603269	2.3872	2.8767	2.9304	3.2833	3.6058	3.2156	1.9221	1.4530	2.3435	2.6611	1.9125	2.7027	2.3151	2.2816	2.3234
pos_692	metab_691	metab_691	-	-	539.1273	0.5877	pos	-	-	-	-	-	-	0.075624487014	3.0260	2.8940	2.6001	2.7040	2.9632	2.5152	3.0261	2.5645	2.8158	2.4661	2.6041	2.0889	2.4800	2.4874	2.5390
pos_693	metab_692	metab_692	-	-	411.0979	0.5992	pos	-	-	-	-	-	-	0.031992750656	3.3999	3.2599	3.0561	3.1474	3.3245	2.9356	3.9507	3.6250	3.4022	3.6296	3.7633	3.2061	3.4318	3.4581	3.4376
pos_695	metab_694	metab_694	-	-	467.0554	0.5877	pos	-	-	-	-	-	-	0.23631699453699997	1.8608	2.0357	1.7509	2.1593	2.2422	2.0662	0.9997	1.3262	1.1771	1.9151	1.8194	1.6468	1.6911	1.8983	1.8173
pos_696	metab_695	metab_695	-	-	556.1705	0.5992	pos	-	-	-	-	-	-	0.28939370134500003	2.0208	2.1398	1.6697	1.8307	2.1838	1.7258	2.8660	2.7221	2.4079	2.7440	3.2106	1.9855	2.4342	2.6248	2.4084
pos_699	metab_698	metab_698	-	-	564.1374	0.5992	pos	-	-	-	-	-	-	0.100675141602	1.7475	2.1517	2.0501	2.0946	2.4885	2.0469	1.4136	0.0833	1.5627	1.4546	1.6804	1.2901	1.4122	1.3287	1.3859
pos_700	metab_699	metab_699	-	-	204.1223	0.6282	pos	-	-	-	-	-	-	0.147832448335	2.6647	1.7241	0.7944	2.3906	2.6035	2.1809	0.2802	1.2630	1.6963	2.8090	2.0727	0.3267	1.8206	1.7194	1.7113
pos_701	metab_700	metab_700	-	-	319.0684	0.6282	pos	-	-	-	-	-	-	0.0065903440055	3.2018	2.9748	2.5875	2.7726	2.7297	3.1210	3.0481	1.7038	1.5369	1.6525	1.4494	1.4395	2.6400	2.6426	2.6457
pos_702	metab_701	metab_701	-	-	279.0463	0.6282	pos	-	-	-	-	-	-	0.10484105895500001	3.4198	3.1251	3.1638	3.1435	3.2795	3.0357	3.7277	2.7285	1.9458	2.7443	2.5876	1.0814	3.1764	3.1080	3.1973
pos_703	metab_702	metab_702	-	-	432.0944	0.6282	pos	-	-	-	-	-	-	0.136658899512	2.6571	2.8619	2.7296	3.0336	3.3099	2.8737	2.7492	1.8454	2.8889	1.8159	2.1727	2.4604	2.2815	2.1938	2.1738
pos_704	metab_703	metab_703	-	-	603.1416	0.6282	pos	-	-	-	-	-	-	0.0314371780376	3.0599	3.0109	2.2911	2.8803	2.8237	2.4870	2.5536	2.4534	2.2402	2.4532	2.6320	1.8207	2.9388	2.9655	2.9574
pos_705	metab_704	metab_704	-	-	757.1646	0.6282	pos	-	-	-	-	-	-	0.214377297164	2.4661	2.5552	2.3413	2.4365	2.6740	2.3793	2.6803	2.3853	1.9026	2.2676	2.0027	2.6727	1.6282	1.6354	1.7822
pos_706	metab_705	metab_705	-	-	847.2008	0.6282	pos	-	-	-	-	-	-	0.011995032895	2.0078	2.6632	1.9640	2.6930	2.9141	2.4339	1.7161	1.3638	1.4673	1.4177	1.3804	1.3705	1.2868	1.2941	1.2848
pos_707	metab_706	metab_706	-	-	823.2579	0.6282	pos	-	-	-	-	-	-	0.19452356638300003	2.1207	2.7890	1.8424	1.9824	2.0804	2.2045	1.8582	2.5302	2.7575	2.1226	2.1090	3.1016	2.3102	2.2234	2.3927
pos_708	metab_707	metab_707	-	-	619.1327	0.6384	pos	-	-	-	-	-	-	0.0402724754399	3.2535	3.0252	2.3137	2.9412	2.7696	2.6786	2.6549	1.3764	2.0240	1.4955	1.7829	0.1456	2.7197	2.6872	2.7155
pos_713	metab_712	metab_712	-	-	575.1190	0.6384	pos	-	-	-	-	-	-	0.0652937467448	3.7167	3.8946	3.2967	3.7201	3.8798	3.8694	2.7307	2.3243	2.2539	3.3724	3.0044	2.4693	3.1109	3.1145	3.1608
pos_714	metab_713	metab_713	-	-	401.1017	0.6282	pos	-	-	-	-	-	-	0.122756965409	2.5613	2.8298	2.4247	2.5385	2.8183	2.4492	2.0397	2.4946	1.0709	2.6316	1.7982	1.9734	2.0060	2.1119	2.0587
pos_715	metab_714	metab_714	-	-	146.0808	0.6671	pos	-	-	-	-	-	-	0.028536292668499996	3.7983	3.4480	2.4165	3.1649	2.8095	2.7466	4.3328	4.4056	4.6597	4.3508	4.5058	4.2075	4.1854	4.1817	4.1622
pos_716	metab_715	metab_715	-	-	753.2142	0.5992	pos	-	-	-	-	-	-	0.199666898638	2.3809	2.6287	2.2309	2.3198	2.7431	2.2385	2.8293	3.0557	2.7223	2.7438	3.2829	2.6984	2.7307	2.7332	2.5711
pos_718	metab_717	metab_717	-	-	490.1764	0.6765	pos	-	-	-	-	-	-	0.0684721163258	2.8693	2.2354	1.2134	1.8250	1.7537	1.5926	3.7643	4.0406	4.4232	3.9154	3.9415	4.2712	3.8194	3.8124	3.7637
pos_719	L-Glutamate	metab_718	-	C00025;C00302;C00217	336.1400	0.6765	pos	M+H, 2M+ACN+H	C5H9NO4	69.1	-	-3.1310435865759105	-	0.0370575294594	2.6831	2.2814	1.2371	2.1108	1.5436	1.5024	3.1402	3.3176	3.3819	3.2370	3.3370	2.8689	3.0700	3.0380	3.0579
pos_722	metab_721	metab_721	-	-	705.1956	0.6859	pos	-	-	-	-	-	-	0.24753365649	1.6813	1.3744	0.1315	1.0835	1.4664	1.0236	2.4551	2.7354	2.4565	3.1723	3.1234	2.7785	2.3756	2.5724	2.4229
pos_723	metab_722	metab_722	-	-	652.2290	0.6859	pos	-	-	-	-	-	-	0.0295436772542	0.1098	0.2476	0.1137	0.1030	0.1221	0.1013	1.9450	2.8260	2.8770	2.9635	2.9365	3.2743	2.5130	2.5386	2.5266
pos_724	metab_723	metab_723	-	-	305.0836	0.6954	pos	-	-	-	-	-	-	0.239465079575	1.8759	2.3754	2.3707	2.3864	2.8337	2.2052	1.9000	1.9879	1.8331	1.5419	1.9782	1.6418	1.6836	1.7924	1.5890
pos_725	metab_724	metab_724	-	-	528.1608	0.6954	pos	-	-	-	-	-	-	0.10385979231699999	1.7652	1.4585	0.7580	1.6497	1.3421	1.5659	1.7314	2.5529	2.3353	2.5716	2.8757	2.7830	2.2753	2.3237	2.3655
pos_726	metab_725	metab_725	-	-	325.1123	0.7047	pos	-	-	-	-	-	-	0.10520717356	2.3697	2.3402	1.5265	2.0047	2.0999	1.8743	2.8516	3.1813	2.8586	3.4678	3.5459	3.4228	2.9634	2.9974	2.9058
pos_728	metab_727	metab_727	-	-	127.0386	0.7237	pos	-	-	-	-	-	-	0.130851830713	1.6407	1.6225	1.4247	1.4989	1.5692	1.3923	2.0888	2.4774	2.1473	2.8352	2.7401	2.5892	2.1974	2.2815	2.1783
pos_729	metab_728	metab_728	-	-	360.1497	0.7237	pos	-	-	-	-	-	-	0.0661408979827	3.4478	3.3370	1.9521	2.8827	2.7091	2.6441	3.7142	3.9546	3.8235	3.8842	4.0608	3.9626	3.7876	3.7375	3.7399
pos_730	metab_729	metab_729	-	-	121.0392	0.7237	pos	-	-	-	-	-	-	0.261598128599	1.4769	1.4380	0.4918	1.4004	1.4306	1.0864	0.5645	2.0815	1.8634	1.6091	1.9003	1.8744	1.7010	1.5964	1.4758
pos_731	metab_730	metab_730	-	-	426.0093	0.7527	pos	-	-	-	-	-	-	0.158099693891	0.8814	2.4956	1.6362	1.5140	2.3459	0.8602	0.9104	2.0075	2.0400	2.3524	2.3214	2.0315	1.8855	2.0228	1.9770
pos_732	metab_731	metab_731	-	-	177.0576	0.7144	pos	-	-	-	-	-	-	0.207363966411	1.5171	1.7342	1.8464	1.7831	1.8994	1.7238	1.9378	1.1696	1.8207	1.1554	1.1193	1.1098	1.5161	1.4180	1.3448
pos_733	metab_732	metab_732	-	-	671.0643	0.7817	pos	-	-	-	-	-	-	0.0750801149741	0.2844	0.2889	0.2928	0.2695	0.3103	0.2658	1.4852	2.7142	1.7941	2.6312	2.2547	2.4180	2.1643	2.2282	2.2100
pos_734	metab_733	metab_733	-	-	291.0087	0.8012	pos	-	-	-	-	-	-	0.23976432181	2.2073	3.0543	2.7869	2.4810	2.9516	2.6819	1.4644	1.7132	2.4910	2.0568	1.8128	1.8998	2.0367	1.8901	1.8493
pos_735	metab_734	metab_734	-	-	462.9698	0.8111	pos	-	-	-	-	-	-	0.16861808784899998	0.0001	1.9103	1.1122	1.2795	1.8268	0.6527	0.3599	2.0655	1.7362	2.2340	1.6456	2.3465	1.9566	1.9830	2.0890
pos_736	metab_735	metab_735	-	-	405.0089	0.8111	pos	-	-	-	-	-	-	0.109088730846	1.8211	1.6359	1.9713	1.6042	2.0365	2.1354	1.5397	2.4596	3.0080	2.2806	2.5126	2.2759	2.2099	2.2108	2.1260
pos_737	metab_736	metab_736	-	-	379.9670	0.8111	pos	-	-	-	-	-	-	0.162994469396	2.0072	2.7453	2.3891	2.1868	2.8275	2.2806	1.4653	2.0383	2.7693	2.3447	1.9277	2.3090	2.3933	2.2874	2.2664
pos_738	metab_737	metab_737	-	-	349.0243	0.7817	pos	-	-	-	-	-	-	0.0430360213345	2.0036	2.0126	2.2209	1.9452	2.3488	2.2019	1.9205	1.9138	2.4771	2.2317	1.8523	1.8486	2.1369	2.1044	2.1058
pos_740	metab_739	metab_739	-	-	520.9752	0.8396	pos	-	-	-	-	-	-	0.029765563996700002	0.0489	0.5954	0.0508	0.8939	1.2879	0.0448	1.6258	3.1884	2.1989	3.1550	2.7669	2.8840	2.6371	2.6629	2.6517
pos_741	4,6-octadienoylglycine	metab_740	HMDB0094796	-	215.1385	0.8494	pos	M+NH4, M+CH3OH+H	C10H15NO3	-	66.9	-2.7685225064048	-	0.18735073854200002	1.5006	1.5525	1.6283	1.6320	1.8166	1.3631	2.1627	1.7370	1.9236	2.0629	1.7366	1.4747	1.6985	1.5581	1.5768
pos_742	metab_741	metab_741	-	-	275.0937	0.8494	pos	-	-	-	-	-	-	0.163943663978	1.3143	0.9792	1.1094	1.1576	1.2889	0.9061	2.0307	1.9475	2.2193	2.1302	2.2665	2.0468	1.7621	1.7902	1.6518
pos_743	metab_742	metab_742	-	-	301.1029	0.8494	pos	-	-	-	-	-	-	0.0415264419553	2.1108	2.2837	1.8879	1.5671	1.9363	1.0536	2.7726	2.6318	2.2198	1.9220	2.1057	1.8787	2.1736	2.1979	2.1632
pos_744	(R)-(+)-2-Pyrrolidone-5-carboxylic acid	metab_743	-	C02237	130.0495	0.8589	pos	M+H, 2M+H	C5H7NO3	88.8	-	-2.6154095358512004	-	0.109416243018	2.3878	2.3956	1.5720	2.1935	2.4854	1.9427	2.1864	3.0393	2.7469	2.2229	2.7131	2.8638	2.4437	2.4781	2.3831
pos_745	metab_744	metab_744	-	-	437.9725	0.8494	pos	-	-	-	-	-	-	0.0452306463117	0.8991	1.6676	1.0441	2.0789	2.6299	0.1354	2.6820	3.5076	3.3814	3.5740	3.5758	3.2500	3.2378	3.2072	3.2018
pos_746	metab_745	metab_745	-	-	314.0885	0.8589	pos	-	-	-	-	-	-	0.15649716977800002	1.5123	1.3506	1.8802	1.4163	1.5525	1.0303	2.5257	2.0133	2.7026	2.1429	2.2197	2.1747	2.0192	2.0401	1.9088
pos_747	metab_746	metab_746	-	-	322.0781	0.8589	pos	-	-	-	-	-	-	0.11706305457	1.6379	1.8114	1.5241	1.7415	2.1116	1.2421	2.8726	3.1604	2.9118	2.9459	3.0629	2.8322	2.7146	2.7066	2.6197
pos_748	metab_747	metab_747	-	-	345.1296	0.8589	pos	-	-	-	-	-	-	0.07147391247689999	1.7554	2.0783	0.7632	2.0423	2.3085	0.2524	1.6934	1.6673	1.7130	1.8445	1.9491	1.7255	1.8845	1.8981	1.8387
pos_749	metab_748	metab_748	-	-	446.1496	0.8589	pos	-	-	-	-	-	-	0.031944054704999995	1.4975	1.3790	1.3761	1.3489	1.5712	1.3344	2.3947	1.7644	2.2222	2.0426	2.1067	2.1395	1.9094	1.8859	1.9103
pos_750	2-Hydroxycinnamic acid	metab_749	HMDB0002641	C01772	182.0806	0.8695	pos	M+H, M+NH4	C9H8O3	52.9	-	-3.83583052232376	583-17-5	0.14740939375499998	2.2078	2.1647	1.6224	2.0896	2.3266	1.8461	2.5938	3.0894	2.8848	2.8701	3.0213	2.9394	2.6290	2.5996	2.5023
pos_751	metab_750	metab_750	-	-	136.0752	0.8792	pos	-	-	-	-	-	-	0.138358190963	1.1567	1.1373	0.6800	1.0105	1.2893	0.6357	1.9183	2.2991	2.3684	2.2098	2.4574	2.1583	1.6989	1.8170	1.7561
pos_752	metab_751	metab_751	-	-	320.0795	0.8589	pos	-	-	-	-	-	-	0.241974082105	1.6705	1.4293	1.6723	1.3022	1.4376	1.6160	2.1352	1.6971	1.9420	1.9717	1.8414	1.7902	1.5520	1.4639	1.3448
pos_753	metab_752	metab_752	-	-	318.0656	0.8589	pos	-	-	-	-	-	-	0.0879544471789	1.3905	1.8002	1.2160	1.4437	1.8854	1.0764	2.1256	1.6100	1.9719	1.5958	1.8952	1.6837	1.7716	1.7408	1.6964
pos_754	metab_753	metab_753	-	-	378.1391	0.8897	pos	-	-	-	-	-	-	0.0587106732044	1.4836	1.6365	1.0260	1.4249	1.6519	0.5478	2.6833	2.5161	2.9665	2.4790	2.6819	2.6535	2.3742	2.3747	2.3297
pos_756	metab_755	metab_755	-	-	437.1285	0.8992	pos	-	-	-	-	-	-	0.177171786928	1.5072	1.9287	1.6511	1.6722	1.9507	1.5276	2.4022	2.0128	1.9802	1.7776	2.0439	1.7128	1.8650	1.8530	1.7202
pos_757	metab_756	metab_756	-	-	308.0214	0.8589	pos	-	-	-	-	-	-	0.0683632061358	0.3245	1.1986	0.0147	1.5382	2.2501	0.0130	2.2771	3.0342	3.0510	3.1113	3.1326	2.7407	2.7958	2.8297	2.8552
pos_758	metab_757	metab_757	-	-	270.0603	0.8494	pos	-	-	-	-	-	-	0.009422247969899999	1.2392	0.6149	1.1758	0.4504	0.0211	0.5195	2.4951	2.3641	2.7958	2.3890	2.3382	2.3528	2.1181	2.1262	2.1221
pos_759	metab_758	metab_758	-	-	393.0340	0.9294	pos	-	-	-	-	-	-	0.11253951966800001	2.9276	2.6536	2.9862	2.4766	2.6716	3.2940	2.4312	1.8448	2.4407	2.0118	2.2576	1.8667	2.1658	2.2292	2.1355
pos_760	metab_759	metab_759	-	-	188.0548	0.9389	pos	-	-	-	-	-	-	0.138995662478	1.2840	1.7786	1.2790	1.7682	1.9849	0.6295	2.1206	3.0599	2.6980	3.2040	2.8813	2.6350	2.5420	2.5678	2.4490
pos_761	N-(1-Deoxy-1-fructosyl)leucine	metab_760	HMDB0037840	-	294.1542	0.9492	pos	M+H-H2O, M+H	C12H23NO7	-	77.8	-2.86462022280334	34393-18-5	0.0662975171081	0.7760	0.6688	0.0252	1.0715	1.4373	0.0222	0.9352	2.0382	1.6193	2.8643	2.7935	2.7692	2.1194	2.1366	2.0802
pos_762	metab_761	metab_761	-	-	372.9752	0.9492	pos	-	-	-	-	-	-	0.0319495419196	2.2667	1.7397	2.0107	1.6110	1.7489	2.3540	0.9532	1.0302	1.1288	1.0814	1.0459	1.0365	2.3522	2.3780	2.3743
pos_763	D-1,5-Anhydrofructose	metab_762	HMDB0041561	-	127.0388	0.9784	pos	M+H-2H2O, M+Na	C6H10O5	-	55.7	-1.30643961657325	75414-43-6	0.18758104442200002	1.6769	1.8683	1.7810	1.6340	1.9262	2.0691	1.9194	2.2708	2.3879	2.1579	2.0801	2.2311	1.9660	1.9785	1.8241
pos_764	metab_763	metab_763	-	-	506.2228	0.9885	pos	-	-	-	-	-	-	0.06988124548739999	2.2438	2.2531	2.2609	2.2124	2.2959	2.2044	2.5937	3.0257	2.9335	2.6168	3.0792	3.0171	2.3279	2.3369	2.2796
pos_765	metab_764	metab_764	-	-	280.1175	1.0090	pos	-	-	-	-	-	-	0.09398304093810002	1.1566	0.1765	0.1792	0.1633	0.2323	1.3640	2.8780	2.5064	2.7042	2.3847	2.6121	2.5613	2.2589	2.2894	2.2081
pos_766	metab_765	metab_765	-	-	142.0494	0.9389	pos	-	-	-	-	-	-	0.172340229803	0.8606	1.1757	0.4478	1.2695	1.4956	0.7728	2.2447	2.3995	2.1264	2.5403	2.2959	2.0133	1.9218	1.9483	1.8024
pos_767	Hippuric acid	metab_766	HMDB0000714	C01586	400.1459	0.9190	pos	M+CH3OH+H, 2M+ACN+H	C9H9NO3	-	69.1	-4.65911402042139	495-69-2	0.220508098952	1.4441	1.5350	1.3026	1.6267	1.8739	1.5307	2.5973	1.4776	1.8731	1.4435	1.6603	1.2713	1.7984	1.8218	1.6359
pos_768	metab_767	metab_767	-	-	303.0636	1.0770	pos	-	-	-	-	-	-	0.253905606457	1.6163	1.6403	1.9270	1.4595	1.7710	1.9136	2.6785	2.3250	2.6135	2.6385	2.6330	2.3885	2.2098	2.2813	2.0548
pos_769	metab_768	metab_768	-	-	227.0908	1.0770	pos	-	-	-	-	-	-	0.11917362617100001	2.6248	2.6561	2.8088	2.8320	2.8730	2.9274	1.8069	1.8127	2.3041	2.1962	2.3227	1.9784	2.5485	2.5558	2.4595
pos_771	metab_770	metab_770	-	-	161.0591	1.2112	pos	-	-	-	-	-	-	0.0758590253128	2.3489	2.5695	1.6047	2.1818	2.3126	1.9462	3.0165	2.4470	2.3360	2.5534	2.6082	2.2004	2.3481	2.3411	2.2868
pos_772	metab_771	metab_771	-	-	781.2373	0.6187	pos	-	-	-	-	-	-	0.262758545668	1.9474	2.3411	1.8058	1.8399	1.9548	1.0398	1.9393	2.3632	1.7079	1.3558	1.2022	2.6152	1.6612	1.8462	1.8913
pos_774	metab_773	metab_773	-	-	528.1346	1.3277	pos	-	-	-	-	-	-	0.219237589138	2.0457	1.0885	2.0255	1.6953	1.6967	0.4541	3.3651	0.0034	0.7353	0.0039	0.6940	0.4013	2.0710	2.1628	1.9721
pos_777	metab_776	metab_776	-	-	413.0527	0.6187	pos	-	-	-	-	-	-	0.0482623332273	2.7532	2.9824	2.9130	2.6878	3.1270	3.0790	3.1163	2.8327	2.8548	2.7051	2.7732	2.8047	2.8874	2.9003	2.9281
pos_778	metab_777	metab_777	-	-	532.1026	0.6187	pos	-	-	-	-	-	-	0.267287531536	2.5672	2.6114	2.7691	2.7564	2.9979	2.5718	2.2335	1.0511	1.2017	1.1308	1.5849	1.1804	1.0193	1.1335	1.2375
pos_779	metab_778	metab_778	-	-	362.1804	1.5327	pos	-	-	-	-	-	-	0.0727200149007	1.7608	2.0245	1.7119	1.6416	1.9807	1.6820	2.4411	2.5910	2.7525	2.9757	3.1378	2.7822	2.4547	2.4172	2.3926
pos_780	metab_779	metab_779	-	-	334.1491	1.5476	pos	-	-	-	-	-	-	0.0511604642176	1.8168	1.6572	1.3354	1.1108	1.5658	1.5775	2.0156	2.3032	2.7279	2.8446	3.0452	2.6891	2.3621	2.3186	2.3346
pos_781	metab_780	metab_780	-	-	390.0145	1.5763	pos	-	-	-	-	-	-	0.18322514720600003	2.3503	0.6022	2.8758	1.8815	0.3500	0.4500	1.6197	2.1830	2.4159	2.0378	2.1472	2.4183	2.2682	2.2349	2.1102
pos_782	metab_781	metab_781	-	-	237.0390	1.6450	pos	-	-	-	-	-	-	0.0342547486889	3.5290	3.2739	3.7337	3.3472	3.4834	3.1488	3.6458	3.1612	3.2544	3.1209	3.2053	3.2738	3.3870	3.3684	3.3578
pos_783	metab_782	metab_782	-	-	316.0855	1.6805	pos	-	-	-	-	-	-	0.19783532806899998	1.5982	1.6022	1.6802	1.5623	1.8701	1.4497	2.3175	2.2065	2.0816	2.4704	2.4678	2.4385	2.0822	2.0527	1.9129
pos_784	metab_783	metab_783	-	-	209.0438	1.6300	pos	-	-	-	-	-	-	0.109890151902	3.3511	3.0764	3.5651	3.2179	3.3243	2.9570	3.4194	3.1015	3.1807	3.0630	3.1451	3.1717	3.2373	3.2498	3.1589
pos_785	metab_784	metab_784	-	-	308.1125	1.7106	pos	-	-	-	-	-	-	0.0241305023118	1.9640	1.8972	2.1104	2.0877	2.2479	1.9132	3.5813	2.9496	3.2303	3.0417	3.2089	3.1484	2.8917	2.8856	2.9059
pos_786	metab_785	metab_785	-	-	580.1868	1.6205	pos	-	-	-	-	-	-	0.0686126151897	0.6522	0.2098	0.2128	0.1945	0.2268	0.1917	3.2489	2.6880	3.0349	2.4334	2.9305	2.3572	2.4825	2.4247	2.4685
pos_787	metab_786	metab_786	-	-	161.0591	1.9147	pos	-	-	-	-	-	-	0.0342964560697	2.4100	2.7070	1.5762	2.1202	2.2525	2.0174	2.8010	2.6769	2.1702	2.7949	2.7896	2.2990	2.5126	2.4854	2.5099
pos_788	metab_787	metab_787	-	-	325.0413	0.6187	pos	-	-	-	-	-	-	0.231510144512	2.8342	2.0805	2.0356	2.1317	2.1681	2.2354	2.9167	1.4187	1.5227	1.4729	1.4354	1.5631	1.4942	1.3487	1.5473
pos_790	metab_789	metab_789	-	-	614.1627	0.6087	pos	-	-	-	-	-	-	0.10117276155200002	2.4318	2.6802	2.2776	2.5934	2.6991	2.4016	2.0915	2.0588	1.6148	2.3804	2.9724	1.9806	2.3336	2.4005	2.4189
pos_791	metab_790	metab_790	-	-	377.0772	0.6087	pos	-	-	-	-	-	-	0.21596206456	2.4619	2.3120	2.5139	2.3447	2.5272	2.2172	2.5399	2.2121	2.3533	2.7685	2.9354	1.7892	2.5417	2.4956	2.6699
pos_792	metab_791	metab_791	-	-	263.0521	2.3333	pos	-	-	-	-	-	-	0.271233010304	2.6619	2.5679	1.2918	1.1828	1.3255	1.6886	3.0399	2.7172	2.4501	2.7676	2.8388	1.9053	2.5828	2.5126	2.7350
pos_795	metab_794	metab_794	-	-	351.0034	2.4268	pos	-	-	-	-	-	-	0.187490202322	3.2152	3.0979	3.1469	3.1937	3.3896	3.0584	2.8670	0.1198	0.1482	1.4362	1.6113	0.1215	2.9178	2.9655	2.8006
pos_797	metab_796	metab_796	-	-	409.0759	2.4754	pos	-	-	-	-	-	-	0.179900083752	0.9737	0.3058	1.4840	0.7751	0.6177	0.6747	1.1937	2.1795	1.3728	2.3290	2.0647	2.2998	1.6857	1.7061	1.5570
pos_798	metab_797	metab_797	-	-	406.1704	2.4754	pos	-	-	-	-	-	-	0.035694808733	1.7795	2.2044	1.4103	1.4570	1.4441	1.6637	3.7245	4.1159	4.0912	4.0306	3.8446	4.1275	3.5517	3.5500	3.5774
pos_799	metab_798	metab_798	-	-	648.1690	2.5629	pos	-	-	-	-	-	-	0.08912356442939999	0.3696	0.4398	0.6714	0.9651	0.8526	0.3474	2.9308	2.1003	1.9396	3.0109	2.0650	2.5304	2.3777	2.3732	2.3069
pos_800	metab_799	metab_799	-	-	548.1328	0.5992	pos	-	-	-	-	-	-	0.0637585472677	2.6011	2.6258	2.8302	2.7081	3.0390	2.4075	2.1669	2.2081	2.1809	2.1098	2.5660	1.6384	2.1226	2.1044	2.0681
pos_801	metab_800	metab_800	-	-	678.2151	2.6058	pos	-	-	-	-	-	-	0.122897955995	2.3339	3.4101	2.7873	2.7772	3.2089	2.9424	3.3249	3.9395	3.3913	3.7031	3.8118	3.8043	3.3488	3.3134	3.2417
pos_802	metab_801	metab_801	-	-	683.2642	2.6058	pos	-	-	-	-	-	-	0.181145178966	1.0647	1.8360	1.0804	1.4869	1.6315	1.4619	2.7342	3.2488	2.8544	2.7338	2.8130	3.0540	2.4976	2.4227	2.3395
pos_803	metab_802	metab_802	-	-	544.6414	0.5992	pos	-	-	-	-	-	-	0.0633494643245	1.9823	1.7536	0.6043	0.5682	1.1317	0.5624	1.2786	1.5290	1.7094	1.7823	2.3596	1.3846	2.0922	2.1268	2.0734
pos_805	metab_804	metab_804	-	-	451.0755	0.5877	pos	-	-	-	-	-	-	0.16419512095	2.1533	2.2245	2.1924	2.4912	2.6626	2.4395	1.5390	1.5482	1.3586	2.9228	2.8996	2.0463	2.3346	2.4732	2.3873
pos_807	metab_806	metab_806	-	-	203.0523	0.5877	pos	-	-	-	-	-	-	0.05401454078509999	1.8340	1.7258	1.9587	2.0415	2.1970	2.1113	1.2297	1.4231	1.4137	2.8696	2.8914	2.9754	2.4068	2.3601	2.3881
pos_808	metab_807	metab_807	-	-	500.8734	0.5569	pos	-	-	-	-	-	-	0.13317743915799998	2.3737	2.6217	2.2966	2.6017	2.7302	2.5810	1.8339	1.9684	1.9840	1.8320	1.9619	2.2942	2.1082	2.2170	2.1387
pos_809	metab_808	metab_808	-	-	985.8363	0.5461	pos	-	-	-	-	-	-	0.0620168428324	0.4410	0.4469	1.5341	0.4211	0.4751	0.5016	2.3106	1.9056	1.9822	2.2363	2.1918	1.6123	1.5476	1.5677	1.5155
pos_810	metab_809	metab_809	-	-	403.0608	2.6814	pos	-	-	-	-	-	-	0.0215802881103	3.4000	3.0397	3.1806	3.3233	3.5167	3.1636	2.6988	0.0014	0.0017	0.0015	0.0014	0.0096	2.7301	2.7114	2.7197
pos_811	metab_810	metab_810	-	-	237.0388	2.6911	pos	-	-	-	-	-	-	0.0412099893333	3.4613	3.3533	3.2812	3.3318	3.4728	3.2361	3.6264	2.4705	2.3878	2.4050	2.7970	2.3832	3.2518	3.2872	3.2659
pos_812	metab_811	metab_811	-	-	188.0699	2.6814	pos	-	-	-	-	-	-	0.054741715891000006	2.1910	1.9338	0.1465	1.8050	2.1380	1.3492	3.5552	3.8311	4.0606	3.4686	3.4208	3.7004	3.2899	3.2880	3.2471
pos_813	metab_812	metab_812	-	-	549.2074	2.6911	pos	-	-	-	-	-	-	0.0842378108244	0.5754	0.7545	0.3913	0.7392	0.8633	0.2347	3.6246	3.3076	3.7137	2.1800	2.7182	2.9995	2.8723	2.8694	2.8060
pos_814	metab_813	metab_813	-	-	544.1574	2.7004	pos	-	-	-	-	-	-	0.0456293694525	2.9474	2.3944	2.5526	2.3073	2.2653	2.0983	4.5363	4.2355	4.4821	3.6058	4.0701	4.0304	4.0069	4.0185	3.9796
pos_815	metab_814	metab_814	-	-	283.0441	2.7099	pos	-	-	-	-	-	-	0.22035290725	2.4527	2.4374	2.8350	2.7857	2.4290	2.1536	2.6787	1.8044	0.0091	1.2489	1.3456	2.1792	2.4035	2.3333	2.2083
pos_816	metab_815	metab_815	-	-	404.0683	2.7099	pos	-	-	-	-	-	-	0.06508218461019999	3.8136	3.6089	3.6934	3.7987	3.9642	3.5952	3.4766	0.8125	0.9052	0.8605	0.8272	0.8184	3.3444	3.3514	3.3957
pos_817	metab_816	metab_816	-	-	532.0966	2.7099	pos	-	-	-	-	-	-	0.021993453009099998	3.6658	3.3908	3.4515	3.5773	3.7122	3.3730	3.1938	0.8541	2.0118	1.2918	0.8278	1.4633	3.0917	3.0957	3.0775
pos_818	metab_817	metab_817	-	-	141.0093	2.7193	pos	-	-	-	-	-	-	0.168873405101	2.3618	2.4930	2.3605	2.6014	2.4389	2.1366	1.0456	2.6311	2.5504	2.5700	2.4109	2.2134	2.1796	2.0329	2.1388
pos_819	metab_818	metab_818	-	-	396.0742	2.7099	pos	-	-	-	-	-	-	0.08767052379689999	3.3219	3.1121	2.5630	2.8113	2.9439	2.7594	3.6859	2.5069	2.9249	1.6652	2.4961	2.2972	3.1051	3.0968	3.1650
pos_820	metab_819	metab_819	-	-	211.0595	2.7099	pos	-	-	-	-	-	-	0.0636043341356	3.8989	3.7593	3.7960	3.7999	3.9968	3.6376	4.1034	2.9108	3.0044	2.8249	3.2295	2.9814	3.6615	3.6796	3.6248
pos_821	metab_820	metab_820	-	-	482.0833	2.7193	pos	-	-	-	-	-	-	0.103787609931	2.6385	2.7366	3.1396	2.9296	2.8555	2.5276	2.5867	2.9426	2.3928	2.6984	2.3783	2.5120	2.6223	2.6759	2.7128
pos_822	metab_821	metab_821	-	-	458.1030	2.7193	pos	-	-	-	-	-	-	0.043771865525199995	4.0147	3.9754	3.9493	3.9964	4.2052	3.7904	4.1171	3.2741	3.0507	3.1896	3.5308	3.2541	3.9457	3.9683	3.9307
pos_824	metab_823	metab_823	-	-	118.0647	2.7099	pos	-	-	-	-	-	-	0.09453231803449999	3.3205	3.2997	3.2763	3.2891	3.4316	3.2390	3.4767	3.3390	3.4507	3.4155	3.3582	3.2783	3.3380	3.2661	3.3405
pos_827	metab_826	metab_826	-	-	440.1101	2.7433	pos	-	-	-	-	-	-	0.11063685825	3.4399	3.4770	3.1393	2.7857	2.8448	2.6640	4.0185	4.0122	3.5323	4.0127	3.9035	3.3885	3.5785	3.5079	3.6029
pos_828	metab_827	metab_827	-	-	413.1411	2.7526	pos	-	-	-	-	-	-	0.0237309884699	2.4477	2.3002	1.9393	1.9976	1.9775	2.0988	3.3017	2.3654	2.2645	2.8157	2.3358	2.2758	2.5373	2.5421	2.5223
pos_830	metab_829	metab_829	-	-	447.0921	2.7622	pos	-	-	-	-	-	-	0.0995028060918	1.7635	1.6259	1.6176	2.0638	2.4594	0.8951	2.9100	0.6740	0.9410	2.0925	0.8012	0.6795	1.9756	1.9739	2.0470
pos_831	metab_830	metab_830	-	-	609.2112	2.7622	pos	-	-	-	-	-	-	0.09367937467210001	1.7933	2.5159	2.1791	1.8053	2.4083	2.1592	2.0230	2.9280	2.6994	2.6640	2.9124	2.6075	2.3684	2.3592	2.4319
pos_832	metab_831	metab_831	-	-	409.1846	2.7622	pos	-	-	-	-	-	-	0.145589566073	1.8349	1.5994	0.9043	1.0762	1.9906	1.4656	2.9767	1.9365	2.2913	2.6527	2.4669	2.3864	2.0758	2.1380	2.2016
pos_833	metab_832	metab_832	-	-	498.1783	2.7716	pos	-	-	-	-	-	-	0.17909995725800001	2.4535	2.2872	1.1749	1.7004	1.9130	2.1377	2.7375	2.8223	2.7292	3.0323	3.0766	2.7293	2.4658	2.6177	2.5957
pos_834	metab_833	metab_833	-	-	769.2151	2.7716	pos	-	-	-	-	-	-	0.097056880962	0.9275	1.1032	0.9427	0.8997	0.9739	0.8927	2.4092	2.2453	2.7781	2.6183	2.6890	2.4115	2.0944	2.0761	2.1545
pos_835	metab_834	metab_834	-	-	445.1349	2.7716	pos	-	-	-	-	-	-	0.06973794951369999	2.4598	2.5844	2.4739	2.2966	2.6887	2.2735	3.1542	2.7310	2.9271	2.8276	2.8817	2.7258	2.6420	2.5845	2.5996
pos_836	metab_835	metab_835	-	-	343.1037	2.7816	pos	-	-	-	-	-	-	0.053142562620299996	2.4671	2.8579	2.6695	2.6970	3.0683	2.6160	2.7065	2.5402	2.7244	2.5968	2.7540	2.5865	2.6663	2.6511	2.6207
pos_837	metab_836	metab_836	-	-	461.1550	2.6911	pos	-	-	-	-	-	-	0.06374378952330001	2.3953	2.5680	2.3894	2.3920	2.6896	2.3988	3.0916	1.9969	2.3461	1.7696	2.1421	2.1446	2.7386	2.7931	2.7600
pos_838	metab_837	metab_837	-	-	669.3027	2.7816	pos	-	-	-	-	-	-	0.09672893117689998	1.6999	1.7090	1.7167	1.6689	1.7512	1.6611	2.5742	2.0063	2.6890	2.4188	1.8625	2.1396	1.7726	1.7449	1.8252
pos_840	metab_839	metab_839	-	-	479.1206	2.8016	pos	-	-	-	-	-	-	0.0667548238798	2.6832	2.5340	1.9658	2.5944	2.6955	2.3974	3.0235	2.3227	2.3409	2.2767	2.5107	2.2795	2.5485	2.4960	2.5036
pos_841	metab_840	metab_840	-	-	541.0979	2.8016	pos	-	-	-	-	-	-	0.15594067273	3.0274	2.4889	2.9565	2.7468	2.4106	2.1792	2.4032	0.0071	1.2754	0.8474	0.0074	0.3867	2.4315	2.3384	2.3048
pos_842	metab_841	metab_841	-	-	649.3050	2.8218	pos	-	-	-	-	-	-	0.09512044491930001	1.9394	2.4255	1.5249	2.0878	2.7005	2.1424	2.7929	2.8180	2.3369	2.5553	2.9247	2.0554	2.5100	2.4974	2.4312
pos_843	metab_842	metab_842	-	-	510.1774	2.8316	pos	-	-	-	-	-	-	0.0948160545088	1.8986	2.7209	2.5549	2.3945	2.6879	2.4710	2.7817	2.6465	2.7212	2.6947	2.8180	2.7320	2.5916	2.5309	2.6116
pos_845	metab_844	metab_844	-	-	289.1062	2.8422	pos	-	-	-	-	-	-	0.183089004747	2.0663	2.0995	2.1540	1.9940	2.0343	2.0949	0.0072	0.0087	0.0112	0.0099	0.0091	0.0089	1.6078	1.6902	1.5354
pos_846	metab_845	metab_845	-	-	396.2011	2.8422	pos	-	-	-	-	-	-	0.045458145156300006	1.6063	2.3665	2.3230	2.2050	2.5430	1.9924	1.9585	2.3290	2.1390	1.9202	2.1394	2.0137	2.0848	2.0648	2.0457
pos_847	metab_846	metab_846	-	-	699.2506	2.8422	pos	-	-	-	-	-	-	0.17068013985599997	1.3778	1.6500	2.3552	0.7850	0.6658	0.5954	0.8768	2.2739	2.5564	2.1714	2.5697	2.7010	2.1816	2.0331	2.1132
pos_849	metab_848	metab_848	-	-	307.0424	2.8523	pos	-	-	-	-	-	-	0.0963565189745	2.1544	0.9261	2.3900	2.0221	0.6228	0.5546	1.7336	1.7837	2.3720	2.5393	1.8585	2.7230	2.2743	2.1927	2.2546
pos_851	metab_850	metab_850	-	-	769.2871	2.8523	pos	-	-	-	-	-	-	0.0934908407029	1.6538	1.3289	2.0670	1.2900	1.3700	1.2824	2.7368	3.1653	3.1093	2.9968	3.0718	3.0249	2.5589	2.5054	2.5863
pos_852	metab_851	metab_851	-	-	694.2503	2.8523	pos	-	-	-	-	-	-	0.179854482296	0.4966	1.3292	0.5084	0.4753	0.5329	0.4700	0.5195	2.9460	2.7264	2.7596	2.8341	2.8103	2.0721	2.1055	2.2154
pos_853	metab_852	metab_852	-	-	443.0972	2.8631	pos	-	-	-	-	-	-	0.175939338079	2.4299	2.1482	2.5121	2.3230	2.4082	2.1744	2.2135	2.2431	2.1759	1.8711	2.4069	2.1504	2.2354	2.1553	2.0838
pos_855	metab_854	metab_854	-	-	641.2185	2.8731	pos	-	-	-	-	-	-	0.061157265647400004	2.4211	3.0307	2.4388	2.3318	2.6942	2.5857	2.7838	3.0305	2.8801	2.8904	3.0682	3.0341	2.6689	2.6252	2.6744
pos_856	metab_855	metab_855	-	-	347.1167	2.8838	pos	-	-	-	-	-	-	0.0524750476549	1.6761	1.8916	1.8888	1.5615	1.8984	1.4507	2.6041	2.6439	2.7065	2.3652	2.5009	2.6590	2.2262	2.2095	2.1810
pos_857	metab_856	metab_856	-	-	575.1759	2.8838	pos	-	-	-	-	-	-	0.272726792022	1.5001	1.5930	1.0171	1.6019	1.3289	1.4906	2.2626	2.4243	2.4530	2.5264	2.5277	2.4804	1.8920	1.7210	1.9637
pos_858	metab_857	metab_857	-	-	260.0442	2.9038	pos	-	-	-	-	-	-	0.108432330772	2.9590	2.8868	2.8160	2.8409	3.0000	2.8935	2.9804	3.1335	3.2335	3.1972	3.0370	3.0918	2.8663	2.8450	2.9332
pos_859	metab_858	metab_858	-	-	557.1475	2.8937	pos	-	-	-	-	-	-	0.278056773343	2.4954	2.4892	2.2982	2.2827	2.4385	2.3991	2.8376	2.4895	2.6124	2.0313	2.3664	1.8882	2.3983	2.3941	2.1646
pos_860	metab_859	metab_859	-	-	587.2107	2.8838	pos	-	-	-	-	-	-	0.185047624688	1.9922	2.5718	2.2699	2.1998	2.3190	2.2536	1.8172	2.4358	2.4680	2.5962	2.4541	2.8826	2.3112	2.2318	2.3923
pos_861	metab_860	metab_860	-	-	400.1244	2.9090	pos	-	-	-	-	-	-	0.21919354642499997	1.5471	1.5605	1.6933	1.5706	1.7435	1.2645	3.0953	2.9680	2.7541	2.9356	2.8167	2.6935	2.3331	2.4764	2.3091
pos_862	metab_861	metab_861	-	-	297.0608	2.9242	pos	-	-	-	-	-	-	0.07534366090260002	2.7374	2.6133	3.0769	2.5406	2.6008	2.2537	3.4212	3.1658	3.5202	2.7294	2.8474	3.0910	3.0115	2.9484	2.9681
pos_863	metab_862	metab_862	-	-	339.1078	2.9242	pos	-	-	-	-	-	-	0.0337124290638	3.1130	3.1168	2.6783	3.1829	3.3601	3.2162	3.0412	3.1266	2.9552	3.1755	3.2042	2.9741	3.0543	3.0637	3.0349
pos_864	metab_863	metab_863	-	-	561.1933	2.9242	pos	-	-	-	-	-	-	0.154067574687	0.6282	1.8155	0.9943	1.2282	1.7106	0.6176	2.2548	3.1820	3.1934	3.0787	3.4148	3.3595	2.5689	2.5879	2.6889
pos_865	metab_864	metab_864	-	-	659.2318	2.9242	pos	-	-	-	-	-	-	0.0663609715896	2.9002	3.3131	3.1434	2.9664	3.2906	2.9999	2.8123	3.5632	3.5135	3.4369	3.5150	3.6282	3.1649	3.1486	3.2040
pos_866	metab_865	metab_865	-	-	425.1074	2.9147	pos	-	-	-	-	-	-	0.0814875623184	2.2387	2.1571	2.5628	2.4492	2.0730	2.1892	3.7856	3.7596	3.4879	3.7959	3.7663	3.5992	3.3128	3.2637	3.2453
pos_867	metab_866	metab_866	-	-	432.2795	2.9544	pos	-	-	-	-	-	-	0.180317603579	2.2305	2.3999	1.9678	2.0169	2.4855	1.8351	1.8735	2.4089	2.3782	2.1031	2.2904	2.3426	2.2340	2.1266	2.2846
pos_868	metab_867	metab_867	-	-	565.1875	2.9544	pos	-	-	-	-	-	-	0.0277613981788	2.6932	3.0698	2.8435	2.9098	3.1033	2.7914	3.5622	3.6384	3.6203	3.6770	3.7303	3.7571	3.2735	3.2975	3.2840
pos_869	metab_868	metab_868	-	-	207.0640	2.9644	pos	-	-	-	-	-	-	0.0547131011414	2.6900	2.5501	2.4821	2.6001	2.7201	2.8969	2.0753	1.7226	1.3089	1.8413	1.5788	1.4624	2.4698	2.4680	2.4273
pos_870	metab_869	metab_869	-	-	293.0636	2.9644	pos	-	-	-	-	-	-	0.0903285689716	0.0544	0.7134	1.7861	1.5424	1.1738	0.0500	1.5589	1.5517	1.7150	2.0788	1.8483	1.5867	1.2548	1.2715	1.1994
pos_871	metab_870	metab_870	-	-	489.0663	2.9644	pos	-	-	-	-	-	-	0.221682656324	0.8625	1.0239	0.9275	0.8354	0.9080	0.8286	1.8599	2.3282	2.7131	2.6651	2.0654	1.9761	1.6701	1.8313	1.8585
pos_872	metab_871	metab_871	-	-	643.2333	2.9644	pos	-	-	-	-	-	-	0.14609413709799998	3.1236	3.5339	3.2763	3.1154	3.3854	3.0945	3.5016	3.9650	3.8645	3.9602	3.8564	3.9971	3.5252	3.5280	3.6325
pos_873	metab_872	metab_872	-	-	859.2864	2.9754	pos	-	-	-	-	-	-	0.28727929108600003	0.5582	1.3385	0.5708	0.5356	0.6202	0.5300	1.9774	2.4171	2.3336	2.2060	2.1630	2.4039	1.3957	1.3782	1.1594
pos_874	Phenylglucuronide	metab_873	HMDB0059806	-	253.0705	2.9856	pos	M+H-H2O, M+NH4	C12H14O7	-	59.2	-0.7623756217899829	-	0.139490061587	2.4954	2.3219	2.7087	2.3403	2.2884	2.2663	2.8939	2.3518	2.2074	2.0481	2.2815	2.1005	2.3387	2.3344	2.4374
pos_875	metab_874	metab_874	-	-	823.2780	2.9856	pos	-	-	-	-	-	-	0.0475198449737	1.8611	2.7705	2.2619	2.1266	2.4995	2.3822	2.2456	2.9862	3.0281	3.1041	2.9449	3.1249	2.6215	2.6596	2.6554
pos_876	metab_875	metab_875	-	-	245.0414	2.9967	pos	-	-	-	-	-	-	0.145575962433	1.8574	2.2072	1.5431	2.3723	2.6264	1.6141	1.5991	1.7529	1.7477	2.4248	2.0314	1.7104	1.9940	1.9558	2.0759
pos_877	metab_876	metab_876	-	-	461.1096	3.0071	pos	-	-	-	-	-	-	0.0740428929221	3.2693	3.0191	3.1829	3.2469	3.4639	3.1363	3.5353	2.4590	2.5802	2.2828	2.5386	2.1830	3.0633	3.0764	3.0143
pos_878	metab_877	metab_877	-	-	847.2939	3.0071	pos	-	-	-	-	-	-	0.226807594027	0.8539	1.7715	1.3235	0.8268	1.1810	0.8200	1.7643	2.8147	2.6962	2.7127	2.5607	2.7888	2.0261	2.0160	2.1816
pos_879	metab_878	metab_878	-	-	773.2691	3.0071	pos	-	-	-	-	-	-	0.19006451857099999	1.2869	2.1934	2.3584	1.4022	1.8744	1.3412	2.9978	3.3283	3.2692	3.4005	3.2085	3.3620	2.4755	2.5132	2.6283
pos_880	metab_879	metab_879	-	-	445.1383	3.0071	pos	-	-	-	-	-	-	0.0431172268859	2.6339	2.8697	2.9141	3.0005	3.1778	2.7272	3.4552	3.1077	3.1907	3.4036	3.1619	3.1853	3.0017	3.0385	3.0273
pos_881	metab_880	metab_880	-	-	313.0967	3.0287	pos	-	-	-	-	-	-	0.0128479084411	2.3966	2.5870	2.7970	2.6492	2.9165	2.2080	3.0200	2.8712	3.0991	2.7858	2.8513	2.7912	2.7056	2.7107	2.7167
pos_882	1-O-Sinapoylglucose	metab_881	HMDB0041175	-	387.1284	3.0287	pos	M+H, M+CH3OH+H	C17H22O10	52.4	-	-0.5742167168650429	-	0.0138181867981	3.5878	3.4255	3.4888	3.5055	3.5808	3.7283	3.5901	3.5768	3.5524	3.5854	3.5821	3.6315	3.5199	3.5102	3.5089
pos_883	metab_882	metab_882	-	-	689.2444	3.0287	pos	-	-	-	-	-	-	0.037408854749800005	3.0802	3.2758	3.3949	3.1031	3.5070	3.0691	3.5871	3.7812	3.8507	3.8472	3.8314	3.8722	3.3884	3.3990	3.4201
pos_884	metab_883	metab_883	-	-	583.1955	3.0287	pos	-	-	-	-	-	-	0.0328803760374	2.7710	3.0865	2.9239	2.6817	2.9285	2.7202	3.5264	3.6975	3.8098	3.6249	3.7950	3.6925	3.2134	3.2400	3.2182
pos_885	metab_884	metab_884	-	-	290.0740	3.0401	pos	-	-	-	-	-	-	0.173957853884	1.3123	1.3212	1.3287	1.2823	1.3622	1.2747	2.3718	1.6862	1.6475	2.1621	1.9010	2.3700	1.4936	1.3560	1.4852
pos_886	metab_885	metab_885	-	-	542.2111	3.0401	pos	-	-	-	-	-	-	0.11554787294600001	1.2702	2.4078	1.9163	1.6927	1.9560	1.8243	2.9099	2.8970	3.0040	2.8867	2.9579	2.9793	2.3845	2.3708	2.4611
pos_887	metab_886	metab_886	-	-	616.2282	3.0401	pos	-	-	-	-	-	-	0.223995126153	3.0175	3.2499	3.1561	2.9915	3.2025	2.9192	3.3845	3.7316	3.7265	3.6758	3.7266	3.7878	3.3062	3.2867	3.4560
pos_888	metab_887	metab_887	-	-	523.1949	3.0504	pos	-	-	-	-	-	-	0.0521111930939	3.1046	3.4586	3.1584	2.9907	3.2823	3.0034	3.5305	3.7490	3.7260	3.6244	3.7736	3.7418	3.3904	3.4253	3.3837
pos_889	metab_888	metab_888	-	-	325.1387	3.0617	pos	-	-	-	-	-	-	0.22383658626400002	2.5926	2.6571	2.4705	2.2462	2.3805	2.2001	1.5886	2.4171	2.5739	2.2665	2.5267	2.6412	2.3807	2.3729	2.5361
pos_890	Laxiflorin	metab_889	LMPK12140443	-	867.3016	3.0617	pos	2M+K, M+H	C23H26O7	61.7	-	-7.31622633452273	-	0.0496926195165	0.6838	2.2060	1.8652	1.1150	1.5778	0.9841	1.5341	2.7533	2.8461	2.5666	2.5570	2.8592	2.1935	2.2324	2.2299
pos_891	metab_890	metab_890	-	-	632.2187	3.0834	pos	-	-	-	-	-	-	0.281259595266	3.2082	3.2763	3.2177	3.3054	3.5422	3.1450	3.2694	3.5450	3.3325	3.6460	3.3655	3.7079	3.2404	3.2325	3.4354
pos_893	metab_892	metab_892	-	-	169.0489	3.0937	pos	-	-	-	-	-	-	0.227227539644	0.1643	0.1673	1.2537	0.1546	0.1815	0.1522	2.2907	1.8970	2.3267	1.7835	0.7611	1.9129	1.7498	1.5666	1.6241
pos_894	metab_893	metab_893	-	-	467.1694	3.1049	pos	-	-	-	-	-	-	0.023287711322300002	3.0048	3.3603	3.1381	3.0197	3.2533	2.9628	3.6087	3.5262	3.4831	3.5957	3.5970	3.5742	3.2557	3.2694	3.2498
pos_895	metab_894	metab_894	-	-	630.3107	3.1049	pos	-	-	-	-	-	-	0.0776839826093	1.9808	1.9900	1.9978	1.9496	2.0326	1.9417	3.3839	3.5391	3.2775	3.4157	3.7188	3.4965	3.0396	3.0238	2.9738
pos_897	metab_896	metab_896	-	-	249.1115	3.1256	pos	-	-	-	-	-	-	0.14351890744	1.8073	1.1651	1.7603	0.6133	0.5517	0.4876	3.0666	2.9085	3.2112	2.9312	3.0630	3.0097	2.6135	2.6742	2.5493
pos_899	metab_898	metab_898	-	-	539.2705	3.1049	pos	-	-	-	-	-	-	0.05129628368969999	1.9154	2.0023	1.9138	1.8285	1.8671	0.1447	3.1630	3.2566	3.2964	3.0335	3.0925	2.7287	2.6644	2.6971	2.7075
pos_900	metab_899	metab_899	-	-	252.0861	3.1370	pos	-	-	-	-	-	-	0.043910942065	2.2857	2.7299	2.5573	2.4456	2.9580	1.9909	2.8494	3.4936	3.1020	3.0819	3.2429	3.1286	2.9360	2.9225	2.9599
pos_901	metab_900	metab_900	-	-	333.1325	3.1370	pos	-	-	-	-	-	-	0.0407226623666	2.7107	3.0450	2.9886	2.7456	3.0035	2.7226	3.1836	3.2507	3.2068	3.1507	3.1945	3.2282	2.9595	2.9923	2.9652
pos_902	11-Methoxynoryangonin	metab_901	HMDB0030754	-	239.0697	3.1370	pos	M+H-2H2O, M+CH3OH+H	C15H14O5	-	64.2	-2.224468955173529	77900-31-3	0.0957214986176	2.8073	2.6308	1.7071	2.9753	2.7053	2.8038	1.0326	0.8921	1.3936	1.7626	1.7718	1.1946	2.4266	2.5090	2.4637
pos_905	metab_904	metab_904	-	-	628.2949	3.1309	pos	-	-	-	-	-	-	0.013071398106899999	1.9730	1.7005	2.1710	1.7827	2.3861	1.3147	2.8894	2.9198	3.1530	2.9140	3.0504	3.0883	2.5441	2.5469	2.5360
pos_906	metab_905	metab_905	-	-	861.3069	3.1467	pos	-	-	-	-	-	-	0.271663177737	0.9868	1.1595	1.0023	0.9586	1.0341	0.9515	2.0046	2.7718	2.7357	2.8973	2.5274	2.8552	1.2694	1.4306	1.2278
pos_907	metab_906	metab_906	-	-	579.1725	3.1572	pos	-	-	-	-	-	-	0.0458630742782	2.1559	2.0803	1.9137	2.0853	2.0865	1.9494	3.4381	3.0375	3.5424	3.0370	3.1887	3.0414	2.7773	2.7479	2.7863
pos_909	metab_908	metab_908	-	-	931.3338	3.1572	pos	-	-	-	-	-	-	0.131946778597	2.1180	2.7571	2.7157	2.4795	2.5719	2.3428	1.8319	3.1787	3.1127	3.2326	2.8985	3.2150	2.5503	2.6324	2.6645
pos_910	metab_909	metab_909	-	-	757.2187	3.1774	pos	-	-	-	-	-	-	0.053492165900099996	0.7757	1.5560	2.0425	1.6026	2.0033	1.2400	3.2199	3.3639	3.5738	3.8269	4.3162	4.2169	3.4081	3.4404	3.3959
pos_911	metab_910	metab_910	-	-	635.2314	3.1871	pos	-	-	-	-	-	-	0.053433811634599995	1.6029	2.5164	3.0358	1.9877	2.2543	2.1274	3.0860	3.4773	3.4524	3.5046	3.6886	3.7095	3.0685	3.1000	3.1142
pos_912	metab_911	metab_911	-	-	373.1270	3.1970	pos	-	-	-	-	-	-	0.047869288004	3.4450	3.6278	3.4778	3.3220	3.5879	3.2267	3.4525	3.8078	3.6789	3.6008	3.8026	3.6939	3.4765	3.4926	3.5175
pos_913	metab_912	metab_912	-	-	433.1128	3.1970	pos	-	-	-	-	-	-	0.0721787703928	3.5899	3.5179	2.6613	3.6117	3.8225	3.7557	3.2514	3.1872	1.3118	3.6076	3.6121	3.9053	3.4942	3.5185	3.4558
pos_915	metab_914	metab_914	-	-	777.2792	3.2066	pos	-	-	-	-	-	-	0.0610664230893	1.6551	2.9364	2.6773	1.9357	2.3668	1.6652	2.7679	3.4178	3.3438	3.4188	3.3109	3.4448	2.7594	2.8087	2.8028
pos_916	metab_915	metab_915	-	-	356.1206	3.2166	pos	-	-	-	-	-	-	0.206109797185	1.8968	1.5383	2.3469	1.4668	1.5669	1.5326	2.9008	2.3442	2.4315	2.4502	2.2295	2.2379	2.0534	1.8802	1.9485
pos_917	metab_916	metab_916	-	-	765.2709	3.2166	pos	-	-	-	-	-	-	0.127871782195	2.9158	3.3356	3.3128	3.0054	3.2203	2.9148	3.0278	3.6976	3.6145	3.7157	3.6038	3.7747	3.1914	3.2373	3.3010
pos_918	metab_917	metab_917	-	-	509.1808	3.2260	pos	-	-	-	-	-	-	0.037908319057	2.3803	2.9673	2.7668	2.6006	2.7667	2.5276	3.5306	3.3317	3.3536	3.5205	3.4285	3.3621	2.9688	2.9965	2.9986
pos_919	metab_918	metab_918	-	-	793.2611	3.2260	pos	-	-	-	-	-	-	0.176593869164	2.4285	2.2655	2.4724	1.2661	2.2107	1.2566	3.3024	2.9736	2.9331	3.0855	2.8911	2.9250	2.2212	2.3704	2.3492
pos_920	metab_919	metab_919	-	-	681.2518	3.2260	pos	-	-	-	-	-	-	0.143423777394	1.0549	1.9976	2.0715	1.7691	2.2123	1.5423	2.8147	3.4136	3.3944	3.4703	3.2409	3.6169	2.5921	2.6502	2.7161
pos_921	metab_920	metab_920	-	-	453.1826	3.2361	pos	-	-	-	-	-	-	0.139367027134	1.9166	2.1488	2.2481	1.8324	2.0234	1.7631	2.3708	2.2194	1.7632	2.2193	2.0737	1.3551	2.0255	1.9220	2.0350
pos_922	metab_921	metab_921	-	-	447.1287	3.2361	pos	-	-	-	-	-	-	0.0663295097977	2.3819	1.6825	2.5567	1.9702	1.8100	0.9790	3.8679	3.3014	3.5513	3.2992	3.3901	3.1005	3.0047	3.0612	3.0456
pos_923	metab_922	metab_922	-	-	815.2424	3.2361	pos	-	-	-	-	-	-	0.12189476064000002	1.4974	1.1825	1.3869	1.1444	1.2228	1.1370	2.7844	2.6532	2.6922	2.8190	2.5624	2.4489	1.3128	1.2167	1.2465
pos_925	metab_924	metab_924	-	-	503.1908	3.2454	pos	-	-	-	-	-	-	0.021619015213799997	3.4168	3.2539	2.9938	2.8698	3.0771	2.8895	4.0668	4.4323	4.7940	4.3709	4.5351	4.8580	4.2446	4.2524	4.2337
pos_926	metab_925	metab_925	-	-	663.1894	3.2454	pos	-	-	-	-	-	-	0.0614058425007	3.4761	2.8825	2.9640	3.4543	3.6643	3.4588	2.7363	2.0726	2.1196	2.3853	2.1495	2.1477	2.9238	2.9425	2.9760
pos_927	metab_926	metab_926	-	-	311.1274	3.2551	pos	-	-	-	-	-	-	0.0567046638648	1.8639	1.4627	1.5285	0.8418	0.9146	0.8350	2.6611	3.2050	3.5668	3.2210	3.2890	3.6355	2.9405	2.9354	2.8949
pos_928	metab_927	metab_927	-	-	321.0965	3.2644	pos	-	-	-	-	-	-	0.0437739906398	3.6024	3.1291	3.1616	3.4889	3.6047	3.6156	3.4016	2.5316	2.6384	2.5163	2.4258	2.3936	3.2491	3.2834	3.2530
pos_931	metab_930	metab_930	-	-	249.1119	3.2931	pos	-	-	-	-	-	-	0.0302874623116	3.2115	3.3032	3.7626	3.4728	3.5671	3.4752	2.9531	3.6707	3.5173	3.4543	3.5351	3.6205	3.4592	3.4570	3.4806
pos_933	metab_932	metab_932	-	-	515.1907	3.2834	pos	-	-	-	-	-	-	0.08825118328019999	3.2982	3.5719	3.4138	3.4789	3.5101	3.5054	3.4343	3.7766	3.7401	3.9241	3.8257	3.8841	3.5258	3.5106	3.5820
pos_934	metab_933	metab_933	-	-	555.2220	3.3026	pos	-	-	-	-	-	-	0.193837246001	1.8172	2.5174	0.7011	1.1804	1.7028	1.8993	0.7140	3.3962	2.6543	2.7195	3.0005	3.0508	2.3782	2.4010	2.5275
pos_935	metab_934	metab_934	-	-	627.1975	3.2740	pos	-	-	-	-	-	-	0.168457188345	3.4430	2.5948	2.7535	2.9083	3.0188	3.0006	3.2802	2.8856	2.8915	2.9436	2.8033	2.8807	2.8724	2.8954	3.0044
pos_936	6a-Hydroxymedicarpin	metab_935	LMPK12070131	-	287.0908	3.2551	pos	M+H, M+CH3OH+H	C16H14O5	51.3	-	-2.0429746000556297	-	0.09880365466980001	4.1360	4.3798	3.7259	4.1692	4.3814	4.2287	3.7860	3.8269	2.7963	2.5609	4.1774	2.5005	4.0598	4.0600	3.9832
pos_937	metab_936	metab_936	-	-	341.1380	3.2454	pos	-	-	-	-	-	-	0.0432605578922	2.9830	3.0375	3.0348	2.7330	2.9673	2.8076	3.0627	3.5805	3.8415	3.6561	3.6265	3.9507	3.3384	3.3301	3.3022
pos_939	metab_938	metab_938	-	-	609.1843	3.2260	pos	-	-	-	-	-	-	0.037951064616300004	1.7189	2.2558	2.5156	2.1695	1.8938	1.2393	3.3995	3.3711	3.6252	3.2607	3.1119	3.3305	2.8402	2.8724	2.8512
pos_940	metab_939	metab_939	-	-	463.1233	3.3405	pos	-	-	-	-	-	-	0.0269040388397	3.4602	3.9406	2.3926	3.4198	3.2611	3.8643	4.8359	4.8253	5.0055	4.9364	5.1994	5.1540	4.7018	4.7008	4.6809
pos_945	metab_944	metab_944	-	-	343.1526	3.2260	pos	-	-	-	-	-	-	0.291420975411	2.0266	1.2286	0.3731	1.0074	1.5559	0.2254	2.5588	3.2193	3.1625	3.1015	3.2090	2.8886	2.4655	2.4508	2.2143
pos_948	metab_947	metab_947	-	-	327.1583	3.3977	pos	-	-	-	-	-	-	0.0982831610253	0.3583	0.3215	0.4108	0.1546	0.1746	1.7671	2.7851	3.4567	3.5916	3.5444	3.7020	3.3588	2.9148	2.8521	2.8357
pos_950	metab_949	metab_949	-	-	477.1411	3.4076	pos	-	-	-	-	-	-	0.025426223274500004	2.6092	2.7930	2.6211	2.5300	2.5682	2.6067	3.8088	3.0236	3.0859	2.7734	3.2677	2.9972	3.0146	3.0261	3.0040
pos_953	metab_952	metab_952	-	-	575.1180	3.2066	pos	-	-	-	-	-	-	0.0232991448689	5.0483	4.9878	4.4358	4.9376	5.1084	5.1195	3.3288	2.2502	1.9632	2.2414	2.1009	2.0492	4.7023	4.7171	4.6979
pos_956	metab_955	metab_955	-	-	535.1950	3.4270	pos	-	-	-	-	-	-	0.044232157846800006	3.7839	4.1272	3.5656	3.7101	3.7467	3.8045	4.0722	4.0733	4.0294	4.0246	3.9678	4.1789	3.8817	3.8815	3.9145
pos_957	metab_956	metab_956	-	-	789.2749	3.4367	pos	-	-	-	-	-	-	0.00842320947712	3.2364	3.6203	3.1576	3.2816	3.4185	3.5162	3.0486	3.7075	3.6924	3.7591	3.6087	3.8066	3.3628	3.3639	3.3571
pos_958	metab_957	metab_957	-	-	913.3249	3.4367	pos	-	-	-	-	-	-	0.0275783813296	2.8292	3.2035	3.0706	3.0538	3.2209	2.8184	3.0387	3.5241	3.4629	3.6621	3.3493	3.5579	3.0276	3.0048	3.0229
pos_959	metab_958	metab_958	-	-	803.3010	3.4472	pos	-	-	-	-	-	-	0.05196235894140001	2.5782	2.9687	2.5476	2.5479	2.5635	2.4382	3.3438	3.4650	3.4263	3.5150	3.1446	3.5148	3.0165	2.9841	3.0280
pos_960	metab_959	metab_959	-	-	333.1325	3.4270	pos	-	-	-	-	-	-	0.07196328472310001	2.4840	2.7545	2.3043	2.0436	2.4716	2.4899	2.3481	2.7616	2.6197	2.6989	2.6307	2.8913	2.4870	2.5479	2.5326
pos_961	metab_960	metab_960	-	-	487.1658	3.4572	pos	-	-	-	-	-	-	0.0695907298265	3.2486	3.0237	3.4578	3.3931	2.9760	2.8340	3.6316	3.1964	3.2401	3.2543	3.1180	3.2504	3.1285	3.0851	3.0715
pos_962	metab_961	metab_961	-	-	479.1634	3.4572	pos	-	-	-	-	-	-	0.0279387629007	3.0291	3.2280	3.2103	2.9590	3.2251	3.0934	3.8221	3.6067	3.4963	3.4848	3.6478	3.5596	3.3086	3.3055	3.2860
pos_963	metab_962	metab_962	-	-	867.3059	3.4572	pos	-	-	-	-	-	-	0.041363350068900004	3.1185	3.3298	3.0895	3.1161	3.3502	3.1677	2.7588	3.5703	3.4549	3.5161	3.4509	3.5185	3.1633	3.1485	3.1274
pos_965	metab_964	metab_964	-	-	325.1066	3.4887	pos	-	-	-	-	-	-	0.030931888624	2.9312	3.2525	2.7771	2.8392	2.8917	2.9574	3.3860	3.2734	3.3823	3.4054	3.1890	3.5218	3.1279	3.1037	3.1061
pos_966	metab_965	metab_965	-	-	541.2042	3.4987	pos	-	-	-	-	-	-	0.0450724985534	2.5609	2.9792	2.4682	2.2335	2.6303	2.3950	2.8649	3.2407	3.1691	3.1773	3.1478	3.3593	2.8802	2.8578	2.8414
pos_967	metab_966	metab_966	-	-	879.3177	3.4987	pos	-	-	-	-	-	-	0.0876925474209	2.5158	3.1083	2.7089	2.5278	2.8140	2.4976	2.6656	3.5179	3.4656	3.5852	3.3216	3.5427	2.9824	2.9495	2.9060
pos_968	metab_967	metab_967	-	-	493.1349	3.5094	pos	-	-	-	-	-	-	0.0775983822632	2.3291	2.3521	0.6855	1.2234	0.9658	2.0604	3.7695	2.6631	1.4898	1.5629	2.4598	0.9780	2.5184	2.5239	2.4618
pos_970	metab_969	metab_969	-	-	415.1733	3.5192	pos	-	-	-	-	-	-	0.201204038398	1.6751	1.8516	0.3982	0.6560	1.5984	1.6806	2.1467	2.7661	2.7331	2.8934	2.8773	2.6555	2.2983	2.3093	2.1427
pos_971	Zapotin	metab_970	LMPK12110091;HMDB0029461	-	365.1308	3.5192	pos	M+H, M+Na	C19H18O6	-	82.9	-1.62632656710578	14813-19-5	0.0711813922652	2.4069	2.3923	2.2934	2.2384	2.4761	2.3239	3.1113	2.8144	2.8397	2.8908	2.7905	2.7952	2.6912	2.6984	2.6406
pos_972	metab_971	metab_971	-	-	861.3073	3.4987	pos	-	-	-	-	-	-	0.0814570436715	2.5200	3.1361	2.8565	2.7815	2.7708	2.5754	2.6550	3.4236	3.3445	3.4833	3.2349	3.4938	3.0486	3.0229	2.9780
pos_973	metab_972	metab_972	-	-	413.1537	3.5392	pos	-	-	-	-	-	-	0.133540027168	2.2817	2.2974	2.3048	2.1674	2.5123	1.9123	2.6502	2.8172	2.6750	2.8415	2.8156	2.7785	2.4158	2.4128	2.3098
pos_974	metab_973	metab_973	-	-	209.0801	3.5495	pos	-	-	-	-	-	-	0.0846132062768	2.7035	2.5902	2.8643	2.8732	3.1015	2.7794	2.3422	2.4909	2.5168	2.4899	2.4403	2.5594	2.6774	2.6968	2.6246
pos_975	metab_974	metab_974	-	-	539.1930	3.5495	pos	-	-	-	-	-	-	0.0762048666427	2.6391	3.0165	2.5381	2.5462	2.7603	2.6374	2.5930	3.3909	3.2875	3.3354	3.2527	3.4545	2.9069	2.9115	2.8507
pos_976	metab_975	metab_975	-	-	193.0490	3.5594	pos	-	-	-	-	-	-	0.173986064394	1.2337	1.0627	1.0645	0.6875	1.1111	0.9945	3.0404	2.2128	2.4237	2.4936	2.6593	2.5455	1.6613	1.5346	1.5438
pos_977	metab_976	metab_976	-	-	389.1589	3.5594	pos	-	-	-	-	-	-	0.0645661390723	3.0551	2.9431	2.9733	2.9453	2.9730	2.9177	3.5857	3.9873	4.0393	3.9194	3.8182	4.1459	3.4693	3.4881	3.4324
pos_978	metab_977	metab_977	-	-	795.2072	3.5594	pos	-	-	-	-	-	-	0.15458797084200002	2.3941	2.6614	0.4344	2.9558	2.6976	3.3334	0.4662	1.4018	1.3734	1.0302	0.5133	1.6796	2.5054	2.4816	2.3740
pos_979	metab_978	metab_978	-	-	584.2297	3.5700	pos	-	-	-	-	-	-	0.0554780180198	2.8931	2.9673	2.6743	2.6386	2.8213	2.7921	2.8240	3.2148	3.1887	3.3019	3.1770	3.2412	2.8543	2.8446	2.8080
pos_980	metab_979	metab_979	-	-	943.3354	3.5700	pos	-	-	-	-	-	-	0.174690893634	2.2986	2.8624	2.6561	2.4136	2.8137	2.2905	2.6442	3.4877	3.4836	3.5781	3.3290	3.5970	2.7967	2.8003	2.6592
pos_981	metab_980	metab_980	-	-	967.3415	3.5700	pos	-	-	-	-	-	-	0.25254817480999997	1.5260	2.7141	2.1487	2.1007	2.3404	1.8226	2.3382	3.1026	3.1685	3.2988	2.9608	3.2850	2.5221	2.5881	2.3622
pos_982	Neoraufuracin	metab_981	LMPK12130057	-	435.1641	3.5802	pos	M+H, M+Na	C22H26O9	53.4	-	-1.98752687637153	-	0.031636345818	2.8003	3.0304	2.8653	2.8022	3.5324	2.9720	3.3477	3.1883	3.2463	3.1730	3.0861	3.1406	3.0259	2.9985	3.0114
pos_983	metab_982	metab_982	-	-	541.1542	3.5802	pos	-	-	-	-	-	-	0.0472259676391	2.1384	2.4666	1.3188	2.5396	2.1874	2.7075	3.4818	2.8536	2.8937	2.8960	2.6493	2.8815	2.7817	2.7881	2.8195
pos_985	metab_984	metab_984	-	-	873.3126	3.5802	pos	-	-	-	-	-	-	0.10315734742	2.1237	2.7238	2.3469	2.1921	2.3501	2.3816	2.8112	3.3692	3.3977	3.4706	3.2396	3.4580	2.7495	2.7448	2.6672
pos_986	metab_985	metab_985	-	-	845.2637	3.5802	pos	-	-	-	-	-	-	0.250176783174	1.5310	2.5612	1.9889	1.8964	2.3010	2.0072	3.0899	3.1934	3.2609	3.3624	3.2152	3.3030	2.5970	2.6402	2.4191
pos_987	metab_986	metab_986	-	-	741.2519	3.5802	pos	-	-	-	-	-	-	0.085858188427	1.0447	1.9400	1.2092	0.5959	1.9440	0.7321	2.6426	2.9007	3.0181	3.0359	2.7895	2.9564	2.1863	2.1161	2.1764
pos_989	metab_988	metab_988	-	-	891.2735	3.6007	pos	-	-	-	-	-	-	0.029012647526400002	2.6492	1.8628	1.4514	2.5838	2.2891	3.5653	2.1199	2.7235	2.8703	3.0108	2.6273	2.7958	2.7578	2.7789	2.7805
pos_991	metab_990	metab_990	-	-	519.2787	3.6116	pos	-	-	-	-	-	-	0.292938928671	1.2629	1.7352	2.0257	1.2331	2.1224	1.2256	2.6454	3.1067	3.1811	3.0425	3.0838	3.0102	2.2689	2.3441	2.0796
pos_993	metab_992	metab_992	-	-	819.2843	3.6310	pos	-	-	-	-	-	-	0.0335175940546	3.2816	3.5398	3.2928	3.2297	3.5269	3.1555	3.3843	3.9028	3.8705	3.8844	3.8296	3.9097	3.4009	3.4178	3.4299
pos_994	metab_993	metab_993	-	-	587.1181	3.5802	pos	-	-	-	-	-	-	0.164100212912	3.0998	2.9626	0.7950	1.7971	1.5321	3.1585	2.8589	0.6205	0.7178	0.7975	0.9565	0.3755	2.3533	2.3413	2.2181
pos_995	metab_994	metab_994	-	-	301.1062	3.6555	pos	-	-	-	-	-	-	0.0971797169936	2.9045	3.3763	2.9046	3.0483	3.2992	2.9522	3.4335	3.4966	3.3605	3.1671	3.4955	3.2155	3.1602	3.2027	3.1182
pos_996	metab_995	metab_995	-	-	249.1119	3.6655	pos	-	-	-	-	-	-	0.279067114586	3.2779	2.4442	2.9284	3.2681	3.0798	3.4571	3.3110	1.6075	2.5085	1.9831	1.8107	2.1829	3.0335	3.0227	3.2254
pos_997	metab_996	metab_996	-	-	513.1761	3.5802	pos	-	-	-	-	-	-	0.0752692991317	2.1351	2.4743	2.1321	2.1322	2.2790	2.1109	2.6373	3.0929	3.0743	3.2960	2.9743	3.1574	2.4759	2.4601	2.4122
pos_998	metab_997	metab_997	-	-	511.2298	3.5802	pos	-	-	-	-	-	-	0.12346481864600001	2.1526	2.3720	2.1804	1.9547	2.2390	2.0898	2.7266	3.2975	3.4558	3.4940	3.1765	3.4353	2.6596	2.7098	2.6022
pos_999	metab_998	metab_998	-	-	525.1702	3.6750	pos	-	-	-	-	-	-	0.19708264431400002	3.5052	2.6931	2.7179	2.4125	2.4628	2.4427	3.2545	3.3935	3.4714	3.4839	3.3524	3.4969	2.7447	2.7625	2.5962
pos_1000	metab_999	metab_999	-	-	351.1224	3.6750	pos	-	-	-	-	-	-	0.23999747266	1.3392	0.2751	0.2788	0.2564	0.2958	0.9876	2.6565	2.9405	2.8031	2.6155	2.9897	2.3575	1.4755	1.6075	1.4162
pos_1002	metab_1001	metab_1001	-	-	207.0646	3.6944	pos	-	-	-	-	-	-	0.04689520883119999	2.3373	1.9974	2.9934	2.0054	2.0730	2.5038	2.6037	2.4147	2.9469	2.2291	2.2924	2.2944	2.2823	2.2945	2.3216
pos_1004	metab_1003	metab_1003	-	-	829.2893	3.6849	pos	-	-	-	-	-	-	0.19718805190299998	2.5452	2.7765	2.6132	2.5675	2.3727	2.8991	3.5027	3.9039	3.7238	3.8537	3.8002	3.8531	2.9893	2.9533	3.1107
pos_1007	metab_1006	metab_1006	-	-	475.1691	3.7239	pos	-	-	-	-	-	-	0.0610540595235	1.7357	2.1140	1.7493	2.2426	2.6401	2.1692	1.9777	2.9338	2.9056	2.9797	2.9567	2.9848	2.2612	2.2136	2.2194
pos_1008	metab_1007	metab_1007	-	-	517.1820	3.7239	pos	-	-	-	-	-	-	0.104141409778	2.8493	3.0441	2.7904	2.8217	2.6887	2.7219	3.6805	3.6484	3.6331	3.7894	3.6489	3.8033	3.0596	3.1496	3.1222
pos_1009	metab_1008	metab_1008	-	-	614.2436	3.7335	pos	-	-	-	-	-	-	0.0948121540639	2.8186	2.6700	2.3753	2.6753	2.6151	2.8606	3.0402	3.3202	3.2036	3.4068	3.3595	3.3872	2.7651	2.7558	2.6877
pos_1010	metab_1009	metab_1009	-	-	317.1011	3.7239	pos	-	-	-	-	-	-	0.029794657031	2.7695	2.6129	2.8678	2.4377	2.2628	2.6943	2.9244	2.2986	2.1464	2.0694	2.4473	2.0863	2.4882	2.5136	2.4979
pos_1011	metab_1010	metab_1010	-	-	275.1272	3.7335	pos	-	-	-	-	-	-	0.037949519445300006	2.8317	2.2854	2.6315	2.9768	2.5966	3.1662	1.8364	2.2950	2.6489	2.6399	2.2863	2.4111	2.7377	2.7065	2.7138
pos_1012	metab_1011	metab_1011	-	-	347.0765	3.7335	pos	-	-	-	-	-	-	0.0316828076972	2.2495	2.5203	1.9205	2.1809	1.9552	3.0848	2.7842	2.0212	2.1278	2.0768	2.0383	2.0281	2.4714	2.4827	2.4553
pos_1013	metab_1012	metab_1012	-	-	733.2805	3.7537	pos	-	-	-	-	-	-	0.139258641198	2.7657	3.2150	2.7144	2.5793	2.6437	2.7073	3.1613	3.8340	3.8139	3.8270	3.7986	3.9344	3.1133	3.1588	3.0368
pos_1014	metab_1013	metab_1013	-	-	749.2780	3.7849	pos	-	-	-	-	-	-	0.0922162220422	3.0916	3.3953	3.3284	2.9020	2.9465	2.9777	3.0007	3.8697	3.8308	3.7927	3.7517	4.0029	3.2592	3.2980	3.3392
pos_1015	metab_1014	metab_1014	-	-	303.0860	3.8042	pos	-	-	-	-	-	-	0.037922452656	4.5387	4.7730	4.1964	4.5611	4.8381	4.5474	3.9297	3.4894	3.5017	3.3423	3.5997	3.5671	4.4732	4.4719	4.4437
pos_1017	metab_1016	metab_1016	-	-	327.1584	3.8137	pos	-	-	-	-	-	-	0.03850334269880001	3.5974	3.4162	3.3686	3.4343	3.5216	3.2229	2.9742	3.4013	3.3906	3.5619	3.2515	3.5923	3.3726	3.3895	3.4060
pos_1018	metab_1017	metab_1017	-	-	817.2752	3.8137	pos	-	-	-	-	-	-	0.0155143672294	1.8023	1.7671	2.2094	2.0673	2.1858	1.4815	2.9025	3.1494	3.1250	3.2679	3.1231	3.2535	2.2181	2.2160	2.2056
pos_1019	metab_1018	metab_1018	-	-	389.1585	3.8235	pos	-	-	-	-	-	-	0.203325580088	3.1640	2.9227	3.0579	3.2347	3.1649	3.0506	3.0680	3.2844	3.2984	3.2301	3.2140	3.3376	3.0340	3.0918	3.2035
pos_1020	metab_1019	metab_1019	-	-	345.1331	3.8330	pos	-	-	-	-	-	-	0.011995032895	1.1794	1.1882	2.1520	1.1500	1.5508	1.2788	2.4976	2.7838	2.5077	2.6128	2.5596	2.5378	1.2151	1.2224	1.2132
pos_1021	metab_1020	metab_1020	-	-	557.1079	3.8330	pos	-	-	-	-	-	-	0.0957243900502	4.4747	4.0500	3.9176	4.1450	4.2108	4.1698	2.8765	1.1011	2.3102	1.1531	1.5063	1.1076	3.8509	3.9298	3.9188
pos_1022	metab_1021	metab_1021	-	-	653.2341	3.8330	pos	-	-	-	-	-	-	0.0952869052637	3.1688	3.4071	3.1047	3.2279	3.4549	3.0739	3.5221	3.7126	3.7466	3.7934	3.6818	3.7944	3.2601	3.3305	3.3368
pos_1024	metab_1023	metab_1023	-	-	577.1557	3.8428	pos	-	-	-	-	-	-	0.134663015723	2.5230	2.5651	2.3949	2.3770	2.2982	2.2748	4.1237	3.5670	3.4075	3.3156	3.4269	3.3506	3.0306	3.0821	2.9643
pos_1025	metab_1024	metab_1024	-	-	811.2811	3.8330	pos	-	-	-	-	-	-	0.15346437117	2.8377	2.4182	2.3434	2.4592	2.8375	3.3169	3.5449	3.3887	3.3066	3.4955	3.4267	3.4106	2.7951	2.9289	2.8643
pos_1027	metab_1026	metab_1026	-	-	499.1599	3.8428	pos	-	-	-	-	-	-	0.246187769769	2.3583	1.5817	2.3026	2.3854	2.9152	1.5183	2.7334	2.2532	2.1744	2.4486	2.1880	2.5209	1.9619	2.0760	1.8651
pos_1028	metab_1027	metab_1027	-	-	271.0596	3.8622	pos	-	-	-	-	-	-	0.0107311320395	4.3786	4.4777	3.5848	4.1206	4.2392	4.5105	3.1585	1.4855	1.5465	1.8059	0.6866	1.5281	4.1557	4.1582	4.1491
pos_1029	metab_1028	metab_1028	-	-	413.1569	3.8622	pos	-	-	-	-	-	-	0.205930538595	1.2473	1.5395	1.5975	1.0824	1.0007	0.7787	2.9217	2.7782	2.6316	2.8740	2.7583	2.8307	1.5899	1.7148	1.5549
pos_1030	metab_1029	metab_1029	-	-	575.1855	3.8674	pos	-	-	-	-	-	-	0.112330791014	3.0726	3.5280	2.6736	3.2369	3.4622	3.1673	3.0280	3.5324	3.4851	3.5011	3.4381	3.6127	3.1408	3.1806	3.2371
pos_1032	metab_1031	metab_1031	-	-	219.1010	3.8622	pos	-	-	-	-	-	-	0.220856271086	2.3866	2.4557	2.4432	2.3259	1.4499	2.3477	2.8313	2.6591	2.6134	2.6109	2.3659	2.5961	2.3012	2.1107	2.2708
pos_1033	metab_1032	metab_1032	-	-	585.2314	3.9060	pos	-	-	-	-	-	-	0.049148935002199995	3.2840	3.5177	3.4263	3.2989	3.4367	3.2057	3.5046	3.8512	3.7146	3.7504	3.8485	3.8361	3.3794	3.4130	3.4198
pos_1034	Moracin P	metab_1033	HMDB0040315	-	359.1477	3.9158	pos	M+H, M+CH3OH+H	C19H18O5	-	52.7	-1.5297432918484095	102841-46-3	0.0176882417315	3.5540	3.6280	3.5831	3.4841	3.5372	3.4370	3.1570	3.8189	3.7999	3.7419	3.7283	3.8770	3.5010	3.4995	3.5134
pos_1035	metab_1034	metab_1034	-	-	805.2946	3.9060	pos	-	-	-	-	-	-	0.027179021058999997	3.2876	3.6253	3.5652	3.4384	3.6966	3.2314	3.4016	3.9362	3.7102	3.7871	3.8885	3.9010	3.4207	3.4413	3.4412
pos_1036	metab_1035	metab_1035	-	-	556.2747	3.9352	pos	-	-	-	-	-	-	0.18884672587499998	2.4401	1.5345	1.5421	1.4948	1.5763	1.4871	4.0742	3.5692	4.3313	4.3873	3.6755	3.9835	3.6508	3.6303	3.4905
pos_1037	metab_1036	metab_1036	-	-	614.2321	3.9352	pos	-	-	-	-	-	-	0.0390901770577	2.9189	3.2968	3.2748	2.9896	3.0370	2.8476	3.2246	3.6251	3.3048	3.3220	3.4868	3.5209	3.0887	3.1226	3.1077
pos_1038	metab_1037	metab_1037	-	-	433.1526	3.9449	pos	-	-	-	-	-	-	0.117541201864	2.8699	3.0350	2.8901	2.7642	2.8294	2.7362	3.0144	3.2711	2.9664	2.9083	3.1113	3.1961	2.8193	2.8281	2.7324
pos_1039	metab_1038	metab_1038	-	-	435.1642	3.9449	pos	-	-	-	-	-	-	0.026032654298000002	2.7530	2.9219	2.7740	2.5965	2.7848	2.5731	2.6754	3.1359	2.6216	2.6523	2.8563	2.7700	2.6349	2.6133	2.6189
pos_1041	metab_1040	metab_1040	-	-	541.1516	3.9548	pos	-	-	-	-	-	-	0.09571496091119999	2.8922	2.8243	2.3508	2.9241	2.3955	3.3446	1.8597	2.3684	2.1139	2.5570	2.3518	2.5021	2.6502	2.6562	2.5794
pos_1042	metab_1041	metab_1041	-	-	419.1129	3.9847	pos	-	-	-	-	-	-	0.0650425322618	2.3368	3.1044	1.5690	2.0169	1.6878	3.0386	2.6610	0.0002	0.0002	0.0100	0.0002	0.0504	2.7416	2.7408	2.6914
pos_1043	metab_1042	metab_1042	-	-	285.1114	3.9952	pos	-	-	-	-	-	-	0.07863304691930001	2.2274	3.0039	2.6184	2.5170	2.7172	2.4721	1.9240	2.4820	2.4852	2.3009	2.4861	2.5830	2.3986	2.3773	2.3311
pos_1044	metab_1043	metab_1043	-	-	731.2681	3.9952	pos	-	-	-	-	-	-	0.0385383279417	3.4500	3.8758	3.6516	3.5698	3.7144	3.4051	3.3044	4.1036	4.0988	4.1168	4.0618	4.2575	3.6841	3.7060	3.7172
pos_1045	metab_1044	metab_1044	-	-	371.1480	4.0052	pos	-	-	-	-	-	-	0.12596727571	2.9167	3.1490	2.8049	2.7163	2.9196	2.9892	2.6613	3.4626	3.4758	3.2349	3.4206	3.4760	3.0572	3.1116	3.0021
pos_1046	metab_1045	metab_1045	-	-	587.1183	4.0052	pos	-	-	-	-	-	-	0.054170974297000005	3.0785	2.8402	3.1392	2.7301	2.8498	2.8978	0.9860	1.0636	1.1629	1.1152	1.0794	1.0700	2.5676	2.6145	2.5896
pos_1047	metab_1046	metab_1046	-	-	695.2466	4.0052	pos	-	-	-	-	-	-	0.015803849824399998	3.1831	3.1388	2.9414	3.0188	3.0541	2.9243	2.7997	3.2844	3.2668	3.3641	3.2653	3.4444	3.0158	3.0024	3.0066
pos_1048	metab_1047	metab_1047	-	-	497.1233	4.0158	pos	-	-	-	-	-	-	0.036842371734800004	3.0051	3.2863	1.3387	2.0084	2.6033	3.7728	1.8609	0.6051	0.0157	0.3627	0.5858	0.3724	3.0367	3.0650	3.0386
pos_1049	Quercetin 5,7,3',4'-tetramethyl ether 3-rutinoside	metab_1048	LMPK12112764	-	667.2446	4.0158	pos	M+H-H2O, M+H	C31H38O16	53.3	-	7.71940679591688	-	0.0321482252649	2.8265	3.1485	2.9646	2.8491	3.1262	2.7059	3.3894	3.3610	3.1402	3.1742	3.2433	3.3771	2.9605	2.9702	2.9426
pos_1050	metab_1049	metab_1049	-	-	803.2859	4.0158	pos	-	-	-	-	-	-	0.0721445674242	2.7052	3.1253	2.9973	2.8107	3.2305	2.5489	2.7697	3.6525	3.4330	3.4035	3.6491	3.5929	3.0321	3.0042	2.9693
pos_1051	metab_1050	metab_1050	-	-	995.3479	4.0158	pos	-	-	-	-	-	-	0.0174806339637	2.0665	2.2450	1.8724	1.7113	1.3619	1.9594	2.0050	2.8191	2.2707	2.4918	2.7672	2.6883	2.1595	2.1601	2.1728
pos_1052	metab_1051	metab_1051	-	-	317.1017	4.0260	pos	-	-	-	-	-	-	0.030953961436200002	4.2087	4.4184	4.0614	4.4821	4.6936	4.0579	4.4731	3.7601	4.0446	3.0308	3.8639	2.9275	4.2423	4.2600	4.2689
pos_1053	metab_1052	metab_1052	-	-	573.2067	4.0260	pos	-	-	-	-	-	-	0.153748550845	0.9768	0.9852	0.9922	0.9487	1.0239	0.9416	1.8363	2.0673	1.4152	2.0847	2.1022	2.4186	1.1714	1.0611	1.0773
pos_1055	metab_1054	metab_1054	-	-	759.2356	4.0414	pos	-	-	-	-	-	-	0.0595013028596	2.6045	2.4837	2.5396	2.7790	2.5555	3.2357	2.4082	2.9905	2.9334	2.9890	2.9993	3.1018	2.8178	2.8387	2.7871
pos_1056	metab_1055	metab_1055	-	-	491.1876	4.0362	pos	-	-	-	-	-	-	0.0428953808359	2.1804	2.5726	2.7069	2.4252	2.7437	2.1083	2.9029	2.9575	2.8173	2.5938	3.0378	2.8893	2.5043	2.4702	2.4754
pos_1057	metab_1056	metab_1056	-	-	755.2655	4.0469	pos	-	-	-	-	-	-	0.140306775055	2.1078	2.4612	2.2731	2.0217	2.3487	1.8210	2.1319	2.7263	2.5724	2.7125	2.8066	2.9037	2.1252	2.2312	2.1353
pos_1058	metab_1057	metab_1057	-	-	343.1168	4.0521	pos	-	-	-	-	-	-	0.12121779653100001	2.6300	2.7629	2.9923	2.6220	2.9212	2.3843	2.3429	2.5083	1.8544	2.0036	2.3683	2.5188	2.6314	2.6186	2.5313
pos_1060	metab_1059	metab_1059	-	-	597.2262	4.0615	pos	-	-	-	-	-	-	0.0578504563951	2.9410	3.4700	3.3667	3.0477	3.1988	2.9152	3.5852	3.9639	3.7129	3.7376	3.8476	3.9107	3.2929	3.3305	3.3415
pos_1061	metab_1060	metab_1060	-	-	637.2258	4.0521	pos	-	-	-	-	-	-	0.24410022106999998	2.1506	2.5904	2.4816	2.1541	2.4468	2.0792	2.4675	2.9964	3.3822	2.9327	3.0260	3.0032	2.3635	2.4871	2.2804
pos_1062	metab_1061	metab_1061	-	-	809.2999	4.0908	pos	-	-	-	-	-	-	0.023678419265700003	3.3325	3.8678	3.5268	3.2074	3.4959	3.3507	3.5880	4.2356	4.0605	3.8716	4.0979	4.2628	3.6875	3.7060	3.6892
pos_1063	metab_1062	metab_1062	-	-	461.1455	4.0810	pos	-	-	-	-	-	-	0.0694329091098	0.7352	1.5382	1.8829	1.5799	1.9927	0.7032	3.8124	2.7654	3.5702	3.5098	3.2472	3.1123	2.8001	2.7862	2.7415
pos_1064	metab_1063	metab_1063	-	-	255.1011	4.1102	pos	-	-	-	-	-	-	0.08639871048289999	4.2680	3.3548	4.4581	3.9996	4.0595	4.0254	3.2529	2.4155	2.4110	1.7761	2.0837	2.3138	4.0240	4.0032	3.9499
pos_1065	metab_1064	metab_1064	-	-	593.1860	4.1003	pos	-	-	-	-	-	-	0.036849863847300005	2.3989	3.0879	2.7038	2.6424	2.9999	2.6144	4.2028	3.6981	4.9735	5.0787	4.5493	4.4411	4.0382	4.0237	4.0556
pos_1068	metab_1067	metab_1067	-	-	493.2194	4.1298	pos	-	-	-	-	-	-	0.0618746195703	2.8498	3.0198	3.0254	2.8755	2.8462	2.7285	2.6494	3.3343	3.3486	3.3534	3.3395	3.4089	2.8882	2.9276	2.9405
pos_1069	metab_1068	metab_1068	-	-	319.0808	4.1397	pos	-	-	-	-	-	-	0.10092818794	3.6834	3.5871	3.6069	3.8634	3.8480	3.3271	2.4165	1.2636	0.7143	1.6137	0.8628	0.7478	3.5105	3.5369	3.4497
pos_1070	metab_1069	metab_1069	-	-	317.1009	4.1500	pos	-	-	-	-	-	-	0.0258787019972	3.6243	3.9238	3.3620	3.7528	3.9018	3.7425	4.1415	3.3500	3.4447	2.4704	3.6632	2.5290	3.7257	3.7474	3.7317
pos_1071	metab_1070	metab_1070	-	-	716.2760	4.1298	pos	-	-	-	-	-	-	0.102776751195	1.9814	2.8375	2.3438	2.3237	2.6527	2.1640	2.8587	3.3957	3.1862	3.0210	3.3936	3.4063	2.7829	2.7814	2.7024
pos_1072	Gentiobiosyl 2-methyl-6-oxo-2E,4E-heptadienoate	metab_1071	HMDB0032134	-	501.1605	4.1500	pos	M+Na, M+ACN+H	C20H30O13	-	73.6	5.56458518111825	-	0.057180517771899995	2.6735	2.6631	1.8339	3.1186	3.3422	3.0337	2.7087	3.0219	2.8138	2.9167	2.9235	3.1063	2.8096	2.8513	2.8550
pos_1073	metab_1072	metab_1072	-	-	555.1282	4.1500	pos	-	-	-	-	-	-	0.0498106600856	3.8581	3.8899	3.3185	3.4054	3.3603	3.5495	3.1204	2.6216	1.9717	1.7118	2.5279	2.0529	3.4785	3.5218	3.5017
pos_1074	metab_1073	metab_1073	-	-	697.2606	4.1500	pos	-	-	-	-	-	-	0.0198447407429	2.6818	3.1509	2.7246	2.8261	2.9862	2.6901	3.0224	3.6280	3.5421	3.5529	3.5996	3.7120	3.0190	3.0200	3.0045
pos_1075	metab_1074	metab_1074	-	-	397.1641	4.1598	pos	-	-	-	-	-	-	0.08270559918060001	2.3061	2.6353	2.7043	2.6358	2.8413	2.2838	2.0473	3.0392	3.1934	3.0949	3.0883	3.1983	2.6268	2.6527	2.6970
pos_1076	metab_1075	metab_1075	-	-	997.3462	4.1598	pos	-	-	-	-	-	-	0.23684045989900002	2.0088	2.5942	2.1221	2.4020	2.9777	1.8596	2.3477	3.5030	3.3731	3.3253	3.4394	3.5322	2.5003	2.6862	2.7008
pos_1077	metab_1076	metab_1076	-	-	273.1110	4.1852	pos	-	-	-	-	-	-	0.177102614761	2.4504	2.8236	2.2704	2.5020	2.5644	2.2902	2.4802	2.8564	2.8678	2.8022	2.8256	2.9606	2.4305	2.5716	2.5718
pos_1079	metab_1078	metab_1078	-	-	737.2601	4.1904	pos	-	-	-	-	-	-	0.273988799906	0.9732	0.9815	0.9886	0.9451	1.0203	0.9380	1.9824	2.5934	2.0486	2.3917	2.4491	2.4864	1.0074	1.1033	1.2254
pos_1080	()-Dulciol E	metab_1079	HMDB0031385	-	330.1332	4.1998	pos	M+H, M+NH4	C18H16O5	-	64.3	-0.8754879927158041	175617-27-3	0.19689894919300002	2.6057	2.6560	2.7035	2.2857	2.6162	2.5382	2.2594	1.3016	1.2738	1.4411	1.5319	1.3554	2.6259	2.5760	2.4526
pos_1081	metab_1080	metab_1080	-	-	905.3282	4.1904	pos	-	-	-	-	-	-	0.253765029312	1.0463	1.6469	1.0620	1.0176	1.3077	1.0104	2.2089	2.8864	2.7293	2.8334	2.8914	2.9398	1.7381	1.7027	1.8967
pos_1082	metab_1081	metab_1081	-	-	387.1432	4.2191	pos	-	-	-	-	-	-	0.034664056578500003	4.3496	4.5972	4.5102	4.3094	4.5351	4.2295	4.5728	4.8346	4.8231	4.7205	4.7256	4.8983	4.4806	4.5038	4.5092
pos_1083	metab_1082	metab_1082	-	-	863.3125	4.2191	pos	-	-	-	-	-	-	0.122793265397	2.8999	3.3209	3.3760	3.1713	3.4932	2.5786	3.4391	3.9872	3.8799	3.9247	3.9493	3.9716	3.2150	3.2640	3.3212
pos_1084	metab_1083	metab_1083	-	-	385.1278	4.2290	pos	-	-	-	-	-	-	0.031256902169999996	4.1589	4.4189	4.2552	4.1518	4.3949	4.0480	4.0945	4.6994	4.7367	4.6738	4.6035	4.8236	4.3042	4.3226	4.3309
pos_1086	metab_1085	metab_1085	-	-	695.2466	4.2385	pos	-	-	-	-	-	-	0.0446821427991	2.7550	2.9822	2.9130	2.7463	3.0407	2.5830	2.9663	3.5362	3.5964	3.6156	3.5526	3.6496	2.9943	3.0323	3.0215
pos_1088	metab_1087	metab_1087	-	-	461.1458	4.2578	pos	-	-	-	-	-	-	0.10370494513800001	1.2284	1.5452	1.2447	1.1988	1.2779	1.1913	3.0092	2.4032	3.2528	2.8088	2.8338	2.7308	1.6955	1.7821	1.7625
pos_1089	metab_1088	metab_1088	-	-	536.1992	4.2578	pos	-	-	-	-	-	-	0.014598331564200002	3.0287	3.2518	3.3702	3.3382	3.4174	2.8528	2.9712	3.7301	3.7300	3.7300	3.7098	3.7953	3.2729	3.2805	3.2679
pos_1090	metab_1089	metab_1089	-	-	392.1210	4.2771	pos	-	-	-	-	-	-	0.0448272704336	2.2202	2.4349	2.6560	2.4932	1.4553	2.8573	1.2474	0.2672	0.9410	1.0378	1.4490	0.2704	2.3262	2.2917	2.2945
pos_1091	metab_1090	metab_1090	-	-	547.1512	4.2771	pos	-	-	-	-	-	-	0.047883808514199995	3.1835	3.3251	3.0788	2.9488	3.0698	2.9576	4.3823	3.6994	4.1479	3.7430	3.6659	3.8954	3.4677	3.5084	3.4973
pos_1092	metab_1091	metab_1091	-	-	595.2160	4.2870	pos	-	-	-	-	-	-	0.0907841907659	3.1081	3.6414	3.5496	3.0507	3.4687	2.8963	3.4977	4.1735	4.0431	4.0207	4.0499	4.1264	3.4490	3.4855	3.5276
pos_1093	metab_1092	metab_1092	-	-	856.3725	4.2870	pos	-	-	-	-	-	-	0.168440056595	0.2757	2.8337	1.9774	0.2611	1.9966	0.2575	1.0835	3.6244	3.2858	3.0965	3.3741	3.4730	2.3244	2.1776	2.2561
pos_1095	metab_1094	metab_1094	-	-	833.2970	4.2966	pos	-	-	-	-	-	-	0.124232475206	3.1455	3.6754	3.4528	3.2159	3.6041	2.9740	3.0063	4.0308	3.8213	3.6434	3.8176	3.9143	3.4004	3.4906	3.5031
pos_1096	metab_1095	metab_1095	-	-	815.2876	4.2966	pos	-	-	-	-	-	-	0.0292416799926	1.2225	2.0060	2.2531	1.5188	2.0303	1.6773	2.3149	3.2249	3.2642	3.2887	3.2686	3.2181	2.0826	2.0702	2.0954
pos_1098	metab_1097	metab_1097	-	-	665.2356	4.3067	pos	-	-	-	-	-	-	0.053343712274000005	2.6885	3.0316	3.1297	2.8328	3.1545	2.4405	3.1298	3.7856	3.8473	3.9185	3.8010	3.9175	3.0856	3.1299	3.1212
pos_1100	metab_1099	metab_1099	-	-	207.0646	4.3163	pos	-	-	-	-	-	-	0.195816515889	2.4119	2.8156	2.4813	2.1530	2.5861	2.4278	2.8873	3.1370	2.8510	2.5691	2.8523	2.8625	2.6787	2.5899	2.5091
pos_1102	metab_1101	metab_1101	-	-	273.1115	4.3361	pos	-	-	-	-	-	-	0.291881319234	1.7841	1.4307	2.7104	2.4455	2.4999	1.9238	1.8994	2.3613	2.7218	2.5924	2.3636	2.7463	1.9234	2.1030	1.8775
pos_1106	metab_1105	metab_1105	-	-	643.2362	4.3610	pos	-	-	-	-	-	-	0.0558127898534	3.0635	3.7474	3.5726	3.1712	3.7628	2.9683	3.7548	4.3239	3.9885	3.9699	4.1621	4.0976	3.5426	3.5476	3.5862
pos_1107	metab_1106	metab_1106	-	-	479.1687	4.3705	pos	-	-	-	-	-	-	0.220531187907	2.3039	1.9945	2.2920	3.0801	2.8533	2.3878	2.8892	2.8463	3.0462	3.0516	3.0795	2.9440	2.4174	2.5591	2.3886
pos_1108	metab_1107	metab_1107	-	-	595.2168	4.3803	pos	-	-	-	-	-	-	0.0669746438969	3.2569	3.8402	3.8841	3.3021	3.8631	3.1123	3.5442	4.2843	4.0133	3.9024	4.1577	4.1365	3.6293	3.6790	3.6822
pos_1109	metab_1108	metab_1108	-	-	555.1282	4.3803	pos	-	-	-	-	-	-	0.0123808776355	3.6287	3.6095	1.8673	3.3894	2.7371	3.3987	1.9368	0.0039	0.0050	0.0815	0.5215	0.0040	3.2307	3.2235	3.2340
pos_1110	metab_1109	metab_1109	-	-	477.1439	4.3898	pos	-	-	-	-	-	-	0.293363054441	1.0274	1.0359	1.2435	0.9989	1.7373	0.9917	3.0402	2.2962	2.8525	2.5793	2.4860	2.4895	1.4448	1.7018	1.6540
pos_1111	metab_1110	metab_1110	-	-	303.1220	4.3997	pos	-	-	-	-	-	-	0.0163674077101	2.8675	3.3248	3.1439	2.8365	3.1673	2.6448	3.8872	3.3367	3.7293	3.6132	3.5220	3.6445	3.1937	3.2075	3.1979
pos_1112	metab_1111	metab_1111	-	-	481.1278	4.3997	pos	-	-	-	-	-	-	0.008901571364590001	3.0982	3.8824	3.1039	2.8820	3.3890	3.8319	2.9073	3.4569	3.5971	3.4939	3.4520	3.5101	3.4076	3.4063	3.4135
pos_1114	metab_1113	metab_1113	-	-	821.2971	4.4093	pos	-	-	-	-	-	-	0.14804748987400002	2.1873	3.2147	3.0559	2.2924	3.2128	1.9314	3.1773	4.0435	3.8748	3.9020	3.9582	3.9608	2.9891	3.0791	3.1183
pos_1115	metab_1114	metab_1114	-	-	261.0754	4.4290	pos	-	-	-	-	-	-	0.152012671223	2.3420	2.3069	1.4409	1.3940	1.7042	2.0910	2.5491	1.5394	1.6442	1.5940	1.5561	1.5461	2.1403	2.1542	2.0288
pos_1116	metab_1115	metab_1115	-	-	362.1594	4.4391	pos	-	-	-	-	-	-	0.15700231344499999	2.9987	2.7436	2.1223	1.7046	2.1134	2.3313	2.9371	2.1144	1.7908	1.3890	1.9551	1.5149	2.5828	2.5245	2.4453
pos_1117	metab_1116	metab_1116	-	-	529.1497	4.4391	pos	-	-	-	-	-	-	0.133495949	2.4343	2.7844	2.2043	2.6548	2.7886	2.9493	2.2572	1.8084	2.0580	1.6983	1.8943	1.8046	2.4698	2.5790	2.5688
pos_1118	metab_1117	metab_1117	-	-	759.2661	4.4391	pos	-	-	-	-	-	-	0.054349017134	2.6922	2.8689	3.2002	2.7462	3.2175	2.5855	3.0513	3.7127	3.8422	3.8199	3.7825	3.8480	3.0654	3.1059	3.0660
pos_1119	metab_1118	metab_1118	-	-	907.3186	4.4391	pos	-	-	-	-	-	-	0.043256801802400005	2.4227	2.7928	2.6932	2.4716	2.8359	2.2064	2.3185	3.3341	3.4296	3.4604	3.3700	3.5068	2.6762	2.7013	2.6650
pos_1120	metab_1119	metab_1119	-	-	433.1587	4.4488	pos	-	-	-	-	-	-	0.0360889079075	2.6342	2.5249	2.7671	2.9623	2.7671	2.7413	2.7043	3.0675	3.1287	3.4046	3.1062	3.1302	2.7621	2.7877	2.7598
pos_1121	metab_1120	metab_1120	-	-	309.1094	4.4590	pos	-	-	-	-	-	-	0.08591232375489999	2.9228	2.4503	3.3629	3.0367	3.1357	2.3985	2.8400	2.3667	2.4029	2.3668	2.2982	2.4137	2.9140	2.9587	2.8853
pos_1122	metab_1121	metab_1121	-	-	807.2084	4.4590	pos	-	-	-	-	-	-	0.014464123624	2.6527	3.0856	0.6285	2.8700	2.1632	3.4904	1.7462	0.7139	1.4601	0.5355	0.9665	0.9158	2.9386	2.9267	2.9295
pos_1123	metab_1122	metab_1122	-	-	311.1272	4.4688	pos	-	-	-	-	-	-	0.104952665217	2.3593	2.5215	2.8958	2.0977	2.6625	2.3784	2.5418	3.0817	3.1369	3.0961	3.1124	3.1969	2.5666	2.5831	2.4951
pos_1124	metab_1123	metab_1123	-	-	479.1867	4.4688	pos	-	-	-	-	-	-	0.0692786771461	2.0701	1.9888	1.9986	1.8230	2.2502	2.0346	3.1958	2.3602	2.9480	2.5478	2.5274	2.5473	2.3602	2.3276	2.3876
pos_1125	Methyl (3x,10R)-dihydroxy-11-dodecene-6,8-diynoate 10-glucoside	metab_1124	HMDB0040896	-	421.1603	4.4790	pos	M+H-2H2O, M+Na	C19H26O9	-	73.0	-4.17918136517432	152141-43-0	0.248960986202	1.4539	1.7435	0.9194	1.2533	1.9581	1.6500	1.3916	2.2524	2.1987	2.1998	2.2460	2.2291	1.7788	1.5619	1.7298
pos_1126	metab_1125	metab_1125	-	-	560.1628	4.4790	pos	-	-	-	-	-	-	0.0475607637898	3.0613	2.9621	2.5779	3.2084	3.0871	3.0164	2.6684	3.0172	3.0182	2.8362	2.9368	2.9970	2.8637	2.9049	2.8878
pos_1128	metab_1127	metab_1127	-	-	383.1128	4.4886	pos	-	-	-	-	-	-	0.12189270169500001	1.6039	1.4498	2.3589	1.2180	1.9989	0.6779	0.9642	2.4479	2.4912	2.3837	2.4555	2.4990	1.8534	1.9445	1.9504
pos_1129	metab_1128	metab_1128	-	-	539.1928	4.4986	pos	-	-	-	-	-	-	0.0910015166082	3.3818	3.3479	2.7047	2.9757	2.9195	3.4939	3.6303	3.5559	3.5094	3.7146	3.4665	3.7749	3.2668	3.2998	3.3451
pos_1130	metab_1129	metab_1129	-	-	391.1173	4.4790	pos	-	-	-	-	-	-	0.073545793754	3.9470	4.3559	3.4893	4.4534	4.0419	4.5193	3.2826	2.6609	2.3262	2.0718	2.4421	2.4701	4.0738	4.1257	4.0693
pos_1132	metab_1131	metab_1131	-	-	487.1682	4.5181	pos	-	-	-	-	-	-	0.020650656827700002	2.7408	2.6628	2.6860	2.4924	2.7149	2.2720	3.7290	3.2377	3.3809	3.3708	3.3303	3.3311	2.8599	2.8769	2.8639
pos_1134	metab_1133	metab_1133	-	-	527.1590	4.5278	pos	-	-	-	-	-	-	0.07388000169589999	2.4470	2.0136	1.3597	2.0650	1.4903	2.7283	3.0949	2.2116	2.4963	1.9749	2.2451	2.0576	2.2909	2.2603	2.3240
pos_1135	metab_1134	metab_1134	-	-	813.2176	4.5181	pos	-	-	-	-	-	-	0.0540113321856	3.8463	3.2296	1.5514	3.8150	3.4027	3.5699	2.4004	2.4506	2.4366	2.5349	2.5830	2.5257	3.3279	3.3745	3.3484
pos_1136	metab_1135	metab_1135	-	-	292.1907	4.5526	pos	-	-	-	-	-	-	0.19754358379599998	2.2030	0.4120	2.9556	1.1928	0.4389	0.3827	1.9519	1.2969	1.8293	0.5208	0.4940	1.3676	2.1287	1.9751	2.0038
pos_1137	metab_1136	metab_1136	-	-	439.1379	4.5526	pos	-	-	-	-	-	-	0.227541150299	1.8310	0.8664	0.8733	0.8313	1.5523	0.9810	3.3564	2.2927	2.3306	2.4432	2.4096	2.3423	1.7847	1.9845	1.9296
pos_1138	metab_1137	metab_1137	-	-	331.1168	4.5621	pos	-	-	-	-	-	-	0.053387764478400004	2.9488	3.4546	3.0209	3.2459	3.6395	2.5694	3.2618	3.4963	3.3880	3.0929	3.4345	3.3588	3.2322	3.2520	3.2056
pos_1142	metab_1141	metab_1141	-	-	449.1233	4.5815	pos	-	-	-	-	-	-	0.015644010277799998	2.3504	2.2200	2.5926	3.2336	2.8152	2.3783	2.6135	1.2150	3.0689	3.4726	2.1882	1.9954	2.7722	2.7665	2.7800
pos_1145	metab_1144	metab_1144	-	-	525.1227	4.5621	pos	-	-	-	-	-	-	0.08806989224819999	3.1804	3.1696	2.4353	3.2840	2.8562	3.3247	2.9006	2.3507	2.4264	2.4763	2.4806	2.5950	2.9431	3.0178	2.9704
pos_1146	metab_1145	metab_1145	-	-	491.1163	4.6198	pos	-	-	-	-	-	-	0.0382856045582	3.3820	3.3366	2.9569	3.5337	2.8614	3.5695	2.6896	1.8534	1.7358	1.9623	1.6732	1.8538	3.2707	3.2995	3.2714
pos_1147	metab_1146	metab_1146	-	-	309.1093	4.6198	pos	-	-	-	-	-	-	0.0529047015967	2.6133	0.4160	2.9027	2.2341	2.6522	2.0881	2.1704	1.8770	2.5191	2.4456	1.5384	2.2924	2.3414	2.3765	2.3851
pos_1148	metab_1147	metab_1147	-	-	953.3510	4.6105	pos	-	-	-	-	-	-	0.252801032399	1.5788	1.7288	1.3713	2.4190	2.8509	1.6788	2.9060	2.9063	3.0549	3.1118	3.1036	3.1152	1.8840	1.9652	2.0954
pos_1149	metab_1148	metab_1148	-	-	655.2031	4.6105	pos	-	-	-	-	-	-	0.124411017486	2.1547	2.0241	2.2820	1.5512	1.6329	2.5203	3.3779	2.3218	3.3918	3.4623	3.1470	3.2199	2.4582	2.3929	2.5014
pos_1150	metab_1149	metab_1149	-	-	731.2672	4.5526	pos	-	-	-	-	-	-	0.055523713426900004	2.8892	3.1503	3.0458	2.6992	3.0865	2.6054	2.8846	3.5702	3.6967	3.7034	3.6513	3.7845	3.0491	3.0770	3.0974
pos_1151	metab_1150	metab_1150	-	-	405.1331	4.6386	pos	-	-	-	-	-	-	0.0591431523596	2.7357	3.1009	0.9884	2.9977	2.8319	3.6341	2.8313	1.8993	1.6882	1.2419	1.8700	1.9099	2.9388	2.9419	2.9840
pos_1154	metab_1153	metab_1153	-	-	541.1486	4.6575	pos	-	-	-	-	-	-	0.019682560645400003	4.5619	4.2507	3.9899	4.4668	4.0927	4.4687	3.5167	2.3269	2.2580	2.3909	2.3637	2.3818	4.1981	4.2148	4.2035
pos_1156	Deterrol	metab_1155	HMDB0041460	-	195.1164	4.6763	pos	M+H, M+H-H2O	C15H16O	50.4	-	-1.7144936614546695	113393-59-2	0.101121254145	3.0113	1.7459	3.7207	2.5728	2.2091	1.9281	2.5645	1.8538	1.9601	1.9092	1.8708	1.8607	3.0203	2.9645	2.9350
pos_1158	metab_1157	metab_1157	-	-	511.1738	4.6763	pos	-	-	-	-	-	-	0.134841300701	2.9458	2.7665	2.6942	2.9130	2.5358	3.4445	3.4824	2.2798	2.4912	2.2194	2.4476	2.4105	2.8412	2.9506	2.8681
pos_1160	metab_1159	metab_1159	-	-	731.2666	4.6953	pos	-	-	-	-	-	-	0.0800282774658	3.2015	2.2909	2.8039	2.8084	2.7761	2.9182	3.8273	3.2380	3.4888	3.3941	3.3273	3.4599	3.0083	2.9420	2.9970
pos_1161	metab_1160	metab_1160	-	-	247.1323	4.6953	pos	-	-	-	-	-	-	0.0806497017781	3.0536	2.0144	3.9300	2.9412	2.9813	2.4359	2.0634	2.1231	2.3925	2.1788	2.1402	2.1300	3.2935	3.2365	3.2320
pos_1163	metab_1162	metab_1162	-	-	461.1795	4.7736	pos	-	-	-	-	-	-	0.154246555574	1.4832	1.3018	1.4084	1.2631	2.1222	1.2555	2.8324	2.5925	2.8077	2.6817	2.8031	2.7189	1.8262	1.7023	1.8179
pos_1164	metab_1163	metab_1163	-	-	585.1765	4.7736	pos	-	-	-	-	-	-	0.193525554096	2.3465	1.7507	1.4947	1.5824	1.3152	2.2009	3.0415	1.7261	1.6738	1.3696	1.5835	1.6500	1.8653	1.9373	2.0299
pos_1165	metab_1164	metab_1164	-	-	161.0593	4.7843	pos	-	-	-	-	-	-	0.148381105864	3.1303	3.1246	3.0910	3.0807	3.2390	3.1098	2.1487	1.4138	1.4672	1.1157	1.1932	1.0705	3.0661	2.9475	2.9729
pos_1166	metab_1165	metab_1165	-	-	301.1061	4.7843	pos	-	-	-	-	-	-	0.09509922680960002	3.7252	3.5496	3.6950	3.4360	3.5780	3.5774	3.3519	2.7694	2.8702	2.6008	2.8101	2.8119	3.5797	3.5148	3.5057
pos_1167	metab_1166	metab_1166	-	-	757.2722	4.7736	pos	-	-	-	-	-	-	0.151949049733	2.6186	2.4677	2.7554	2.5737	2.9005	2.7162	2.9307	3.2482	3.3738	3.3744	3.3098	3.4311	2.6727	2.7402	2.8050
pos_1168	metab_1167	metab_1167	-	-	807.2934	4.7943	pos	-	-	-	-	-	-	0.029327028251900002	1.8259	3.0284	2.0666	2.0635	1.6882	2.6989	2.5273	3.0125	3.1274	3.1341	3.0162	3.2834	2.5161	2.5206	2.4965
pos_1169	metab_1168	metab_1168	-	-	467.1673	4.8048	pos	-	-	-	-	-	-	0.23426395464299998	1.4359	2.0641	1.8634	1.1367	1.6415	1.2776	2.3495	1.8564	1.9143	1.9211	1.7898	1.9340	1.8302	1.7416	1.6265
pos_1170	metab_1169	metab_1169	-	-	779.2042	4.8048	pos	-	-	-	-	-	-	0.0900193833691	3.6147	2.8671	2.9544	3.3509	2.7770	3.4044	2.7292	2.5885	2.6496	2.7308	2.7421	2.6871	2.9256	3.0028	2.9573
pos_1171	metab_1170	metab_1170	-	-	533.1320	4.8048	pos	-	-	-	-	-	-	0.165150478066	1.4144	0.9149	1.3055	1.5608	0.9529	2.1039	2.9549	1.0126	1.6283	1.8881	1.1130	1.6166	1.5426	1.4913	1.6273
pos_1172	metab_1171	metab_1171	-	-	383.1124	4.8197	pos	-	-	-	-	-	-	0.103537469366	2.6586	2.6861	2.9762	2.5228	2.9670	2.5625	3.6453	3.2236	3.3036	3.2680	3.2200	3.2813	2.8931	2.9759	2.9709
pos_1173	metab_1172	metab_1172	-	-	569.1445	4.8197	pos	-	-	-	-	-	-	0.147604338278	3.5411	3.6150	2.2409	2.6466	2.2021	3.3577	3.3875	2.9391	2.9797	3.0589	3.0332	3.0579	3.0667	3.1795	3.1866
pos_1174	metab_1173	metab_1173	-	-	342.1410	4.8250	pos	-	-	-	-	-	-	0.29987514267	1.3445	1.1304	1.9022	1.0927	1.1704	1.7036	2.3455	2.1368	2.4246	2.2304	2.2945	2.5288	1.4093	1.1644	1.4000
pos_1177	metab_1176	metab_1176	-	-	269.1168	4.8197	pos	-	-	-	-	-	-	0.029172870969599998	4.1564	5.0115	4.0605	4.2178	4.5452	4.2177	3.8127	3.1282	2.9817	2.2742	2.9700	2.0110	4.3955	4.4165	4.4187
pos_1178	metab_1177	metab_1177	-	-	433.1576	4.8443	pos	-	-	-	-	-	-	0.0533570232653	2.1497	1.8691	2.4412	2.1804	2.2536	2.6674	2.8044	2.6589	2.7086	2.6805	2.6063	2.6794	2.1957	2.2295	2.2405
pos_1180	metab_1179	metab_1179	-	-	391.1648	4.8048	pos	-	-	-	-	-	-	0.0904005248322	2.0591	1.1164	2.5998	2.5436	2.5118	1.0715	1.9579	1.8395	2.0511	1.8925	1.9156	1.9478	2.4343	2.4877	2.5121
pos_1181	metab_1180	metab_1180	-	-	610.2472	4.7943	pos	-	-	-	-	-	-	0.21846673370499997	1.9725	1.9083	2.1550	1.9556	2.4352	2.0009	3.2081	3.0384	2.9883	2.5945	3.0396	2.7725	2.1026	2.2643	2.2895
pos_1182	metab_1181	metab_1181	-	-	375.1953	4.8726	pos	-	-	-	-	-	-	0.125249607167	2.9899	0.0101	2.5648	2.3768	2.3584	2.9857	1.8879	0.0130	0.0166	0.0147	0.0431	0.0132	2.4773	2.5797	2.5697
pos_1183	metab_1182	metab_1182	-	-	403.1901	4.8823	pos	-	-	-	-	-	-	0.0279993080563	4.5847	3.2840	4.1967	4.0060	4.0941	4.5544	3.6361	0.4356	1.6436	0.4720	0.4466	0.4400	4.1781	4.1865	4.2020
pos_1184	metab_1183	metab_1183	-	-	375.1073	4.9014	pos	-	-	-	-	-	-	0.0246885538238	3.8764	3.7211	2.9451	3.0814	3.0310	3.3664	2.8200	3.8712	3.5557	3.6144	2.7074	3.7694	3.3643	3.3559	3.3430
pos_1185	metab_1184	metab_1184	-	-	257.1160	4.9108	pos	-	-	-	-	-	-	0.10739762824000001	2.0379	2.4216	2.4685	2.5252	2.4359	2.3294	0.9366	2.1706	2.4015	1.8968	1.9215	2.1778	2.0539	2.0577	1.9730
pos_1186	metab_1185	metab_1185	-	-	280.1221	4.9204	pos	-	-	-	-	-	-	0.187635434443	2.1936	1.3228	2.7365	2.0086	1.6845	1.3920	2.8102	0.0518	1.6776	0.2710	0.0538	0.0526	2.3796	2.2189	2.2893
pos_1187	metab_1186	metab_1186	-	-	347.1120	4.9108	pos	-	-	-	-	-	-	0.117857385858	2.6754	3.2013	3.1468	3.4341	3.5194	2.4286	3.5754	2.9789	3.1450	2.5312	3.3073	1.7784	3.0152	3.0857	2.9888
pos_1188	metab_1187	metab_1187	-	-	491.1353	4.9014	pos	-	-	-	-	-	-	0.0105276059755	3.1079	2.9463	2.9088	3.0608	2.8716	2.9867	3.0584	1.9329	2.1723	2.1785	1.9961	2.1473	3.3809	3.3825	3.3739
pos_1189	metab_1188	metab_1188	-	-	285.1115	4.9298	pos	-	-	-	-	-	-	0.0549049753505	3.2187	3.4013	2.9866	3.1234	2.9294	3.7309	3.5943	2.7172	3.2605	2.4359	2.4946	2.6462	3.2420	3.2588	3.2887
pos_1190	metab_1189	metab_1189	-	-	391.1172	4.9298	pos	-	-	-	-	-	-	0.18711529527100002	2.2614	2.6244	2.0661	2.6843	2.3280	2.5567	1.0228	1.7929	2.2412	2.4370	1.4768	2.5037	2.0902	2.1921	2.2545
pos_1191	metab_1190	metab_1190	-	-	465.1547	4.9298	pos	-	-	-	-	-	-	0.267051786834	1.9702	2.8665	1.1203	2.0659	1.8570	3.1885	2.6846	0.4057	1.4704	1.5223	1.3915	1.2440	2.1787	2.0334	1.9590
pos_1192	metab_1191	metab_1191	-	-	395.1119	4.9488	pos	-	-	-	-	-	-	0.088701411785	1.8613	2.7208	1.2591	2.4145	2.5716	2.6067	0.0031	0.0037	0.0048	0.0043	0.0039	0.0038	2.1732	2.0964	2.1392
pos_1193	metab_1192	metab_1192	-	-	257.0805	4.9585	pos	-	-	-	-	-	-	0.031647647321200005	4.3435	4.3981	4.0884	4.6277	4.6843	4.6088	3.6152	2.7738	2.8510	2.9003	2.7400	3.0153	4.3939	4.4010	4.3743
pos_1194	metab_1193	metab_1193	-	-	813.2202	4.9488	pos	-	-	-	-	-	-	0.0771733130455	2.9113	2.8505	0.2804	3.0684	2.1792	3.2162	0.2881	0.3318	0.8369	1.2550	0.8677	1.2257	2.6774	2.6274	2.6155
pos_1195	Aloe emodin w-acetate	metab_1194	HMDB0033915	-	313.0703	4.9678	pos	M+H, M+Na	C17H12O6	-	61.3	-1.08445067322228	65615-58-9	0.026777570855400005	3.4752	3.7679	2.1219	3.2377	3.0296	3.4069	2.5265	0.9319	1.5978	0.9818	0.9966	0.9380	3.1336	3.1170	3.1396
pos_1196	metab_1195	metab_1195	-	-	519.1438	4.9678	pos	-	-	-	-	-	-	0.121786712728	2.9859	3.3221	2.3389	2.3536	2.2419	3.5684	3.7558	2.0308	1.0144	1.6925	1.7545	1.4374	3.0516	2.9928	2.9468
pos_1197	metab_1196	metab_1196	-	-	765.2324	4.9678	pos	-	-	-	-	-	-	0.0561250521591	2.9764	2.6791	1.4398	3.1740	1.9080	3.1406	2.5501	1.5383	1.6431	2.2584	1.5551	2.3364	2.6916	2.6835	2.7285
pos_1198	metab_1197	metab_1197	-	-	649.2120	4.9678	pos	-	-	-	-	-	-	0.185884193104	1.1763	0.1237	1.3677	0.1139	0.1347	0.1121	3.1474	0.1535	1.6787	2.1244	1.0982	2.0330	1.4720	1.5139	1.3568
pos_1199	metab_1198	metab_1198	-	-	287.0910	4.9868	pos	-	-	-	-	-	-	0.00722848075089	3.5357	3.4407	4.0118	3.6281	3.9578	3.2249	3.4332	2.8119	2.9761	2.6288	2.4889	2.7325	3.6935	3.6876	3.6888
pos_1200	metab_1199	metab_1199	-	-	407.1504	4.9678	pos	-	-	-	-	-	-	0.169962342458	2.5457	1.2535	2.6652	2.5523	2.1997	1.8136	2.7595	0.3718	0.4369	1.5564	0.3818	1.4946	2.3528	2.4284	2.5007
pos_1201	metab_1200	metab_1200	-	-	283.1299	4.9963	pos	-	-	-	-	-	-	0.08640280086269998	3.8182	2.9332	4.1162	3.6499	3.5284	3.8586	3.2747	1.0500	3.0682	2.3098	2.2191	2.5659	3.8004	3.8531	3.7819
pos_1202	metab_1201	metab_1201	-	-	243.1379	4.9963	pos	-	-	-	-	-	-	0.129214738986	3.3121	1.8489	3.3544	3.0612	2.7494	3.5021	2.4900	1.4944	1.5989	1.5489	1.5111	1.7297	3.3595	3.2510	3.3421
pos_1203	metab_1202	metab_1202	-	-	271.0948	5.0056	pos	-	-	-	-	-	-	0.0166573562215	4.7274	4.6927	4.9128	4.7686	4.8275	4.6503	3.8996	3.3131	3.2954	3.0676	3.2476	3.1553	4.6400	4.6320	4.6256
pos_1205	metab_1204	metab_1204	-	-	527.1342	5.0056	pos	-	-	-	-	-	-	0.10362203367100001	2.9830	3.8544	1.0478	2.9268	3.0050	3.5992	1.6391	0.0170	1.0568	0.6722	0.0177	0.0557	3.2178	3.2248	3.2970
pos_1206	metab_1205	metab_1205	-	-	496.2328	5.0056	pos	-	-	-	-	-	-	0.051224301971300006	3.2350	2.1594	2.2718	2.3000	2.3698	2.5496	1.8875	1.9723	2.1424	2.0278	1.9893	2.0557	2.5836	2.5941	2.5510
pos_1207	metab_1206	metab_1206	-	-	493.1538	4.9963	pos	-	-	-	-	-	-	0.0830309147296	3.2965	3.2437	2.5379	3.1351	2.9291	3.3281	2.7459	1.3060	1.8282	1.8459	1.3225	2.0172	3.0687	2.9965	3.0348
pos_1208	metab_1207	metab_1207	-	-	293.0777	5.0339	pos	-	-	-	-	-	-	0.0224681268457	3.5248	3.3767	3.8846	3.6923	3.7445	3.3031	2.4110	3.2663	2.2607	2.1471	3.1181	2.0688	3.4154	3.4330	3.4172
pos_1209	metab_1208	metab_1208	-	-	405.1327	4.9394	pos	-	-	-	-	-	-	0.0272052800024	2.9998	3.3635	1.7607	3.0688	3.0088	3.3933	1.1248	1.7381	1.8730	1.4864	1.8782	1.9288	3.0055	3.0270	3.0251
pos_1210	metab_1209	metab_1209	-	-	551.2007	5.0339	pos	-	-	-	-	-	-	0.0139454672098	2.7937	2.2338	3.3493	3.0124	2.7720	3.2679	2.0423	2.0733	2.2995	2.5362	2.3650	2.6472	2.8571	2.8464	2.8567
pos_1211	metab_1210	metab_1210	-	-	227.1061	5.0433	pos	-	-	-	-	-	-	0.046752229454500006	3.8449	3.5394	4.0228	3.9458	3.7437	3.9364	2.9644	2.0948	2.7686	2.2079	1.9922	2.2914	3.8179	3.7980	3.8386
pos_1212	metab_1211	metab_1211	-	-	99.0436	5.0433	pos	-	-	-	-	-	-	0.252045078453	2.7109	2.0916	2.8810	2.9672	2.3507	2.9513	0.2911	0.3350	0.3962	0.5795	0.3444	0.3388	2.7958	2.5702	2.7169
pos_1215	metab_1214	metab_1214	-	-	539.1347	5.0339	pos	-	-	-	-	-	-	0.017997907080900002	4.3888	4.3816	3.5070	4.1576	4.0860	4.6219	4.6250	3.6397	3.2583	3.1320	3.6717	3.2055	4.2881	4.3028	4.2910
pos_1216	metab_1215	metab_1215	-	-	815.2334	5.0621	pos	-	-	-	-	-	-	0.09656595909489998	2.4939	2.1613	1.0126	2.4969	2.3369	2.7283	2.7737	0.6106	0.4935	0.9483	0.4343	0.4278	2.3525	2.2715	2.3359
pos_1217	metab_1216	metab_1216	-	-	505.1664	5.0716	pos	-	-	-	-	-	-	0.040384598396400004	3.2650	4.0261	3.1010	3.5783	3.2620	3.5601	2.8412	2.3446	2.8602	2.4273	2.2413	2.5757	3.5703	3.5462	3.5365
pos_1218	metab_1217	metab_1217	-	-	527.2058	5.0716	pos	-	-	-	-	-	-	0.0551744618415	4.2688	4.0192	4.4070	4.4051	4.1985	4.3272	3.4200	1.9454	2.5109	1.9277	2.1213	2.0560	4.2653	4.2780	4.2311
pos_1219	Kaempferol 3-[2''-(p-coumaroylglucosyl)rhamnoside]	metab_1218	HMDB0040538	-	763.2143	5.0621	pos	M+H-H2O, M+Na	C36H36O17	-	53.6	0.146859765293061	107190-70-5	0.123737743082	3.3590	2.8642	2.6466	3.2319	2.7828	3.2427	3.2804	0.3483	1.1348	1.4320	0.8748	1.3245	2.6882	2.7081	2.7870
pos_1220	metab_1219	metab_1219	-	-	536.2113	5.0809	pos	-	-	-	-	-	-	0.268344250524	2.1388	2.2898	2.6035	2.3077	2.1706	2.2640	3.8176	3.4099	2.9849	3.0061	2.9337	3.1166	2.7777	2.7612	2.9593
pos_1221	metab_1220	metab_1220	-	-	313.0703	5.0904	pos	-	-	-	-	-	-	0.0255505390837	3.5954	3.5444	3.1677	3.6552	3.3332	3.4392	3.1088	0.4207	2.0507	0.4564	0.4315	0.4250	3.3708	3.3930	3.3809
pos_1222	metab_1221	metab_1221	-	-	933.3260	4.7736	pos	-	-	-	-	-	-	0.050647958619	2.8153	2.4963	2.8157	2.7671	2.9989	2.6284	2.4707	3.0571	3.1754	3.2748	3.1246	3.3764	2.7250	2.7340	2.7663
pos_1223	metab_1222	metab_1222	-	-	824.2021	5.0904	pos	-	-	-	-	-	-	0.0223402888007	3.5655	3.5392	3.4648	3.6472	3.6606	3.5836	1.4895	0.3312	0.2582	1.1795	0.0502	0.7336	3.4755	3.4883	3.4946
pos_1224	metab_1223	metab_1223	-	-	268.2348	5.0998	pos	-	-	-	-	-	-	0.105762252487	3.0394	2.9734	3.0897	2.9889	3.0836	2.9155	2.4854	1.9928	1.7190	0.7701	1.7384	1.4423	2.9999	2.9407	3.0327
pos_1225	metab_1224	metab_1224	-	-	707.2456	4.7843	pos	-	-	-	-	-	-	0.20171950807	1.6671	0.7489	1.4492	1.0158	1.8152	0.7091	2.7223	2.6668	2.8512	2.8001	2.7580	2.8529	1.8365	1.8259	1.9739
pos_1226	metab_1225	metab_1225	-	-	837.2939	4.7736	pos	-	-	-	-	-	-	0.23963238536400003	1.8187	1.3615	2.1936	1.7659	1.7960	1.4801	2.5785	3.0661	3.1904	3.2828	3.0844	3.3339	1.9586	2.1704	2.1159
pos_1227	metab_1226	metab_1226	-	-	665.2339	4.7736	pos	-	-	-	-	-	-	0.06140669120350001	2.1415	2.3202	2.2758	2.4814	2.3533	1.5981	3.4145	3.1800	3.6522	3.6220	3.1809	3.5461	2.7751	2.7633	2.8135
pos_1230	metab_1229	metab_1229	-	-	243.1379	5.1374	pos	-	-	-	-	-	-	0.021002618083900002	3.3432	1.4984	3.9993	3.2231	3.0587	2.5363	3.2687	1.6050	2.9943	2.2273	2.2959	1.6118	3.3878	3.4061	3.3967
pos_1231	metab_1230	metab_1230	-	-	523.1401	5.1374	pos	-	-	-	-	-	-	0.045367220675	3.8928	4.1839	2.9783	3.8878	3.5443	4.5494	5.2260	2.1142	2.0791	2.3355	2.7280	2.1442	4.3188	4.3544	4.3522
pos_1232	metab_1231	metab_1231	-	-	573.1154	5.1374	pos	-	-	-	-	-	-	0.0391435011818	3.7707	3.8359	2.6925	3.6642	3.6882	3.8235	3.0768	1.4655	0.0902	0.0810	0.8125	0.5790	3.7040	3.6840	3.7179
pos_1233	metab_1232	metab_1232	-	-	651.1703	4.7736	pos	-	-	-	-	-	-	0.0242553641817	3.0001	2.3374	2.2902	2.9062	2.1395	3.3649	3.0173	2.7707	2.8304	2.8486	2.8253	2.8922	2.9474	2.9676	2.9628
pos_1234	metab_1233	metab_1233	-	-	301.1066	5.1563	pos	-	-	-	-	-	-	0.0506000907558	3.3879	3.2414	4.3868	3.5992	3.6812	3.0053	3.3109	2.6351	3.1689	2.7040	2.4836	2.3233	3.6074	3.5693	3.6084
pos_1236	metab_1235	metab_1235	-	-	323.0887	5.1563	pos	-	-	-	-	-	-	0.0075825409908100005	2.3919	2.3490	3.8283	2.7828	2.9753	1.6501	2.0859	1.0816	1.7519	1.2042	1.2904	0.7419	2.7607	2.7585	2.7542
pos_1237	metab_1236	metab_1236	-	-	641.2292	4.7736	pos	-	-	-	-	-	-	0.024375919920799998	2.5533	2.1975	2.6146	2.2888	2.6297	2.6166	2.8121	3.0068	3.1308	3.1322	3.0432	3.1710	2.5317	2.5308	2.5494
pos_1238	metab_1237	metab_1237	-	-	671.2306	5.1751	pos	-	-	-	-	-	-	0.296674713825	0.0112	2.0732	0.0116	1.9663	1.2219	2.3471	0.0120	2.5235	2.2345	2.3347	2.3989	2.3973	1.6973	1.4388	1.6572
pos_1240	metab_1239	metab_1239	-	-	553.1842	5.1846	pos	-	-	-	-	-	-	0.0149699164081	3.1498	3.5593	2.8389	3.3970	3.0483	3.5691	3.9946	1.6439	1.0193	1.3738	1.8309	1.5644	3.4492	3.4389	3.4511
pos_1244	metab_1243	metab_1243	-	-	278.1750	5.1939	pos	-	-	-	-	-	-	0.278012704282	2.2282	0.3601	2.9975	1.6977	1.1932	1.8727	2.1164	0.4253	1.8987	1.3201	1.2499	0.8471	2.3400	2.3914	2.5596
pos_1245	metab_1244	metab_1244	-	-	185.0954	5.2128	pos	-	-	-	-	-	-	0.07830926244580001	0.8163	0.1669	2.3804	1.0571	1.5411	0.1519	0.2105	0.6860	0.5073	0.2270	0.4236	0.8122	1.4687	1.4108	1.4692
pos_1247	metab_1246	metab_1246	-	-	571.1595	5.1939	pos	-	-	-	-	-	-	0.025075274179099997	3.8381	3.8585	3.3233	3.5718	3.5623	3.7106	3.5998	2.6653	1.6864	2.2413	2.7495	2.5028	3.5966	3.6130	3.6174
pos_1248	metab_1247	metab_1247	-	-	407.1124	5.2224	pos	-	-	-	-	-	-	0.0918789444568	2.9907	2.5687	2.9483	2.6947	2.5530	2.8014	2.1713	0.2324	0.2246	0.2046	0.7587	0.1867	2.5491	2.6121	2.6255
pos_1249	metab_1248	metab_1248	-	-	245.0802	5.2318	pos	-	-	-	-	-	-	0.132194524017	3.6304	4.2402	2.5892	3.4252	3.5725	3.3943	3.8835	2.2395	0.4678	1.4494	2.2857	1.1646	3.7304	3.7816	3.6659
pos_1250	metab_1249	metab_1249	-	-	525.1149	5.2318	pos	-	-	-	-	-	-	0.011995032895	1.8269	1.5584	2.6356	2.2930	2.3898	1.6155	1.4301	1.5130	1.6176	1.5675	1.5297	1.5197	1.4348	1.4423	1.4328
pos_1251	metab_1250	metab_1250	-	-	161.0599	5.2412	pos	-	-	-	-	-	-	0.0661026329063	3.4518	3.5341	2.9031	3.3479	3.5130	3.4626	2.3902	1.9044	2.0878	1.2737	2.0548	0.9807	3.3844	3.3391	3.3326
pos_1252	metab_1251	metab_1251	-	-	523.1744	5.2224	pos	-	-	-	-	-	-	0.00820505002925	4.3074	4.5359	3.8503	4.4301	4.0810	5.0690	5.7615	2.9860	2.6929	2.7672	3.4777	2.9506	4.9920	4.9884	4.9955
pos_1253	metab_1252	metab_1252	-	-	525.1545	5.1939	pos	-	-	-	-	-	-	0.0166606046554	3.7560	3.6141	3.4675	3.7524	3.5188	3.8477	4.0009	2.2728	1.9135	2.2220	2.4080	2.3579	3.6848	3.6707	3.6807
pos_1254	metab_1253	metab_1253	-	-	271.0956	5.2601	pos	-	-	-	-	-	-	0.0158346667055	4.5028	4.4699	4.7824	4.7031	4.8268	4.5840	4.5666	3.1868	3.4423	2.9569	3.1917	3.0926	4.5054	4.4994	4.4917
pos_1256	metab_1255	metab_1255	-	-	315.0859	5.1846	pos	-	-	-	-	-	-	0.0294696194992	4.4897	4.2552	3.2765	2.6483	3.1455	2.5330	4.3812	3.2031	3.0326	2.7590	2.6852	2.6965	3.9804	3.9548	3.9664
pos_1258	metab_1257	metab_1257	-	-	455.3514	5.2882	pos	-	-	-	-	-	-	0.0672404525425	2.9477	0.7814	0.7880	0.7476	0.8176	0.7410	3.8486	2.3648	2.9559	2.8575	2.9671	2.8818	2.5375	2.5094	2.5676
pos_1260	metab_1259	metab_1259	-	-	331.1175	5.1751	pos	-	-	-	-	-	-	0.0572342465943	3.4040	3.2229	1.2040	1.1584	1.2370	1.1510	3.3941	2.4908	1.8869	1.6111	1.9797	2.0092	2.8557	2.8621	2.8155
pos_1261	metab_1260	metab_1260	-	-	475.1526	5.2977	pos	-	-	-	-	-	-	0.115654422638	3.0565	1.4220	2.8177	2.3143	1.3641	2.8629	2.9694	2.2695	1.3610	1.3119	2.1275	1.2653	2.4135	2.4408	2.5088
pos_1262	metab_1261	metab_1261	-	-	227.1060	5.1751	pos	-	-	-	-	-	-	0.0763896328261	2.7520	2.5134	3.3928	2.9723	3.0142	2.5183	1.1272	0.9489	1.3306	0.7929	0.5932	0.0797	2.7807	2.8075	2.7411
pos_1263	metab_1262	metab_1262	-	-	415.0788	5.3167	pos	-	-	-	-	-	-	0.110806493147	2.7122	2.4748	1.5282	1.5639	1.5624	2.3085	1.6795	1.6273	1.7326	1.6822	1.6442	1.6341	2.2599	2.3494	2.3418
pos_1264	metab_1263	metab_1263	-	-	805.2162	5.3167	pos	-	-	-	-	-	-	0.17403411081700002	2.6863	2.9170	2.8556	2.6685	2.0192	3.1390	2.3216	0.6287	0.1992	0.2065	0.1681	0.7879	2.6274	2.5316	2.6848
pos_1265	metab_1264	metab_1264	-	-	481.1497	5.3262	pos	-	-	-	-	-	-	0.0752425331487	2.4891	2.6434	3.4178	2.2421	2.1405	3.0952	2.7903	2.3593	0.6460	1.1534	2.2943	1.6879	2.6567	2.7187	2.7086
pos_1266	metab_1265	metab_1265	-	-	307.0572	5.3359	pos	-	-	-	-	-	-	0.0960808815047	2.9778	2.5337	3.2422	3.1396	3.1087	2.5318	2.5005	1.8650	1.6480	1.8380	1.7171	1.7568	2.8306	2.8299	2.7559
pos_1268	metab_1267	metab_1267	-	-	577.1468	5.3359	pos	-	-	-	-	-	-	0.19749899228599999	2.4732	2.3655	2.4203	2.6691	2.5680	2.6947	2.8183	1.0686	0.7896	1.2585	1.3712	1.3097	2.2424	2.4054	2.3956
pos_1270	metab_1269	metab_1269	-	-	463.1422	5.3454	pos	-	-	-	-	-	-	0.057761931474900004	3.0787	1.5669	2.9823	3.7176	3.0470	3.3311	3.2761	2.2727	3.6785	4.1494	3.1601	3.1114	3.2783	3.3254	3.3188
pos_1271	metab_1270	metab_1270	-	-	433.1279	5.3454	pos	-	-	-	-	-	-	0.155392748241	2.5415	1.8542	1.7881	2.4438	3.0934	2.5274	2.3308	0.5115	1.4933	2.4836	1.2833	1.9054	2.3008	2.2959	2.1760
pos_1272	metab_1271	metab_1271	-	-	759.2219	5.3454	pos	-	-	-	-	-	-	0.0584192616975	3.9394	3.8951	3.3013	4.0886	3.5001	4.1255	2.9567	2.0148	1.8880	2.0183	1.9639	2.4053	3.7611	3.8094	3.7737
pos_1273	metab_1272	metab_1272	-	-	553.1836	5.3644	pos	-	-	-	-	-	-	0.025412839857400005	3.4502	3.5573	3.4820	3.4181	2.9287	3.4844	3.7205	1.2399	1.1742	1.5567	1.3705	1.6708	3.3768	3.3971	3.3799
pos_1274	metab_1273	metab_1273	-	-	507.1437	5.3644	pos	-	-	-	-	-	-	0.028498059086199998	4.3303	4.1752	3.7086	4.3999	3.9811	4.4647	4.0757	2.0749	1.9972	1.8556	2.1202	2.2286	4.1462	4.1418	4.1228
pos_1275	metab_1274	metab_1274	-	-	414.1309	5.3741	pos	-	-	-	-	-	-	0.0291714051602	3.4435	2.3095	3.7712	3.5758	3.2895	3.3985	2.2121	2.0611	1.1372	1.0897	1.9014	1.4107	3.2206	3.2411	3.2440
pos_1276	metab_1275	metab_1275	-	-	353.1563	5.3741	pos	-	-	-	-	-	-	0.123761284683	2.5677	2.5196	2.6379	2.5010	2.8282	2.1867	2.8403	3.1682	3.2103	3.1699	3.1267	3.1466	2.7804	2.6777	2.7089
pos_1277	metab_1276	metab_1276	-	-	479.1857	5.3931	pos	-	-	-	-	-	-	0.0522733017844	2.7526	2.6319	2.8027	2.7958	2.4458	2.9612	3.1321	2.6480	2.2156	1.8243	2.2554	2.2888	2.6961	2.7258	2.7410
pos_1278	metab_1277	metab_1277	-	-	329.0652	5.4026	pos	-	-	-	-	-	-	0.153002342155	2.6080	2.5661	1.3795	2.4042	2.0096	2.4397	2.7580	1.7299	0.9858	0.9400	0.9118	0.8967	2.2977	2.1685	2.2756
pos_1279	metab_1278	metab_1278	-	-	473.1382	5.4026	pos	-	-	-	-	-	-	0.0305091796392	3.5201	3.3459	2.3895	3.7430	3.3770	3.2314	2.0954	1.3393	1.2013	1.3061	1.1919	1.2175	3.2232	3.2360	3.2095
pos_1280	metab_1279	metab_1279	-	-	369.1180	5.3834	pos	-	-	-	-	-	-	0.134352746379	2.7263	2.8990	1.5063	2.4632	2.5395	2.5836	2.8792	1.8469	1.7104	1.6892	2.0669	1.9004	2.6185	2.5264	2.5163
pos_1282	metab_1281	metab_1281	-	-	409.1283	5.4314	pos	-	-	-	-	-	-	0.0824009850855	1.7932	1.2836	2.6834	1.5832	2.3117	2.4827	1.3063	1.6784	1.7695	1.4421	1.6449	1.7593	2.1381	2.1521	2.2044
pos_1283	metab_1282	metab_1282	-	-	825.2180	5.4314	pos	-	-	-	-	-	-	0.0485391092965	2.8586	2.4199	3.3854	2.9433	2.8135	3.2378	2.6130	0.0325	0.0412	0.0507	0.0337	0.2007	2.8105	2.8134	2.7751
pos_1285	metab_1284	metab_1284	-	-	241.1214	5.4601	pos	-	-	-	-	-	-	0.212521656444	2.7985	0.4264	2.1649	2.1388	1.4583	1.8846	2.5988	0.4982	0.5744	0.5372	1.3691	0.5029	2.1553	2.0081	2.0009
pos_1286	metab_1285	metab_1285	-	-	615.2047	5.4601	pos	-	-	-	-	-	-	0.0681511648046	2.7459	1.6629	1.4760	2.1433	2.1752	2.0909	2.0105	1.3769	1.1114	1.3052	1.4455	1.0230	2.1629	2.1465	2.1051
pos_1287	metab_1286	metab_1286	-	-	239.0696	5.4601	pos	-	-	-	-	-	-	0.288749756928	2.6415	1.7037	2.3478	2.6535	2.6402	2.7255	0.0271	0.0328	0.2374	0.3807	0.0914	1.0366	2.0294	2.2806	2.1530
pos_1289	metab_1288	metab_1288	-	-	415.1171	5.4793	pos	-	-	-	-	-	-	0.099274794576	2.6066	2.2752	2.6328	2.9256	2.8200	2.5302	0.0336	0.0406	0.4616	0.6704	0.0422	0.0413	2.4423	2.3934	2.4797
pos_1290	metab_1289	metab_1289	-	-	731.2253	5.4793	pos	-	-	-	-	-	-	0.268277336714	2.4950	2.2584	2.5996	3.0032	2.4290	2.8394	2.6735	0.9058	2.1900	1.1619	1.3106	0.3944	2.5017	2.2971	2.5317
pos_1292	metab_1291	metab_1291	-	-	371.1459	5.4891	pos	-	-	-	-	-	-	0.0671237586538	2.7461	2.8195	2.8126	2.7670	2.8505	2.8905	1.9406	2.4006	2.5204	2.0811	2.1769	2.3413	2.5951	2.6009	2.5469
pos_1294	metab_1293	metab_1293	-	-	447.1562	5.4891	pos	-	-	-	-	-	-	0.06472957770019999	2.7430	0.7566	3.2170	3.0117	2.2681	2.5924	1.6436	1.2710	1.6958	0.8975	1.2453	0.9969	2.4681	2.4176	2.4660
pos_1295	metab_1294	metab_1294	-	-	569.1468	5.4891	pos	-	-	-	-	-	-	0.09592904580700001	2.6152	2.3068	2.8167	2.6948	2.5964	2.9604	2.8422	0.1629	0.4751	0.6058	1.0555	0.5010	2.5145	2.4696	2.5530
pos_1296	metab_1295	metab_1295	-	-	253.0854	5.4987	pos	-	-	-	-	-	-	0.0447246219679	5.0627	5.0735	4.8775	4.6298	4.5251	4.8315	4.5685	3.7412	3.5071	3.2922	3.7634	3.5178	4.7656	4.7420	4.7273
pos_1298	metab_1297	metab_1297	-	-	417.1343	5.4987	pos	-	-	-	-	-	-	0.152066176676	2.2035	2.4001	2.4553	2.4217	2.4816	2.4251	1.7908	1.4467	1.4131	1.1146	1.2316	1.3335	2.1520	2.0976	2.2271
pos_1300	metab_1299	metab_1299	-	-	404.1458	5.4891	pos	-	-	-	-	-	-	0.14003724496300002	0.4715	0.9233	2.5351	2.9770	2.7706	2.0591	0.2000	0.7015	0.2817	1.1293	0.2410	0.2366	1.8231	1.8067	1.9145
pos_1303	metab_1302	metab_1302	-	-	491.1483	5.5279	pos	-	-	-	-	-	-	0.0319490153265	3.5928	3.3241	2.7794	3.7935	3.3365	3.7171	2.7947	1.3313	1.4296	1.4265	1.3720	1.4574	3.3891	3.4111	3.3857
pos_1305	metab_1304	metab_1304	-	-	405.1333	5.5279	pos	-	-	-	-	-	-	0.18417378271200002	2.5631	2.6627	2.4293	2.8573	2.9770	2.5848	2.6821	0.8134	0.5611	0.4223	0.6703	0.3924	2.7952	2.6412	2.6948
pos_1306	metab_1305	metab_1305	-	-	541.1496	5.5373	pos	-	-	-	-	-	-	0.042726959748	4.3636	4.7395	3.8384	4.3355	4.2969	4.6098	3.9113	3.0860	2.0339	2.2368	2.7087	2.3726	4.4569	4.4260	4.4599
pos_1308	metab_1307	metab_1307	-	-	213.0901	5.4891	pos	-	-	-	-	-	-	0.24889285268599998	1.8579	0.4263	2.5766	2.9508	2.7682	2.1358	0.4414	0.4980	1.2786	1.1174	2.3669	1.1061	1.7005	1.6062	1.4853
pos_1309	metab_1308	metab_1308	-	-	809.2212	5.4793	pos	-	-	-	-	-	-	0.00443915504099	3.9517	3.8801	3.5015	3.9508	3.6348	4.2124	3.5826	0.9883	0.7651	1.3918	1.0163	1.5293	3.8018	3.8050	3.8016
pos_1310	metab_1309	metab_1309	-	-	499.1750	5.4793	pos	-	-	-	-	-	-	0.194582744782	1.8519	1.4643	2.2362	2.1725	2.2186	1.4944	0.9750	0.0415	0.0063	0.0056	0.7395	0.0050	1.7778	1.6102	1.7015
pos_1311	metab_1310	metab_1310	-	-	823.2373	5.5561	pos	-	-	-	-	-	-	0.0860439265914	2.9200	3.3387	2.5044	2.6380	2.3045	3.2253	2.3737	2.3708	2.4780	2.4267	2.3880	2.3777	2.8914	2.9321	2.9663
pos_1312	metab_1311	metab_1311	-	-	789.2649	5.5656	pos	-	-	-	-	-	-	0.07285138974369999	2.5436	3.1364	2.3679	2.9280	3.0371	2.6072	2.5466	1.9150	2.3936	1.3684	1.9730	1.5446	2.6822	2.7050	2.6420
pos_1313	RETUSIN DIMETHYL ETHER	metab_1312	-	-	313.1066	5.5749	pos	M+H, M+Na	C18H16O5	83.1	-	-1.37135743966811	-	0.0738524092408	2.1521	2.0527	3.1043	3.6400	3.2337	2.8667	2.9859	2.9566	4.1556	4.1083	3.9976	3.5961	3.2589	3.1948	3.2256
pos_1314	metab_1313	metab_1313	-	-	789.2191	5.4698	pos	-	-	-	-	-	-	0.0525144476909	3.2749	3.7988	1.6745	3.6933	3.1860	3.7340	2.9080	1.4824	1.4525	0.6410	1.2628	1.3067	3.4278	3.4177	3.3837
pos_1315	metab_1314	metab_1314	-	-	537.1182	5.4218	pos	-	-	-	-	-	-	0.117162076729	2.4185	3.0682	1.0411	1.8227	2.1279	2.3535	2.2884	0.0070	0.5085	0.0080	1.6969	0.0072	2.4945	2.5557	2.5967
pos_1316	metab_1315	metab_1315	-	-	377.1020	5.4218	pos	-	-	-	-	-	-	0.18257799343699999	2.1182	2.0730	1.8222	1.8082	1.9983	2.1685	2.4580	1.2573	1.4830	0.3622	1.0067	1.0907	2.0925	1.9560	2.1076
pos_1317	metab_1316	metab_1316	-	-	693.2371	5.6221	pos	-	-	-	-	-	-	0.0987943903078	2.5373	1.0957	1.8247	1.4516	1.2709	1.0509	1.2611	2.6165	3.4916	3.0215	2.2699	3.0489	2.2015	2.2545	2.1712
pos_1318	metab_1317	metab_1317	-	-	289.1044	5.6314	pos	-	-	-	-	-	-	0.016690185413299998	3.5432	2.0957	3.1829	3.2126	3.3119	3.5912	1.8785	0.7178	0.4551	0.7936	0.4883	1.0834	3.1309	3.1164	3.1242
pos_1319	metab_1318	metab_1318	-	-	535.1392	5.6314	pos	-	-	-	-	-	-	0.10889280023499999	2.5494	3.0360	2.1791	2.6519	2.3269	2.2582	2.7353	1.3133	0.9527	1.7510	2.4594	0.6500	2.2000	2.2557	2.2946
pos_1320	metab_1319	metab_1319	-	-	257.1149	5.6314	pos	-	-	-	-	-	-	0.092883357455	2.7005	2.2071	2.8523	2.9443	3.0067	2.4687	1.7125	1.9060	1.9028	1.8613	1.9146	1.9724	2.5443	2.5948	2.5163
pos_1321	metab_1320	metab_1320	-	-	250.1772	5.6502	pos	-	-	-	-	-	-	0.141295748193	2.1790	2.4105	2.2402	2.3298	2.9316	1.4984	2.7903	3.4398	3.4050	3.4093	3.3562	3.4486	2.5794	2.5893	2.4738
pos_1322	metab_1321	metab_1321	-	-	272.0995	5.6599	pos	-	-	-	-	-	-	0.22248220275699998	1.9353	1.5392	1.2726	1.7919	1.7701	2.0688	2.1269	1.6908	1.6887	1.1771	1.3276	1.6738	1.4497	1.3134	1.5034
pos_1324	metab_1323	metab_1323	-	-	715.2706	5.6599	pos	-	-	-	-	-	-	0.12528876052500001	2.9867	3.3791	2.0918	2.6276	2.3520	2.7145	2.4236	2.5048	3.0245	2.0742	2.5880	2.2011	2.8364	2.8195	2.9183
pos_1326	metab_1325	metab_1325	-	-	493.1628	5.6694	pos	-	-	-	-	-	-	0.06409595167360001	3.0759	3.0058	2.7093	3.2822	3.3599	3.2510	2.9558	0.9867	1.0017	0.8631	1.3669	0.9856	2.9111	2.9623	2.9577
pos_1327	metab_1326	metab_1326	-	-	769.2058	5.6694	pos	-	-	-	-	-	-	0.0635575157386	2.9344	2.8412	2.3574	3.2011	2.4151	3.0658	2.1865	1.6395	2.4934	2.2938	1.2094	2.0800	2.7207	2.7283	2.6764
pos_1329	metab_1328	metab_1328	-	-	387.1599	5.6792	pos	-	-	-	-	-	-	0.258074530119	2.3857	2.4296	2.1751	2.5038	2.3398	2.6433	2.2401	2.2523	2.2155	2.1197	2.5800	2.1538	2.2676	2.3981	2.1798
pos_1331	metab_1330	metab_1330	-	-	537.1549	5.6792	pos	-	-	-	-	-	-	0.0380787581784	3.2287	3.4515	3.1786	3.2653	3.1065	3.4485	3.5695	0.4861	1.3663	1.0551	1.6036	0.7195	3.2129	3.1892	3.2214
pos_1333	metab_1332	metab_1332	-	-	315.1219	5.6984	pos	-	-	-	-	-	-	0.07439476861239999	2.1785	2.4098	3.4553	2.4224	2.7674	1.9888	0.7250	0.4674	0.7573	0.5052	0.4789	0.4720	2.5569	2.5020	2.5609
pos_1335	metab_1334	metab_1334	-	-	505.1637	5.6984	pos	-	-	-	-	-	-	0.014645954513299999	3.8463	4.3536	3.2377	4.0488	3.6647	4.2402	3.6681	2.4379	2.0217	2.0031	2.1410	2.1154	4.1305	4.1285	4.1186
pos_1336	metab_1335	metab_1335	-	-	507.1437	5.7079	pos	-	-	-	-	-	-	0.0651715011668	3.9106	3.5903	3.3509	3.9328	3.1732	3.7168	3.4301	1.4693	1.5030	1.5393	1.5935	1.3777	3.5154	3.5596	3.5082
pos_1337	metab_1336	metab_1336	-	-	539.1341	5.7079	pos	-	-	-	-	-	-	0.0298919752108	3.3932	3.4382	3.1357	3.0965	3.1818	3.5142	3.4832	1.1236	0.4889	0.1786	1.3582	0.2051	3.1746	3.1995	3.1811
pos_1338	metab_1337	metab_1337	-	-	207.1011	5.6887	pos	-	-	-	-	-	-	0.017879684229700002	2.8637	3.1948	2.5371	2.9591	2.9871	2.7468	2.7787	2.7920	2.9007	2.5885	2.6138	2.4705	2.8165	2.8263	2.8319
pos_1339	metab_1338	metab_1338	-	-	301.1068	5.6887	pos	-	-	-	-	-	-	0.0889360194881	2.8305	3.0595	3.0262	2.9920	2.9962	2.5506	3.1800	2.0948	2.1924	1.6570	1.8032	1.7914	2.9536	2.8919	2.9657
pos_1340	metab_1339	metab_1339	-	-	447.1592	5.7267	pos	-	-	-	-	-	-	0.11473165302100001	2.8809	2.3567	2.8509	2.8513	0.9563	2.1809	3.0644	1.1486	1.4238	0.8071	2.3450	0.4430	2.3249	2.4127	2.3342
pos_1343	metab_1342	metab_1342	-	-	287.0909	5.6887	pos	-	-	-	-	-	-	0.0560946237476	4.1303	3.8732	4.7428	4.4336	4.5708	3.7867	3.2023	3.0428	3.1751	2.8486	2.8907	2.5054	4.2537	4.2444	4.2070
pos_1344	metab_1343	metab_1343	-	-	561.1871	5.7362	pos	-	-	-	-	-	-	0.0536367739445	3.3513	3.5682	3.4409	3.4571	3.5577	3.4664	3.7857	2.3150	2.0837	1.6943	2.0675	1.6600	3.4104	3.3798	3.3651
pos_1345	metab_1344	metab_1344	-	-	653.2163	5.6792	pos	-	-	-	-	-	-	0.198402874712	2.6528	2.5732	1.3781	2.3879	1.5632	2.8456	2.7623	1.4760	2.1812	2.0342	1.8216	1.8092	2.2365	2.2705	2.3935
pos_1346	metab_1345	metab_1345	-	-	647.2294	5.7456	pos	-	-	-	-	-	-	0.157175161895	2.2871	2.1717	1.7261	1.9111	1.8648	2.0230	2.4144	2.0144	2.6951	2.4693	1.4343	2.4433	1.4791	1.3476	1.4119
pos_1347	metab_1346	metab_1346	-	-	417.1327	5.7550	pos	-	-	-	-	-	-	0.0269215266011	2.8281	3.1474	2.6132	3.3714	2.9026	3.8591	2.9629	1.5018	1.4835	1.4612	1.4451	1.4378	3.2764	3.2979	3.2955
pos_1348	metab_1347	metab_1347	-	-	301.1426	5.7739	pos	-	-	-	-	-	-	0.0149865907942	3.1861	3.6196	3.3110	3.5132	3.4413	3.2344	3.5190	3.5727	3.6449	3.2802	3.3545	3.0193	3.4023	3.4100	3.4152
pos_1350	Pinocembrin	metab_1349	LMPK12140214	C09827	257.0804	5.7929	pos	M+H, 2M+Na	C15H12O4	70.3	-	-1.6754301397038	-	0.0343675422611	4.4929	4.3274	4.6219	4.6059	4.7705	4.3119	3.9115	3.1241	3.0563	2.6793	2.9884	2.6114	4.4792	4.4785	4.4527
pos_1351	metab_1350	metab_1350	-	-	541.1783	5.7929	pos	-	-	-	-	-	-	0.033262988562500005	3.4515	3.1881	3.5891	3.3667	3.3596	3.6137	3.6338	2.0521	1.1114	1.0642	1.9225	1.3090	3.3652	3.3940	3.3828
pos_1353	metab_1352	metab_1352	-	-	809.2257	5.8024	pos	-	-	-	-	-	-	0.020432551308400004	3.4027	3.5361	3.6571	3.5956	3.3000	3.9806	3.5103	1.7986	1.9484	2.2128	0.7795	2.4346	3.4915	3.5081	3.5053
pos_1354	metab_1353	metab_1353	-	-	367.1514	5.8121	pos	-	-	-	-	-	-	0.08879791824960001	2.4065	2.6806	2.2192	1.8480	2.6344	2.4813	1.2335	1.4943	1.2704	0.2558	0.5508	0.2346	2.2587	2.2478	2.1858
pos_1355	metab_1354	metab_1354	-	-	509.1606	5.8121	pos	-	-	-	-	-	-	0.0031960588415900003	4.0223	4.0167	3.8748	4.0255	3.7406	4.1801	3.9245	2.9701	1.9372	2.1545	2.6407	2.2622	3.9340	3.9314	3.9337
pos_1360	metab_1359	metab_1359	-	-	671.2739	5.8406	pos	-	-	-	-	-	-	0.05578728221030001	2.7269	1.8972	2.9767	1.8074	1.4715	0.4424	0.7044	0.5501	0.7111	0.5912	0.9025	0.5551	2.8933	2.8497	2.8547
pos_1361	metab_1360	metab_1360	-	-	509.2414	5.8502	pos	-	-	-	-	-	-	0.21296340740400002	2.1519	1.8104	2.6040	3.3415	3.3101	2.1541	1.9940	1.4686	1.5249	0.8455	1.0865	0.7192	2.6331	2.6007	2.4485
pos_1362	metab_1361	metab_1361	-	-	331.1173	5.8406	pos	-	-	-	-	-	-	0.076101782518	2.2778	2.7457	0.3220	1.9277	1.6501	2.0282	1.7066	1.6658	1.7181	0.4118	2.2965	0.3824	2.2837	2.2231	2.2340
pos_1363	metab_1362	metab_1362	-	-	569.1772	5.8406	pos	-	-	-	-	-	-	0.0401784097018	3.0965	3.1737	3.0040	3.0409	2.7799	3.3794	3.4664	2.0202	2.0818	0.8230	1.8757	0.9819	3.0442	3.0293	3.0639
pos_1365	metab_1364	metab_1364	-	-	477.1689	5.8696	pos	-	-	-	-	-	-	0.0166771428854	4.2283	3.4830	4.6365	4.0951	3.6780	4.3785	3.9947	2.2236	2.5112	1.8826	2.4357	2.0719	4.0991	4.0846	4.0921
pos_1366	metab_1365	metab_1365	-	-	787.2376	5.8792	pos	-	-	-	-	-	-	0.242143173761	0.6479	1.6135	2.1944	1.6612	1.1833	2.1670	2.1588	0.4724	0.4834	1.2787	0.5934	0.8624	1.6265	1.4580	1.6657
pos_1367	metab_1366	metab_1366	-	-	505.1634	5.8892	pos	-	-	-	-	-	-	0.0351900453541	3.9791	4.1201	3.8292	4.1036	3.7604	4.1839	3.6120	2.4928	2.4477	1.8175	2.1177	1.8876	3.9265	3.9380	3.9076
pos_1368	metab_1367	metab_1367	-	-	547.1494	5.8892	pos	-	-	-	-	-	-	0.15724853705800002	2.7632	2.2238	3.2583	2.6645	3.1992	2.5299	2.5292	1.1901	1.3010	0.5960	1.3409	1.2585	2.6745	2.6849	2.5558
pos_1369	metab_1368	metab_1368	-	-	766.2410	5.8892	pos	-	-	-	-	-	-	0.207802481733	2.1131	0.9078	2.4962	1.5900	1.8388	2.3832	1.8910	0.0059	0.0076	0.0643	0.0594	0.0060	1.9975	2.1262	1.9632
pos_1370	metab_1369	metab_1369	-	-	443.1271	5.8989	pos	-	-	-	-	-	-	0.126420819917	3.5022	2.3415	1.4881	3.3094	2.2642	3.2439	3.0991	0.5389	0.6180	0.5796	1.3440	0.5439	2.9311	2.8262	2.9171
pos_1372	metab_1371	metab_1371	-	-	537.1556	5.8892	pos	-	-	-	-	-	-	0.0443087141275	3.7051	3.8878	3.4930	3.6001	3.4834	3.8952	4.0430	1.8645	1.4608	1.5976	2.4001	1.7885	3.6634	3.6399	3.6255
pos_1373	metab_1372	metab_1372	-	-	675.1900	5.9090	pos	-	-	-	-	-	-	0.15156960955600002	2.2300	1.0189	2.6171	1.0868	1.8206	2.3385	2.4153	1.1192	1.2195	1.1713	1.1351	1.1256	1.9120	2.0385	1.9574
pos_1374	metab_1373	metab_1373	-	-	421.1128	5.8892	pos	-	-	-	-	-	-	0.042124683368300005	2.3752	1.2249	3.2303	2.4934	1.5957	2.5513	2.9002	0.9917	1.0895	1.0424	1.1377	0.9980	2.4083	2.4010	2.3734
pos_1375	metab_1374	metab_1374	-	-	535.1752	5.9187	pos	-	-	-	-	-	-	0.11567168795999998	2.9558	3.0760	2.6964	3.1466	2.9805	3.3027	2.5958	0.8661	1.5745	0.7579	1.1397	0.7177	2.9376	2.9044	3.0017
pos_1376	metab_1375	metab_1375	-	-	784.4139	5.9187	pos	-	-	-	-	-	-	0.14481075183800002	1.0882	1.8141	1.4581	0.9384	2.0330	1.0442	2.1237	2.4614	2.6253	2.8405	2.6502	2.5460	2.1738	2.0494	2.1072
pos_1377	metab_1376	metab_1376	-	-	775.2516	5.9286	pos	-	-	-	-	-	-	0.025034211270699998	3.9502	4.0634	3.7536	4.0438	3.3657	4.2311	4.4228	0.6400	0.7252	0.6839	0.6534	0.6454	3.9598	3.9619	3.9420
pos_1379	metab_1378	metab_1378	-	-	409.1616	5.9432	pos	-	-	-	-	-	-	0.09288935892339999	4.0102	4.0072	4.1385	4.1752	4.2851	4.0203	3.9686	4.2431	4.2671	4.2576	4.2887	4.2561	4.1490	4.1804	4.0995
pos_1382	metab_1381	metab_1381	-	-	539.1329	5.9527	pos	-	-	-	-	-	-	0.108330249839	2.7277	2.7713	2.2800	2.1921	2.4464	2.8572	1.7395	1.8238	1.9300	1.8792	1.8408	1.8307	2.4359	2.4104	2.3430
pos_1383	metab_1382	metab_1382	-	-	755.2265	5.9527	pos	-	-	-	-	-	-	0.074542779655	2.6415	3.3594	2.2126	2.8819	1.3478	3.6235	1.4714	0.2836	0.3386	0.3115	0.2920	0.2870	2.8886	2.9214	2.9533
pos_1384	metab_1383	metab_1383	-	-	513.1897	5.9624	pos	-	-	-	-	-	-	0.041466362250699995	3.5441	3.6998	3.4251	3.7445	3.4884	3.9548	2.9429	0.4478	0.5200	0.4847	1.2611	0.4523	3.5749	3.5942	3.5583
pos_1385	metab_1384	metab_1384	-	-	509.1598	5.9624	pos	-	-	-	-	-	-	0.126081560616	4.0721	3.5354	3.9834	3.9550	3.7526	3.8442	3.1975	0.4936	0.0539	0.0494	1.2217	1.1020	3.6977	3.7731	3.6696
pos_1386	metab_1385	metab_1385	-	-	791.2398	5.9624	pos	-	-	-	-	-	-	0.0677676921241	3.7355	3.9756	4.0968	3.7050	3.3270	4.0711	3.9799	0.6021	0.4554	0.2935	0.9746	0.2700	3.7468	3.7826	3.7248
pos_1387	metab_1386	metab_1386	-	-	487.1721	5.9719	pos	-	-	-	-	-	-	0.23656596166299998	2.5788	2.8123	1.7338	2.2435	2.1304	2.6225	1.1786	0.9428	0.0808	0.0725	2.0230	1.3223	1.9788	2.0595	2.1785
pos_1388	1-(beta-D-Ribofuranosyl)-1,4-dihydronicotinamide	metab_1387	HMDB0011648	C15497	257.1144	5.9816	pos	M+H, M+Na	C11H16N2O5	-	55.6	4.77044638509264	-	0.0572602834327	3.9469	3.7678	4.0371	4.0149	4.0710	4.1018	2.9970	2.4277	2.5987	2.3401	2.1899	2.4768	3.9105	3.9161	3.8698
pos_1389	metab_1388	metab_1388	-	-	255.1011	5.9816	pos	-	-	-	-	-	-	0.0327388821662	5.1971	4.8542	5.1347	5.1807	5.2387	5.1427	4.5783	4.0864	4.1450	3.9868	4.0053	3.9849	5.1307	5.1057	5.1070
pos_1390	metab_1389	metab_1389	-	-	627.2035	5.9719	pos	-	-	-	-	-	-	0.127540028646	2.6731	2.5981	2.0540	2.6923	1.6462	2.9795	2.4537	0.9763	1.0737	1.0268	0.9917	0.9825	2.5215	2.4139	2.5015
pos_1391	metab_1390	metab_1390	-	-	789.2082	5.9816	pos	-	-	-	-	-	-	0.0384769006819	2.9159	3.5634	2.3980	3.0336	2.4702	3.6338	3.1684	1.6564	0.5470	0.5108	0.4842	0.4774	2.9998	2.9775	2.9674
pos_1392	metab_1391	metab_1391	-	-	759.2253	5.9816	pos	-	-	-	-	-	-	0.022111557809999998	4.2473	4.4461	3.5792	4.3809	3.8340	4.4923	3.5978	0.4174	0.7548	1.1225	0.0386	0.0946	4.1114	4.0954	4.0943
pos_1393	metab_1392	metab_1392	-	-	764.2535	5.9624	pos	-	-	-	-	-	-	0.038859008573500005	3.1903	3.3176	3.2373	3.3754	2.5118	3.6094	2.3649	2.4503	2.5576	2.5063	2.4675	2.4573	3.2297	3.1963	3.2185
pos_1394	metab_1393	metab_1393	-	-	789.2638	5.9911	pos	-	-	-	-	-	-	0.201803863429	1.8882	3.0024	1.4680	2.6576	2.4183	1.9128	3.1599	0.5139	1.0079	0.5536	0.5260	0.5188	2.3399	2.2942	2.4580
pos_1396	metab_1395	metab_1395	-	-	272.0994	6.0102	pos	-	-	-	-	-	-	0.13168969089000002	2.6124	2.7182	2.3888	2.2745	2.7200	2.2624	1.7332	1.4824	1.0969	0.6971	0.6379	0.9159	2.6186	2.5754	2.6872
pos_1397	metab_1396	metab_1396	-	-	741.2400	5.9624	pos	-	-	-	-	-	-	0.129942250112	1.5237	1.7162	1.3162	2.0941	1.2315	2.7085	1.6665	1.2945	1.3972	1.3479	1.3109	1.3011	1.2181	1.3065	1.2161
pos_1398	metab_1397	metab_1397	-	-	277.0830	6.0294	pos	-	-	-	-	-	-	0.0450191925048	3.4435	3.3648	3.5983	3.4312	3.6412	3.3694	2.7060	2.8771	2.8755	2.6901	2.6260	2.8041	3.4550	3.4695	3.4306
pos_1399	metab_1398	metab_1398	-	-	295.0950	6.0294	pos	-	-	-	-	-	-	0.10208796456599999	2.1651	3.1186	1.9102	2.3679	2.6104	2.8500	0.2436	0.2825	0.6501	0.3102	0.2908	0.2858	2.6440	2.5635	2.5765
pos_1400	metab_1399	metab_1399	-	-	553.1503	6.0294	pos	-	-	-	-	-	-	0.0496255033512	3.5568	3.5682	4.0343	3.4374	3.5573	3.6707	3.5758	1.1805	1.2424	0.7939	1.5842	0.7530	3.5984	3.6281	3.5867
pos_1401	metab_1400	metab_1400	-	-	433.1639	6.0390	pos	-	-	-	-	-	-	0.024813836313	3.5343	2.3232	2.0452	3.7374	2.8678	3.5090	2.6608	0.2959	0.3523	0.3245	1.3053	0.2993	3.1206	3.1030	3.1228
pos_1402	metab_1401	metab_1401	-	-	329.0046	6.0390	pos	-	-	-	-	-	-	0.11868966962000001	1.8522	2.3723	2.1354	1.7661	2.4794	1.7583	2.7699	3.1887	3.2317	3.1835	3.2109	3.2261	2.3978	2.4794	2.4976
pos_1403	metab_1402	metab_1402	-	-	387.1234	6.0485	pos	-	-	-	-	-	-	0.0989161062951	1.9765	1.8735	2.0796	1.9201	2.0419	2.3330	0.3175	0.3640	0.4283	0.5484	0.3972	0.6603	1.9612	2.0104	1.9264
pos_1404	metab_1403	metab_1403	-	-	497.1939	6.0485	pos	-	-	-	-	-	-	0.114040328828	2.7227	3.2563	3.5555	2.7629	2.7235	2.7797	2.7662	0.6024	1.0921	0.0058	0.0053	0.1065	2.9570	3.0563	3.0220
pos_1405	metab_1404	metab_1404	-	-	793.2289	6.0485	pos	-	-	-	-	-	-	0.0329811081731	3.7662	3.7765	3.9061	3.8134	3.2724	4.0133	3.4449	0.7653	0.5079	0.2127	1.2207	0.1943	3.6893	3.7160	3.6941
pos_1408	metab_1407	metab_1407	-	-	461.1383	6.0582	pos	-	-	-	-	-	-	0.0460641124735	3.7226	3.2762	2.7974	3.7641	3.4475	3.8497	3.1292	1.4077	1.1456	1.3203	2.0803	1.4847	3.4784	3.4669	3.4391
pos_1409	metab_1408	metab_1408	-	-	555.1647	6.0485	pos	-	-	-	-	-	-	0.0318457433214	3.7773	4.0014	4.5233	3.8869	4.0884	4.0128	4.0163	1.4648	1.9451	0.8205	1.6409	0.5662	3.9691	3.9949	3.9738
pos_1410	metab_1409	metab_1409	-	-	543.1645	6.0485	pos	-	-	-	-	-	-	0.0377933686388	3.9538	4.1278	3.9200	4.0467	4.1533	4.1046	3.6754	1.8370	1.4286	1.5043	1.9974	1.6710	4.0068	3.9858	3.9747
pos_1411	metab_1410	metab_1410	-	-	747.2549	6.0774	pos	-	-	-	-	-	-	0.0608436119548	3.1081	3.4427	4.0152	3.4811	2.9174	3.6998	3.1138	0.3263	0.3865	0.3569	0.5736	0.3300	3.3693	3.3668	3.3215
pos_1412	metab_1411	metab_1411	-	-	407.1483	6.0869	pos	-	-	-	-	-	-	0.15845878670299998	2.2175	2.1250	2.0503	2.2498	1.7731	1.9788	3.4654	0.2349	0.2831	0.2593	0.3207	0.2378	2.3250	2.3461	2.2124
pos_1413	metab_1412	metab_1412	-	-	521.1920	6.0774	pos	-	-	-	-	-	-	0.0238234905486	1.5411	2.0797	3.1156	1.5366	0.9941	1.9219	3.5007	0.0443	0.0605	0.4771	0.8536	0.0989	2.3305	2.3216	2.3099
pos_1414	metab_1413	metab_1413	-	-	327.0076	6.0390	pos	-	-	-	-	-	-	0.155951295451	1.9810	2.3422	1.8694	1.7681	2.4724	1.7602	2.8593	3.1729	3.1895	3.2067	3.1617	3.2073	2.2977	2.3926	2.4336
pos_1416	metab_1415	metab_1415	-	-	537.1879	6.0965	pos	-	-	-	-	-	-	0.0664135018494	3.1165	3.2241	3.3151	3.0716	2.8371	3.3614	3.7905	1.4365	1.3607	1.0808	1.9632	1.2721	3.1401	3.1910	3.1439
pos_1418	metab_1417	metab_1417	-	-	569.1794	6.0965	pos	-	-	-	-	-	-	0.0621085650117	2.8579	3.1434	3.0944	2.9013	2.5738	3.1352	3.6192	0.9343	1.0307	0.9843	1.1103	0.9405	3.0010	3.0231	2.9692
pos_1419	metab_1418	metab_1418	-	-	623.2421	6.1060	pos	-	-	-	-	-	-	0.0926042074471	2.2256	1.1110	2.2856	3.3254	2.3954	2.6690	2.4392	1.5990	1.1601	1.3278	1.8538	1.0672	2.2524	2.3280	2.3182
pos_1420	metab_1419	metab_1419	-	-	743.2262	6.1060	pos	-	-	-	-	-	-	0.0219713718668	4.3643	4.1445	3.6493	4.3893	3.6648	4.1673	3.4772	1.1745	1.2997	1.0508	1.5921	0.5736	4.0272	4.0451	4.0307
pos_1421	metab_1420	metab_1420	-	-	533.1924	6.1060	pos	-	-	-	-	-	-	0.1047922674	4.1025	3.4713	4.0350	4.3951	4.0069	4.0648	2.8496	2.3346	2.8025	2.3655	2.1484	2.4820	3.9882	3.9722	3.9003
pos_1422	metab_1421	metab_1421	-	-	643.1962	6.1157	pos	-	-	-	-	-	-	0.114071377154	2.0379	2.3643	1.5036	2.3345	1.6714	2.2140	3.1507	0.1650	0.2019	0.1835	0.1705	0.1672	2.0742	2.0578	2.1478
pos_1424	metab_1423	metab_1423	-	-	493.1649	6.1252	pos	-	-	-	-	-	-	0.0543517830129	3.8443	3.6046	4.0401	3.7413	3.4487	3.9074	3.7819	1.7339	2.0150	1.1204	2.0034	1.6687	3.7148	3.7507	3.7071
pos_1425	metab_1424	metab_1424	-	-	549.1686	6.1157	pos	-	-	-	-	-	-	0.023452024260400002	3.3362	3.4300	3.3632	3.4667	3.2317	3.5208	3.5348	1.4500	1.8975	1.2080	1.8033	1.5692	3.3367	3.3411	3.3216
pos_1426	metab_1425	metab_1425	-	-	267.1011	6.1349	pos	-	-	-	-	-	-	0.023526098806199998	3.8943	3.6173	3.2551	3.1617	3.2967	3.5116	3.5484	3.0991	3.1575	2.8184	2.9024	2.9420	3.4444	3.4399	3.4593
pos_1427	metab_1426	metab_1426	-	-	711.2000	6.1444	pos	-	-	-	-	-	-	0.05368306800559999	4.3145	3.7154	2.7551	4.1050	3.3907	3.7331	3.0422	1.3100	0.8745	0.6249	1.2008	0.5879	3.7139	3.7446	3.6994
pos_1428	metab_1427	metab_1427	-	-	715.2301	6.1542	pos	-	-	-	-	-	-	0.0639946319295	3.3922	2.7749	2.6296	3.3084	2.9969	3.2955	3.1569	0.3167	0.3757	0.3467	0.3257	0.3203	2.9422	2.9944	2.9870
pos_1429	metab_1428	metab_1428	-	-	299.1271	6.1639	pos	-	-	-	-	-	-	0.146416620591	2.2035	2.4087	2.7621	2.2845	2.4098	2.5855	3.1033	1.5588	2.2103	0.9120	1.5605	1.3714	2.3067	2.4194	2.4242
pos_1430	metab_1429	metab_1429	-	-	463.1891	6.1639	pos	-	-	-	-	-	-	0.0431215789153	2.9152	2.6526	3.7116	2.9067	2.5951	2.5277	2.4827	1.7055	1.7888	1.8338	2.2454	1.5770	2.8726	2.9088	2.9000
pos_1431	metab_1430	metab_1430	-	-	583.1607	6.1542	pos	-	-	-	-	-	-	0.220975609743	2.3599	2.3848	2.6424	1.2072	1.9114	2.1883	2.6605	0.3080	0.3637	0.2339	0.2182	0.2141	2.1690	2.2772	2.3631
pos_1432	metab_1431	metab_1431	-	-	403.1177	6.1739	pos	-	-	-	-	-	-	0.0665368182974	2.8487	2.8393	3.2785	2.9257	3.0544	2.9930	2.6250	0.5164	0.6773	0.2402	0.3527	0.3298	2.8923	2.9448	2.9417
pos_1433	metab_1432	metab_1432	-	-	557.1798	6.1739	pos	-	-	-	-	-	-	0.0558387577898	2.9838	2.8617	3.8299	3.4221	3.6093	3.2038	2.8292	0.0052	0.9014	0.0059	0.6655	0.1552	3.1580	3.2054	3.1928
pos_1435	metab_1434	metab_1434	-	-	541.1817	6.1835	pos	-	-	-	-	-	-	0.060693604711	3.4007	3.2209	3.3999	3.3996	3.3467	3.3855	3.4158	1.5859	1.8576	1.2397	2.1041	1.6759	3.2942	3.3417	3.2998
pos_1436	metab_1435	metab_1435	-	-	329.1020	6.1935	pos	-	-	-	-	-	-	0.256394238064	1.5847	2.1950	0.9928	0.8787	2.4975	1.9442	1.6755	1.2499	1.2201	1.4053	1.0278	1.6192	1.4541	1.5430	1.3225
pos_1437	metab_1436	metab_1436	-	-	755.2259	6.1835	pos	-	-	-	-	-	-	0.146812486752	2.4402	2.5924	2.7638	2.7561	1.6818	3.0229	1.6286	0.4335	0.4105	0.3798	0.3575	0.3518	2.3328	2.4605	2.3993
pos_1438	metab_1437	metab_1437	-	-	565.1521	6.1935	pos	-	-	-	-	-	-	0.055846756736500004	2.3404	2.4352	3.0808	2.4321	2.3101	2.4214	0.9339	0.0678	0.9987	0.1645	0.5272	0.2210	2.2364	2.2589	2.2106
pos_1439	metab_1438	metab_1438	-	-	312.2526	6.1835	pos	-	-	-	-	-	-	0.107621945954	0.9703	1.3055	0.9857	0.9422	2.5664	0.9352	2.0247	2.5448	3.1294	2.4512	2.5319	2.3921	1.9991	2.0239	1.9323
pos_1440	metab_1439	metab_1439	-	-	513.2236	6.2032	pos	-	-	-	-	-	-	0.105729582125	3.2070	2.3048	3.2227	3.3140	2.4629	3.0330	2.5733	0.3318	1.0542	0.3627	1.0153	0.6509	2.9356	2.9603	3.0230
pos_1441	metab_1440	metab_1440	-	-	511.1749	6.1739	pos	-	-	-	-	-	-	0.0613764951725	3.8813	3.4930	3.8648	3.7892	3.7070	3.7910	3.3097	1.3314	1.4200	0.4834	1.8325	1.0462	3.6889	3.7372	3.6954
pos_1442	metab_1441	metab_1441	-	-	510.2247	6.1739	pos	-	-	-	-	-	-	0.125112796958	3.0414	1.9636	3.1591	3.9562	3.4213	3.3845	2.7755	1.2254	1.3321	1.2015	0.8732	1.2856	2.9220	2.9394	2.8344
pos_1443	metab_1442	metab_1442	-	-	732.2934	6.2132	pos	-	-	-	-	-	-	0.020150636412500002	3.1234	2.1220	4.3165	2.7354	2.7382	2.4487	2.7185	0.0952	0.6240	0.1069	0.0987	0.0966	3.3060	3.3229	3.3106
pos_1444	metab_1443	metab_1443	-	-	491.1844	6.2229	pos	-	-	-	-	-	-	0.0582309367146	4.4151	5.0451	4.4702	4.7189	4.5630	5.2084	5.0824	2.7143	2.4157	2.2826	2.4459	2.6786	4.9300	4.8830	4.8919
pos_1445	metab_1444	metab_1444	-	-	497.1947	6.2327	pos	-	-	-	-	-	-	0.008647350756409999	3.0979	2.8831	3.6528	3.2620	3.0756	2.7785	3.1944	0.5410	1.2555	1.0765	1.8444	0.9158	3.0824	3.0837	3.0894
pos_1446	metab_1445	metab_1445	-	-	503.2021	6.1542	pos	-	-	-	-	-	-	0.127384607739	3.5195	3.6703	3.3483	3.2897	3.7355	3.2457	2.2495	2.1294	2.7336	1.8660	2.0389	2.0201	3.3586	3.3832	3.4618
pos_1447	metab_1446	metab_1446	-	-	764.2558	6.1444	pos	-	-	-	-	-	-	0.081210938188	2.9825	3.2727	3.5140	3.4051	3.2174	3.4605	3.1827	0.3040	0.3615	0.3332	0.3128	0.3075	3.1604	3.2203	3.2255
pos_1448	metab_1447	metab_1447	-	-	467.1847	6.2519	pos	-	-	-	-	-	-	0.154046975417	1.9884	1.6279	3.0798	2.4347	2.0424	1.9888	2.5857	0.7949	0.3566	0.3285	1.5055	0.3861	2.0487	2.1813	2.1483
pos_1450	metab_1449	metab_1449	-	-	789.2333	6.2612	pos	-	-	-	-	-	-	0.12224830642899999	2.9492	3.1701	2.8878	3.1580	2.7660	3.2753	3.5791	0.3565	0.4200	0.3888	0.3662	0.3604	3.0026	3.1058	3.0395
pos_1451	metab_1450	metab_1450	-	-	503.1479	6.2709	pos	-	-	-	-	-	-	0.0290424876011	2.6015	2.9149	1.7032	2.4475	2.4235	2.7499	2.5377	0.3679	0.4325	0.4873	2.3402	0.3719	2.5058	2.4895	2.4812
pos_1452	metab_1451	metab_1451	-	-	243.1003	6.2612	pos	-	-	-	-	-	-	0.0765149620014	2.9581	2.7401	2.7455	3.0825	3.0220	3.0240	1.1530	1.0227	0.2157	0.6916	0.6133	0.1790	2.8238	2.8333	2.7704
pos_1453	metab_1452	metab_1452	-	-	431.1480	6.2804	pos	-	-	-	-	-	-	0.212691465209	1.4494	1.9891	1.8600	2.1710	1.5084	2.8802	1.4358	1.9469	1.4838	0.4666	0.5147	1.2807	2.3747	2.1875	2.2953
pos_1454	metab_1453	metab_1453	-	-	547.2076	6.2804	pos	-	-	-	-	-	-	0.129097756427	3.6319	3.6878	3.2136	3.8620	3.5860	3.4556	2.6321	1.4803	0.9363	1.1982	1.3800	1.2817	3.4376	3.4827	3.3696
pos_1455	metab_1454	metab_1454	-	-	241.0853	6.2612	pos	-	-	-	-	-	-	0.115814316818	3.9954	3.8205	3.7169	3.9660	3.9657	3.8894	3.0132	1.9674	1.9716	1.7865	2.3178	1.9564	3.8891	3.8054	3.8038
pos_1456	metab_1455	metab_1455	-	-	537.1556	6.2519	pos	-	-	-	-	-	-	0.036895134945099994	3.3956	3.3647	3.4519	3.2588	3.1440	3.4467	3.7113	1.6390	1.5309	1.3341	2.3437	1.4902	3.3462	3.3741	3.3471
pos_1457	metab_1456	metab_1456	-	-	681.2081	6.3092	pos	-	-	-	-	-	-	0.243128816352	2.0877	1.9645	1.0306	2.6597	1.6482	2.5967	1.0536	1.1238	1.2242	1.1760	1.1398	1.1303	1.9061	2.1216	2.0543
pos_1458	metab_1457	metab_1457	-	-	385.1786	6.3187	pos	-	-	-	-	-	-	0.15206203475	2.6612	2.0506	1.6474	2.0192	0.2687	2.0346	0.5520	1.8933	1.3616	1.3625	3.0024	1.6916	1.9553	1.8234	1.9019
pos_1459	metab_1458	metab_1458	-	-	369.1481	6.3284	pos	-	-	-	-	-	-	0.0680128877122	3.3577	2.6748	3.1994	2.9656	2.6424	3.1134	2.6632	0.7510	0.8068	0.3086	1.0964	0.2843	3.1820	3.1926	3.1361
pos_1461	metab_1460	metab_1460	-	-	401.1377	6.2519	pos	-	-	-	-	-	-	0.0628412285013	2.4344	2.4075	2.4836	2.5404	2.5106	1.7198	2.0471	0.6067	0.6900	0.6496	0.6197	0.6119	2.2142	2.2440	2.2686
pos_1462	metab_1461	metab_1461	-	-	343.1327	6.3379	pos	-	-	-	-	-	-	0.07328931647800001	3.5790	2.7631	3.3211	3.1480	2.9483	3.3324	2.5774	2.2850	1.5517	2.4053	2.5905	2.2655	3.4046	3.3504	3.4086
pos_1464	metab_1463	metab_1463	-	-	775.2455	6.2422	pos	-	-	-	-	-	-	0.022098126968	4.3057	4.5833	4.4159	4.4482	4.2491	4.5104	4.5291	1.7251	1.4192	1.0837	2.0846	0.9731	4.3266	4.3416	4.3239
pos_1465	metab_1464	metab_1464	-	-	625.2212	6.3475	pos	-	-	-	-	-	-	0.0923958982154	3.2477	2.2201	2.6167	2.7928	2.4259	1.8056	2.2599	0.4368	0.3922	0.3624	0.3408	0.3352	2.4157	2.4947	2.4733
pos_1466	metab_1465	metab_1465	-	-	759.2263	6.3475	pos	-	-	-	-	-	-	0.011631156499100001	4.0109	4.4306	3.8361	4.3477	3.9588	4.4876	3.8730	1.1734	0.2675	0.2446	1.0772	0.7354	4.1156	4.1088	4.1186
pos_1467	metab_1466	metab_1466	-	-	405.1327	6.3570	pos	-	-	-	-	-	-	0.08040160040960001	3.4576	3.2855	3.2976	3.3623	3.4076	3.4963	2.9527	0.9055	0.0025	0.4840	1.3832	1.0246	3.4282	3.4494	3.3802
pos_1468	metab_1467	metab_1467	-	-	491.1491	6.3475	pos	-	-	-	-	-	-	0.0433592415989	4.2354	3.9911	4.0038	4.1693	3.8485	3.9636	3.4127	1.5775	1.5972	1.3392	1.4125	1.6847	3.9232	3.9466	3.9095
pos_1469	metab_1468	metab_1468	-	-	529.1715	6.3475	pos	-	-	-	-	-	-	0.120323816887	3.4469	3.7622	3.2466	3.7191	3.7157	3.8379	3.3791	2.1939	2.1650	2.0034	2.3593	1.9443	3.5973	3.6133	3.5126
pos_1470	C16 Sphingosine	metab_1469	LMSP01040008	-	272.2579	6.3475	pos	M+H, M+K	C16H33NO2	60.5	-	-1.95064357163253	-	0.20267600078099998	1.7488	1.9933	2.0912	1.0508	2.9608	1.1488	2.4468	3.0946	3.3905	2.9370	2.9825	2.9219	2.2729	2.0948	2.1995
pos_1471	metab_1470	metab_1470	-	-	431.1485	6.1444	pos	-	-	-	-	-	-	0.0482627239492	2.2496	1.8888	2.3189	1.3157	1.3085	2.3526	1.6316	0.1085	0.5815	0.1215	1.4968	0.1756	1.8118	1.8525	1.8272
pos_1472	metab_1471	metab_1471	-	-	641.1981	6.3669	pos	-	-	-	-	-	-	0.204319929382	2.7737	3.1667	2.4545	2.8481	2.7566	3.3247	3.2408	1.6742	1.3536	1.2153	0.4280	1.4309	2.8059	2.7908	2.6343
pos_1473	metab_1472	metab_1472	-	-	117.0698	6.3764	pos	-	-	-	-	-	-	0.0118980723868	3.8379	3.9703	3.9593	3.8857	4.0787	3.8462	3.4498	3.2062	3.0709	2.9138	2.9965	2.8517	3.9343	3.9252	3.9256
pos_1474	metab_1473	metab_1473	-	-	167.0698	6.3764	pos	-	-	-	-	-	-	0.085004295979	4.0859	3.9943	3.7845	3.9881	4.0427	3.9114	3.0772	2.4889	2.3826	2.0049	2.1973	1.9717	3.9765	3.9665	3.9066
pos_1475	metab_1474	metab_1474	-	-	298.0886	6.3764	pos	-	-	-	-	-	-	0.0669214692191	2.1570	2.2273	3.2153	2.4897	2.7458	1.9447	2.4739	2.3504	2.0915	2.1167	2.1672	2.1409	2.4140	2.4023	2.3582
pos_1476	metab_1475	metab_1475	-	-	510.1657	6.3764	pos	-	-	-	-	-	-	0.122431374282	4.6294	4.4197	4.5745	4.6605	4.5695	4.2453	3.9699	1.8456	2.2615	1.9533	2.5153	1.7798	4.4495	4.3978	4.3428
pos_1477	metab_1476	metab_1476	-	-	272.1352	6.3764	pos	-	-	-	-	-	-	0.0420345170596	3.9686	4.0677	3.9723	3.9927	4.2298	3.9038	3.5140	3.3101	3.1780	3.0301	3.1042	2.9297	4.0286	4.0405	4.0044
pos_1479	metab_1478	metab_1478	-	-	563.2380	6.3862	pos	-	-	-	-	-	-	0.128453095918	2.6974	2.8721	2.5968	2.8910	3.0343	2.7791	2.3705	2.8257	2.7121	2.5601	2.6314	2.4326	2.7831	2.6722	2.7228
pos_1480	metab_1479	metab_1479	-	-	773.2356	6.3862	pos	-	-	-	-	-	-	0.0163755178483	3.5633	3.9341	3.9495	3.7477	3.1422	3.8488	3.5539	0.3748	0.4402	0.4081	0.6252	0.3789	3.5835	3.5973	3.5935
pos_1481	metab_1480	metab_1480	-	-	741.2152	6.3669	pos	-	-	-	-	-	-	0.198106446264	1.7568	2.6256	1.3917	1.9715	1.4254	2.8292	1.8803	1.4897	1.5942	1.5441	1.5064	1.4965	1.8878	2.0311	1.8932
pos_1483	metab_1482	metab_1482	-	-	805.2312	6.3959	pos	-	-	-	-	-	-	0.0611937112635	3.0960	3.4976	3.2624	3.2053	2.5782	3.5077	3.4866	2.6446	2.7520	2.7006	2.6618	2.6516	3.0284	2.9962	3.0492
pos_1484	metab_1483	metab_1483	-	-	334.2946	6.4057	pos	-	-	-	-	-	-	0.112145662777	2.5768	2.4126	2.1424	2.0939	3.3476	2.4263	2.3621	2.7131	3.9645	2.6390	2.6808	2.9823	2.8991	2.9881	2.9847
pos_1485	metab_1484	metab_1484	-	-	983.3038	6.4057	pos	-	-	-	-	-	-	0.26680583007500003	3.2052	3.0457	2.3671	3.4775	2.1040	3.4225	2.3361	2.1702	2.2771	2.2259	2.1873	2.1771	2.3352	2.5607	2.4246
pos_1486	metab_1485	metab_1485	-	-	237.0905	6.4152	pos	-	-	-	-	-	-	0.0718145154867	3.3008	3.1984	2.9098	3.4028	3.1487	2.9914	1.9778	1.8347	1.4734	1.4609	1.4024	1.2739	3.0572	3.0528	2.9999
pos_1487	metab_1486	metab_1486	-	-	557.2114	6.4057	pos	-	-	-	-	-	-	0.219456609883	2.3964	2.6481	3.4374	1.8441	2.5753	2.8019	2.5618	0.3618	0.3643	0.3359	0.3154	0.3101	2.6354	2.6991	2.5043
pos_1488	Kanzonol O	metab_1487	HMDB0041102	-	383.1456	6.4250	pos	M+H, 2M+K	C22H22O6	-	93.4	-8.54562281374742	156250-69-0	0.0590396600758	2.0435	2.6495	1.7013	2.0965	2.4086	2.7006	2.6112	2.3998	2.1343	2.0849	2.1781	1.9992	2.2082	2.2471	2.2000
pos_1489	metab_1488	metab_1488	-	-	655.2044	6.4250	pos	-	-	-	-	-	-	0.107609318742	2.8833	2.5138	2.8506	2.6967	2.1275	2.8178	2.1085	2.1936	2.3006	2.2494	2.2108	2.2006	2.3809	2.3557	2.2887
pos_1490	metab_1489	metab_1489	-	-	951.2811	6.4250	pos	-	-	-	-	-	-	0.0622115789044	3.5359	2.6504	1.9209	3.4077	2.4356	2.9899	2.4555	0.0940	0.1171	0.1055	0.0974	0.0953	2.8136	2.7653	2.7704
pos_1492	metab_1491	metab_1491	-	-	659.1975	6.4347	pos	-	-	-	-	-	-	0.28268790476	2.2386	2.2526	2.3094	2.3104	2.1631	2.5282	1.5738	1.6574	1.7629	1.7124	1.6743	1.6642	2.0868	2.0603	1.8413
pos_1493	metab_1492	metab_1492	-	-	743.2285	6.4250	pos	-	-	-	-	-	-	0.0336271994997	3.9823	3.9745	3.7031	4.1908	3.6389	4.0283	3.6105	0.0192	1.5100	0.0218	0.0200	0.0195	3.8276	3.7984	3.8141
pos_1494	metab_1493	metab_1493	-	-	555.1977	6.4250	pos	-	-	-	-	-	-	0.11472264442399999	2.6418	2.5130	2.9385	2.7847	2.6371	3.1778	2.6268	2.6224	2.7298	2.6784	2.6396	2.6294	2.5755	2.5799	2.6612
pos_1495	metab_1494	metab_1494	-	-	981.2955	6.4152	pos	-	-	-	-	-	-	0.223142061232	2.6540	2.8335	0.3192	2.7513	1.3390	2.8876	0.3276	0.3752	0.4406	0.4085	0.3852	0.3792	1.7858	1.8201	1.6288
pos_1496	metab_1495	metab_1495	-	-	793.2285	6.4445	pos	-	-	-	-	-	-	0.042713954523300006	4.0982	4.1973	4.6450	4.2564	4.0775	4.4292	3.8407	0.5728	1.1550	0.6124	0.5834	0.9893	4.1891	4.1883	4.1562
pos_1497	metab_1496	metab_1496	-	-	498.1988	6.4540	pos	-	-	-	-	-	-	0.0806368939822	2.8399	2.6197	3.2312	3.0828	2.4630	3.1728	3.1726	2.0949	1.9302	1.0119	0.9617	0.7879	2.9160	2.8918	2.8463
pos_1498	metab_1497	metab_1497	-	-	789.2307	6.4152	pos	-	-	-	-	-	-	0.06131374579149999	3.2694	3.7395	3.1344	3.3264	3.0069	3.7099	3.4914	3.0735	3.1810	3.1296	3.0907	3.0804	3.2060	3.2544	3.2126
pos_1499	metab_1498	metab_1498	-	-	727.2059	6.4152	pos	-	-	-	-	-	-	0.022297334677	3.5176	3.4177	2.7348	3.4910	2.7263	3.5312	2.2272	1.0197	0.1305	0.6274	0.1088	0.3769	3.1847	3.1682	3.1678
pos_1500	metab_1499	metab_1499	-	-	729.2415	6.4057	pos	-	-	-	-	-	-	0.0309286673007	3.9541	3.7179	4.2183	3.9796	3.3664	4.1685	3.6938	0.5388	1.0064	0.5794	0.5511	0.5437	3.8484	3.8388	3.8218
pos_1501	metab_1500	metab_1500	-	-	391.1530	6.4733	pos	-	-	-	-	-	-	0.153561232104	2.4717	1.2775	1.5551	3.1825	1.8088	2.5579	0.0910	0.1085	0.1347	0.1216	0.5637	0.1101	1.9707	1.8694	1.8535
pos_1502	metab_1501	metab_1501	-	-	945.3792	6.4638	pos	-	-	-	-	-	-	0.106574594454	2.3150	1.6948	3.2414	2.4218	1.9367	2.3899	0.9484	3.0183	2.4106	2.2343	2.2500	2.2240	2.5455	2.6381	2.6054
pos_1507	metab_1506	metab_1506	-	-	747.2522	6.4925	pos	-	-	-	-	-	-	0.037944072014	3.5135	3.7583	3.4237	4.0019	3.5825	3.9017	3.0189	3.1045	3.2120	3.1606	3.1218	3.1115	3.5989	3.5847	3.5659
pos_1508	metab_1507	metab_1507	-	-	461.1381	6.4057	pos	-	-	-	-	-	-	0.07339756662250001	2.8483	2.2384	3.5527	2.8251	2.2590	3.3147	2.4398	0.8159	0.9087	0.8639	1.8883	0.8218	2.7337	2.6804	2.6789
pos_1510	metab_1509	metab_1509	-	-	761.2381	6.3959	pos	-	-	-	-	-	-	0.0309843414659	4.3653	4.4924	4.2797	4.6022	4.1341	4.6666	4.0711	1.1221	0.5100	0.5629	0.1246	0.7050	4.3271	4.3260	4.3030
pos_1511	metab_1510	metab_1510	-	-	539.1694	6.3959	pos	-	-	-	-	-	-	0.0711462453123	4.4856	4.5593	5.3789	4.4080	4.4911	4.6565	4.5042	2.5721	2.4640	1.7803	2.6546	1.8618	4.6336	4.6477	4.5876
pos_1512	metab_1511	metab_1511	-	-	269.1168	6.5308	pos	-	-	-	-	-	-	0.0319534846403	4.8395	4.7431	4.2910	4.8486	4.7201	4.7712	3.7429	3.0353	2.8100	2.6007	2.8027	2.4034	4.6618	4.6543	4.6811
pos_1513	metab_1512	metab_1512	-	-	547.2078	6.5308	pos	-	-	-	-	-	-	0.0930920576812	4.5025	4.4308	3.9360	4.5447	4.5589	4.3024	3.2758	2.7049	2.5563	2.4522	2.5614	2.0468	4.3479	4.3572	4.2810
pos_1514	metab_1513	metab_1513	-	-	465.1696	6.5308	pos	-	-	-	-	-	-	0.0831055046998	3.1346	2.4939	2.0300	2.8267	2.8139	3.0999	2.4404	0.4709	0.5450	0.5088	0.4824	0.4755	2.7785	2.8296	2.7615
pos_1515	metab_1514	metab_1514	-	-	757.2064	6.5405	pos	-	-	-	-	-	-	0.0157709314619	4.1417	4.5554	3.7092	4.3015	4.1048	4.4390	3.6282	2.0765	1.0845	1.0375	1.0315	1.4268	4.1123	4.1260	4.1187
pos_1516	metab_1515	metab_1515	-	-	475.1534	6.0965	pos	-	-	-	-	-	-	0.0623108562986	3.7499	2.8948	3.2525	3.6207	3.0413	3.4548	2.8813	1.2922	1.5433	1.5775	1.2381	1.3349	3.3114	3.3034	3.2603
pos_1517	metab_1516	metab_1516	-	-	473.2316	6.5500	pos	-	-	-	-	-	-	0.125007229395	0.2795	0.2840	3.8596	0.2648	0.3052	0.2612	0.2956	0.8930	1.4176	0.9442	0.3738	0.3439	2.5516	2.6181	2.6607
pos_1519	metab_1518	metab_1518	-	-	746.2468	5.9286	pos	-	-	-	-	-	-	0.033748630326099996	3.3486	3.3383	3.1352	3.6285	2.9827	3.8554	3.3833	1.5244	1.8536	1.8681	1.5827	1.7496	3.3345	3.3490	3.3197
pos_1520	metab_1519	metab_1519	-	-	539.2039	6.5597	pos	-	-	-	-	-	-	0.0258517567606	3.6025	3.7036	3.5241	3.1559	3.3281	3.7526	3.5344	0.9997	0.3922	0.3623	1.5745	0.3352	3.5317	3.5165	3.5385
pos_1521	metab_1520	metab_1520	-	-	403.1174	5.9187	pos	-	-	-	-	-	-	0.200373887284	2.1044	1.9243	2.9186	2.8042	2.5666	2.2105	1.8009	0.0901	0.0016	0.0014	0.0013	0.0013	2.1781	2.2055	2.0341
pos_1522	metab_1521	metab_1521	-	-	512.1784	6.5788	pos	-	-	-	-	-	-	0.045190749878900004	3.2188	3.0472	3.6664	3.2951	3.4718	3.4693	2.7330	1.1471	0.9755	0.1670	0.8677	0.5658	3.2589	3.2296	3.2222
pos_1523	metab_1522	metab_1522	-	-	495.2152	6.5883	pos	-	-	-	-	-	-	0.104504620864	2.9402	2.7286	3.4835	3.1368	3.0999	3.2622	2.1891	1.1460	1.0080	0.6624	0.6776	1.1382	2.9438	2.9088	2.9979
pos_1524	metab_1523	metab_1523	-	-	545.1924	6.5883	pos	-	-	-	-	-	-	0.06849566155799999	3.6423	3.9805	2.9991	3.5536	3.3887	3.9493	2.5030	1.8796	0.7573	0.6137	1.4093	1.1693	3.6370	3.6565	3.5974
pos_1525	metab_1524	metab_1524	-	-	523.2085	5.8406	pos	-	-	-	-	-	-	0.0158967645538	3.5229	3.7709	3.2225	3.4469	3.2034	3.8324	3.0379	1.6307	1.0671	0.9996	1.5763	1.3282	3.5151	3.5043	3.5024
pos_1526	metab_1525	metab_1525	-	-	557.1767	5.8121	pos	-	-	-	-	-	-	0.0203244297858	3.5343	3.4334	3.8472	3.4150	3.4363	3.6596	3.4915	2.0981	0.9685	1.0681	1.9702	1.2575	3.4106	3.4054	3.4225
pos_1527	metab_1526	metab_1526	-	-	492.1454	5.8121	pos	-	-	-	-	-	-	0.16400896558	3.2376	2.9386	2.7250	3.1892	3.2845	3.0338	2.8428	0.8991	0.2901	1.0733	1.2054	0.9578	2.8305	2.8709	2.7277
pos_1528	metab_1527	metab_1527	-	-	433.2005	6.6075	pos	-	-	-	-	-	-	0.0775679573242	2.1053	2.3104	3.6600	1.3887	0.9810	2.1713	1.2771	1.2795	0.9747	0.7831	0.7927	1.4851	2.6969	2.7638	2.7415
pos_1530	metab_1529	metab_1529	-	-	503.1485	5.8024	pos	-	-	-	-	-	-	0.0331294551739	2.6916	1.8583	2.0618	2.7140	2.0482	2.9270	2.0723	1.1135	1.4252	0.9017	1.3212	1.0203	2.2129	2.2407	2.2215
pos_1531	metab_1530	metab_1530	-	-	575.2019	6.6172	pos	-	-	-	-	-	-	0.126363873202	2.5288	2.8729	2.0751	1.5656	2.5262	2.1721	3.1874	1.5849	1.0567	1.0140	0.8999	0.9294	2.5105	2.5602	2.4500
pos_1534	metab_1533	metab_1533	-	-	771.2229	6.6365	pos	-	-	-	-	-	-	0.0102602496658	3.2005	3.5082	2.9881	3.2042	3.1299	3.4621	3.0095	0.4119	0.4809	0.4471	0.4225	0.4162	3.1995	3.2068	3.1989
pos_1535	metab_1534	metab_1534	-	-	639.2033	6.6462	pos	-	-	-	-	-	-	0.171801659835	2.4530	2.4273	2.2551	2.0821	2.2713	2.7161	2.5324	2.2316	2.3386	2.2874	2.2488	2.2385	2.2401	2.3843	2.2931
pos_1536	metab_1535	metab_1535	-	-	641.2134	6.6462	pos	-	-	-	-	-	-	0.08449787121089998	2.6316	2.5281	2.1018	2.3227	2.5254	2.6680	3.0768	0.1235	0.4773	0.1425	0.4985	0.0188	2.5310	2.6021	2.5548
pos_1540	metab_1539	metab_1539	-	-	747.3376	6.6563	pos	-	-	-	-	-	-	0.13836535826	2.4700	2.1737	3.2024	3.7477	2.9891	2.6144	1.6110	0.1630	0.1996	0.1813	0.1684	0.1651	2.5077	2.5071	2.6076
pos_1542	metab_1541	metab_1541	-	-	477.2040	6.6660	pos	-	-	-	-	-	-	0.012778370168000002	3.1149	3.0441	4.3440	3.3209	2.8923	3.0841	2.9170	0.6400	1.8029	0.5042	1.1496	0.6924	3.4801	3.4906	3.4887
pos_1543	metab_1542	metab_1542	-	-	789.2404	6.6563	pos	-	-	-	-	-	-	0.0518900013729	3.1312	3.3533	3.1806	3.2198	2.9790	3.2433	3.2985	0.3467	0.7108	0.5964	0.5660	0.4626	3.1428	3.1559	3.1117
pos_1544	metab_1543	metab_1543	-	-	257.1077	6.6462	pos	-	-	-	-	-	-	0.0518110311116	2.2740	1.1690	2.4941	2.4388	2.0010	1.8793	0.6657	0.0086	0.0109	0.0097	0.5939	0.0087	1.9910	2.0241	2.0341
pos_1545	metab_1544	metab_1544	-	-	763.2527	6.6762	pos	-	-	-	-	-	-	0.0236597319804	4.1189	3.9936	4.7086	4.3616	4.1131	4.1656	3.7914	1.5459	1.8355	1.0521	1.7383	0.9968	4.1439	4.1592	4.1398
pos_1546	metab_1545	metab_1545	-	-	299.1277	6.6858	pos	-	-	-	-	-	-	0.09783744760839999	2.1954	2.6442	1.0594	2.1781	2.3193	2.4237	1.1756	1.3433	1.4771	0.7932	0.9829	0.8085	2.2015	2.2733	2.2801
pos_1547	metab_1546	metab_1546	-	-	465.1718	6.6858	pos	-	-	-	-	-	-	0.262290265481	2.4193	2.4826	2.3444	2.3201	2.6332	2.4157	2.3662	1.2051	1.3067	1.2579	1.2213	1.2116	2.3062	2.3471	2.5105
pos_1548	metab_1547	metab_1547	-	-	565.1815	6.6858	pos	-	-	-	-	-	-	0.0993132779914	2.5061	2.4961	2.2116	1.7704	2.2755	2.4843	2.5218	1.9188	2.0252	1.9743	1.9358	1.9257	2.3119	2.3554	2.2696
pos_1549	metab_1548	metab_1548	-	-	343.2951	6.6958	pos	-	-	-	-	-	-	0.147875734078	2.3723	2.4743	2.3404	2.5865	2.6331	2.2153	2.5016	3.0293	2.9381	2.8332	2.8763	3.0859	2.5514	2.5852	2.4572
pos_1550	metab_1549	metab_1549	-	-	983.3149	6.6858	pos	-	-	-	-	-	-	0.07898105474219999	4.1493	3.7040	3.6899	4.1017	3.6346	3.7855	3.3605	3.4462	3.5537	3.5023	3.4634	3.4531	3.6996	3.7617	3.7082
pos_1551	metab_1550	metab_1550	-	-	783.2381	6.6858	pos	-	-	-	-	-	-	0.08954020052030001	3.2259	2.9714	3.3203	2.9879	2.9065	2.9683	2.9536	0.6040	0.6872	0.6468	0.6170	0.6092	3.0740	3.1384	3.0714
pos_1552	metab_1551	metab_1551	-	-	519.1451	6.6858	pos	-	-	-	-	-	-	0.0441217456503	3.1544	3.3393	2.7938	2.7675	2.8080	3.1154	3.0772	1.5077	0.9565	0.7008	1.9264	1.0998	3.0569	3.0933	3.0864
pos_1554	metab_1553	metab_1553	-	-	529.1620	6.7252	pos	-	-	-	-	-	-	0.12035241496400001	3.4788	3.1842	3.0337	3.1019	3.3242	3.2997	2.7744	1.7271	1.1494	1.2943	2.2276	1.7235	3.3113	3.3362	3.2330
pos_1555	metab_1554	metab_1554	-	-	314.2683	6.7352	pos	-	-	-	-	-	-	0.0911849972543	1.4557	0.6776	1.5047	1.2078	3.1305	1.4421	2.1564	3.1557	3.6626	3.0124	2.9913	2.9201	2.3367	2.2596	2.3183
pos_1556	metab_1555	metab_1555	-	-	620.2426	6.7252	pos	-	-	-	-	-	-	0.211844360965	1.7830	1.7139	0.8883	2.3807	1.0011	2.3768	0.9023	0.9781	1.0756	1.0287	0.9936	0.9844	1.7228	1.8854	1.7517
pos_1557	metab_1556	metab_1556	-	-	558.2168	6.7252	pos	-	-	-	-	-	-	0.137090339005	2.7372	2.1460	2.2459	2.5388	2.6834	2.5696	2.0947	0.1992	0.2420	0.2207	0.2802	0.2018	2.3975	2.3520	2.4684
pos_1558	metab_1557	metab_1557	-	-	588.2576	6.7352	pos	-	-	-	-	-	-	0.0969838477402	2.8325	2.1675	3.2942	1.7502	1.6241	1.6812	2.1388	0.9878	0.6774	0.6373	1.3465	1.2491	2.5780	2.5438	2.6268
pos_1559	metab_1558	metab_1558	-	-	465.1334	6.7448	pos	-	-	-	-	-	-	0.135038106481	2.5741	2.5663	0.0044	2.2124	1.5812	2.8984	3.2223	1.0083	0.9244	1.1055	1.5018	1.1854	2.5453	2.5454	2.4395
pos_1560	metab_1559	metab_1559	-	-	435.2157	6.7448	pos	-	-	-	-	-	-	0.0696954651931	2.2959	0.8862	4.3292	2.1905	1.2979	1.2035	1.6330	1.2726	1.8902	1.0337	1.1363	1.2620	3.3278	3.3294	3.3800
pos_1561	metab_1560	metab_1560	-	-	385.1430	6.7548	pos	-	-	-	-	-	-	0.0714571143445	2.2714	1.9925	2.2768	1.5866	1.4835	2.2115	2.4598	0.2041	0.2476	0.2260	0.5770	0.2927	2.2001	2.2414	2.1819
pos_1562	metab_1561	metab_1561	-	-	517.1639	6.7548	pos	-	-	-	-	-	-	0.13411492196	2.5474	2.5394	2.1372	2.6590	2.8138	2.8041	2.0069	0.3046	0.3357	0.3088	0.2894	0.3201	2.6122	2.6300	2.5175
pos_1564	metab_1563	metab_1563	-	-	373.1437	6.7645	pos	-	-	-	-	-	-	0.133485272591	1.7940	0.7703	1.3631	0.1461	1.7151	1.4981	0.8846	0.1947	0.8764	0.6521	2.3752	0.8923	1.7188	1.6431	1.6105
pos_1565	metab_1564	metab_1564	-	-	995.3061	6.7645	pos	-	-	-	-	-	-	0.0740232182422	3.5469	3.7589	3.1974	3.6217	3.2513	3.5081	3.0409	1.4592	1.0318	0.7754	1.8998	0.7957	3.3483	3.3978	3.3392
pos_1568	metab_1567	metab_1567	-	-	561.2215	6.7935	pos	-	-	-	-	-	-	0.0971996402248	3.0060	2.9274	3.3755	3.0827	3.3042	2.3072	2.9270	1.2572	1.1160	0.7539	0.8272	0.5978	2.8956	2.9029	2.8243
pos_1570	metab_1569	metab_1569	-	-	479.1845	6.8030	pos	-	-	-	-	-	-	0.042024558350099994	4.5324	3.8908	4.4309	4.3269	4.3160	4.4644	3.3247	2.2258	2.5145	1.9300	2.3567	2.3995	4.3419	4.3718	4.3394
pos_1571	metab_1570	metab_1570	-	-	951.2832	6.8030	pos	-	-	-	-	-	-	0.0409844550313	3.7714	2.9095	3.1563	3.5328	3.0375	3.1551	2.1697	2.2549	2.3620	2.3108	2.2721	2.2619	3.2048	3.1692	3.1881
pos_1573	metab_1572	metab_1572	-	-	338.2660	6.8130	pos	-	-	-	-	-	-	0.172705935139	1.5836	0.7887	0.7953	0.7547	2.6010	0.7481	1.3576	2.4681	3.1438	2.3778	2.3161	2.3202	1.8980	1.7480	1.8391
pos_1574	metab_1573	metab_1573	-	-	523.2080	6.8130	pos	-	-	-	-	-	-	0.0335209391073	4.6456	4.9102	4.5035	4.7543	4.8230	4.5644	4.9431	3.1760	3.0408	2.7330	3.3017	2.6080	4.6579	4.6865	4.6776
pos_1575	metab_1574	metab_1574	-	-	304.2989	6.8225	pos	-	-	-	-	-	-	0.195201412484	2.2044	2.1933	2.0515	1.9541	2.4204	1.7762	2.4136	2.8025	3.0008	2.8332	2.7352	3.0524	2.3785	2.4181	2.5355
pos_1576	metab_1575	metab_1575	-	-	787.3032	6.8030	pos	-	-	-	-	-	-	0.037095353357599996	2.9816	2.1647	2.4776	2.4487	2.1687	2.5515	3.5136	1.7803	1.8041	1.8848	2.1599	1.9142	2.7187	2.6891	2.7154
pos_1577	metab_1576	metab_1576	-	-	801.2978	6.8225	pos	-	-	-	-	-	-	0.183667339985	2.7681	2.8937	2.9423	2.5825	1.7675	2.5087	1.9070	0.7263	0.8156	0.7724	0.7403	0.7319	2.5762	2.4144	2.5164
pos_1578	metab_1577	metab_1577	-	-	773.2036	6.8225	pos	-	-	-	-	-	-	0.0283636037858	3.7104	3.9157	3.4358	3.6945	3.3454	3.8363	3.2722	0.5207	0.4650	0.4319	0.4078	0.4016	3.5848	3.5836	3.5627
pos_1579	metab_1578	metab_1578	-	-	565.2228	6.8325	pos	-	-	-	-	-	-	0.13855249960899998	2.4142	2.4104	2.3145	2.7158	2.9452	2.2602	2.6403	0.2570	0.3083	0.2829	0.2648	0.2601	2.5444	2.4975	2.4233
pos_1580	metab_1579	metab_1579	-	-	713.2242	6.8325	pos	-	-	-	-	-	-	0.020668331489799997	3.7825	3.4478	3.3375	3.6984	3.2956	3.4805	3.1064	0.5251	0.7514	0.5652	0.6585	0.5300	3.4458	3.4341	3.4282
pos_1581	metab_1580	metab_1580	-	-	807.2536	6.8325	pos	-	-	-	-	-	-	0.06797404598069999	3.4436	3.5900	3.6428	3.5286	3.3466	3.7341	3.7929	0.7280	0.0597	0.0534	0.0491	0.3951	3.4587	3.5174	3.4847
pos_1582	metab_1581	metab_1581	-	-	805.2549	6.8325	pos	-	-	-	-	-	-	0.0691371741999	3.0508	3.3923	3.0621	3.0584	3.1576	3.2461	3.2876	0.2731	0.3266	0.3002	0.2812	0.2764	3.0599	3.1138	3.0661
pos_1583	metab_1582	metab_1582	-	-	413.1751	6.8420	pos	-	-	-	-	-	-	0.105431342642	3.1890	2.6280	2.2596	2.7972	1.6322	2.9305	1.0256	2.1088	1.9139	1.3190	1.8922	0.8977	2.7439	2.7533	2.8253
pos_1584	metab_1583	metab_1583	-	-	533.1916	6.7935	pos	-	-	-	-	-	-	0.146564898418	3.2429	2.4718	3.3266	3.6743	3.2878	3.2609	2.5191	1.4450	1.4504	1.4500	1.4815	1.4570	3.1399	3.1595	3.0359
pos_1586	metab_1585	metab_1585	-	-	539.1713	6.8520	pos	-	-	-	-	-	-	0.0291290133244	3.4401	3.3648	3.4953	3.3894	3.5035	3.3591	4.0360	2.0771	1.8020	1.4990	2.1766	1.3606	3.4875	3.4716	3.4626
pos_1588	metab_1587	metab_1587	-	-	511.1761	6.8615	pos	-	-	-	-	-	-	0.0956076997525	3.7424	3.6045	3.9958	4.2922	4.2344	3.6925	2.9281	1.8168	1.6101	1.4974	1.7850	1.4629	3.8139	3.8421	3.7591
pos_1590	metab_1589	metab_1589	-	-	779.2542	6.8615	pos	-	-	-	-	-	-	0.0296829908562	4.0752	3.8568	4.5014	4.2659	4.1372	3.9458	3.7989	2.1213	1.8289	1.8123	2.2757	2.1667	4.0540	4.0768	4.0554
pos_1591	metab_1590	metab_1590	-	-	697.2206	6.7742	pos	-	-	-	-	-	-	0.059764767562499994	3.9027	3.5084	3.3751	3.7359	3.3085	3.5649	3.1053	1.5663	1.2200	0.6914	1.1925	0.5431	3.4812	3.5164	3.4664
pos_1592	metab_1591	metab_1591	-	-	182.5645	6.8520	pos	-	-	-	-	-	-	0.0629940742728	1.2401	1.2489	1.2563	1.2104	1.3415	1.2029	1.7995	2.5934	2.3353	1.9248	2.1903	1.3597	1.3352	1.2834	1.3068
pos_1594	metab_1593	metab_1593	-	-	741.2437	6.8807	pos	-	-	-	-	-	-	0.0386911738621	2.8843	3.1848	3.2406	2.9285	2.2472	3.0883	2.5687	0.0274	0.0348	0.0310	0.0285	0.0278	2.8425	2.8342	2.8663
pos_1595	metab_1594	metab_1594	-	-	555.1998	6.8903	pos	-	-	-	-	-	-	0.15012296203199998	2.5163	2.6598	2.8752	2.5345	2.7934	2.7652	2.9828	0.7405	0.8304	0.7870	0.7547	0.7462	2.6048	2.7023	2.7346
pos_1596	metab_1595	metab_1595	-	-	493.1649	6.8903	pos	-	-	-	-	-	-	0.0287306057695	4.2186	3.6587	4.1610	4.0439	3.8863	4.0387	3.6185	1.9802	2.3462	1.7831	2.4137	1.8984	3.9436	3.9525	3.9682
pos_1599	metab_1598	metab_1598	-	-	553.1963	6.9097	pos	-	-	-	-	-	-	0.0561411822229	3.1434	3.0288	2.9464	2.9113	2.8566	3.3664	2.9208	1.6539	1.2760	1.4468	1.7852	1.6184	3.0468	3.0882	3.0911
pos_1601	metab_1600	metab_1600	-	-	465.2020	6.9192	pos	-	-	-	-	-	-	0.140709843054	2.6438	0.1655	2.7887	2.1642	2.0133	2.5520	1.6193	0.2033	0.2818	0.2252	0.2099	0.2059	2.3147	2.3568	2.4328
pos_1602	metab_1601	metab_1601	-	-	547.2069	6.9290	pos	-	-	-	-	-	-	0.0864500364572	4.0697	4.2636	3.6616	4.2750	4.3799	3.7135	3.8795	2.8528	2.6792	2.5264	2.8899	2.3363	4.0122	4.0428	3.9675
pos_1605	metab_1604	metab_1604	-	-	493.1990	6.9383	pos	-	-	-	-	-	-	0.07104517273620001	3.7639	3.6801	4.4470	3.8505	3.8710	3.9172	3.6173	2.1505	2.1989	1.7324	2.4495	1.6654	3.8865	3.9481	3.9255
pos_1606	metab_1605	metab_1605	-	-	495.1797	6.9436	pos	-	-	-	-	-	-	0.029741401058900004	4.0787	3.6255	4.6085	4.2121	4.1337	4.1801	3.7660	2.1237	2.5619	1.6561	2.3667	1.9905	4.1269	4.1465	4.1515
pos_1607	metab_1606	metab_1606	-	-	338.2660	6.9488	pos	-	-	-	-	-	-	0.104946755629	1.1502	2.2719	1.1662	1.1209	2.4766	1.1135	1.7761	2.5442	3.0077	2.3804	2.4014	2.3615	1.6595	1.7482	1.6982
pos_1608	metab_1607	metab_1607	-	-	462.2057	6.9488	pos	-	-	-	-	-	-	0.024786560726099995	4.3504	2.4414	5.1049	4.3321	4.1666	3.7421	3.4568	1.6401	2.6227	1.7351	2.0673	1.8120	4.3631	4.3844	4.3712
pos_1609	metab_1608	metab_1608	-	-	237.0905	6.9192	pos	-	-	-	-	-	-	0.21619405147	3.0310	3.3337	2.8702	3.4418	3.3710	2.8525	1.6956	1.4789	1.4264	1.2387	1.5406	0.4056	3.0552	3.0615	3.2129
pos_1610	metab_1609	metab_1609	-	-	743.2282	6.9097	pos	-	-	-	-	-	-	0.0193313149558	4.5698	4.5993	4.1988	4.6687	4.3041	4.5359	4.2013	2.4249	1.8983	1.9692	2.0751	1.8262	4.4385	4.4552	4.4483
pos_1611	metab_1610	metab_1610	-	-	611.2412	6.9583	pos	-	-	-	-	-	-	0.222499067585	2.3989	0.9045	2.8463	1.7542	2.0584	2.2856	1.7730	1.0019	1.0999	1.0528	1.0175	1.0082	2.3488	2.5163	2.3678
pos_1612	metab_1611	metab_1611	-	-	759.2529	6.9583	pos	-	-	-	-	-	-	0.0811530718454	3.6864	3.9936	3.2267	3.7204	3.6666	3.8088	3.4172	1.6687	0.6413	1.0061	1.5107	1.0237	3.6168	3.6869	3.6634
pos_1613	metab_1612	metab_1612	-	-	984.3260	6.9583	pos	-	-	-	-	-	-	0.10382466556299999	3.5345	3.3585	3.1089	3.6598	3.0649	3.4143	3.4026	0.0537	0.7828	0.0535	0.0653	0.0029	3.1588	3.2455	3.2308
pos_1615	metab_1614	metab_1614	-	-	521.1943	6.9681	pos	-	-	-	-	-	-	0.031222796446199998	4.2053	4.4453	3.7239	4.0862	4.0145	4.3106	3.7267	2.8625	2.3450	2.0826	2.4679	2.1894	4.1339	4.1547	4.1597
pos_1616	metab_1615	metab_1615	-	-	343.1323	6.9775	pos	-	-	-	-	-	-	0.06651568368750001	3.4079	2.9169	2.8967	3.0449	3.0968	3.1858	1.6769	2.7404	2.3107	2.8283	2.9729	2.6188	3.2873	3.3381	3.3387
pos_1617	metab_1616	metab_1616	-	-	391.1171	6.9775	pos	-	-	-	-	-	-	0.07645440992489999	3.6115	3.2251	3.6115	3.3355	3.4585	3.4047	2.5726	1.7087	2.0148	1.7014	1.5462	1.7288	3.4693	3.5151	3.5350
pos_1618	metab_1617	metab_1617	-	-	405.1326	6.9775	pos	-	-	-	-	-	-	0.0701936717307	3.4900	3.0315	2.9077	3.1341	3.1247	3.2473	2.9747	1.7566	1.9031	1.6750	1.7642	1.6866	3.3239	3.3843	3.3653
pos_1619	metab_1618	metab_1618	-	-	757.2892	6.9583	pos	-	-	-	-	-	-	0.051211290504	3.8191	3.7552	3.1105	3.7643	3.5035	3.6678	3.3287	1.3931	1.4742	1.0374	1.2682	0.9930	3.4957	3.5399	3.5243
pos_1621	metab_1620	metab_1620	-	-	623.2407	6.9871	pos	-	-	-	-	-	-	0.248504565332	3.1367	1.9698	1.9523	2.4836	1.9871	2.7692	2.6562	2.0531	2.1598	2.1088	2.0702	2.0600	2.6522	2.6826	2.4661
pos_1623	metab_1622	metab_1622	-	-	453.1693	7.0061	pos	-	-	-	-	-	-	0.0320931834112	2.8295	2.3372	2.6250	2.7119	2.5280	2.5555	2.6589	1.2850	0.7710	0.9089	1.3721	0.9522	2.6675	2.6438	2.6435
pos_1625	metab_1624	metab_1624	-	-	525.1905	7.0155	pos	-	-	-	-	-	-	0.035329988747	3.4662	3.2460	4.3402	3.5331	3.6182	3.3085	3.4375	2.3088	2.5773	2.0702	2.3193	2.2405	3.7265	3.7506	3.7554
pos_1626	metab_1625	metab_1625	-	-	757.2423	7.0155	pos	-	-	-	-	-	-	0.0788399059368	3.1650	3.4288	3.1179	3.2613	3.2193	3.1904	2.8942	1.1149	0.5725	0.1657	0.8075	0.1507	3.0568	3.0975	3.0300
pos_1627	metab_1626	metab_1626	-	-	294.2421	7.0250	pos	-	-	-	-	-	-	0.18236437055799998	2.3431	2.5173	1.5871	2.2932	3.2636	1.1958	3.0091	3.4122	3.7817	3.2564	3.3669	3.2336	2.8686	2.8649	2.9979
pos_1628	metab_1627	metab_1627	-	-	223.0632	7.0250	pos	-	-	-	-	-	-	0.228536636747	2.5490	2.6730	2.0687	2.0693	2.6702	1.9815	2.7156	2.9484	2.9047	2.9109	2.8883	2.9665	3.4022	3.2068	3.2890
pos_1629	metab_1628	metab_1628	-	-	315.0924	7.0343	pos	-	-	-	-	-	-	0.22307650576	0.0053	0.0054	0.0055	0.0049	0.0060	0.0048	1.2264	2.0597	1.8861	2.0316	1.9160	2.1432	2.6489	2.5848	2.4507
pos_1630	metab_1629	metab_1629	-	-	537.2226	7.0343	pos	-	-	-	-	-	-	0.0581417222754	3.8552	3.7391	4.0544	3.9155	3.7635	4.2280	3.3686	2.1052	2.2229	1.5011	2.2453	2.3180	3.9709	4.0198	4.0085
pos_1631	metab_1630	metab_1630	-	-	733.2760	7.0155	pos	-	-	-	-	-	-	0.04280064366380001	3.0591	3.7233	3.2239	2.8240	2.9809	3.5753	3.1720	1.8446	0.5949	0.2674	1.6682	1.3300	3.3368	3.3739	3.3544
pos_1632	metab_1631	metab_1631	-	-	729.2460	7.0533	pos	-	-	-	-	-	-	0.04710692872140001	3.8197	3.8081	4.1906	3.9314	3.4478	3.8310	4.2243	1.6386	1.9221	1.2884	1.6078	1.1451	3.8415	3.8624	3.8215
pos_1633	metab_1632	metab_1632	-	-	759.2275	7.0533	pos	-	-	-	-	-	-	0.0576601608335	3.1619	3.4090	2.8447	3.2174	2.8868	3.1438	3.1818	1.2464	0.4070	0.6565	0.4159	0.3438	3.0783	3.0292	3.0472
pos_1634	metab_1633	metab_1633	-	-	314.2683	7.0061	pos	-	-	-	-	-	-	0.23371573979600002	0.8137	1.2421	0.8284	1.1522	2.6011	1.1982	1.3699	2.7144	3.1773	2.5612	2.6017	2.4823	1.5092	1.3772	1.5790
pos_1635	metab_1634	metab_1634	-	-	485.2314	7.0723	pos	-	-	-	-	-	-	0.167488765486	2.8887	1.3086	4.0127	2.8429	2.9841	2.1321	1.5408	1.6950	2.1761	1.4676	1.6712	1.7983	3.2462	3.2448	3.3664
pos_1636	metab_1635	metab_1635	-	-	713.2191	7.0723	pos	-	-	-	-	-	-	0.0716386143975	3.6265	3.5502	3.3846	3.6842	3.4931	3.5221	3.2530	0.6701	0.4480	0.3790	0.8104	0.5731	3.4505	3.4804	3.4181
pos_1639	metab_1638	metab_1638	-	-	539.1696	7.0820	pos	-	-	-	-	-	-	0.106494165174	3.1651	3.5425	3.4665	2.9172	3.3041	2.9696	3.2640	1.6477	1.6759	0.5209	1.6447	0.4871	3.1868	3.2199	3.2771
pos_1640	metab_1639	metab_1639	-	-	529.1611	7.0820	pos	-	-	-	-	-	-	0.125814856759	2.9421	2.7666	2.3969	2.8438	3.0414	2.8024	2.9332	1.8679	1.7850	1.3421	1.8152	1.5091	2.8380	2.9072	2.8014
pos_1642	metab_1641	metab_1641	-	-	968.3469	7.0723	pos	-	-	-	-	-	-	0.167373606061	2.2216	1.9184	2.4661	2.2571	1.7960	2.0521	3.0666	1.7918	1.8979	1.8471	1.8088	1.7987	1.8607	1.7200	1.7774
pos_1644	metab_1643	metab_1643	-	-	511.1750	7.1105	pos	-	-	-	-	-	-	0.0276080710418	4.1995	4.2387	4.1937	4.3720	4.4235	4.2055	3.4793	2.5169	2.6350	2.3784	2.4693	2.3867	4.2561	4.2695	4.2800
pos_1645	metab_1644	metab_1644	-	-	505.1637	6.9965	pos	-	-	-	-	-	-	0.110195843127	3.6645	3.7023	3.1320	3.4061	3.4284	3.6976	3.1468	2.5814	2.1137	2.1466	2.3250	2.1975	3.5065	3.5966	3.5295
pos_1646	metab_1645	metab_1645	-	-	369.1479	6.9871	pos	-	-	-	-	-	-	0.0822078440195	3.1576	2.6518	2.5597	2.7344	2.7929	2.9056	3.5644	1.3837	1.8301	1.2776	1.7690	1.3903	3.1643	3.0951	3.1495
pos_1647	metab_1646	metab_1646	-	-	997.3209	7.1570	pos	-	-	-	-	-	-	0.039593031813199994	4.2117	4.6576	4.0754	4.3958	4.2087	4.2906	3.8366	1.6306	0.8033	0.0176	1.4174	0.6331	4.1844	4.2179	4.1951
pos_1649	metab_1648	metab_1648	-	-	561.1839	7.1756	pos	-	-	-	-	-	-	0.220242773755	2.7079	3.1175	2.0689	2.5281	2.8740	2.6317	3.4546	1.8313	1.3644	0.8812	1.8079	1.1446	2.7343	2.8678	2.6917
pos_1650	metab_1649	metab_1649	-	-	491.1489	7.1945	pos	-	-	-	-	-	-	0.10299515715	2.7422	2.8706	2.4586	2.1101	2.1064	2.7239	3.3719	1.6513	0.4415	1.3955	1.9524	1.4747	2.5444	2.5506	2.4679
pos_1651	metab_1650	metab_1650	-	-	711.2688	7.1945	pos	-	-	-	-	-	-	0.07285340843299999	3.0114	2.1488	2.7565	2.0935	1.3584	1.6462	3.2549	0.1614	0.1977	0.1796	0.1668	0.1636	2.3257	2.2786	2.3398
pos_1652	metab_1651	metab_1651	-	-	697.2559	7.1945	pos	-	-	-	-	-	-	0.09987014189570001	3.0202	2.9445	3.3853	3.1597	2.3196	2.6147	2.7824	0.0783	0.0980	0.3168	1.5484	0.0795	2.8563	2.9339	2.8660
pos_1653	metab_1652	metab_1652	-	-	223.1686	7.2135	pos	-	-	-	-	-	-	0.258295471739	2.3773	2.3784	2.2559	2.2155	2.6147	1.9746	2.6420	2.9534	2.8972	2.9641	2.9120	2.9658	2.4419	2.4258	2.6166
pos_1654	metab_1653	metab_1653	-	-	747.2570	7.2135	pos	-	-	-	-	-	-	0.024436352520300002	4.0846	3.8354	4.3649	4.2175	3.9755	4.1877	3.8401	1.5046	1.1839	1.0242	1.9287	1.0864	4.0385	4.0597	4.0483
pos_1655	metab_1654	metab_1654	-	-	769.2401	7.2135	pos	-	-	-	-	-	-	0.056277124980300006	2.8656	2.6846	2.9679	2.8587	2.2478	2.7142	2.6200	2.3141	2.4212	2.3700	2.3313	2.3210	2.7140	2.7624	2.7347
pos_1656	metab_1655	metab_1655	-	-	554.2518	7.2135	pos	-	-	-	-	-	-	0.101095373236	1.9442	2.4597	1.4536	2.4989	2.0204	1.5037	1.1916	1.0272	1.0028	0.6073	2.0508	0.8654	1.9235	1.9479	2.0066
pos_1658	metab_1657	metab_1657	-	-	789.2548	7.2230	pos	-	-	-	-	-	-	0.0254117880846	2.8443	3.2250	2.7080	2.8386	2.6710	2.9618	3.0109	0.2397	0.2886	0.2644	0.3129	0.2427	2.8919	2.8706	2.8865
pos_1659	metab_1658	metab_1658	-	-	241.1219	7.2328	pos	-	-	-	-	-	-	0.09547920391419999	2.7184	3.0608	2.8276	2.7959	2.7214	2.7971	3.0809	1.6189	1.7046	1.4903	1.7427	1.5244	2.8093	2.8738	2.7993
pos_1660	metab_1659	metab_1659	-	-	283.1319	7.2328	pos	-	-	-	-	-	-	0.15555518827	2.6383	3.0844	2.7201	3.0161	3.2100	2.3210	2.7277	0.4500	1.0534	0.4782	0.4837	0.2320	2.7249	2.7277	2.8387
pos_1661	metab_1660	metab_1660	-	-	499.2805	7.2328	pos	-	-	-	-	-	-	0.126810680955	2.4335	1.5170	2.7218	1.0073	0.5582	1.4486	0.5444	0.6073	0.6907	0.6503	0.6204	0.6126	2.1197	2.0126	2.0542
pos_1662	metab_1661	metab_1661	-	-	767.2269	7.2423	pos	-	-	-	-	-	-	0.0801834086279	3.0906	2.3954	2.5336	2.9103	2.5143	2.6482	2.2841	2.3694	2.4766	2.4254	2.3866	2.3764	2.7275	2.6846	2.6593
pos_1663	metab_1662	metab_1662	-	-	831.2712	7.2423	pos	-	-	-	-	-	-	0.20684680228900001	1.7427	2.5051	3.0472	1.9905	1.4162	1.1260	2.7194	0.6204	0.7045	0.6637	0.6336	0.6257	2.2597	2.4384	2.4070
pos_1664	metab_1663	metab_1663	-	-	263.2363	7.2521	pos	-	-	-	-	-	-	0.134325339632	0.7073	0.7148	0.7212	0.6821	2.7570	0.6758	2.0314	2.5464	3.2039	2.4280	2.3950	2.3941	1.8910	1.8380	1.9527
pos_1665	metab_1664	metab_1664	-	-	497.1945	7.2521	pos	-	-	-	-	-	-	0.0345622697434	2.8393	2.6533	3.1255	3.1572	3.0423	3.0228	2.4652	0.9061	0.7533	0.4825	1.0315	0.9981	3.0410	3.0574	3.0276
pos_1666	metab_1665	metab_1665	-	-	510.2231	7.2521	pos	-	-	-	-	-	-	0.11813573408299999	3.5259	3.1839	3.6515	3.9481	3.6907	3.6976	2.9554	1.9621	1.8293	1.3098	1.8041	1.6451	3.5323	3.6273	3.6216
pos_1668	metab_1667	metab_1667	-	-	316.2843	7.2616	pos	-	-	-	-	-	-	0.0547544191297	4.7581	4.6410	4.8842	4.8087	4.8687	4.7864	2.9838	3.0677	3.2555	3.1363	3.0482	3.0878	4.6640	4.6901	4.6427
pos_1669	metab_1668	metab_1668	-	-	277.2157	7.2616	pos	-	-	-	-	-	-	0.163508611382	0.0104	2.8027	2.0016	0.0097	1.2442	0.0095	2.7836	2.2340	3.1168	2.3898	2.1868	1.9348	2.1819	2.0401	2.1426
pos_1670	metab_1669	metab_1669	-	-	757.2405	7.1850	pos	-	-	-	-	-	-	0.0330133384221	3.5022	3.6117	4.0005	3.5770	3.1315	3.5352	3.1901	1.2077	1.8537	1.2605	1.2239	1.2142	3.5315	3.5278	3.5540
pos_1671	metab_1670	metab_1670	-	-	533.1911	7.2713	pos	-	-	-	-	-	-	0.130869255093	2.5740	2.3465	2.7516	2.9789	2.9953	2.7394	2.4054	1.3127	0.8478	0.8040	1.2958	1.3903	2.8060	2.8199	2.7113
pos_1672	metab_1671	metab_1671	-	-	489.1680	7.2713	pos	-	-	-	-	-	-	0.045702995849400005	2.6529	2.2347	2.2865	2.5037	2.1778	2.8527	1.2823	1.2448	1.3469	1.2979	1.2611	1.2513	2.2054	2.1742	2.1695
pos_1673	metab_1672	metab_1672	-	-	537.1894	6.9583	pos	-	-	-	-	-	-	0.071419020866	3.4390	3.7289	3.3168	3.5366	3.4388	3.6118	3.3053	2.2940	2.0631	1.5614	2.0207	1.7264	3.4245	3.4610	3.4867
pos_1674	metab_1673	metab_1673	-	-	509.1605	7.2806	pos	-	-	-	-	-	-	0.0809385425956	3.7090	4.0429	3.3831	3.7262	3.7811	3.7208	3.2702	2.4192	1.8801	1.7398	2.2909	1.8387	3.7758	3.8240	3.7567
pos_1676	metab_1675	metab_1675	-	-	537.2227	6.9097	pos	-	-	-	-	-	-	0.046458564441599993	3.9677	3.6171	4.0691	3.9937	3.8714	4.2987	3.3635	2.4668	2.3398	2.0760	2.4928	2.6822	4.0464	4.0788	4.0425
pos_1680	metab_1679	metab_1679	-	-	479.1845	7.3280	pos	-	-	-	-	-	-	0.0225638396925	4.3115	3.7199	4.1882	3.7943	3.9763	4.3247	3.7725	2.7452	2.6187	2.2068	2.7912	2.7817	4.2159	4.2299	4.2349
pos_1681	metab_1680	metab_1680	-	-	701.2493	7.3280	pos	-	-	-	-	-	-	0.0799562227104	2.3711	1.4335	3.2872	2.5062	2.3098	2.0855	2.6811	1.5395	1.6444	1.5942	1.5563	1.5463	2.4720	2.4320	2.4035
pos_1682	metab_1681	metab_1681	-	-	773.3016	7.3280	pos	-	-	-	-	-	-	0.033406979480900004	1.7042	1.7698	2.9735	1.6876	1.7069	2.0358	1.3858	0.2748	0.3286	0.3020	0.6223	0.3441	1.7370	1.7432	1.7158
pos_1683	metab_1682	metab_1682	-	-	697.2498	7.3280	pos	-	-	-	-	-	-	0.06058211682799999	2.9877	2.6134	3.3202	3.1941	2.3461	2.5208	2.0516	2.0853	2.1172	1.2290	0.6620	0.6540	2.7982	2.8493	2.8149
pos_1684	metab_1683	metab_1683	-	-	397.1429	7.3473	pos	-	-	-	-	-	-	0.171255654209	2.5211	2.0622	2.1112	2.4722	2.1291	2.5989	1.5914	1.1358	1.2364	1.1881	1.1519	1.1423	2.1566	2.2430	2.3064
pos_1686	metab_1685	metab_1685	-	-	895.2765	7.3374	pos	-	-	-	-	-	-	0.0447705030769	2.0143	1.8965	3.0842	1.6865	1.7688	1.8046	1.8873	1.8344	1.9406	1.8898	1.8514	1.8413	2.0952	2.1321	2.1247
pos_1688	metab_1687	metab_1687	-	-	293.2104	7.3183	pos	-	-	-	-	-	-	0.292575341587	1.6965	1.7934	2.0835	0.6974	0.7658	0.7607	1.9397	1.9950	2.6206	2.0332	2.0297	1.8144	1.6337	1.5822	1.3781
pos_1689	metab_1688	metab_1688	-	-	761.2386	7.3090	pos	-	-	-	-	-	-	0.008284076555270001	4.4308	4.5050	4.3209	4.6272	4.3522	4.5140	3.9986	2.4379	2.0099	2.0509	2.6689	2.0683	4.3910	4.3904	4.3844
pos_1690	metab_1689	metab_1689	-	-	355.1320	7.3765	pos	-	-	-	-	-	-	0.0996113425222	2.1752	1.6366	2.9457	1.7141	1.8106	1.5205	1.5398	1.6233	1.7286	1.6782	1.6401	1.6301	2.0442	2.0164	2.0995
pos_1691	metab_1690	metab_1690	-	-	537.2228	7.3765	pos	-	-	-	-	-	-	0.0262834909144	2.5463	2.8499	3.3708	2.6428	2.9369	2.3368	2.4919	0.5782	1.5936	0.6202	1.6043	0.6364	2.7362	2.7278	2.7503
pos_1692	metab_1691	metab_1691	-	-	475.1516	6.8807	pos	-	-	-	-	-	-	0.100396606209	2.6927	2.6185	2.4817	2.3290	2.4339	2.3699	1.9130	0.8584	0.5075	0.6703	0.6380	0.9181	2.3861	2.3502	2.2989
pos_1693	metab_1692	metab_1692	-	-	320.2553	7.3866	pos	-	-	-	-	-	-	0.120001979432	2.4451	2.3979	2.2829	2.5583	3.3522	2.2823	2.5974	3.1616	3.7134	3.0703	3.0560	3.0418	2.7735	2.7770	2.6816
pos_1694	metab_1693	metab_1693	-	-	637.1844	7.3866	pos	-	-	-	-	-	-	0.248698607029	1.7430	1.8621	2.2109	2.0963	1.1306	1.0464	1.1129	1.1926	1.2940	1.2453	1.2088	1.1991	1.6349	1.8490	1.7432
pos_1695	metab_1694	metab_1694	-	-	801.2863	7.3866	pos	-	-	-	-	-	-	0.127953686733	2.7925	2.7378	3.0282	2.8279	2.7459	2.6955	2.0190	1.0384	1.1372	1.0897	1.0541	1.0447	2.6340	2.6684	2.5573
pos_1696	metab_1695	metab_1695	-	-	529.1624	7.3963	pos	-	-	-	-	-	-	0.080955577062	3.1325	3.0596	3.0139	2.0249	2.3922	3.1188	2.0315	1.3675	0.3637	0.3353	1.3483	1.2796	2.9341	2.9741	2.9045
pos_1697	metab_1696	metab_1696	-	-	715.2325	7.3866	pos	-	-	-	-	-	-	0.105975355994	3.5828	3.2834	4.0070	3.7291	3.2593	3.3872	3.1522	0.2522	0.8531	0.3071	1.3052	0.2553	3.4277	3.4893	3.4012
pos_1698	metab_1697	metab_1697	-	-	525.2258	7.4065	pos	-	-	-	-	-	-	0.0225181331737	4.0873	4.0600	3.9168	4.5720	4.4339	4.3584	3.0311	2.3812	2.1207	1.5693	1.7706	2.0492	4.1033	4.0838	4.0955
pos_1699	metab_1698	metab_1698	-	-	437.3733	7.3866	pos	-	-	-	-	-	-	0.12448899339500001	0.8712	2.2690	0.8862	1.6372	1.4660	0.8372	0.9001	2.2393	2.2642	2.2266	2.6233	2.5101	1.8001	1.7635	1.8670
pos_1700	metab_1699	metab_1699	-	-	840.5661	7.4065	pos	-	-	-	-	-	-	0.155013082564	2.1016	1.2801	0.7129	0.6740	1.4552	0.6677	1.9613	2.4080	2.3240	2.2374	2.3875	2.3021	1.5942	1.7269	1.6655
pos_1701	metab_1700	metab_1700	-	-	769.2402	7.4065	pos	-	-	-	-	-	-	0.208398179855	2.8858	2.4617	2.8220	2.6881	2.4238	2.5641	3.0157	2.4902	2.5975	2.5462	2.5074	2.4971	2.6372	2.7355	2.5559
pos_1702	metab_1701	metab_1701	-	-	221.1900	7.4263	pos	-	-	-	-	-	-	0.050950898184799996	1.9661	2.3338	2.3924	1.1586	2.2409	1.9299	1.9622	1.9948	2.7051	1.9721	1.3166	2.0656	2.0985	2.0972	2.1354
pos_1703	metab_1702	metab_1702	-	-	399.1587	7.4263	pos	-	-	-	-	-	-	0.07658413385639999	3.6277	2.9931	2.9698	3.5583	3.1080	3.3377	2.1130	0.3849	0.6393	0.1227	1.0070	0.7020	3.1982	3.2419	3.1776
pos_1704	metab_1703	metab_1703	-	-	567.1647	6.7742	pos	-	-	-	-	-	-	0.0337854429155	3.4004	3.2855	3.0857	3.3069	3.1847	3.2778	3.2318	3.1874	3.2949	3.2435	3.2047	3.1944	3.1721	3.1428	3.1580
pos_1705	metab_1704	metab_1704	-	-	759.2547	7.4263	pos	-	-	-	-	-	-	0.0910466002053	3.2819	3.3284	3.4521	3.2910	2.9337	3.3409	3.9602	1.0237	0.3148	0.2890	0.9421	0.2658	3.3308	3.3924	3.3212
pos_1706	metab_1705	metab_1705	-	-	995.3068	7.4263	pos	-	-	-	-	-	-	0.0847780289092	3.2566	3.3469	2.0136	3.2525	2.6740	2.9938	2.5536	2.1144	2.2213	2.1702	2.1316	2.1214	2.9218	2.9486	2.8751
pos_1708	metab_1707	metab_1707	-	-	447.1586	7.4358	pos	-	-	-	-	-	-	0.07590336534230001	3.2572	0.2313	3.7642	2.8991	2.2061	3.2213	2.9187	0.2800	0.7982	0.3075	1.3004	0.2833	3.0251	3.0763	3.0166
pos_1709	metab_1708	metab_1708	-	-	771.3117	7.4455	pos	-	-	-	-	-	-	0.131618721707	4.2657	4.2595	3.9746	4.1742	4.1696	4.0467	3.3688	2.3802	2.8643	1.4510	2.1291	2.0006	3.9927	4.0624	3.9507
pos_1710	metab_1709	metab_1709	-	-	373.1402	7.4550	pos	-	-	-	-	-	-	0.293144361873	1.7940	1.1825	0.4491	1.5304	1.6753	1.9306	1.6812	0.5173	1.3275	0.5862	2.0641	1.0821	1.5263	1.6892	1.4567
pos_1711	metab_1710	metab_1710	-	-	423.1792	7.4648	pos	-	-	-	-	-	-	0.0365111966513	2.2053	0.6070	0.9710	0.5766	0.6398	0.5707	2.9262	2.4608	3.4380	2.0121	3.4362	2.3943	2.0829	2.1138	2.0942
pos_1712	metab_1711	metab_1711	-	-	799.2793	7.4743	pos	-	-	-	-	-	-	0.17228366098099998	3.2502	3.1689	2.9693	3.1031	3.0121	3.0281	2.9057	0.7000	0.7881	0.7455	1.0234	0.7055	3.0178	3.1134	2.9697
pos_1713	Cyclododecanone	metab_1712	HMDB0031341	-	200.2004	7.4843	pos	M+NH4, M+ACN+H	C12H22O	-	66.2	-2.42140188511875	830-13-7	0.13166496011	3.1158	3.1884	3.1307	3.2293	3.1620	3.0079	3.4037	3.6902	3.4525	3.6213	3.6012	3.5729	3.2550	3.2349	3.1436
pos_1714	metab_1713	metab_1713	-	-	485.2319	7.4939	pos	-	-	-	-	-	-	0.27193201051800003	2.3072	1.4029	2.9758	0.9575	1.8648	1.9877	1.6374	1.0938	1.1936	1.1456	1.1096	1.1002	1.9884	2.1447	1.9260
pos_1715	metab_1714	metab_1714	-	-	967.3353	7.4843	pos	-	-	-	-	-	-	0.119801583495	3.4127	2.9250	3.7266	3.5069	2.9041	3.0800	3.3514	2.9707	3.0782	3.0268	2.9879	2.9776	3.1148	3.2007	3.1121
pos_1716	metab_1715	metab_1715	-	-	610.2567	7.4939	pos	-	-	-	-	-	-	0.09852545915110002	2.6107	1.1551	2.6154	1.9097	1.3988	1.1098	1.4382	1.2580	1.3602	1.3112	1.2743	1.2645	1.9761	2.0613	2.0230
pos_1717	metab_1716	metab_1716	-	-	278.2474	7.4939	pos	-	-	-	-	-	-	0.0366483299868	2.7306	2.6923	2.7052	2.7295	2.8513	2.5451	3.0967	3.3985	3.2727	3.2620	3.2494	3.2465	2.9436	2.9225	2.9539
pos_1718	metab_1717	metab_1717	-	-	336.2503	7.5134	pos	-	-	-	-	-	-	0.17976708921300003	2.8464	2.8791	2.7644	2.8303	3.5388	2.5086	2.1719	3.4947	4.1136	3.5331	3.0976	3.5822	3.1081	3.1370	2.9822
pos_1719	metab_1718	metab_1718	-	-	759.2246	7.5039	pos	-	-	-	-	-	-	0.0673459092719	3.6758	3.8408	3.6194	3.6064	3.5707	3.7706	3.5251	1.1633	1.5606	1.0189	1.9018	0.9439	3.6329	3.6822	3.6319
pos_1720	metab_1719	metab_1719	-	-	457.3666	7.5235	pos	-	-	-	-	-	-	0.190734334933	2.0381	2.2541	1.6163	1.9898	1.9960	2.0043	1.6320	1.9885	2.5438	2.7234	2.4809	2.9339	2.1245	2.1946	2.0275
pos_1721	metab_1720	metab_1720	-	-	263.2365	7.5235	pos	-	-	-	-	-	-	0.205277865526	1.5090	1.8854	1.2399	1.1941	2.7200	1.2276	1.8577	2.3836	3.1943	2.3595	2.1908	2.3251	2.0769	2.2056	2.2573
pos_1722	metab_1721	metab_1721	-	-	399.2501	7.5039	pos	-	-	-	-	-	-	0.0831457037237	2.8242	2.9541	2.7474	2.6795	3.0679	2.5199	3.2227	3.4142	3.4508	3.4105	3.3950	3.4271	2.9707	2.9903	3.0397
pos_1723	metab_1722	metab_1722	-	-	776.2614	7.4648	pos	-	-	-	-	-	-	0.0446076691622	3.6689	3.7467	3.7715	3.8716	3.7920	3.7270	3.5751	3.6608	3.7684	3.7169	3.6781	3.6678	3.6768	3.6967	3.7156
pos_1724	metab_1723	metab_1723	-	-	318.3000	7.5518	pos	-	-	-	-	-	-	0.024201304086599998	4.8650	4.8008	4.7860	4.8510	5.0589	4.7978	2.8392	3.1048	2.8120	2.9248	2.9173	2.8711	4.6535	4.6585	4.6382
pos_1728	metab_1727	metab_1727	-	-	771.2554	7.5613	pos	-	-	-	-	-	-	0.102309333178	2.1738	2.1542	2.6252	2.2268	1.7299	2.4859	2.7167	0.0003	0.4862	0.0004	0.0003	0.0003	2.2473	2.3348	2.2843
pos_1730	metab_1729	metab_1729	-	-	509.1594	7.5613	pos	-	-	-	-	-	-	0.021221923195799998	3.4200	3.9775	2.7861	3.5330	3.6613	3.7374	3.3788	2.3302	1.3781	1.0859	1.9381	1.7738	3.6391	3.6265	3.6445
pos_1731	metab_1730	metab_1730	-	-	493.1995	7.4648	pos	-	-	-	-	-	-	0.05639441816219999	3.4357	2.9856	3.6205	3.2238	3.0239	3.5030	3.3723	1.1522	1.2705	0.7042	1.1623	1.2151	3.3534	3.3996	3.3641
pos_1735	metab_1734	metab_1734	-	-	493.1641	7.5991	pos	-	-	-	-	-	-	0.006539279819270001	4.6617	3.9955	4.5295	4.4546	4.2642	4.4241	4.2695	2.6228	2.7147	2.3652	2.7687	2.4263	4.4128	4.4079	4.4079
pos_1736	metab_1735	metab_1735	-	-	759.2522	7.5991	pos	-	-	-	-	-	-	0.0627764574295	3.6578	3.8041	3.1948	3.5828	3.2521	3.8184	3.3395	0.3013	0.2742	0.2508	0.4830	0.2299	3.5378	3.5450	3.5874
pos_1737	metab_1736	metab_1736	-	-	523.2102	7.6181	pos	-	-	-	-	-	-	0.0759591606505	4.8390	4.9537	4.1667	4.3513	4.6480	4.8290	3.5780	3.5608	3.0652	2.9488	3.1004	3.0572	4.7399	4.7506	4.8006
pos_1738	metab_1737	metab_1737	-	-	419.1486	7.6181	pos	-	-	-	-	-	-	0.153207539013	3.3540	3.6226	3.0248	3.0532	3.2200	3.4442	2.8672	1.7017	0.9443	0.5662	1.2277	0.9554	3.2941	3.3263	3.4188
pos_1739	metab_1738	metab_1738	-	-	357.2617	7.6276	pos	-	-	-	-	-	-	0.0786285698647	1.1630	1.2181	0.9110	1.4931	2.2020	0.8616	2.3141	2.6258	2.6544	2.6110	2.6414	2.6199	1.9036	1.9016	1.9598
pos_1740	metab_1739	metab_1739	-	-	509.1932	7.6276	pos	-	-	-	-	-	-	0.10358761799499999	2.7617	3.0124	2.9790	2.8789	2.7490	3.1493	2.9607	0.9034	0.3724	0.3435	1.0338	1.5094	2.9378	2.9174	3.0018
pos_1742	metab_1741	metab_1741	-	-	495.2223	7.6373	pos	-	-	-	-	-	-	0.0636237379685	2.1097	2.5404	3.3810	3.3477	2.2895	2.9619	2.4424	0.0429	1.0862	0.0485	1.9119	0.2017	2.6421	2.6958	2.6824
pos_1743	metab_1742	metab_1742	-	-	479.1494	7.6276	pos	-	-	-	-	-	-	0.07317107649339999	2.3958	2.9623	2.0522	2.9191	2.7704	2.8411	2.9267	0.0009	0.0011	0.0010	0.0009	0.0009	2.5102	2.5695	2.5231
pos_1745	metab_1744	metab_1744	-	-	815.2743	7.4455	pos	-	-	-	-	-	-	0.0651534424982	2.7060	2.9134	2.6802	2.5009	2.4515	2.7397	3.0619	0.0323	0.0410	0.0366	0.0336	0.0857	2.6375	2.6721	2.6166
pos_1747	metab_1746	metab_1746	-	-	507.1434	7.4455	pos	-	-	-	-	-	-	0.16281867907400002	2.9445	2.5672	3.1884	2.7208	2.7086	2.7570	3.1112	0.6316	0.0279	0.4553	0.9879	0.0222	2.7761	2.8476	2.7060
pos_1748	metab_1747	metab_1747	-	-	796.5397	7.4263	pos	-	-	-	-	-	-	0.11096995443600001	2.2642	2.0865	0.7886	1.2742	2.0261	0.8952	2.4010	2.7291	2.7101	2.6571	2.7595	2.6763	2.0711	2.0745	1.9871
pos_1749	metab_1748	metab_1748	-	-	561.1812	7.6751	pos	-	-	-	-	-	-	0.0557536238236	3.1792	3.6492	2.0014	2.7211	2.9175	3.4665	2.4738	2.3716	0.7160	0.6749	2.2248	1.1754	3.2480	3.2796	3.2960
pos_1750	metab_1749	metab_1749	-	-	507.1433	7.6844	pos	-	-	-	-	-	-	0.036565171799699994	3.4905	3.1615	3.0864	3.2535	3.2583	3.3678	2.6531	0.9482	0.1685	0.5488	0.2186	0.4718	3.2005	3.2317	3.2120
pos_1751	metab_1750	metab_1750	-	-	965.3285	7.6844	pos	-	-	-	-	-	-	0.0649185069713	2.7689	2.3112	3.3556	2.7904	2.2553	1.8762	2.8168	2.0330	2.1397	2.0886	2.0501	2.0399	2.4486	2.4615	2.5017
pos_1752	metab_1751	metab_1751	-	-	361.2342	7.6941	pos	-	-	-	-	-	-	0.116445140856	0.9927	2.1063	1.9188	1.8226	2.3515	1.2611	2.2021	2.5839	2.6721	2.5977	2.6220	2.5552	2.0664	1.9991	2.0996
pos_1753	metab_1752	metab_1752	-	-	791.2528	7.6941	pos	-	-	-	-	-	-	0.0523049207472	3.2499	3.3294	3.4489	3.4971	3.3967	3.3105	3.1071	3.1928	3.3003	3.2489	3.2100	3.1997	3.2043	3.2341	3.2493
pos_1754	metab_1753	metab_1753	-	-	604.4038	7.6941	pos	-	-	-	-	-	-	0.20486705917	1.9227	1.8042	1.8036	1.8131	2.2968	1.5100	2.3409	2.6467	2.6609	2.6620	2.6360	2.6495	1.9494	2.1120	2.1152
pos_1755	metab_1754	metab_1754	-	-	401.1741	7.7036	pos	-	-	-	-	-	-	0.171963167518	2.6464	2.8647	0.6816	2.4609	2.5688	3.2570	1.1919	0.9464	1.0748	0.5782	2.0966	0.5426	2.6196	2.6385	2.7522
pos_1759	N,N-dimethyl-Safingol	metab_1758	LMSP01080056	-	330.3363	7.7233	pos	M+H, M+2Na-H	C20H43NO2	66.3	-	-1.1395670068316202	-	0.0503653807855	3.8764	3.9852	3.4121	3.7731	3.6053	3.2138	3.4454	4.0312	3.8150	4.0176	3.8340	3.7535	3.5509	3.5649	3.5935
pos_1760	metab_1759	metab_1759	-	-	565.3334	7.7233	pos	-	-	-	-	-	-	0.296410481772	2.1289	2.1684	1.4123	1.2914	2.2619	1.2838	2.2547	2.5119	2.5864	2.5879	2.4138	2.5253	1.8210	1.8526	2.0429
pos_1762	metab_1761	metab_1761	-	-	437.1950	7.7333	pos	-	-	-	-	-	-	0.27575488616599997	1.9119	1.3910	1.3986	1.3518	1.4324	1.3442	3.1707	2.5175	3.2540	1.7785	3.3735	2.5013	1.9021	1.8744	2.0809
pos_1763	metab_1762	metab_1762	-	-	388.3055	7.7429	pos	-	-	-	-	-	-	0.0335377160314	2.0417	2.6768	2.5329	2.8714	3.3474	2.4209	0.0595	0.9736	0.9700	1.1326	0.4634	1.1044	2.4507	2.4700	2.4418
pos_1765	metab_1764	metab_1764	-	-	771.2540	7.7333	pos	-	-	-	-	-	-	0.136998213322	2.8286	2.5237	2.9547	2.7596	2.6357	2.6656	2.6657	0.0927	0.1155	0.1041	0.0961	0.0940	2.6187	2.7382	2.6979
pos_1767	metab_1766	metab_1766	-	-	207.0317	7.7628	pos	-	-	-	-	-	-	0.265607394429	0.4332	0.4391	0.4442	0.4135	0.7905	0.4086	1.1367	1.7805	1.5920	1.7756	1.5331	1.8010	2.5562	2.3928	2.3478
pos_1768	metab_1767	metab_1767	-	-	297.0818	7.7429	pos	-	-	-	-	-	-	0.291909736315	2.4854	2.4295	2.0615	2.2564	2.5705	2.2109	2.6643	2.8730	2.8242	2.8386	2.7651	2.8940	3.5978	3.4312	3.3600
pos_1769	metab_1768	metab_1768	-	-	563.1823	7.7628	pos	-	-	-	-	-	-	0.269739285066	1.3782	0.8333	0.8400	2.0848	2.4407	1.7099	0.8538	0.9285	1.0247	0.9784	0.9437	0.9346	1.2972	1.4497	1.5307
pos_1770	metab_1769	metab_1769	-	-	256.1047	7.7728	pos	-	-	-	-	-	-	0.10883924719100001	2.0683	2.2756	1.8400	2.5105	2.5943	2.3611	1.6029	0.5376	0.6166	0.5782	0.5499	1.0036	2.1216	2.1562	2.2135
pos_1771	(E)-2'-Geranyl-3',4',7-trihydroxyflavanone	metab_1770	HMDB0040317	-	409.2002	7.7333	pos	M+H, M+Na	C25H28O5	-	63.9	-1.7180538191526002	113866-90-3	0.0119336351238	3.6431	0.0339	0.0345	2.5677	2.1791	2.2209	3.1570	2.9694	3.6041	3.0886	4.5636	3.2037	3.0500	3.0498	3.0589
pos_1773	metab_1772	metab_1772	-	-	276.2317	7.7824	pos	-	-	-	-	-	-	0.024957877848900002	2.7292	2.7344	2.6043	2.8561	2.7500	2.5417	3.0720	3.4640	3.1032	3.3170	3.3104	3.2945	2.8492	2.8363	2.8278
pos_1774	7-Hydroxy-2-methylisoflavone	metab_1773	HMDB0033979;LMPK12050001	-	285.1113	7.8024	pos	M+CH3OH+H, 2M+H	C16H12O3	-	54.8	-3.1499046636002404	2859-88-3	0.0277846976908	2.0223	2.6543	2.4066	1.4279	1.2299	1.6392	1.4917	2.1918	1.9465	1.6583	1.1399	1.4635	2.1064	2.1265	2.1280
pos_1775	metab_1774	metab_1774	-	-	319.1173	7.8024	pos	-	-	-	-	-	-	0.0732997688485	2.1839	2.7545	3.1050	1.5061	1.7341	1.2602	2.8764	2.4108	2.1240	1.7722	1.4280	1.4537	2.3972	2.4035	2.4540
pos_1776	metab_1775	metab_1775	-	-	537.2264	7.8024	pos	-	-	-	-	-	-	0.122581470403	2.8157	3.1442	2.7810	3.0220	3.3455	2.6819	2.8789	2.9747	2.5591	2.5363	2.1390	2.2994	2.8642	2.8858	2.9628
pos_1777	Sphinganine	metab_1776	LMSP01020001;HMDB0000269	C00836	302.3049	7.8126	pos	M+H-H2O, M+H	C18H39NO2	68.6	-	-1.3997665793960905	764-22-7	0.0195842008081	3.5099	3.1382	4.2999	3.3849	3.4376	3.7173	1.8321	2.1273	2.0703	1.7920	2.0317	1.9335	3.6381	3.6437	3.6270
pos_1778	metab_1777	metab_1777	-	-	746.3056	7.8024	pos	-	-	-	-	-	-	0.04405433305869999	3.0739	2.4087	3.4140	3.3824	3.1064	3.1913	2.3803	0.6736	1.2795	0.5607	0.5329	0.5257	3.0020	3.0372	3.0336
pos_1781	metab_1780	metab_1780	-	-	717.2799	7.8275	pos	-	-	-	-	-	-	0.046154960430199996	3.7558	2.7668	4.1521	3.5611	3.1523	3.2271	2.6914	0.4177	2.2441	0.6753	1.4789	0.4220	3.5722	3.5969	3.6121
pos_1782	metab_1781	metab_1781	-	-	425.2139	7.8466	pos	-	-	-	-	-	-	0.0426831721664	2.6574	2.6283	2.2979	2.5346	2.9125	2.3788	2.9094	3.1253	3.1388	3.1043	3.1410	3.1133	2.7117	2.7487	2.7306
pos_1783	metab_1782	metab_1782	-	-	544.2468	7.8466	pos	-	-	-	-	-	-	0.101648830005	2.4640	0.9628	2.1209	0.0139	1.9941	1.0601	2.0043	0.7520	0.9388	0.0590	0.0014	0.0325	2.7044	2.7214	2.7861
pos_1784	metab_1783	metab_1783	-	-	703.3030	7.8561	pos	-	-	-	-	-	-	0.00503673128503	3.0731	1.1468	3.9909	3.0001	2.3543	2.2442	1.2686	1.2494	1.5007	1.3026	1.6357	1.2560	3.2757	3.2801	3.2785
pos_1785	metab_1784	metab_1784	-	-	783.2317	7.8561	pos	-	-	-	-	-	-	0.0603575318744	3.1178	3.0310	2.8585	3.0774	3.0206	3.1238	2.9322	0.0777	0.0972	0.0874	0.0805	0.0788	2.9564	3.0063	2.9973
pos_1788	metab_1787	metab_1787	-	-	534.3571	7.8658	pos	-	-	-	-	-	-	0.09362205010130001	1.3839	2.6389	0.1436	0.9886	2.1723	2.2200	0.1482	2.3467	2.3011	2.9586	1.9791	2.0880	1.8307	1.7806	1.7527
pos_1789	metab_1788	metab_1788	-	-	523.1765	7.8851	pos	-	-	-	-	-	-	0.053096954796599996	2.9831	3.7791	3.2319	2.9300	3.3214	3.3286	2.9135	2.5793	2.2147	2.0867	1.5928	1.5852	3.2712	3.2850	3.3159
pos_1790	metab_1789	metab_1789	-	-	521.2283	7.8851	pos	-	-	-	-	-	-	0.035565796358	2.4386	2.2663	3.4036	1.4728	2.1820	2.2226	2.4245	0.5051	0.2121	0.1929	0.1794	0.1759	2.7797	2.7811	2.8069
pos_1791	metab_1790	metab_1790	-	-	322.2685	7.8948	pos	-	-	-	-	-	-	0.17670451812	1.8049	1.4036	0.9251	0.9111	2.1814	0.9930	1.9467	2.3617	2.5293	2.3210	2.2326	2.3067	1.7866	1.7543	1.8940
pos_1792	metab_1791	metab_1791	-	-	678.4767	7.8948	pos	-	-	-	-	-	-	0.175911254901	2.1966	1.9587	1.3258	1.2208	2.4720	1.5841	2.1718	2.9364	3.0193	2.6217	3.3157	2.6706	2.1996	2.1652	2.3063
pos_1793	metab_1792	metab_1792	-	-	568.3622	7.8948	pos	-	-	-	-	-	-	0.055020039164199994	2.0679	2.7674	2.0145	1.7298	2.0881	2.1524	0.0020	0.0025	0.6132	0.5354	0.0026	0.0025	2.0049	2.0520	2.0353
pos_1794	metab_1793	metab_1793	-	-	494.2191	7.9049	pos	-	-	-	-	-	-	0.038319148983400005	3.2916	2.3592	3.4656	3.6368	3.2373	3.5198	2.6216	0.4603	0.5335	0.4978	0.4716	0.4648	3.2406	3.2556	3.2737
pos_1795	metab_1794	metab_1794	-	-	789.2807	7.9049	pos	-	-	-	-	-	-	0.038066717854199995	3.3955	3.6130	3.1609	3.1532	2.9756	3.6036	3.1484	3.0422	3.1497	3.0983	3.0594	3.0491	3.2852	3.3113	3.3163
pos_1796	metab_1795	metab_1795	-	-	566.3469	7.9147	pos	-	-	-	-	-	-	0.114797845037	2.0904	2.6977	1.1602	1.8367	1.5273	2.1401	1.4122	1.3348	1.1179	1.7250	1.0829	1.3379	1.8552	1.9449	1.9424
pos_1797	metab_1796	metab_1796	-	-	463.1897	7.9354	pos	-	-	-	-	-	-	0.027714893369900004	2.4798	2.0411	3.0575	2.1479	1.9998	2.6629	2.4981	0.5290	0.2974	0.0015	1.9254	0.2279	2.4914	2.5136	2.4950
pos_1798	metab_1797	metab_1797	-	-	549.1902	7.9354	pos	-	-	-	-	-	-	0.131215072229	2.1331	2.1780	2.3866	1.7573	1.7976	2.5353	1.4016	1.4842	1.5887	1.5387	1.5010	1.4910	2.0146	2.1063	2.1239
pos_1799	metab_1798	metab_1798	-	-	509.2298	7.9354	pos	-	-	-	-	-	-	0.13905605669	2.7479	2.2577	2.5235	2.4414	2.9305	2.5903	2.9357	0.0050	0.5755	0.2482	0.0052	0.0050	2.5372	2.5506	2.6442
pos_1801	metab_1800	metab_1800	-	-	983.3349	7.9049	pos	-	-	-	-	-	-	0.0566661591089	3.5501	3.0956	4.2064	3.5004	3.2612	3.4064	2.8692	2.9548	3.0623	3.0109	2.9720	2.9617	3.4365	3.4738	3.4839
pos_1802	metab_1801	metab_1801	-	-	955.3441	7.9463	pos	-	-	-	-	-	-	0.034936364750000004	2.2147	0.9364	3.0718	2.0553	1.5945	2.1564	2.0251	1.0347	1.1334	1.0860	1.0504	1.0410	2.1964	2.2140	2.1840
pos_1803	metab_1802	metab_1802	-	-	443.3507	7.9564	pos	-	-	-	-	-	-	0.08810484703980001	1.9747	2.1550	1.6249	1.9011	2.3891	2.1681	1.1898	2.6295	2.7747	3.0256	2.5301	3.0250	2.1759	2.2001	2.2496
pos_1804	metab_1803	metab_1803	-	-	951.3152	7.9564	pos	-	-	-	-	-	-	0.113447905796	2.4338	1.8068	2.8551	2.5723	2.0310	2.1849	1.7031	1.7873	1.8934	1.8426	1.8043	1.7942	2.2041	2.2999	2.2796
pos_1805	metab_1804	metab_1804	-	-	799.2833	7.9049	pos	-	-	-	-	-	-	0.052826684327999994	3.4346	3.3611	3.7194	3.1547	3.1652	3.2677	3.3434	2.6820	2.8554	2.3265	2.3102	1.9444	3.3195	3.3461	3.3007
pos_1806	metab_1805	metab_1805	-	-	364.2818	7.9674	pos	-	-	-	-	-	-	0.111148122076	2.4213	2.5226	1.9574	2.4903	3.2124	2.0618	3.0377	3.3212	3.6742	3.1846	3.2650	3.1164	2.8267	2.8513	2.7560
pos_1807	metab_1806	metab_1806	-	-	759.2301	7.9674	pos	-	-	-	-	-	-	0.0354589784655	3.5223	3.6154	3.1871	3.4772	3.4371	3.5473	3.2534	0.2299	0.1388	0.1253	0.1159	0.1135	3.3559	3.3867	3.3717
pos_1808	metab_1807	metab_1807	-	-	393.2056	7.9776	pos	-	-	-	-	-	-	0.0143044560877	3.1072	0.4757	0.4809	2.4088	1.7320	1.9466	2.6697	2.6151	3.0543	2.5090	3.9866	2.6688	2.5781	2.5813	2.5693
pos_1809	metab_1808	metab_1808	-	-	471.3463	7.9776	pos	-	-	-	-	-	-	0.059550233898900004	2.3483	1.7928	2.5853	2.2649	2.3887	2.3866	1.7393	2.4938	2.8080	2.8966	2.5003	2.7200	2.2202	2.2645	2.2211
pos_1810	metab_1809	metab_1809	-	-	534.3573	7.9776	pos	-	-	-	-	-	-	0.035979439392	1.8391	2.9195	0.7309	1.7741	1.9728	2.5808	2.2207	2.5773	2.6126	2.6190	2.4772	2.5869	2.2561	2.2670	2.2866
pos_1811	metab_1810	metab_1810	-	-	308.2944	7.9886	pos	-	-	-	-	-	-	0.0620909281664	3.1590	3.1420	2.8911	3.1475	3.8853	3.1078	3.2193	3.4846	4.1845	3.3974	3.3419	3.3406	3.3971	3.4217	3.4508
pos_1812	metab_1811	metab_1811	-	-	372.3469	7.9776	pos	-	-	-	-	-	-	0.0922057322516	2.5195	2.6209	2.2958	2.3603	2.8416	2.3389	2.8068	3.0565	3.1794	3.0308	2.9593	3.0253	2.6180	2.6535	2.6974
pos_1813	metab_1812	metab_1812	-	-	467.3503	7.9986	pos	-	-	-	-	-	-	0.20727832068799998	2.0467	1.3434	2.2639	1.2372	2.0813	1.6049	1.2524	2.4182	2.7920	2.6528	2.1222	2.7105	1.9551	1.8028	1.9780
pos_1815	metab_1814	metab_1814	-	-	452.3005	8.0096	pos	-	-	-	-	-	-	0.0509930163079	2.2231	1.9394	2.3804	2.3438	2.1279	2.2801	1.2221	2.2961	2.3808	2.5293	2.3373	2.1362	2.0082	1.9671	1.9758
pos_1816	metab_1815	metab_1815	-	-	493.1650	8.0198	pos	-	-	-	-	-	-	0.0593606596619	3.6117	3.5911	3.6595	2.8697	2.4752	3.8873	2.8107	1.2367	0.7301	0.6887	1.1113	1.2090	3.4642	3.4680	3.5099
pos_1817	metab_1816	metab_1816	-	-	793.2992	8.0198	pos	-	-	-	-	-	-	0.06704494004980001	2.8296	2.2429	2.3439	2.6860	1.8818	3.4827	2.0177	1.9476	2.0541	2.0031	1.9646	1.9545	2.6879	2.7234	2.7460
pos_1819	metab_1818	metab_1818	-	-	409.3825	8.0301	pos	-	-	-	-	-	-	0.27137885178300003	4.7199	4.0929	5.0980	4.0321	3.6163	4.6275	1.5340	1.2620	1.0017	1.2474	0.4447	2.0154	4.3258	4.4183	4.1745
pos_1820	metab_1819	metab_1819	-	-	507.3327	8.0301	pos	-	-	-	-	-	-	0.145049740565	2.2523	2.2187	1.1078	1.8457	2.4778	1.3297	2.4397	3.2654	3.2958	3.1231	3.2586	3.2564	2.3313	2.2437	2.3697
pos_1821	metab_1820	metab_1820	-	-	450.3210	8.0301	pos	-	-	-	-	-	-	0.25295680896899997	0.9535	2.1745	0.3033	1.5798	2.4371	1.7500	0.4613	2.0427	2.0066	2.6612	1.5774	1.6579	1.4486	1.4826	1.2695
pos_1823	metab_1822	metab_1822	-	-	465.2048	8.0396	pos	-	-	-	-	-	-	0.10260095537799999	2.3816	0.7037	3.3883	2.2717	0.0673	2.0156	2.9402	1.6750	2.0600	0.0872	2.5036	1.4526	2.6600	2.7485	2.6998
pos_1824	metab_1823	metab_1823	-	-	715.2641	8.0396	pos	-	-	-	-	-	-	0.09526761551789999	2.9832	2.4666	3.4801	3.0603	2.5099	3.0360	2.3554	0.0406	0.7350	0.4273	0.0422	0.5545	2.7800	2.8106	2.8610
pos_1825	metab_1824	metab_1824	-	-	217.1969	8.0494	pos	-	-	-	-	-	-	0.263830564482	2.6095	1.8241	3.0099	2.1920	1.4957	2.1264	1.7338	2.1890	2.4530	2.1312	2.1870	2.3696	1.8848	2.0746	2.1169
pos_1828	metab_1827	metab_1827	-	-	455.3507	8.0589	pos	-	-	-	-	-	-	0.206373641038	1.5456	1.4339	1.1960	2.2331	2.4226	2.1543	2.0202	2.4492	2.8842	3.0059	2.7453	2.8950	2.1264	2.2996	2.1917
pos_1829	metab_1828	metab_1828	-	-	463.3030	8.0589	pos	-	-	-	-	-	-	0.17278299030400002	1.8338	1.8514	0.7328	1.8074	2.3808	0.9028	2.3487	2.9007	2.9257	2.7534	3.0207	2.7631	1.9807	1.9322	2.0752
pos_1830	metab_1829	metab_1829	-	-	499.2813	8.0687	pos	-	-	-	-	-	-	0.0222591373397	3.2079	2.6198	3.3959	2.5666	1.0332	3.0228	1.9212	2.6425	2.2161	2.1459	2.6149	2.2679	2.9174	2.9263	2.9070
pos_1833	metab_1832	metab_1832	-	-	390.3207	8.0782	pos	-	-	-	-	-	-	0.132661894864	2.5912	3.2410	3.3781	3.1744	3.7779	2.9292	1.0718	2.1637	2.2796	2.1384	1.9136	1.9625	3.0390	3.0517	2.9420
pos_1834	metab_1833	metab_1833	-	-	701.3699	8.0881	pos	-	-	-	-	-	-	0.034378731383	0.9767	1.6984	0.9921	0.9485	1.0238	0.9414	3.7591	3.2941	3.0179	2.9779	3.4067	2.6082	2.2640	2.2787	2.2490
pos_1835	metab_1834	metab_1834	-	-	810.4562	8.0881	pos	-	-	-	-	-	-	0.257247747913	2.4950	1.8991	3.2325	2.6497	1.9475	2.5100	1.9228	2.0076	2.1142	2.0632	2.0247	2.0145	1.9275	2.0353	2.1499
pos_1837	metab_1836	metab_1836	-	-	719.2963	8.0976	pos	-	-	-	-	-	-	0.140296563073	1.4358	0.1596	3.1099	1.4927	0.9318	1.2147	1.3681	1.9684	0.2386	0.9401	0.2027	0.1989	2.2699	2.2202	2.3398
pos_1838	metab_1837	metab_1837	-	-	461.1742	8.1076	pos	-	-	-	-	-	-	0.04314832878430001	3.4561	4.0032	4.3477	3.7127	3.6689	4.2088	3.7965	1.8302	1.9611	1.3735	1.3570	1.9963	3.7566	3.7935	3.7704
pos_1839	metab_1838	metab_1838	-	-	465.2484	8.1076	pos	-	-	-	-	-	-	0.237783716982	1.6026	1.7606	1.1673	1.7342	1.8126	1.1147	1.7400	2.6281	2.4407	2.2512	2.5514	2.6213	1.9136	2.0057	1.7979
pos_1840	metab_1839	metab_1839	-	-	406.3154	8.1076	pos	-	-	-	-	-	-	0.161711565881	1.8695	2.1980	2.0186	2.2167	2.5129	1.2175	1.2863	1.7971	2.5839	1.5019	2.5809	1.3747	1.8127	1.8810	1.7420
pos_1841	metab_1840	metab_1840	-	-	531.2132	8.1172	pos	-	-	-	-	-	-	0.162279774564	2.3002	1.8808	3.0593	2.0848	2.7001	1.9978	3.5111	0.1495	1.1388	0.0218	0.1851	0.5543	2.5803	2.6200	2.7139
pos_1842	metab_1841	metab_1841	-	-	493.2001	8.1274	pos	-	-	-	-	-	-	0.07145975413649999	3.0630	2.7430	3.1440	3.0293	2.9648	2.9682	2.6789	0.4627	0.3392	0.3121	0.2926	0.2876	3.0244	3.0344	3.0814
pos_1843	metab_1842	metab_1842	-	-	605.4224	8.1274	pos	-	-	-	-	-	-	0.21275416061799998	1.9191	2.0276	1.1914	1.9003	2.2791	1.1384	2.3036	2.6918	2.6314	2.4970	2.6417	2.6449	2.1515	2.0527	2.2384
pos_1844	metab_1843	metab_1843	-	-	331.2236	8.1371	pos	-	-	-	-	-	-	0.24128462886	1.6264	1.2327	0.2756	1.2320	1.5716	0.2499	1.9601	2.1990	2.6707	2.0574	2.5034	2.0496	1.6612	1.7257	1.5149
pos_1845	metab_1844	metab_1844	-	-	214.1797	8.1371	pos	-	-	-	-	-	-	0.0859730286744	2.4390	2.2064	1.5597	1.5124	1.7438	1.8743	1.7371	1.6590	2.8819	1.9505	1.9640	2.8481	2.0391	2.0426	2.1035
pos_1846	metab_1845	metab_1845	-	-	746.3036	8.1371	pos	-	-	-	-	-	-	0.06900989048100001	2.8716	2.0643	2.8674	3.1532	2.5990	2.7060	1.4663	0.3026	0.3599	0.3317	0.8516	0.3061	2.5819	2.5438	2.6034
pos_1848	metab_1847	metab_1847	-	-	485.3607	8.1474	pos	-	-	-	-	-	-	0.05853340508359999	2.4981	2.3985	1.9771	2.4813	2.7647	2.4134	2.3190	3.1946	3.3772	3.2967	3.0831	3.3511	2.6301	2.6570	2.6809
pos_1849	metab_1848	metab_1848	-	-	561.3934	8.1574	pos	-	-	-	-	-	-	0.100226189329	2.1779	2.2419	1.8245	2.1212	2.4742	1.8534	2.4896	2.8430	3.0877	2.6588	2.7338	2.8320	2.3312	2.3525	2.4132
pos_1850	metab_1849	metab_1849	-	-	771.2576	8.1574	pos	-	-	-	-	-	-	0.232006812456	1.9596	1.7260	1.6308	1.9720	1.8973	2.0315	2.0609	2.4670	0.5623	2.0319	0.6950	0.4917	1.8804	2.0178	1.8333
pos_1851	metab_1850	metab_1850	-	-	712.4194	8.1574	pos	-	-	-	-	-	-	0.210443010968	1.4174	0.1495	2.6403	1.4283	1.3279	0.0039	1.2452	0.0056	0.0071	0.0063	0.0058	0.0057	1.2840	1.3296	1.4480
pos_1852	metab_1851	metab_1851	-	-	760.3233	8.1681	pos	-	-	-	-	-	-	0.038350037195	3.1947	3.4495	3.2516	3.4318	3.6075	3.1289	2.3400	1.7167	1.8224	1.7718	1.8152	1.7235	3.2419	3.2316	3.2640
pos_1853	metab_1852	metab_1852	-	-	478.2923	8.1681	pos	-	-	-	-	-	-	0.0717012108374	2.3370	0.9008	1.3716	0.6137	0.6787	1.0442	3.3838	3.3826	3.2184	3.1791	3.4966	3.1207	2.7274	2.7516	2.6895
pos_1854	metab_1853	metab_1853	-	-	283.2628	8.1781	pos	-	-	-	-	-	-	0.124955500449	1.6973	1.8720	1.6261	1.4840	2.6238	1.2413	1.9013	2.1566	2.0806	1.6458	2.4362	2.0450	1.9117	1.8904	1.8070
pos_1855	metab_1854	metab_1854	-	-	673.4225	8.1781	pos	-	-	-	-	-	-	0.084834292608	1.1622	0.3295	2.4407	2.2337	2.1259	0.9857	0.3424	1.4958	2.1006	0.4254	1.7660	0.5195	1.3919	1.3492	1.3226
pos_1857	metab_1856	metab_1856	-	-	536.3429	8.1889	pos	-	-	-	-	-	-	0.17453775479000003	2.0464	2.7532	2.3632	2.0737	2.3298	2.1495	1.6728	2.4983	2.5617	2.9860	2.4248	2.4566	2.1030	2.2047	2.0628
pos_1858	metab_1857	metab_1857	-	-	294.2424	8.1989	pos	-	-	-	-	-	-	0.039456909600400006	2.6853	2.5766	2.5830	2.7867	2.4175	2.5788	2.8358	3.3421	2.8268	3.0152	3.2220	3.0065	2.7624	2.7442	2.7282
pos_1859	metab_1858	metab_1858	-	-	521.1934	8.1989	pos	-	-	-	-	-	-	0.260213313544	2.2366	2.3381	1.4240	2.0657	2.0067	2.0925	2.3802	0.5372	0.6162	0.5778	0.5496	0.5422	1.8442	1.8967	2.0504
pos_1860	metab_1859	metab_1859	-	-	773.2657	8.1989	pos	-	-	-	-	-	-	0.0293750376547	2.6253	2.8770	2.2173	2.3451	2.4883	2.8246	2.1271	1.1149	1.2151	1.1669	1.1308	1.1213	2.4752	2.4952	2.4719
pos_1861	metab_1860	metab_1860	-	-	853.2990	8.1989	pos	-	-	-	-	-	-	0.061425823845600004	1.3591	1.5494	2.2519	1.9551	1.4980	0.9375	0.2786	0.3213	0.3809	0.3516	0.3304	0.3250	1.6638	1.6188	1.6199
pos_1862	metab_1861	metab_1861	-	-	551.2045	8.2097	pos	-	-	-	-	-	-	0.185872900614	1.9405	2.9127	0.6351	1.4324	1.4496	2.8502	0.9869	0.7153	0.8041	0.7612	0.7293	0.7209	2.3469	2.3375	2.4753
pos_1863	metab_1862	metab_1862	-	-	701.2767	8.2097	pos	-	-	-	-	-	-	0.0895044541946	2.1115	1.6614	2.9548	1.7510	1.3273	1.7648	2.3711	0.4751	0.5496	0.5133	1.6880	0.6063	2.2631	2.3212	2.3386
pos_1864	metab_1863	metab_1863	-	-	967.3113	8.2097	pos	-	-	-	-	-	-	0.09689211786589999	2.8790	2.4854	3.0027	2.9890	2.6666	2.6049	2.0059	2.0909	2.1977	2.1466	2.1080	2.0978	2.6336	2.7178	2.6861
pos_1865	metab_1864	metab_1864	-	-	703.4733	8.2197	pos	-	-	-	-	-	-	0.159159967794	1.4846	1.9368	1.5012	2.1864	2.9621	1.7435	1.8918	2.1364	3.4652	2.6465	2.6876	2.6356	2.2424	2.3345	2.3816
pos_1866	metab_1865	metab_1865	-	-	623.2057	8.2197	pos	-	-	-	-	-	-	0.08157752219719999	2.1601	2.7224	2.4063	2.4757	2.4835	2.2691	1.4614	0.5937	0.6763	0.6362	1.5049	0.5989	2.3774	2.4057	2.4471
pos_1867	metab_1866	metab_1866	-	-	439.2446	8.2307	pos	-	-	-	-	-	-	0.109571852601	0.8263	1.5755	1.8886	0.8533	1.4641	0.0239	2.0548	0.7098	0.0431	0.9496	0.0353	0.0564	1.1938	1.2158	1.1282
pos_1868	metab_1867	metab_1867	-	-	483.3455	8.2307	pos	-	-	-	-	-	-	0.06377925953130001	2.0925	1.8891	1.0758	1.8012	2.3855	1.0240	2.4050	2.9836	3.1909	3.1014	2.7915	3.1583	2.1794	2.2157	2.2341
pos_1869	metab_1868	metab_1868	-	-	358.3676	8.2407	pos	-	-	-	-	-	-	0.0574034788175	3.9933	4.2095	3.3208	3.7746	3.6421	3.3791	3.4729	4.3042	3.9866	3.9532	4.0503	3.9474	3.7768	3.7909	3.8248
pos_1870	metab_1869	metab_1869	-	-	566.3822	8.2197	pos	-	-	-	-	-	-	0.054878308473100004	2.1253	2.6496	0.9506	0.9076	1.0499	1.3635	0.9649	1.0421	1.1410	1.0934	1.0578	1.0485	2.0789	2.1197	2.1213
pos_1871	metab_1870	metab_1870	-	-	429.3181	8.2614	pos	-	-	-	-	-	-	0.020975937500800002	2.3222	2.3344	1.9513	2.0803	2.5459	1.8063	2.4954	2.7522	2.6274	2.5744	2.6951	2.6538	2.3350	2.3170	2.3282
pos_1872	metab_1871	metab_1871	-	-	705.2827	8.2516	pos	-	-	-	-	-	-	0.125722965911	2.2190	0.6033	3.2250	1.5450	0.6360	1.8637	1.5204	0.6881	0.7757	0.7333	0.7019	0.6936	2.5490	2.5955	2.6569
pos_1873	metab_1872	metab_1872	-	-	307.2237	8.2814	pos	-	-	-	-	-	-	0.20710329167	0.7992	0.8071	0.8137	1.8084	1.6038	0.7661	0.8273	1.7491	3.0395	1.0124	2.9556	1.6893	1.8425	1.9636	1.7976
pos_1874	2-Linoleoyl Glycerol	metab_1873	-	-	355.2837	8.2516	pos	M+H-H2O, M+H	C21H38O4	66.5	-	-1.53737876680569	-	0.014307256639100001	2.1586	0.6621	0.6682	0.6304	0.6961	0.6243	2.9887	3.4149	2.7980	2.8656	3.6475	2.7924	2.5762	2.5663	2.5649
pos_1875	metab_1874	metab_1874	-	-	663.4879	8.2717	pos	-	-	-	-	-	-	0.0837171490122	2.0129	1.8321	1.6523	1.9642	3.2501	1.5969	1.9694	2.2233	3.5557	2.4173	2.1197	2.0574	2.4158	2.4275	2.3582
pos_1876	metab_1875	metab_1875	-	-	733.2759	8.2097	pos	-	-	-	-	-	-	0.028426896329099997	3.4073	2.8597	4.0826	3.7112	3.4545	3.7139	2.9957	0.3619	0.4260	0.3946	0.4713	0.3659	3.5062	3.5304	3.5228
pos_1878	metab_1877	metab_1877	-	-	444.1588	8.2097	pos	-	-	-	-	-	-	0.19795939211599997	1.9050	0.9193	0.9262	0.9810	1.3424	1.9089	0.9404	1.0171	1.1154	1.0681	1.0327	1.0234	2.0120	1.8535	1.8950
pos_1879	metab_1878	metab_1878	-	-	637.1841	8.1989	pos	-	-	-	-	-	-	0.0621279820038	1.8227	2.1290	2.3662	2.4890	2.6086	1.7678	0.3782	0.6057	0.5008	0.4662	0.4410	0.4345	1.9948	1.9825	2.0331
pos_1880	metab_1879	metab_1879	-	-	554.3828	8.3156	pos	-	-	-	-	-	-	0.0844835208578	4.5521	3.5848	5.2248	5.1191	4.6652	5.0026	1.7767	2.3003	2.6896	3.0357	2.4605	2.4759	4.4483	4.4432	4.3807
pos_1881	metab_1880	metab_1880	-	-	687.2364	8.3254	pos	-	-	-	-	-	-	0.0842162384183	3.2570	0.7774	3.6766	3.0626	2.7957	1.9810	1.4159	0.8705	2.0474	0.9993	0.8855	0.8766	3.0940	3.1157	3.1644
pos_1882	metab_1881	metab_1881	-	-	684.2727	8.3349	pos	-	-	-	-	-	-	0.0792816986757	3.1853	2.8710	2.3030	3.0266	2.5839	3.0448	1.9747	0.0019	0.0025	0.0022	0.0020	0.0020	3.0012	3.0388	3.0702
pos_1883	metab_1882	metab_1882	-	-	278.2474	8.3447	pos	-	-	-	-	-	-	0.017449379587	4.3572	4.3368	4.2754	4.4025	4.2385	4.3015	4.5639	4.8085	4.4621	4.6623	4.6780	4.6439	4.3926	4.4059	4.3930
pos_1884	metab_1883	metab_1883	-	-	371.1007	8.3542	pos	-	-	-	-	-	-	0.23981255366700002	2.9959	3.0014	2.9155	2.8744	3.0927	2.8999	3.1489	3.2746	3.2104	3.2410	3.1874	3.2025	3.8308	3.6844	3.6401
pos_1885	metab_1884	metab_1884	-	-	374.3623	8.3542	pos	-	-	-	-	-	-	0.204255110676	2.6641	2.7275	1.5776	1.7861	2.3210	1.7009	2.5330	3.1060	2.8878	2.6460	2.7604	2.7871	2.3901	2.3697	2.5252
pos_1887	metab_1886	metab_1886	-	-	687.2382	8.1989	pos	-	-	-	-	-	-	0.0280710528654	3.1309	1.6860	3.5386	2.9344	2.7502	2.6257	2.1802	0.1208	1.4752	0.1351	0.1251	0.1225	3.0049	3.0167	3.0292
pos_1888	metab_1887	metab_1887	-	-	629.3427	8.1989	pos	-	-	-	-	-	-	0.05462017138619999	2.0172	1.5905	2.3180	1.9021	2.1592	1.8468	0.3287	0.3075	0.3654	0.3369	0.3640	0.3110	1.7071	1.7529	1.7393
pos_1889	metab_1888	metab_1888	-	-	822.4907	8.3931	pos	-	-	-	-	-	-	0.21048681639000003	1.3852	2.4409	2.7149	2.4037	1.9994	2.0921	0.9687	1.0459	1.1449	1.0973	1.0617	1.0523	1.7411	1.9036	1.7718
pos_1890	metab_1889	metab_1889	-	-	645.4758	8.3931	pos	-	-	-	-	-	-	0.176878208885	0.7530	0.7459	0.7524	0.7126	2.4405	0.7062	0.7656	1.6134	3.1602	1.7147	1.4134	1.5381	2.0476	1.9141	2.0593
pos_1891	metab_1890	metab_1890	-	-	453.3357	8.4027	pos	-	-	-	-	-	-	0.047647871788099996	3.1469	2.9672	2.9360	3.2841	3.4518	2.9552	2.8698	3.0774	3.6324	3.9332	3.3231	3.2049	3.2189	3.1774	3.1995
pos_1892	metab_1891	metab_1891	-	-	339.1572	8.4027	pos	-	-	-	-	-	-	0.160628873446	2.4240	2.3266	1.8670	2.2783	2.7299	2.1422	2.9645	2.8235	2.8514	2.6504	2.9430	2.8756	2.3252	2.3059	2.1903
pos_1893	metab_1892	metab_1892	-	-	727.3010	8.4078	pos	-	-	-	-	-	-	0.148127752616	1.4324	0.6820	3.6358	1.6429	1.9402	1.5091	1.4352	0.7710	0.8622	0.8181	0.7854	0.7768	3.0245	3.0441	3.1408
pos_1895	metab_1894	metab_1894	-	-	762.2754	8.3931	pos	-	-	-	-	-	-	0.261869142208	3.0108	2.3385	2.6734	2.8348	2.8272	2.8709	1.5369	1.6204	1.7257	1.6752	1.6372	1.6272	2.4315	2.5214	2.6536
pos_1897	metab_1896	metab_1896	-	-	805.4735	8.4549	pos	-	-	-	-	-	-	0.132165511371	2.4265	2.7540	2.9437	2.3290	2.4253	2.2625	2.0966	2.1817	2.2886	2.2375	2.1988	2.1886	2.1014	2.2083	2.2000
pos_1899	metab_1898	metab_1898	-	-	457.2735	8.4642	pos	-	-	-	-	-	-	0.0237079810843	2.6296	2.3492	3.3536	1.9377	1.7126	2.7868	1.5335	2.1433	1.5126	1.9974	1.8740	1.7887	2.5204	2.5238	2.5396
pos_1900	metab_1899	metab_1899	-	-	353.2686	8.4737	pos	-	-	-	-	-	-	0.0978577066325	2.4369	1.7709	2.2630	2.3586	1.7064	2.3108	0.4279	1.8114	2.5053	0.6943	2.1197	0.4883	2.0199	2.0901	2.0993
pos_1901	metab_1900	metab_1900	-	-	507.3436	8.4831	pos	-	-	-	-	-	-	0.176742793065	2.4023	2.0521	2.6931	1.6405	2.0365	1.9400	1.7313	2.4846	2.5814	2.3786	2.1595	2.6315	1.9682	2.0951	1.9697
pos_1902	metab_1901	metab_1901	-	-	557.3217	8.4831	pos	-	-	-	-	-	-	0.157234409093	2.8025	2.8299	2.9928	3.2379	3.2598	2.2577	0.7923	1.1415	1.3712	1.8078	0.8380	1.0766	2.7290	2.7351	2.6078
pos_1903	metab_1902	metab_1902	-	-	555.3069	8.4831	pos	-	-	-	-	-	-	0.142175709331	3.0211	3.2523	2.7787	2.9272	3.1206	2.3110	1.2757	0.7419	1.3078	0.7884	1.1351	1.0687	2.6787	2.7003	2.5799
pos_1904	metab_1903	metab_1903	-	-	570.4576	8.4927	pos	-	-	-	-	-	-	0.26523521704	2.4416	2.5007	2.3425	2.4445	2.6629	2.2690	2.6891	2.8749	2.8301	2.7886	2.8339	2.8248	2.5025	2.4737	2.6751
pos_1905	metab_1904	metab_1904	-	-	477.2047	8.5022	pos	-	-	-	-	-	-	0.256463633497	0.8400	0.4291	0.8145	2.5198	2.6090	1.1509	3.0032	1.4569	0.5776	1.5105	1.4249	1.2203	1.7149	1.5126	1.7242
pos_1906	metab_1905	metab_1905	-	-	515.3717	8.5121	pos	-	-	-	-	-	-	0.119303561958	2.4090	2.1916	2.2848	2.6817	2.7940	2.2849	2.5777	2.4283	2.8742	3.4117	2.7072	2.4859	2.4945	2.5568	2.5986
pos_1908	metab_1907	metab_1907	-	-	526.3863	8.5215	pos	-	-	-	-	-	-	0.0539143833725	3.3142	1.4535	4.1549	3.1763	3.3278	2.7276	0.4533	0.9353	2.0491	0.4101	1.3774	0.8122	3.1465	3.1649	3.1182
pos_1911	metab_1910	metab_1910	-	-	533.5031	8.5314	pos	-	-	-	-	-	-	0.0657498156274	3.6962	3.6299	3.7401	3.8102	3.4450	3.7507	3.7604	4.0343	3.6044	3.8708	3.8659	3.8258	3.6871	3.7377	3.6913
pos_1912	metab_1911	metab_1911	-	-	279.2320	8.5022	pos	-	-	-	-	-	-	0.19717321730700002	2.1159	2.4056	2.5619	2.4770	2.5648	1.4250	1.3722	1.7396	2.7750	1.4017	2.8799	2.7667	2.1046	2.2579	2.2666
pos_1913	PC(16:0/0:0)[U]	metab_1912	-	-	496.3391	8.4737	pos	M+H, M+Na	C24H50NO7P	67.3	-	-1.32991018939886	-	0.008405775317159999	3.2067	2.5832	1.5681	2.1037	2.1326	2.1410	4.2318	3.6573	3.6350	3.6730	3.9046	3.7314	3.4791	3.4742	3.4814
pos_1915	metab_1914	metab_1914	-	-	556.3982	8.5785	pos	-	-	-	-	-	-	0.113673424099	3.6079	3.1633	4.4554	4.8343	4.2011	3.8158	1.2756	1.3659	1.0775	1.2154	0.9438	0.9347	3.6615	3.6098	3.5629
pos_1916	metab_1915	metab_1915	-	-	341.2659	8.4737	pos	-	-	-	-	-	-	0.211831615117	2.9904	3.0678	2.8679	2.9433	3.2019	2.8728	3.0862	3.3702	3.3550	3.2999	3.3349	3.3295	3.1154	3.0970	2.9357
pos_1917	metab_1916	metab_1916	-	-	336.3249	8.4549	pos	-	-	-	-	-	-	0.0933425148195	3.4105	3.4980	3.0557	3.2423	3.6799	3.1814	3.3123	3.7177	4.0679	3.5410	3.5066	3.6606	3.4261	3.4641	3.5070
pos_1918	metab_1917	metab_1917	-	-	535.3381	8.5975	pos	-	-	-	-	-	-	0.0853720373254	2.5641	2.3087	2.7702	2.7381	3.0041	2.5969	1.3736	2.1564	3.0555	3.4918	2.4216	2.3663	2.6373	2.5865	2.6599
pos_1919	metab_1918	metab_1918	-	-	460.1899	8.6070	pos	-	-	-	-	-	-	0.041562922516900004	4.4218	3.4672	4.4698	4.7751	4.4777	4.6228	2.4261	2.5116	2.6189	2.5675	2.5288	2.5185	4.2726	4.3063	4.2791
pos_1920	metab_1919	metab_1919	-	-	422.2885	8.4360	pos	-	-	-	-	-	-	0.291681555054	0.5995	2.7443	2.1011	1.5425	2.9906	2.0618	0.0385	0.0465	1.3316	0.0525	0.0483	0.1361	1.7458	1.9214	2.0069
pos_1922	metab_1921	metab_1921	-	-	995.3261	8.1889	pos	-	-	-	-	-	-	0.0485194598322	2.6311	2.5281	2.9085	2.5212	2.2855	2.1814	1.5305	1.6139	1.7191	1.6687	1.6307	1.6207	2.5212	2.5606	2.5548
pos_1923	metab_1922	metab_1922	-	-	731.2617	8.1889	pos	-	-	-	-	-	-	0.0254868853877	3.4358	3.0572	4.1909	3.3988	3.3804	3.4911	3.0991	0.0013	0.0017	0.0015	0.0013	0.0013	3.5217	3.5438	3.5344
pos_1925	metab_1924	metab_1924	-	-	549.1906	8.1274	pos	-	-	-	-	-	-	0.190364532173	1.5616	2.2412	0.7837	1.4516	0.8132	2.4187	1.0886	0.8702	0.9648	0.9192	0.8852	0.8763	1.6521	1.6339	1.7766
pos_1926	metab_1925	metab_1925	-	-	520.3391	8.0881	pos	-	-	-	-	-	-	0.022116879868799996	2.9293	1.8591	1.4482	1.6305	1.8913	1.8619	4.1605	3.5661	3.5791	3.4792	3.7824	3.4936	3.2571	3.2684	3.2493
pos_1928	metab_1927	metab_1927	-	-	279.3817	8.6540	pos	-	-	-	-	-	-	0.10196647246200001	3.2801	3.2039	3.2304	3.2735	3.1747	3.2329	3.4090	3.6227	3.3931	3.5253	3.4943	3.4939	3.3052	3.3231	3.2369
pos_1929	Farnesyl acetone	metab_1928	-	-	263.2364	8.6635	pos	M+H, M+H-H2O	C18H30O	71.5	-	-1.90315751705442	-	0.0108183248128	4.5171	4.5286	4.5176	4.5189	4.4798	4.4603	4.6372	4.8445	4.6583	4.7552	4.7415	4.7376	4.5599	4.5512	4.5525
pos_1930	metab_1929	metab_1929	-	-	761.2364	8.6635	pos	-	-	-	-	-	-	0.0669155456559	2.9274	3.6602	2.4652	3.7455	3.3177	3.3562	2.4812	2.5666	2.6740	2.6226	2.5839	2.5736	3.3181	3.2619	3.2795
pos_1931	metab_1930	metab_1930	-	-	522.3563	8.6729	pos	-	-	-	-	-	-	0.08570875956530001	2.9099	1.3523	3.5632	2.6018	2.5221	2.3070	2.5773	1.4886	2.4798	2.0872	3.1704	3.2297	2.8901	2.8342	2.8215
pos_1932	metab_1931	metab_1931	-	-	542.3832	8.6824	pos	-	-	-	-	-	-	0.191536388481	2.6585	2.3575	2.8316	2.9305	2.8343	3.3564	2.3813	2.4667	2.5740	2.5227	2.4839	2.4737	2.6953	2.6306	2.5263
pos_1934	metab_1933	metab_1933	-	-	509.3596	8.6917	pos	-	-	-	-	-	-	0.142657030095	2.6883	2.2887	2.0146	2.2723	2.5136	2.3150	2.4773	3.0683	3.0457	3.0845	2.7099	3.1390	2.5747	2.6713	2.5621
pos_1935	metab_1934	metab_1934	-	-	439.3578	8.6824	pos	-	-	-	-	-	-	0.0850049306676	3.1929	3.0633	2.9768	3.1784	3.5331	3.1677	3.4593	3.2170	3.5148	3.7064	3.5134	3.3996	3.2189	3.2881	3.2801
pos_1937	metab_1936	metab_1936	-	-	519.3437	8.7105	pos	-	-	-	-	-	-	0.056608165582800005	2.3318	1.9125	2.4475	2.6246	2.7123	1.9976	2.3624	2.1567	2.7029	3.1975	2.7235	2.1745	2.3111	2.2621	2.2886
pos_1938	metab_1937	metab_1937	-	-	437.3410	8.7199	pos	-	-	-	-	-	-	0.143625239553	3.1341	3.0982	2.9988	3.1155	3.2386	2.7882	2.9282	3.3113	3.5682	3.4158	3.1193	3.3687	3.1233	3.1742	3.2462
pos_1941	metab_1940	metab_1940	-	-	425.3776	8.7290	pos	-	-	-	-	-	-	0.0709749464296	2.7300	2.6475	2.9757	3.0683	3.4430	3.2230	2.9985	2.3410	3.5765	3.5654	3.4093	3.4042	3.1089	3.0499	3.0980
pos_1942	metab_1941	metab_1941	-	-	955.3449	8.7384	pos	-	-	-	-	-	-	0.17312901675700001	3.4181	1.1058	3.7976	3.5132	2.1819	2.3359	1.1279	1.2078	1.3094	1.2606	1.2240	1.2143	3.1223	3.1300	3.2508
pos_1943	metab_1942	metab_1942	-	-	324.2894	8.0301	pos	-	-	-	-	-	-	0.0803400996032	3.1658	3.0124	2.9526	3.0473	3.7303	2.9508	3.5537	3.7925	4.0933	3.6749	3.7337	3.5725	3.4040	3.4731	3.4523
pos_1945	metab_1944	metab_1944	-	-	353.2587	8.0198	pos	-	-	-	-	-	-	0.131599799288	2.0659	1.8800	2.1419	1.9826	2.1386	1.7162	2.2036	2.2886	3.0586	2.2906	2.8714	2.7910	2.1803	2.0675	2.1187
pos_1946	metab_1945	metab_1945	-	-	380.2764	8.7660	pos	-	-	-	-	-	-	0.09259019660769999	2.8636	2.7594	1.9631	1.8040	2.6280	2.5314	2.2353	2.2154	3.2966	2.3619	2.5395	3.2573	2.5823	2.6040	2.6589
pos_1947	metab_1946	metab_1946	-	-	701.4576	8.7660	pos	-	-	-	-	-	-	0.110836761883	0.4695	0.4757	1.7710	1.5030	1.9641	1.2243	0.7654	0.5517	3.6189	1.7146	1.4049	1.6951	1.8010	1.8957	1.8453
pos_1948	metab_1947	metab_1947	-	-	805.2823	7.9674	pos	-	-	-	-	-	-	0.11856913583699999	2.6042	2.5015	2.9845	2.3887	2.5804	2.7897	2.4720	2.5387	2.6460	2.5947	2.5559	2.5457	2.5742	2.5645	2.6554
pos_1949	metab_1948	metab_1948	-	-	485.3606	8.7754	pos	-	-	-	-	-	-	0.0343732836911	2.4335	2.1660	2.6062	2.3105	2.5861	2.1332	2.5746	2.7609	3.0169	2.9706	2.6811	2.9141	2.5000	2.5203	2.4915
pos_1952	metab_1951	metab_1951	-	-	797.2763	7.9674	pos	-	-	-	-	-	-	0.103551332775	2.7388	3.1302	3.3554	2.9499	2.9311	2.8645	2.7363	0.2438	0.2933	0.2688	0.3318	0.2468	2.8475	2.9290	2.8602
pos_1953	metab_1952	metab_1952	-	-	595.3805	7.9674	pos	-	-	-	-	-	-	0.0445883311895	2.4462	2.1765	2.0589	2.0801	2.4126	1.8139	2.3668	2.9741	2.9051	2.6871	3.3020	2.7581	2.4441	2.4065	2.4342
pos_1954	metab_1953	metab_1953	-	-	451.3567	8.8125	pos	-	-	-	-	-	-	0.177902370581	1.9345	1.5771	1.9814	2.0797	2.0160	1.9642	1.6795	2.3048	2.6269	2.5303	2.1442	2.5226	2.0911	1.9357	2.0296
pos_1955	metab_1954	metab_1954	-	-	685.4619	8.8125	pos	-	-	-	-	-	-	0.276094512136	1.4439	1.5724	1.9132	1.9470	2.1481	1.3804	1.8860	0.9702	3.4070	2.3050	1.9256	2.4479	2.0871	2.3146	2.1639
pos_1958	metab_1957	metab_1957	-	-	520.3389	7.9674	pos	-	-	-	-	-	-	0.0314825897432	3.0309	2.2230	2.1653	2.2769	2.0235	2.3589	3.7700	3.6554	3.3937	3.3175	3.7927	3.2543	3.1715	3.1854	3.1581
pos_1959	metab_1958	metab_1958	-	-	712.2655	8.8310	pos	-	-	-	-	-	-	0.1848926552	2.9021	1.3995	1.7313	2.9394	1.8363	2.7190	2.0201	0.1438	0.1769	0.1604	0.1487	0.1458	2.2064	2.2215	2.3459
pos_1960	metab_1959	metab_1959	-	-	552.3671	8.8402	pos	-	-	-	-	-	-	0.023215786181099998	4.2953	3.7824	4.5845	3.8286	3.8431	4.4509	1.2063	1.7923	2.5327	1.1590	1.8839	0.9954	3.9583	3.9785	3.9684
pos_1961	Palmitoyl Ethanolamide	metab_1960	LMFA08040013;LMFA08040057	C16512	300.2895	8.8497	pos	M+H, M+Na	C18H37NO2	67.1	-	-0.7594223652476599	-	0.04283008420369999	2.6432	2.8597	3.2991	3.0182	3.0131	2.9468	2.1007	2.0752	1.9825	1.8976	2.0268	2.0057	2.6839	2.7165	2.7164
pos_1962	metab_1961	metab_1961	-	-	501.3746	8.8497	pos	-	-	-	-	-	-	0.0957048456182	2.6177	2.6123	2.5072	2.5391	2.7362	2.4387	2.8570	3.0020	3.0054	2.9817	2.9212	3.0104	2.5560	2.6360	2.5814
pos_1965	metab_1964	metab_1964	-	-	515.3903	8.8687	pos	-	-	-	-	-	-	0.26880367336100003	1.9332	1.9767	1.8194	1.8672	2.3061	1.8579	2.2151	2.2951	2.4460	2.3489	2.2148	2.3591	2.0109	2.0422	1.8086
pos_1967	metab_1966	metab_1966	-	-	533.3250	8.8780	pos	-	-	-	-	-	-	0.188582813596	1.9282	2.8302	2.6868	2.7374	3.0214	1.5582	0.7773	0.3596	0.4234	0.3921	0.3694	0.3635	2.1391	2.2003	2.2980
pos_1969	metab_1968	metab_1968	-	-	510.3929	8.8970	pos	-	-	-	-	-	-	0.0498509561213	1.9869	1.2630	3.4475	1.8017	2.0430	1.5494	1.6029	1.6897	1.5905	1.5767	1.4286	1.9209	2.3511	2.3304	2.3079
pos_1970	metab_1969	metab_1969	-	-	589.4266	8.8970	pos	-	-	-	-	-	-	0.223123477795	2.2769	1.9694	0.9585	1.9076	2.3423	1.8040	2.2757	2.6025	2.5337	2.5363	2.6522	2.5919	2.6383	2.5316	2.4465
pos_1971	metab_1970	metab_1970	-	-	606.3394	8.8970	pos	-	-	-	-	-	-	0.069855832376	1.8195	3.1239	0.8274	1.4516	1.9299	2.6011	0.8411	0.9154	1.0113	0.9651	0.9306	0.9216	2.0739	2.0415	2.1018
pos_1972	metab_1971	metab_1971	-	-	776.4491	8.8970	pos	-	-	-	-	-	-	0.111455589571	2.2896	1.9440	3.2929	2.8210	2.0720	2.0112	0.3450	0.4023	2.1671	0.7453	0.4045	0.3983	1.9836	1.9001	1.9063
pos_1973	metab_1972	metab_1972	-	-	907.4552	8.8970	pos	-	-	-	-	-	-	0.11617243669600001	2.2354	2.8634	1.7828	2.2992	2.6745	2.3918	1.7986	1.8831	1.9894	1.9385	1.9001	1.8899	1.8033	1.8998	1.8823
pos_1976	metab_1975	metab_1975	-	-	544.3986	8.9162	pos	-	-	-	-	-	-	0.040947290865	3.1790	3.1408	2.9698	3.2086	3.3760	3.4569	2.4818	3.2743	3.3580	3.1110	3.0070	3.4080	3.2104	3.2153	3.1820
pos_1977	metab_1976	metab_1976	-	-	594.3778	8.9162	pos	-	-	-	-	-	-	0.0234621974766	2.0357	2.0578	3.4467	2.8886	2.9399	2.4779	1.4697	0.4820	0.5570	0.7600	0.4937	1.0872	2.5665	2.5868	2.5768
pos_1978	metab_1977	metab_1977	-	-	255.4581	8.9347	pos	-	-	-	-	-	-	0.024328576927200002	2.7072	2.8201	2.7390	2.7953	2.7658	2.7325	2.7738	3.0220	2.8895	3.0365	2.9158	2.9992	2.8036	2.7961	2.8169
pos_1979	metab_1978	metab_1978	-	-	469.3672	8.9347	pos	-	-	-	-	-	-	0.0977145475435	2.9848	2.8703	2.5866	2.6461	2.9377	2.6944	2.6303	3.4505	3.5175	3.1525	3.1295	3.5436	2.9846	2.9973	3.0619
pos_1981	metab_1980	metab_1980	-	-	753.4685	8.8970	pos	-	-	-	-	-	-	0.278321305534	0.7277	0.7158	2.8956	1.9780	2.1262	1.6634	0.9354	0.8064	0.8989	0.8543	0.8210	0.8123	1.2357	1.2044	1.4066
pos_1982	metab_1981	metab_1981	-	-	537.5346	8.9532	pos	-	-	-	-	-	-	0.0328276017312	4.6982	4.7165	4.7788	4.7349	4.7442	4.6984	4.8019	5.0102	4.8793	4.9436	4.8628	4.8975	4.7394	4.7212	4.7495
pos_1983	metab_1982	metab_1982	-	-	487.3678	8.8970	pos	-	-	-	-	-	-	0.277489324573	1.6530	1.7208	1.2997	1.6268	1.8919	1.7920	1.6585	2.1214	2.2193	2.0371	1.9399	2.4044	1.8797	1.7588	1.6410
pos_1984	metab_1983	metab_1983	-	-	285.2880	8.9995	pos	-	-	-	-	-	-	0.0373278636566	3.2193	3.2120	3.1680	3.1606	3.2824	3.1233	3.3329	3.4610	3.4229	3.4689	3.4156	3.5062	3.2438	3.2380	3.2130
pos_1985	metab_1984	metab_1984	-	-	240.2315	9.0087	pos	-	-	-	-	-	-	0.278653418086	2.3067	2.6547	2.5745	2.2653	2.6327	2.3297	2.2994	2.8416	2.5176	2.6758	2.4728	2.7992	2.5324	2.3718	2.6222
pos_1986	metab_1985	metab_1985	-	-	561.5340	8.9902	pos	-	-	-	-	-	-	0.029139944245599996	3.4490	3.3350	3.3055	3.4629	3.3160	3.4067	3.6455	3.8318	3.5578	3.7332	3.7193	3.7702	3.5018	3.4877	3.4766
pos_1987	metab_1986	metab_1986	-	-	413.3234	8.8970	pos	-	-	-	-	-	-	0.0399965431878	2.5600	2.6313	2.5527	2.5563	2.9127	2.4854	2.7714	2.8608	2.9046	2.8516	2.8540	2.9156	2.5984	2.6007	2.5692
pos_1989	metab_1988	metab_1988	-	-	376.3182	8.8877	pos	-	-	-	-	-	-	0.24052891978	2.9644	3.1389	2.3424	2.3979	2.8959	2.3907	2.7815	3.2722	3.2677	3.0390	2.8783	3.1046	2.6472	2.8188	2.8589
pos_1990	metab_1989	metab_1989	-	-	554.3827	9.0550	pos	-	-	-	-	-	-	0.0175294627358	4.3229	3.7609	4.7456	4.0442	3.9725	4.4288	3.7848	3.8705	3.9781	3.9267	3.8878	3.8775	3.9770	3.9784	3.9645
pos_1991	metab_1990	metab_1990	-	-	584.3936	9.0550	pos	-	-	-	-	-	-	0.176997714907	2.6248	3.0236	3.0854	3.0140	2.8591	2.8312	1.1681	1.6817	1.2533	1.2049	2.1590	1.9122	2.6174	2.6381	2.7543
pos_1992	metab_1991	metab_1991	-	-	425.2651	9.0735	pos	-	-	-	-	-	-	0.271725925381	0.8218	0.8297	0.8365	0.7951	0.8667	0.7884	3.4013	1.8504	1.9772	2.3916	2.6438	1.3643	2.1620	2.0575	2.2905
pos_1994	metab_1993	metab_1993	-	-	523.3389	9.1012	pos	-	-	-	-	-	-	0.029976221614799996	2.8902	1.9435	3.4225	2.3473	2.4612	2.2729	3.2739	3.5167	4.1507	3.8859	3.7125	3.7995	3.2998	3.3185	3.3250
pos_1995	metab_1994	metab_1994	-	-	457.3497	8.8780	pos	-	-	-	-	-	-	0.0549809258055	2.7976	2.7811	2.7091	2.8053	3.0434	2.6794	2.8501	3.0958	3.2640	3.0590	3.2612	3.0342	2.8298	2.8447	2.7976
pos_1996	metab_1995	metab_1995	-	-	353.2663	9.1197	pos	-	-	-	-	-	-	0.047789280595000004	3.4683	3.6020	2.1513	3.4707	2.6006	2.0784	3.2536	2.4962	3.1016	3.8983	2.8570	2.5263	2.6965	2.6714	2.7127
pos_1997	metab_1996	metab_1996	-	-	583.4167	9.1197	pos	-	-	-	-	-	-	0.041632516628300004	3.2189	1.9610	2.8967	2.4267	2.4744	2.6984	2.8388	2.6247	2.4336	2.6581	3.4608	3.6550	2.9152	2.9113	2.9440
pos_1998	metab_1997	metab_1997	-	-	485.3626	9.1292	pos	-	-	-	-	-	-	0.07861596258789999	2.5136	1.8522	0.8622	2.4214	2.2805	2.1595	2.6521	2.6055	3.4051	3.1238	2.8389	3.2607	2.4892	2.4258	2.4389
pos_2000	metab_1999	metab_1999	-	-	571.3385	9.1385	pos	-	-	-	-	-	-	0.0183872283012	3.0631	3.5673	3.9886	3.5346	3.8175	2.9591	2.8246	2.7379	2.5301	2.6431	2.7567	2.4069	3.4026	3.4168	3.4163
pos_2001	metab_2000	metab_2000	-	-	574.3493	9.1480	pos	-	-	-	-	-	-	0.051375223022199996	3.1135	3.1992	2.7806	3.3288	3.1150	3.0347	2.7966	2.8822	2.9896	2.9382	2.8994	2.8891	2.8663	2.8289	2.8696
pos_2002	metab_2001	metab_2001	-	-	524.3721	9.1573	pos	-	-	-	-	-	-	0.0489505283143	3.3135	1.9730	4.0078	2.3374	2.7707	2.7264	1.7412	1.8492	3.0135	2.4869	2.1414	2.5739	3.1876	3.2197	3.2285
pos_2004	Serratol	metab_2003	HMDB0039827	-	308.2944	9.1667	pos	M+H, M+NH4	C20H34O	-	75.8	-1.048555802296	67814-27-1	0.0261497653303	3.9546	3.9585	3.9792	4.0068	3.8868	3.9443	4.0838	4.2824	4.0608	4.1957	4.1862	4.1954	3.9963	3.9800	4.0020
pos_2005	metab_2004	metab_2004	-	-	669.4683	9.1480	pos	-	-	-	-	-	-	0.12006465149599999	2.4999	3.2183	2.4229	2.4099	2.7042	2.3724	3.4693	1.5816	3.1251	1.6363	2.3579	1.7905	2.7508	2.8438	2.8453
pos_2006	metab_2005	metab_2005	-	-	469.3670	9.1667	pos	-	-	-	-	-	-	0.215443885898	2.3181	1.9706	1.5285	2.0653	2.1230	2.1187	2.3640	2.7931	3.3033	3.2218	2.9602	3.1274	2.3701	2.5410	2.5478
pos_2007	metab_2006	metab_2006	-	-	806.4600	9.1667	pos	-	-	-	-	-	-	0.08742231748130001	3.1634	3.2748	3.3141	3.2126	2.9592	2.9360	2.8367	2.9224	3.0298	2.9784	2.9396	2.9293	2.8644	2.9132	2.8395
pos_2008	metab_2007	metab_2007	-	-	551.4236	9.1760	pos	-	-	-	-	-	-	0.07245119474089999	2.3716	1.7294	3.0783	2.4411	2.2478	2.0806	3.5242	3.5331	3.2988	3.5409	3.5981	3.3640	2.9464	2.9422	2.9976
pos_2009	metab_2008	metab_2008	-	-	596.3933	9.1480	pos	-	-	-	-	-	-	0.0514961872833	2.4387	2.2931	3.7407	3.0393	3.1899	2.4909	1.0137	1.6705	2.2282	1.1437	1.6450	2.0999	2.8642	2.8715	2.8291
pos_2010	metab_2009	metab_2009	-	-	891.4606	9.1385	pos	-	-	-	-	-	-	0.200195951932	3.2367	2.6970	2.1183	2.7100	3.0663	2.5617	2.1343	2.2194	2.3264	2.2752	2.2366	2.2263	2.5969	2.5011	2.4250
pos_2012	metab_2011	metab_2011	-	-	703.4362	9.1945	pos	-	-	-	-	-	-	0.166011505261	2.1066	3.0683	0.8345	2.2948	2.2207	2.6989	2.8055	0.9227	2.7919	1.8068	1.9567	1.6842	2.3206	2.3952	2.2517
pos_2013	metab_2012	metab_2012	-	-	579.3854	9.2040	pos	-	-	-	-	-	-	0.08006149040249999	1.9210	1.7047	3.1621	2.6217	2.8425	2.2724	2.0568	2.6085	3.4755	3.5264	2.6251	2.9733	2.6798	2.7462	2.7346
pos_2016	metab_2015	metab_2015	-	-	536.3720	9.2227	pos	-	-	-	-	-	-	0.107510602438	3.0374	2.3036	3.4274	3.1349	3.0942	3.7707	2.0452	1.6847	1.7441	1.3516	0.8636	0.4625	2.7036	2.7097	2.7850
pos_2017	metab_2016	metab_2016	-	-	610.4083	9.2227	pos	-	-	-	-	-	-	0.0373129900547	2.5477	3.0068	4.1267	3.6714	4.0386	2.9821	1.0483	0.3798	2.0113	1.6601	1.5853	1.0242	3.4307	3.4191	3.4510
pos_2019	metab_2018	metab_2018	-	-	831.5196	9.2320	pos	-	-	-	-	-	-	0.225579529551	2.7085	2.1041	2.3858	2.5630	1.0275	2.3017	1.7164	1.7547	3.3299	2.5122	1.5279	2.4671	2.4262	2.2390	2.3034
pos_2021	metab_2020	metab_2020	-	-	439.3565	9.2133	pos	-	-	-	-	-	-	0.036853382702599996	4.6767	4.6752	4.6812	4.7317	4.9093	4.5647	5.0181	4.9245	5.0892	5.0435	5.0203	4.8272	4.7727	4.7684	4.7428
pos_2022	metab_2021	metab_2021	-	-	592.3595	9.2507	pos	-	-	-	-	-	-	0.039543819805699994	3.4893	2.5335	3.4759	3.9672	3.4740	3.7818	0.7106	0.8260	0.8724	0.8282	1.1774	0.7867	3.1961	3.2073	3.2296
pos_2024	metab_2023	metab_2023	-	-	334.3103	9.2600	pos	-	-	-	-	-	-	0.0788597973746	3.2098	3.4042	2.6563	2.8097	3.4756	2.8090	2.7908	3.4216	3.6775	3.2157	3.1852	3.3323	3.1540	3.1873	3.1187
pos_2025	metab_2024	metab_2024	-	-	778.4647	9.2040	pos	-	-	-	-	-	-	0.016698932591399998	3.4976	3.2884	4.0701	3.6158	2.5969	3.0819	0.5409	0.6037	0.6868	0.6465	1.7873	1.1000	3.2147	3.2073	3.2218
pos_2026	metab_2025	metab_2025	-	-	419.3662	9.2882	pos	-	-	-	-	-	-	0.060813976794999995	2.3976	2.2227	2.3584	1.7451	2.3427	2.2772	2.7669	3.0881	3.9749	3.5929	3.2291	3.5637	2.7096	2.7614	2.7468
pos_2027	metab_2026	metab_2026	-	-	551.5500	9.2040	pos	-	-	-	-	-	-	0.16413531125999997	2.5104	2.8255	2.7269	2.7562	2.6495	2.7171	2.6872	3.1996	2.4982	3.1363	2.8808	2.9661	2.6869	2.7405	2.5963
pos_2028	metab_2027	metab_2027	-	-	451.3565	9.1480	pos	-	-	-	-	-	-	0.09211385297980001	2.6342	2.4600	2.0911	2.3776	2.4870	2.3853	2.6519	3.0186	3.1914	2.9189	3.0720	2.9920	2.6134	2.6434	2.6918
pos_2029	metab_2028	metab_2028	-	-	561.3753	9.2977	pos	-	-	-	-	-	-	0.0560586773183	2.0614	1.8643	2.9833	2.6299	2.9560	2.0662	1.8405	2.4892	3.0558	3.5955	2.8394	2.9911	2.6911	2.7366	2.7008
pos_2030	metab_2029	metab_2029	-	-	794.4966	9.2977	pos	-	-	-	-	-	-	0.0216675016377	2.6577	1.8103	4.1093	3.1497	2.0048	2.5656	1.3757	1.5451	1.3476	0.0069	1.2473	0.0062	3.0304	3.0402	3.0214
pos_2031	metab_2030	metab_2030	-	-	523.3599	9.3072	pos	-	-	-	-	-	-	0.13436717839600001	2.6694	2.8951	2.9876	2.7480	2.8841	2.6698	2.4955	3.0539	3.1450	2.9525	2.9021	3.0635	2.7026	2.8189	2.7578
pos_2032	metab_2031	metab_2031	-	-	534.3564	9.3072	pos	-	-	-	-	-	-	0.114851611863	2.2888	2.5731	2.0385	2.3581	2.6556	2.4525	0.0241	0.5252	0.6486	0.8471	0.0304	0.1662	1.9927	1.9656	1.8948
pos_2033	metab_2032	metab_2032	-	-	531.3442	9.3168	pos	-	-	-	-	-	-	0.09686511066	1.8159	1.5693	3.5603	1.8320	2.3055	1.7401	0.0297	0.2473	0.3545	0.4551	0.2844	0.2035	2.6429	2.6848	2.6007
pos_2035	metab_2034	metab_2034	-	-	665.4243	9.3263	pos	-	-	-	-	-	-	0.0634365872971	1.7218	1.8474	2.3977	2.0366	2.3037	1.0116	1.3614	2.5367	2.3751	2.0738	2.2865	2.0562	1.9357	1.9351	1.8873
pos_2036	metab_2035	metab_2035	-	-	849.5321	9.3263	pos	-	-	-	-	-	-	0.0623400199211	1.2992	2.7039	1.0719	1.1991	1.6536	0.3481	1.5148	2.1147	3.8657	3.1168	2.0160	3.0825	2.7431	2.7852	2.7360
pos_2037	metab_2036	metab_2036	-	-	467.3864	9.3362	pos	-	-	-	-	-	-	0.0630039516858	2.6087	2.5372	3.0093	2.6587	2.8838	3.0909	2.8127	2.9138	3.4674	2.9656	3.0292	3.3569	2.9497	2.9692	2.9147
pos_2038	metab_2037	metab_2037	-	-	425.3770	9.3362	pos	-	-	-	-	-	-	0.0804654347341	2.9965	3.0086	3.5333	3.1613	3.3394	3.5941	3.1838	3.3065	3.8917	3.3840	3.5020	3.8428	3.4006	3.4136	3.3463
pos_2039	metab_2038	metab_2038	-	-	497.3611	9.3263	pos	-	-	-	-	-	-	0.0774313790423	1.9188	1.3673	2.1216	1.7561	1.6021	2.0494	2.0390	2.4482	2.3095	1.4342	2.4908	2.5817	1.8687	1.9354	1.9055
pos_2040	metab_2039	metab_2039	-	-	526.3885	9.3458	pos	-	-	-	-	-	-	0.138467220506	2.4277	2.1385	3.4245	2.4122	2.7282	2.9416	2.4209	2.6207	3.0271	2.5944	2.5764	2.8709	2.7180	2.7903	2.8393
pos_2041	metab_2040	metab_2040	-	-	812.5052	9.3558	pos	-	-	-	-	-	-	0.122252427858	1.9834	0.5917	3.0747	1.0545	0.0003	0.5602	0.3780	1.0558	1.8454	0.0831	0.0699	0.0004	1.6668	1.6730	1.5767
pos_2042	metab_2041	metab_2041	-	-	383.3169	9.3655	pos	-	-	-	-	-	-	0.052367265863300004	1.7434	1.9265	1.6994	1.6913	2.0115	1.6121	1.8320	2.4250	2.2149	2.0759	2.3031	2.0550	1.8546	1.8970	1.8902
pos_2043	metab_2042	metab_2042	-	-	788.4530	9.3655	pos	-	-	-	-	-	-	0.113555800803	2.4126	1.8061	2.4773	1.9566	1.9712	1.9344	0.5705	0.8944	2.9126	1.6735	0.8289	0.6402	1.9339	1.9844	1.8870
pos_2045	metab_2044	metab_2044	-	-	783.5507	9.3857	pos	-	-	-	-	-	-	0.292098151166	1.3882	2.0887	2.1571	1.1287	1.9405	1.7386	1.5671	2.5374	2.3729	1.7636	1.9418	1.6078	1.6410	1.9016	1.8329
pos_2046	metab_2045	metab_2045	-	-	406.3289	9.3963	pos	-	-	-	-	-	-	0.130086224844	1.9707	1.8802	1.3511	1.7800	2.1232	1.8457	2.0534	2.3205	2.3088	2.2028	2.1978	2.2421	1.8704	1.9096	1.9791
pos_2047	metab_2046	metab_2046	-	-	491.3529	9.3963	pos	-	-	-	-	-	-	0.14838287296299998	2.0439	2.0463	2.7886	1.7330	2.2743	1.6459	1.5555	2.2690	2.3797	1.9716	2.3581	2.1164	2.1156	2.2439	2.1795
pos_2048	metab_2047	metab_2047	-	-	817.4117	9.3963	pos	-	-	-	-	-	-	0.16137466127699998	2.6155	2.6101	1.9837	2.2623	1.7469	2.4947	0.4044	0.4583	0.5314	0.4958	0.4697	0.4629	2.1172	2.2355	2.1222
pos_2049	metab_2048	metab_2048	-	-	487.3707	9.4063	pos	-	-	-	-	-	-	0.0312642610785	2.1803	2.0093	1.7906	1.7586	2.2744	1.9180	2.2513	2.6048	2.7050	2.5797	2.6740	2.5945	2.2315	2.2527	2.2569
pos_2051	metab_2050	metab_2050	-	-	707.4959	9.4063	pos	-	-	-	-	-	-	0.209137136269	1.7019	2.0111	0.3709	1.6039	2.0923	1.7116	1.6238	2.1161	2.3157	1.9746	2.3131	1.7273	1.6540	1.8298	1.8070
pos_2052	metab_2051	metab_2051	-	-	893.4749	9.4063	pos	-	-	-	-	-	-	0.054268521230699994	2.7194	2.3826	0.7447	2.4568	2.4337	2.2344	0.7579	0.8299	0.9231	0.8781	0.8446	0.8358	1.9644	2.0093	1.9995
pos_2053	metab_2052	metab_2052	-	-	833.5378	9.4063	pos	-	-	-	-	-	-	0.0424531826384	2.2941	1.9620	1.3261	2.1067	2.2743	1.5693	2.6453	2.9853	3.9375	3.4916	2.8923	3.2454	3.0734	3.0964	3.1100
pos_2054	metab_2053	metab_2053	-	-	592.3970	9.4063	pos	-	-	-	-	-	-	0.12050522549499999	1.8479	2.3876	3.0116	2.5236	3.2491	2.5190	1.7757	2.2240	2.7765	2.7039	2.1595	2.0884	2.4680	2.5625	2.4830
pos_2055	metab_2054	metab_2054	-	-	695.4604	9.4170	pos	-	-	-	-	-	-	0.044182329928	3.1196	3.0688	3.5974	3.0075	3.2619	3.0683	2.4410	2.2735	2.1776	2.2075	1.7383	1.6670	2.6332	2.6624	2.6269
pos_2056	metab_2055	metab_2055	-	-	536.3720	9.4271	pos	-	-	-	-	-	-	0.0384953700847	2.8192	2.3096	3.5158	2.9035	2.9575	3.0513	1.0317	1.8721	2.0230	1.6881	1.7156	1.6639	2.7218	2.7055	2.7389
pos_2057	metab_2056	metab_2056	-	-	891.4604	9.4170	pos	-	-	-	-	-	-	0.230079119291	2.4473	2.4607	1.3111	1.7329	2.0252	1.7716	1.3264	1.4084	1.5123	1.4625	1.4250	1.4151	1.3310	1.5179	1.5049
pos_2058	metab_2057	metab_2057	-	-	733.4725	9.4170	pos	-	-	-	-	-	-	0.205323588822	2.0869	2.6612	2.0274	2.0295	2.7104	2.3394	2.7409	2.2964	2.4384	2.1843	2.0877	1.9798	1.9022	2.0377	2.0810
pos_2059	metab_2058	metab_2058	-	-	816.4781	9.4271	pos	-	-	-	-	-	-	0.146212919574	1.5958	2.3329	3.3262	2.0124	2.9879	1.1145	1.2152	1.2309	1.5232	1.0058	1.2466	0.3781	2.0892	2.0911	2.1954
pos_2060	metab_2059	metab_2059	-	-	593.5970	9.4555	pos	-	-	-	-	-	-	0.06387716571959999	4.5286	4.6687	4.7271	4.6498	4.6096	4.6537	4.6184	4.8490	4.6684	4.9004	4.7151	4.7396	4.6130	4.6612	4.6150
pos_2061	metab_2060	metab_2060	-	-	293.2836	9.4647	pos	-	-	-	-	-	-	0.0296661018794	3.7163	3.7613	3.8168	3.7469	3.8386	3.7654	3.8911	4.0557	3.9205	3.9892	3.9886	3.9706	3.7886	3.8100	3.7872
pos_2062	metab_2061	metab_2061	-	-	538.3876	9.4740	pos	-	-	-	-	-	-	0.0588441770541	2.8561	2.3745	4.0087	2.7767	2.6081	3.3893	0.9828	1.5882	2.1617	1.7999	1.6153	1.9907	2.7910	2.7415	2.7576
pos_2063	metab_2062	metab_2062	-	-	507.3640	9.4370	pos	-	-	-	-	-	-	0.035631932146	3.0232	2.7641	3.3921	2.8800	3.0724	2.8004	2.9000	3.0331	3.7034	3.2891	3.1772	3.3106	3.0444	3.0563	3.0255
pos_2064	metab_2063	metab_2063	-	-	939.5958	9.4833	pos	-	-	-	-	-	-	0.223774891409	2.7536	2.5738	2.2918	2.4636	2.5988	2.5769	2.8465	3.1003	3.7593	2.9815	3.0646	3.0589	2.6603	2.6831	2.4915
pos_2066	metab_2065	metab_2065	-	-	626.4370	9.4170	pos	-	-	-	-	-	-	0.12623294175	1.6410	2.3051	2.0630	1.5508	2.5729	2.0331	1.8192	1.5190	2.3399	1.2242	1.0605	1.1893	1.6092	1.6297	1.7081
pos_2068	metab_2067	metab_2067	-	-	663.4645	9.4170	pos	-	-	-	-	-	-	0.0711038694962	2.4414	2.4324	1.8832	2.2317	2.5836	2.3458	2.5149	2.6147	2.7498	2.7723	2.4768	2.4462	2.3517	2.4133	2.3834
pos_2069	metab_2068	metab_2068	-	-	631.4974	9.4170	pos	-	-	-	-	-	-	0.0662601147317	2.3008	2.5100	1.4363	1.9091	3.1042	2.2160	2.3661	2.3746	3.5056	2.6270	2.3451	2.5130	2.6690	2.6147	2.6609
pos_2071	metab_2070	metab_2070	-	-	336.3259	9.5300	pos	-	-	-	-	-	-	0.020883034942299997	3.6528	3.8698	3.1434	3.1409	3.6244	3.1078	3.3350	3.8434	4.2129	3.6276	3.5942	3.7022	3.5727	3.5907	3.5797
pos_2072	metab_2071	metab_2071	-	-	531.3435	9.5391	pos	-	-	-	-	-	-	0.208716496735	0.0245	0.0250	3.3933	0.8991	0.9538	0.1212	0.0264	0.0319	0.7746	1.3855	0.0332	1.3101	2.3267	2.3164	2.1538
pos_2076	metab_2075	metab_2075	-	-	571.3381	9.5577	pos	-	-	-	-	-	-	0.038857046381900004	3.7026	4.3122	3.5899	3.9808	4.0949	3.3087	1.2943	2.1890	1.4797	1.4300	2.1172	1.3828	3.6394	3.6448	3.6129
pos_2077	metab_2076	metab_2076	-	-	614.3788	9.4170	pos	-	-	-	-	-	-	0.158556157256	0.1136	1.0509	2.3401	1.2729	2.5867	1.2699	0.6992	0.5536	1.0216	0.4379	0.1490	0.1460	1.4333	1.5406	1.4263
pos_2078	metab_2077	metab_2077	-	-	582.4141	9.4170	pos	-	-	-	-	-	-	0.147389504347	1.5742	1.7094	3.1801	1.3673	2.2745	1.7428	1.6269	0.0297	2.1560	1.6174	1.0247	0.6294	2.1352	2.0117	2.1154
pos_2080	5beta-Cholestane-3alpha,7alpha,26,27-tetrol	metab_2079	LMST04030025	-	437.3771	9.6043	pos	M+H-2H2O, M+H	C27H48O4	52.1	-	-2.8317258614107104	-	0.0529714310482	2.8502	2.4836	2.8472	2.4653	2.7948	2.4806	2.6234	3.1007	3.6201	2.9642	3.0313	3.0768	2.8201	2.8355	2.7899
pos_2084	metab_2083	metab_2083	-	-	451.3564	9.4170	pos	-	-	-	-	-	-	0.0732112174	2.7980	3.0690	2.9342	2.6039	2.8258	2.5826	2.7450	2.9631	3.1972	2.8599	2.8210	3.0390	2.7970	2.8300	2.8606
pos_2086	metab_2085	metab_2085	-	-	441.3735	9.4170	pos	-	-	-	-	-	-	0.0876282243735	3.3143	3.2590	3.6566	3.1417	3.2706	3.5184	3.0158	3.3136	3.5675	3.2394	3.6555	3.9465	3.3692	3.4249	3.4439
pos_2087	metab_2086	metab_2086	-	-	491.3525	9.6418	pos	-	-	-	-	-	-	0.0735463230695	2.3786	1.2925	2.9326	2.2490	2.0526	1.7076	1.7407	1.9278	2.8250	2.1890	2.2235	2.0989	2.2632	2.3030	2.3268
pos_2088	metab_2087	metab_2087	-	-	909.5814	9.6418	pos	-	-	-	-	-	-	0.16228559705	2.2243	3.2649	2.3008	2.4875	1.8186	1.9799	0.8109	0.8844	2.3421	1.2054	0.8995	0.8905	2.1733	2.0706	2.0457
pos_2091	metab_2090	metab_2090	-	-	833.5387	9.6511	pos	-	-	-	-	-	-	0.0397728736751	2.4274	2.6725	2.1590	2.7699	3.0360	2.0587	2.3997	2.8228	4.4599	3.3161	2.8253	3.3801	3.3134	3.3460	3.3405
pos_2092	metab_2091	metab_2091	-	-	594.4093	9.6511	pos	-	-	-	-	-	-	0.020172346360400002	2.4477	1.8700	3.9089	2.5565	3.0211	2.4973	2.1208	2.3072	1.6175	2.1804	2.6776	2.8979	2.8829	2.8990	2.8853
pos_2093	metab_2092	metab_2092	-	-	847.4511	9.6418	pos	-	-	-	-	-	-	0.249696538778	2.1777	0.6237	2.8001	1.7887	2.0636	1.6786	0.0051	0.0062	1.3041	0.5503	0.0065	0.7970	1.6751	1.4802	1.5293
pos_2095	metab_2094	metab_2094	-	-	808.4745	9.3857	pos	-	-	-	-	-	-	0.07567607564619999	3.3227	3.4827	3.4304	3.3022	2.8878	3.1576	0.3365	0.0381	1.3065	0.8918	0.9754	0.1366	3.0051	3.0094	2.9492
pos_2096	metab_2095	metab_2095	-	-	647.3909	9.6803	pos	-	-	-	-	-	-	0.0425208586135	2.5818	2.5883	2.6724	2.6894	2.6556	2.4829	2.6202	2.4867	2.1053	2.6540	2.5756	2.6127	2.4865	2.5065	2.5233
pos_2097	metab_2096	metab_2096	-	-	757.4320	9.6901	pos	-	-	-	-	-	-	0.11040418752699999	2.8343	3.0063	3.2188	2.8203	3.2132	2.7273	2.1031	1.6296	2.1621	1.8346	2.8320	1.6351	2.6171	2.5437	2.5306
pos_2098	metab_2097	metab_2097	-	-	815.5278	9.6901	pos	-	-	-	-	-	-	0.010815486547	2.5604	2.0739	2.5248	2.2328	2.0295	1.7899	2.7725	3.0078	3.9329	3.5042	3.0478	3.3583	3.0764	3.0836	3.0748
pos_2099	metab_2098	metab_2098	-	-	663.4763	9.6901	pos	-	-	-	-	-	-	0.00683089313147	2.9578	3.1504	3.1227	3.0844	3.2481	2.9445	2.7243	3.0499	3.2486	3.1857	3.0711	3.0830	3.0431	3.0382	3.0436
pos_2100	metab_2099	metab_2099	-	-	435.3610	9.7008	pos	-	-	-	-	-	-	0.17396394978100002	3.3256	2.9386	3.2377	2.8970	3.1809	3.0740	3.3234	3.2248	3.5133	3.2539	3.3390	3.1458	3.1171	3.1200	3.2439
pos_2101	metab_2100	metab_2100	-	-	807.5224	9.7008	pos	-	-	-	-	-	-	0.27427311396299997	1.0968	0.5265	1.3630	1.9645	0.4570	0.5243	0.5518	0.3646	2.8183	2.3414	1.7346	2.0404	1.7557	1.6684	1.5144
pos_2102	metab_2101	metab_2101	-	-	907.5654	9.7008	pos	-	-	-	-	-	-	0.142175279043	2.3422	2.4841	2.4440	2.5317	2.2468	2.0987	0.5800	0.6448	1.7743	0.6888	0.6582	0.6502	2.0127	1.9461	1.8913
pos_2103	metab_2102	metab_2102	-	-	569.3616	9.7008	pos	-	-	-	-	-	-	0.163627022934	3.3258	3.2098	3.3599	3.5836	3.6640	3.2861	1.5608	0.8033	0.7945	0.7517	1.3872	1.6598	3.1854	3.1755	3.2984
pos_2104	metab_2103	metab_2103	-	-	733.4426	9.7108	pos	-	-	-	-	-	-	0.28880848228399997	1.4012	0.7888	1.9207	0.6948	1.9184	1.8903	0.2864	0.0048	0.0061	0.0055	2.5599	0.0049	1.1467	1.0858	0.9098
pos_2105	metab_2104	metab_2104	-	-	493.3522	9.7218	pos	-	-	-	-	-	-	0.029516581878	2.8206	2.4640	2.5204	2.4645	2.7295	2.1776	2.7410	2.9483	2.8966	3.0048	2.9928	3.2357	2.7389	2.7325	2.7141
pos_2107	metab_2106	metab_2106	-	-	889.5577	9.7318	pos	-	-	-	-	-	-	0.0446230553671	2.2701	0.6998	1.2612	2.4094	1.9433	2.0183	0.4368	0.4931	2.6696	2.0074	0.5867	0.6607	1.8122	1.8235	1.7860
pos_2108	metab_2107	metab_2107	-	-	770.5351	9.7425	pos	-	-	-	-	-	-	0.0975949688391	2.3012	3.2462	2.6146	1.9576	2.2843	2.1810	2.9432	2.6241	2.6656	2.8208	2.9246	2.6359	2.3011	2.3787	2.3740
pos_2109	metab_2108	metab_2108	-	-	421.3344	9.7523	pos	-	-	-	-	-	-	0.027277676827500003	2.6944	2.6219	2.5018	2.4348	2.4805	2.5457	2.5186	3.1304	2.8927	2.6977	2.9847	2.9508	2.6516	2.6660	2.6752
pos_2110	metab_2109	metab_2109	-	-	699.4362	9.7318	pos	-	-	-	-	-	-	0.035282290274099994	2.9981	2.7093	3.2170	2.9469	2.9944	2.9009	1.9336	2.4513	2.4960	2.6605	2.6060	2.1473	2.8314	2.8017	2.8107
pos_2111	metab_2110	metab_2110	-	-	508.3801	9.7628	pos	-	-	-	-	-	-	0.0274235001962	2.4646	1.5569	3.6525	1.7780	1.9483	2.2136	1.9899	2.1161	2.4068	2.1599	2.6863	2.9595	2.7353	2.7570	2.7382
pos_2112	metab_2111	metab_2111	-	-	707.4726	9.7628	pos	-	-	-	-	-	-	0.124101972837	2.7240	2.6750	2.7394	2.6075	2.6611	2.5878	2.4179	2.6429	2.4234	2.3881	2.3983	2.0619	2.3439	2.4386	2.3536
pos_2114	metab_2113	metab_2113	-	-	996.6787	9.7523	pos	-	-	-	-	-	-	0.0325206614952	0.0205	0.0209	0.0213	0.8859	1.2947	0.0231	0.0221	1.6048	4.4310	2.4766	0.9839	2.1139	3.0338	3.0453	3.0172
pos_2116	metab_2115	metab_2115	-	-	790.5590	9.7523	pos	-	-	-	-	-	-	0.0728236450126	0.9392	1.4976	0.4909	0.7236	1.1357	0.4533	1.5753	1.9785	3.0705	2.1323	1.4091	1.0695	1.5447	1.5075	1.5690
pos_2117	metab_2116	metab_2116	-	-	776.4834	9.7726	pos	-	-	-	-	-	-	0.102393808524	1.3127	0.8231	3.5913	2.1082	0.5015	1.0447	1.9077	1.3663	1.4981	1.7539	1.7312	1.2487	2.4139	2.4870	2.4107
pos_2119	metab_2118	metab_2118	-	-	590.4742	9.7833	pos	-	-	-	-	-	-	0.0196081429953	2.7090	2.6975	2.6439	2.9559	3.0096	2.6585	1.6060	2.2404	3.0661	2.5041	2.2312	1.8431	2.6666	2.6816	2.6812
pos_2120	metab_2119	metab_2119	-	-	685.4248	9.7523	pos	-	-	-	-	-	-	0.159535956556	2.6202	3.0777	2.9728	2.7406	3.0349	2.7422	1.9909	1.6876	2.2421	2.0094	1.5270	1.3946	2.6200	2.6725	2.7553
pos_2122	metab_2121	metab_2121	-	-	661.4631	9.7523	pos	-	-	-	-	-	-	0.0462709197702	2.7709	2.4892	2.5198	2.6530	2.7995	2.3387	2.5330	2.9691	3.2443	3.1501	3.1087	2.9437	2.7873	2.7786	2.7486
pos_2123	metab_2122	metab_2122	-	-	566.3637	9.8084	pos	-	-	-	-	-	-	0.161526974075	2.2276	0.6917	2.3392	0.9169	0.7263	1.3076	1.5968	0.7812	0.8727	1.6219	2.6766	2.6606	1.8212	1.9591	1.8848
pos_2127	metab_2126	metab_2126	-	-	651.4573	9.8084	pos	-	-	-	-	-	-	0.07060895052630001	2.8437	2.8192	2.8071	2.7112	2.5213	2.3185	2.8172	2.7653	3.2560	3.0378	2.6838	2.6775	2.7917	2.8518	2.8140
pos_2128	metab_2127	metab_2127	-	-	981.4885	9.8233	pos	-	-	-	-	-	-	0.016320704008799997	2.3806	2.4769	1.3257	3.1340	2.8457	2.9114	1.3410	1.4232	1.5272	1.4773	1.4398	1.4299	2.4178	2.4235	2.4094
pos_2129	metab_2128	metab_2128	-	-	467.3515	9.8331	pos	-	-	-	-	-	-	0.0917812808258	1.4555	1.5659	2.1805	1.2888	1.6528	0.6741	1.7573	2.3072	2.7034	2.3788	2.7192	2.4728	2.1251	2.0458	2.0871
pos_2130	metab_2129	metab_2129	-	-	519.3668	9.8331	pos	-	-	-	-	-	-	0.253821701888	2.1130	2.2989	1.7675	1.9715	1.6901	1.5814	2.0270	2.2151	2.4291	2.5128	2.2697	2.2784	1.7020	1.8723	1.6880
pos_2131	metab_2130	metab_2130	-	-	698.4967	9.8331	pos	-	-	-	-	-	-	0.20281440335200002	2.5366	2.6574	2.3393	2.5739	2.4457	2.2261	2.7539	2.9464	2.9893	3.1301	2.8391	2.8650	2.5253	2.6147	2.4384
pos_2132	metab_2131	metab_2131	-	-	453.3716	9.8331	pos	-	-	-	-	-	-	0.202573379654	3.1592	2.7163	2.4563	2.5626	2.7776	2.8312	3.2487	2.8259	2.9949	2.9469	2.8523	2.8194	2.7969	2.8201	2.9528
pos_2134	metab_2133	metab_2133	-	-	573.3543	9.8426	pos	-	-	-	-	-	-	0.11147616848099999	2.6319	3.0833	2.9403	3.2531	3.4026	2.4883	0.9108	0.2307	1.0212	0.8742	1.1445	0.4208	2.8125	2.9097	2.8723
pos_2136	metab_2135	metab_2135	-	-	675.4211	9.8526	pos	-	-	-	-	-	-	0.160626023292	3.1481	3.0961	2.7627	3.1195	2.6901	2.7604	2.7412	2.9636	3.1393	3.3921	3.0666	3.0691	2.7035	2.7549	2.6138
pos_2137	metab_2136	metab_2136	-	-	507.4008	9.8084	pos	-	-	-	-	-	-	0.121063810039	2.6487	1.8905	2.1622	2.2870	2.2411	2.6058	2.4030	2.5264	2.5375	2.5448	3.2988	3.6368	2.7031	2.7759	2.8081
pos_2138	metab_2137	metab_2137	-	-	697.6559	9.8716	pos	-	-	-	-	-	-	0.116929566068	2.7682	2.8537	2.1306	2.0920	2.9421	2.0070	2.2812	3.0188	3.2767	3.0139	2.7848	2.6969	2.7124	2.6555	2.7576
pos_2139	metab_2138	metab_2138	-	-	360.3231	9.8810	pos	-	-	-	-	-	-	0.049705343657	4.3760	4.6251	4.1407	4.0436	4.4130	3.9387	4.1589	4.7022	4.9217	4.5771	4.4788	4.4851	4.4102	4.3670	4.3906
pos_2141	metab_2140	metab_2140	-	-	964.4728	9.8031	pos	-	-	-	-	-	-	0.118846933347	2.1903	3.4819	2.3686	2.6760	3.6206	3.3430	2.2234	2.3086	2.4157	2.3645	2.3258	2.3156	2.3238	2.3267	2.2329
pos_2142	metab_2141	metab_2141	-	-	435.3614	9.8955	pos	-	-	-	-	-	-	0.125705903468	3.2802	3.1640	3.3316	3.3924	3.3644	3.2762	2.0202	2.2375	2.7325	2.1182	2.1929	1.9694	3.2140	3.2074	3.3021
pos_2143	metab_2142	metab_2142	-	-	798.4292	9.8955	pos	-	-	-	-	-	-	0.228429235426	3.1719	2.6288	3.2515	3.3186	3.2019	2.9511	1.3137	1.3956	1.4993	1.4496	1.4122	1.4023	3.3479	3.2001	3.1716
pos_2144	metab_2143	metab_2143	-	-	713.4517	9.8955	pos	-	-	-	-	-	-	0.0408694968101	4.3921	4.2023	4.4336	4.5296	4.4907	4.3668	2.7245	1.8255	1.8026	1.6128	1.9650	1.0276	4.2826	4.2518	4.2526
pos_2145	metab_2144	metab_2144	-	-	781.4389	9.9049	pos	-	-	-	-	-	-	0.141837540042	3.1851	2.9557	3.1521	3.3502	3.1928	3.3172	0.2161	0.2518	0.3024	0.2774	0.2594	0.3657	3.2481	3.1918	3.1241
pos_2146	metab_2145	metab_2145	-	-	312.3256	9.9143	pos	-	-	-	-	-	-	0.0121630486357	4.3429	4.4785	4.6608	4.5638	4.5230	4.5956	4.5952	4.7667	4.4412	4.8349	4.6990	4.6953	4.5070	4.5123	4.5017
pos_2147	metab_2146	metab_2146	-	-	687.4420	9.9143	pos	-	-	-	-	-	-	0.138182703489	4.0948	4.1860	4.0906	4.2778	4.1679	4.1016	2.9490	2.7075	3.5204	3.1516	2.7251	2.8905	3.9563	3.9338	4.0441
pos_2148	metab_2147	metab_2147	-	-	679.5051	9.7008	pos	-	-	-	-	-	-	0.0270081718324	2.5143	2.6045	2.5448	2.6907	2.7964	2.5224	2.4854	2.8480	3.1859	3.0560	2.7455	2.8133	2.7472	2.7403	2.7630
pos_2149	metab_2148	metab_2148	-	-	505.3619	9.6901	pos	-	-	-	-	-	-	0.028031904593000003	2.2219	1.4050	2.9219	2.1500	2.5166	1.9825	2.0482	2.3269	2.4105	2.3598	2.4492	2.4047	2.3554	2.3672	2.3796
pos_2150	metab_2149	metab_2149	-	-	625.4632	9.6901	pos	-	-	-	-	-	-	0.09093674833139999	2.6938	2.4072	2.2963	2.2346	2.3924	2.0637	2.1782	2.5542	3.0692	2.6247	2.7416	2.7126	2.4555	2.5086	2.5339
pos_2151	metab_2150	metab_2150	-	-	405.3319	9.9520	pos	-	-	-	-	-	-	0.22145502359900002	1.6522	1.2236	1.6792	1.4700	1.9711	1.3677	2.0892	2.5118	1.9404	2.1191	2.6812	2.5440	1.8395	1.9423	2.0321
pos_2152	metab_2151	metab_2151	-	-	835.5831	9.6803	pos	-	-	-	-	-	-	0.0579978219113	2.6575	3.2655	2.5280	3.1484	3.3926	2.8247	2.3644	3.0798	3.5675	3.1726	2.7579	2.7268	2.9833	2.9507	2.9343
pos_2153	metab_2152	metab_2152	-	-	981.4878	9.6703	pos	-	-	-	-	-	-	0.025623763695200003	2.6149	3.1571	1.7806	3.3326	2.9515	2.8481	1.7964	1.8809	1.9872	1.9363	1.8979	1.8878	2.5858	2.5653	2.5687
pos_2155	metab_2154	metab_2154	-	-	698.4966	9.9708	pos	-	-	-	-	-	-	0.0778513828313	3.4256	3.3957	3.1042	3.2845	3.1315	2.9848	3.2886	3.4396	3.5540	3.7450	3.4466	3.5820	3.1075	3.0801	3.1469
pos_2156	metab_2155	metab_2155	-	-	981.4884	9.9708	pos	-	-	-	-	-	-	0.0407491853703	3.5536	3.0445	2.7552	4.0025	3.8847	3.7963	2.7176	1.2559	1.2122	1.4788	1.1591	1.8666	3.5209	3.4968	3.5316
pos_2157	metab_2156	metab_2156	-	-	655.4880	9.9806	pos	-	-	-	-	-	-	0.028505384415	3.8840	4.5833	4.0665	3.8661	3.7365	3.8089	3.6906	3.3631	3.8374	3.6107	3.5348	3.4293	4.0500	4.0592	4.0346
pos_2158	metab_2157	metab_2157	-	-	645.4681	9.9806	pos	-	-	-	-	-	-	0.0363742813279	2.7955	2.6617	2.6992	2.7594	2.7726	2.4114	2.8327	3.0062	3.9833	3.6176	3.3675	3.3827	3.1799	3.1838	3.1544
pos_2159	metab_2158	metab_2158	-	-	495.3968	9.9901	pos	-	-	-	-	-	-	0.012887247121	3.2304	1.9109	2.6879	2.3457	2.5165	2.5956	3.0508	3.0580	3.1835	2.8802	3.6320	3.8409	3.0466	3.0482	3.0569
pos_2160	metab_2159	metab_2159	-	-	509.4165	10.0001	pos	-	-	-	-	-	-	0.00435867233091	3.1911	1.5636	2.2552	2.1545	2.2624	2.4172	2.7717	2.7877	2.5659	2.5695	3.7948	3.9211	2.9951	2.9969	2.9931
pos_2161	metab_2160	metab_2160	-	-	577.3662	10.0001	pos	-	-	-	-	-	-	0.09305013164560001	1.8131	2.1513	2.5281	2.5222	2.4178	2.3566	1.3509	1.6119	1.6840	0.3431	2.4332	2.5714	2.1287	2.1818	2.1044
pos_2162	metab_2161	metab_2161	-	-	570.5078	10.0001	pos	-	-	-	-	-	-	0.0204792610313	3.4964	3.8611	3.3024	3.6484	3.7564	3.3483	0.6030	2.2537	2.3900	2.6732	2.4078	1.9635	3.3488	3.3615	3.3444
pos_2164	metab_2163	metab_2163	-	-	817.5670	10.0098	pos	-	-	-	-	-	-	0.033039273134	2.6825	2.7542	2.1044	2.6270	2.9895	2.4810	2.7165	3.3819	3.6058	3.1904	3.0758	3.0716	2.9751	2.9739	2.9991
pos_2165	metab_2164	metab_2164	-	-	949.4971	10.0098	pos	-	-	-	-	-	-	0.0690286209628	2.0318	3.1945	2.0644	2.9896	2.5471	2.9363	2.0647	2.1498	2.2567	2.2055	2.1669	2.1567	2.6586	2.6881	2.6282
pos_2166	metab_2165	metab_2165	-	-	485.3593	10.0201	pos	-	-	-	-	-	-	0.0779796259594	2.2906	1.9619	2.4639	2.2209	2.3943	2.0349	2.3537	2.9373	3.1833	3.0653	2.9080	2.9937	2.6412	2.6806	2.6137
pos_2167	metab_2166	metab_2166	-	-	751.4476	10.0201	pos	-	-	-	-	-	-	0.130110179686	0.7808	0.7886	2.6175	0.7546	0.8249	0.7481	1.2367	0.8822	3.3550	1.8619	1.2754	1.7053	2.0541	2.0334	1.9448
pos_2168	metab_2167	metab_2167	-	-	793.5413	9.9901	pos	-	-	-	-	-	-	0.07075284388389999	2.4214	2.5103	1.7106	1.1368	0.8446	1.3501	2.3083	1.6619	2.9768	2.1535	2.3532	1.9075	2.4744	2.4296	2.4170
pos_2169	metab_2168	metab_2168	-	-	304.2605	10.0408	pos	-	-	-	-	-	-	0.0445133265251	2.4912	2.1839	2.5435	2.5773	2.3103	2.3561	2.6916	2.9467	2.5479	2.7743	2.7746	2.7518	2.5387	2.5492	2.5115
pos_2170	metab_2169	metab_2169	-	-	517.3290	10.0408	pos	-	-	-	-	-	-	0.21052073623300002	1.7776	2.1148	2.2314	2.3409	2.4113	2.5481	0.2754	0.9645	0.3793	0.1387	0.6541	0.0824	2.1068	2.1128	2.2595
pos_2171	metab_2170	metab_2170	-	-	475.2784	10.0408	pos	-	-	-	-	-	-	0.010061338771200001	1.4863	1.4953	1.5030	1.4558	1.5370	1.4481	3.3414	2.3343	1.8280	2.2495	2.7089	1.6087	2.1010	2.0931	2.1002
pos_2172	metab_2171	metab_2171	-	-	685.4446	10.0510	pos	-	-	-	-	-	-	0.0181721364479	1.7967	2.3620	2.2964	2.0683	1.8827	1.5006	0.9157	2.0237	2.2356	2.2187	1.9030	1.5134	2.2205	2.2224	2.2349
pos_2173	metab_2172	metab_2172	-	-	721.4485	10.0510	pos	-	-	-	-	-	-	0.127039641317	1.4203	0.7880	2.4759	1.3534	0.6932	1.0055	1.8866	2.0150	1.9592	1.7267	1.9492	1.6352	1.5737	1.6212	1.6807
pos_2175	metab_2174	metab_2174	-	-	491.3877	10.0619	pos	-	-	-	-	-	-	0.18203448255899998	2.1248	2.8065	2.1922	2.1694	2.0234	2.2638	0.6205	1.9739	1.6003	0.7323	1.6587	1.3427	2.1963	2.1680	2.3110
pos_2176	metab_2175	metab_2175	-	-	457.3501	10.0619	pos	-	-	-	-	-	-	0.20134823659899997	2.2011	1.8651	2.0785	2.2168	2.1394	1.3777	2.1122	2.7305	2.6318	2.3545	2.7408	2.5864	2.2609	2.2856	2.1140
pos_2178	metab_2177	metab_2177	-	-	775.5746	10.0619	pos	-	-	-	-	-	-	0.0985294097902	1.2549	0.1610	0.4639	0.8656	0.8346	1.3336	1.2358	2.4357	2.5748	2.2746	2.2432	2.1084	1.6906	1.7736	1.7246
pos_2179	metab_2178	metab_2178	-	-	754.5419	10.0619	pos	-	-	-	-	-	-	0.061243398876800005	1.8906	1.0030	1.5344	1.0942	1.0419	1.2340	2.8310	2.5458	2.2006	2.4614	2.7794	2.5706	2.1750	2.1650	2.2143
pos_2180	metab_2179	metab_2179	-	-	729.4121	10.0619	pos	-	-	-	-	-	-	0.043468283215899996	3.2283	3.0329	2.7123	3.0565	3.2413	3.2520	0.7965	1.1978	2.2674	1.3929	0.9405	0.8757	3.0092	3.0030	2.9735
pos_2181	metab_2180	metab_2180	-	-	732.5517	10.0719	pos	-	-	-	-	-	-	0.0949354630865	2.9110	3.0996	3.0768	3.1296	3.4233	3.2775	1.8947	2.1285	1.6716	1.6833	1.9831	1.6434	2.5692	2.6268	2.5489
pos_2182	metab_2181	metab_2181	-	-	779.4237	10.0719	pos	-	-	-	-	-	-	0.0552163891674	3.5464	3.0189	2.6235	3.4015	2.2549	3.2860	0.9700	0.9336	1.0299	0.9835	0.9489	0.9397	3.2977	3.2786	3.2498
pos_2183	metab_2182	metab_2182	-	-	643.4534	10.0826	pos	-	-	-	-	-	-	0.0212008760152	2.3924	2.7058	2.4782	2.6084	2.5318	2.0740	2.5446	2.5522	2.9419	2.7088	2.5616	2.6734	2.6112	2.6141	2.5969
pos_2184	metab_2183	metab_2183	-	-	629.4736	10.0619	pos	-	-	-	-	-	-	0.06743543781940001	2.8947	3.5450	2.5011	2.4634	2.5165	2.9408	3.6502	2.1975	3.0997	2.2363	2.3697	2.2587	3.0360	3.0254	3.0798
pos_2185	metab_2184	metab_2184	-	-	469.3286	10.1029	pos	-	-	-	-	-	-	0.266959411945	3.6546	3.4948	3.3917	3.4674	3.5288	3.2762	3.2851	4.1560	3.9002	3.7132	3.9481	3.6257	3.5814	3.5778	3.3574
pos_2186	metab_2185	metab_2185	-	-	613.4807	10.1029	pos	-	-	-	-	-	-	0.210331607991	3.5521	3.3282	2.9878	3.3294	3.2024	3.2776	3.6684	2.7135	3.3004	3.1786	2.8533	3.0717	3.2239	3.1702	3.3435
pos_2187	metab_2186	metab_2186	-	-	885.5842	10.1029	pos	-	-	-	-	-	-	0.0363101397186	1.6778	2.6555	1.9081	2.2874	0.6944	2.4595	2.1808	0.6057	2.6085	1.8989	1.1898	1.5562	2.1438	2.1213	2.1517
pos_2188	metab_2187	metab_2187	-	-	492.4033	10.1126	pos	-	-	-	-	-	-	0.0551281887234	2.7601	2.8145	2.6485	2.5985	2.7150	2.4400	2.3799	3.2172	3.0496	2.6999	3.1133	2.8962	2.8353	2.7875	2.8116
pos_2189	metab_2188	metab_2188	-	-	661.4983	10.1229	pos	-	-	-	-	-	-	0.053130397085300006	2.2943	2.6023	2.5320	2.2075	2.3683	2.1232	2.4090	3.0350	3.4744	3.1514	3.2112	2.9592	2.8725	2.8672	2.8296
pos_2190	metab_2189	metab_2189	-	-	965.4929	10.1328	pos	-	-	-	-	-	-	0.0407963268905	2.6080	2.9611	2.8634	3.2922	3.2529	3.2779	1.8994	0.3171	0.3762	0.3471	0.3262	0.8825	2.5496	2.5803	2.5808
pos_2191	metab_2190	metab_2190	-	-	598.4823	10.1433	pos	-	-	-	-	-	-	0.0285594733745	2.8895	2.9840	2.7866	2.5451	3.1858	2.7876	2.3435	2.2247	2.2509	1.5395	2.7094	2.6773	2.7440	2.7515	2.7272
pos_2192	metab_2191	metab_2191	-	-	863.4889	10.1433	pos	-	-	-	-	-	-	0.181789139334	3.2433	3.5279	3.3201	3.1868	3.6569	3.4491	2.9801	1.5907	2.1622	2.3954	2.0146	2.3457	2.0085	1.9221	1.8538
pos_2193	metab_2192	metab_2192	-	-	995.5384	10.1433	pos	-	-	-	-	-	-	0.10311145794	2.1366	2.4842	2.4548	2.7605	2.7846	2.8000	1.9878	2.0727	2.1795	2.1284	2.0898	2.0796	2.0574	2.0775	1.9905
pos_2194	metab_2193	metab_2193	-	-	723.4594	10.1531	pos	-	-	-	-	-	-	0.061924567621	1.7155	2.7087	3.1102	1.4205	2.4994	2.3039	1.0727	0.6119	1.8470	0.7388	0.4160	1.3487	2.1717	2.1206	2.1622
pos_2195	metab_2194	metab_2194	-	-	615.4960	10.1631	pos	-	-	-	-	-	-	0.145987923281	3.1896	3.8459	3.2566	3.1968	2.9293	3.1605	3.9446	3.2594	3.5322	3.4431	3.4322	3.3124	3.4759	3.4673	3.5773
pos_2196	metab_2195	metab_2195	-	-	572.5233	10.1724	pos	-	-	-	-	-	-	0.056023316475	3.0132	3.6948	2.7416	3.1903	3.3308	2.7172	1.4437	0.3910	0.4580	0.4252	0.4013	0.3951	2.9601	3.0074	2.9756
pos_2197	metab_2196	metab_2196	-	-	523.4112	10.1776	pos	-	-	-	-	-	-	0.117622518939	1.6624	0.9284	3.5434	0.6931	1.5729	1.0566	0.3410	0.7104	0.4566	0.4238	2.1024	2.3749	2.3752	2.4321	2.3312
pos_2198	metab_2197	metab_2197	-	-	703.4518	10.1724	pos	-	-	-	-	-	-	0.12698105181299998	2.8014	3.0256	2.5703	2.7568	2.3751	2.2398	2.2828	2.6793	2.6577	3.1676	2.7882	2.7336	2.3951	2.3496	2.2844
pos_2199	metab_2198	metab_2198	-	-	785.5166	10.1919	pos	-	-	-	-	-	-	0.07656605269830001	2.2705	1.8290	0.8215	1.8539	1.7899	1.6855	3.2117	2.4986	2.8462	2.8207	2.7469	2.9441	2.4404	2.4866	2.4235
pos_2200	metab_2199	metab_2199	-	-	655.4885	10.2014	pos	-	-	-	-	-	-	0.0681883413392	3.0236	2.9169	3.0272	2.7266	2.7751	2.4241	3.0400	3.0157	3.3564	3.2586	3.1054	3.1348	2.9797	2.9639	2.9217
pos_2201	metab_2200	metab_2200	-	-	535.4327	10.1724	pos	-	-	-	-	-	-	0.18457591300099999	2.5582	1.3951	1.7878	1.9779	2.3091	2.2327	1.5526	2.1525	1.6852	2.2915	3.5413	3.6240	2.8246	2.8104	2.6705
pos_2203	metab_2202	metab_2202	-	-	671.4446	10.2108	pos	-	-	-	-	-	-	0.103986373799	4.2971	3.9865	3.6955	4.1441	3.5374	4.2212	2.3092	1.9177	1.6415	2.1887	2.0802	2.2208	3.7957	3.7903	3.8690
pos_2204	metab_2203	metab_2203	-	-	493.3862	10.1531	pos	-	-	-	-	-	-	0.210868729539	1.5369	1.4483	1.1234	1.2209	1.2413	1.4680	1.0738	1.8171	1.2538	1.2054	2.6424	2.9065	1.7263	1.9013	1.8865
pos_2205	metab_2204	metab_2204	-	-	629.4733	10.2396	pos	-	-	-	-	-	-	0.04271788150280001	3.7115	4.1363	3.7290	3.7126	3.8894	3.6645	4.0615	3.5187	4.1561	3.7383	3.7582	3.8507	3.8004	3.8281	3.8361
pos_2206	metab_2205	metab_2205	-	-	734.5157	10.2396	pos	-	-	-	-	-	-	0.0635532621428	2.0690	1.8194	2.1051	1.8746	1.8911	1.6916	3.2307	3.1798	3.3987	3.2484	3.2958	3.3735	2.7433	2.7617	2.7070
pos_2207	metab_2206	metab_2206	-	-	752.5220	10.2396	pos	-	-	-	-	-	-	0.139537828383	2.7295	2.8224	2.5115	2.8631	2.5476	2.7074	2.7444	2.4407	2.3221	2.4500	2.8398	2.2455	2.6830	2.6926	2.5786
pos_2208	metab_2207	metab_2207	-	-	657.5039	10.2396	pos	-	-	-	-	-	-	0.019916534429	3.0692	3.7796	3.2519	3.1328	2.9898	2.9398	3.3423	2.2372	2.6570	1.9868	2.5646	2.1158	3.1425	3.1410	3.1267
pos_2209	metab_2208	metab_2208	-	-	799.4445	10.2491	pos	-	-	-	-	-	-	0.147059582939	3.5473	3.9111	3.8308	3.6177	4.1849	3.8433	2.0782	2.0848	1.8147	2.1809	2.1583	1.9505	1.8117	1.9223	1.9299
pos_2210	metab_2209	metab_2209	-	-	698.4968	10.1433	pos	-	-	-	-	-	-	0.127131427489	2.4221	2.7655	2.9680	2.5984	2.6560	2.4894	2.4440	2.8758	2.6479	2.8465	2.9385	2.8559	2.7079	2.6908	2.6014
pos_2211	metab_2210	metab_2210	-	-	675.4211	10.1433	pos	-	-	-	-	-	-	0.14343006543	2.8182	2.9179	3.3663	2.9728	3.0903	2.9184	3.0004	3.2959	3.1482	3.4581	3.4134	3.3953	3.1374	3.1366	3.0239
pos_2212	metab_2211	metab_2211	-	-	366.3726	10.2684	pos	-	-	-	-	-	-	0.0467467308488	3.5033	3.8174	3.2217	3.2023	3.6294	3.1088	3.0435	3.8039	3.9675	3.5976	3.4821	3.6067	3.5117	3.5254	3.5514
pos_2213	metab_2212	metab_2212	-	-	949.5827	10.2684	pos	-	-	-	-	-	-	0.0262056155818	2.5951	2.1837	2.2315	2.7482	2.0589	2.3432	3.8548	3.4590	3.2966	3.3561	3.5408	3.3607	2.9690	2.9892	2.9705
pos_2214	metab_2213	metab_2213	-	-	745.4783	10.2783	pos	-	-	-	-	-	-	0.125687686183	3.0957	2.4863	2.0400	2.2608	2.5467	2.4126	2.5531	2.0408	2.0346	2.0251	2.0676	2.1095	2.4140	2.4450	2.3366
pos_2215	metab_2214	metab_2214	-	-	531.3443	10.2878	pos	-	-	-	-	-	-	0.0750282385095	2.1079	3.0599	2.1615	2.3456	2.9336	2.7026	0.0159	0.5373	0.2086	1.0216	0.0201	0.0196	2.5114	2.5652	2.5721
pos_2216	metab_2215	metab_2215	-	-	855.2040	10.1328	pos	-	-	-	-	-	-	0.16220591055	3.3894	3.4235	3.4875	3.3648	3.6246	3.3596	3.5751	3.7527	3.7275	3.7175	3.7496	3.7040	3.7302	3.6694	3.5876
pos_2217	metab_2216	metab_2216	-	-	731.4574	10.2978	pos	-	-	-	-	-	-	0.07539326546630001	4.3566	4.7047	4.4524	4.3727	4.8399	4.5993	3.4812	3.3975	3.4510	3.5861	3.3014	3.4162	3.0630	3.0633	3.0051
pos_2218	metab_2217	metab_2217	-	-	429.3720	10.1328	pos	-	-	-	-	-	-	0.0575072978619	3.3793	3.0461	4.0355	3.0652	2.9126	3.2290	3.4706	3.9142	4.0849	4.3274	3.7874	4.3151	3.8018	3.8344	3.8513
pos_2220	metab_2219	metab_2219	-	-	638.4816	10.3173	pos	-	-	-	-	-	-	0.22660388626699998	2.5549	2.3463	2.1940	2.7429	2.1935	2.4479	2.1068	2.6753	2.4282	2.5045	2.5813	2.6665	2.3492	2.3462	2.5089
pos_2221	metab_2220	metab_2220	-	-	693.4313	10.3173	pos	-	-	-	-	-	-	0.0732773754344	2.9745	2.5267	3.2276	2.7370	3.1372	2.8452	3.1861	3.5702	3.4546	3.6536	3.5093	3.5747	3.3000	3.2772	3.2365
pos_2222	metab_2221	metab_2221	-	-	817.5581	10.3173	pos	-	-	-	-	-	-	0.132498545189	1.6815	1.2317	1.2878	2.1122	2.5404	0.8474	2.0994	2.6711	3.4442	2.3826	2.0814	2.4046	2.1911	2.3053	2.2446
pos_2223	metab_2222	metab_2222	-	-	445.3623	10.0619	pos	-	-	-	-	-	-	0.269063549619	1.6125	0.8198	2.0129	0.8249	1.0282	0.7787	1.4018	2.4590	2.5123	1.9790	2.2917	2.2347	1.9320	1.9098	2.1094
pos_2227	metab_2226	metab_2226	-	-	867.5708	10.3754	pos	-	-	-	-	-	-	0.0731731632602	3.2825	3.0291	2.5257	3.3440	3.1688	3.4145	3.5163	3.1922	3.0797	3.2672	3.3553	3.5087	3.1568	3.1397	3.0944
pos_2228	metab_2227	metab_2227	-	-	635.4630	10.3942	pos	-	-	-	-	-	-	0.0249678164245	3.9992	3.5095	3.6980	3.8308	3.8494	4.0087	3.2589	2.6478	2.9975	2.8530	2.5034	2.3615	3.5160	3.4962	3.5141
pos_2231	metab_2230	metab_2230	-	-	924.2671	10.4038	pos	-	-	-	-	-	-	0.07689595211189999	3.2821	3.3551	3.3499	3.3064	3.5302	3.2503	3.1872	3.4927	3.4734	3.5154	3.3988	3.5137	3.2909	3.3061	3.2411
pos_2232	metab_2231	metab_2231	-	-	645.5046	10.4132	pos	-	-	-	-	-	-	0.0614064305228	3.0431	4.1292	3.1082	3.0445	2.8763	3.2897	1.5223	0.8022	2.4984	0.8127	1.0444	0.7714	3.1159	3.1676	3.1324
pos_2233	metab_2232	metab_2232	-	-	884.5085	10.3463	pos	-	-	-	-	-	-	0.0807034710413	2.6357	1.7617	1.4823	1.7245	1.9622	1.0860	3.4998	3.3419	3.5664	3.5476	3.4762	3.5525	3.2649	3.2635	3.2020
pos_2234	metab_2233	metab_2233	-	-	760.6024	10.3463	pos	-	-	-	-	-	-	0.0993313971112	3.5786	2.7206	2.3318	2.7265	2.6523	3.3444	2.0288	3.1462	2.8878	2.6565	3.6705	2.4728	2.9538	3.0352	3.0251
pos_2235	metab_2234	metab_2234	-	-	782.5671	10.4414	pos	-	-	-	-	-	-	0.056507863929699996	4.3227	3.9298	2.9790	3.7083	3.4339	3.8754	5.0447	4.2836	4.4372	3.9050	4.3674	4.3971	4.2325	4.2053	4.2545
pos_2237	metab_2236	metab_2236	-	-	417.3499	10.0510	pos	-	-	-	-	-	-	0.187710002879	1.8654	2.1886	2.1182	1.5641	1.5156	1.8829	1.8588	2.1920	2.5013	1.9290	2.0825	2.0918	2.0676	2.0810	2.2081
pos_2238	metab_2237	metab_2237	-	-	579.4224	10.0510	pos	-	-	-	-	-	-	0.118748699401	1.4189	1.0333	1.5506	1.8741	2.0776	1.8194	0.9578	2.0916	2.1056	1.9757	2.1339	2.1593	1.9593	1.9404	1.8601
pos_2239	metab_2238	metab_2238	-	-	787.5319	10.4974	pos	-	-	-	-	-	-	0.047701721775799996	2.9175	2.4835	2.3073	2.5190	2.5762	2.1554	3.6838	3.6453	3.5379	3.6297	3.7452	3.7551	3.3188	3.3326	3.2916
pos_2241	metab_2240	metab_2240	-	-	778.5342	10.5068	pos	-	-	-	-	-	-	0.08588869754470001	2.8076	2.7087	2.5008	2.6766	2.5742	2.5811	3.6184	2.7407	2.9826	2.5294	2.7306	3.0928	2.7938	2.7369	2.7258
pos_2243	metab_2242	metab_2242	-	-	586.4372	10.5256	pos	-	-	-	-	-	-	0.123992744694	2.4047	2.5746	2.4197	2.4851	2.4765	2.1029	2.1709	2.6999	2.5983	2.7006	2.5361	2.5987	2.3644	2.3469	2.4448
pos_2245	metab_2244	metab_2244	-	-	417.3511	10.5448	pos	-	-	-	-	-	-	0.0614390591773	3.0868	3.2447	2.9174	3.3422	3.3486	3.1126	2.1274	2.8163	2.7824	2.4470	2.6904	2.5671	2.9777	3.0052	3.0311
pos_2246	metab_2245	metab_2245	-	-	573.4851	10.5448	pos	-	-	-	-	-	-	0.09407950688269999	2.5253	2.6603	1.8751	2.7626	2.4095	2.6813	2.8486	2.2972	2.9092	2.8169	2.5568	2.5444	2.5341	2.5348	2.6033
pos_2247	metab_2246	metab_2246	-	-	562.4807	10.5544	pos	-	-	-	-	-	-	0.11407444100099999	2.2929	2.6984	1.8658	2.2835	2.7744	2.1950	2.3394	1.9566	1.7659	1.9588	2.1814	2.0208	2.2258	2.1565	2.2546
pos_2248	metab_2247	metab_2247	-	-	621.4111	10.0299	pos	-	-	-	-	-	-	0.0456302837094	3.3780	2.0614	1.8237	2.1701	1.7349	1.6448	3.9854	3.3837	3.7326	3.6923	3.4859	3.6856	3.2072	3.2232	3.1837
pos_2249	metab_2248	metab_2248	-	-	609.4108	9.9901	pos	-	-	-	-	-	-	0.0826243045566	1.6894	1.6985	1.9085	1.6584	1.7407	1.6506	3.0012	3.1453	3.0528	3.3685	3.3332	3.2321	2.6292	2.5967	2.5574
pos_2250	metab_2249	metab_2249	-	-	569.3799	10.5639	pos	-	-	-	-	-	-	0.296048763313	3.0397	3.0256	1.9617	2.4575	2.6761	1.9177	1.9693	3.5855	3.0917	2.2269	3.1277	2.6089	2.8306	2.9726	2.7177
pos_2251	metab_2250	metab_2250	-	-	813.5461	10.5639	pos	-	-	-	-	-	-	0.08255627952030001	1.6041	0.3283	0.3325	0.3071	0.3517	0.3031	3.2004	2.6592	2.9217	2.9391	2.7952	2.8799	2.3486	2.4181	2.3724
pos_2252	metab_2251	metab_2251	-	-	639.4576	10.5738	pos	-	-	-	-	-	-	0.09816494504310001	2.4904	1.7338	1.2274	2.3374	1.9596	2.2935	3.6464	3.4053	3.4575	3.6866	3.5371	3.5850	3.0444	3.0948	3.0109
pos_2254	Glucocerebrosides	metab_2253	-	-	736.5313	10.5926	pos	M+H, M+Na	C40H75NO9	70.0	-	-5.18901394864563	-	0.0904023962244	3.4312	3.0598	3.1429	2.8842	2.8006	2.9158	3.9593	4.0844	4.3548	4.3055	4.1445	4.1856	3.7534	3.7711	3.6944
pos_2255	metab_2254	metab_2254	-	-	610.5000	10.6114	pos	-	-	-	-	-	-	0.019325439119400004	3.6522	3.3036	2.9318	3.4543	3.5393	3.4123	2.3396	0.3479	0.4105	0.3798	1.5864	1.3604	3.0615	3.0450	3.0561
pos_2256	metab_2255	metab_2255	-	-	659.5202	10.6114	pos	-	-	-	-	-	-	0.112485745451	3.1967	4.2064	3.3193	3.1232	3.1105	3.3556	2.9916	2.3483	2.6803	2.2848	2.4374	2.2297	3.2450	3.2435	3.1566
pos_2257	metab_2256	metab_2256	-	-	925.5831	10.6114	pos	-	-	-	-	-	-	0.09670375425660001	3.0376	1.3028	1.3103	2.0642	2.0644	1.9448	4.1572	4.0572	3.8824	4.0168	3.9799	3.9758	3.4942	3.5412	3.4578
pos_2258	metab_2257	metab_2257	-	-	693.4256	10.6207	pos	-	-	-	-	-	-	0.155570038807	3.0831	3.2985	3.5428	3.4629	3.6161	3.7093	0.9386	1.0153	1.4219	1.0663	1.0309	1.0216	2.8080	2.9063	2.7825
pos_2260	metab_2259	metab_2259	-	-	725.4520	10.5926	pos	-	-	-	-	-	-	0.278343625287	3.0937	3.0017	2.7258	3.1870	2.4688	3.1347	1.4260	1.5258	1.7220	2.0604	1.4756	1.1568	2.4984	2.6297	2.3897
pos_2261	metab_2260	metab_2260	-	-	939.6848	10.5831	pos	-	-	-	-	-	-	0.167680048201	1.2116	0.6434	0.5557	1.7138	1.0972	1.3871	3.5125	3.0587	4.0481	3.3940	3.3241	3.0298	2.8410	2.9405	2.8037
pos_2262	metab_2261	metab_2261	-	-	740.5205	10.5831	pos	-	-	-	-	-	-	0.105235753765	3.0152	2.9534	1.5762	2.6733	1.6104	2.5988	3.3919	2.9838	2.9327	2.3952	2.7974	3.0766	2.7269	2.8012	2.7220
pos_2263	metab_2262	metab_2262	-	-	617.5118	10.6584	pos	-	-	-	-	-	-	0.185912204947	3.6989	3.4940	2.5656	3.0452	2.7664	2.9924	4.7517	4.6973	4.7937	4.7369	4.8406	4.7955	4.3689	4.3690	4.5027
pos_2264	metab_2263	metab_2263	-	-	479.3699	9.9614	pos	-	-	-	-	-	-	0.05780609544919999	2.9822	2.2845	2.2690	2.6687	2.4400	2.6856	2.8464	3.1802	2.9251	2.9695	3.8068	3.8902	3.0175	3.0509	3.0024
pos_2265	Cer(d16:2(4E,6E)/20:0(2OH))	metab_2264	LMSP02010089	-	602.5105	10.6772	pos	M+H, M+Na	C36H69NO4	79.1	-	-2.66188270114246	-	0.024428395134799996	4.2003	4.4340	4.0606	4.1063	4.8228	4.0622	2.8062	2.1935	2.4215	2.3220	2.1223	2.3492	3.7854	3.7678	3.7872
pos_2266	metab_2265	metab_2265	-	-	531.3949	9.6803	pos	-	-	-	-	-	-	0.11366906411199999	2.0129	1.7305	2.3258	2.1019	2.2406	1.6888	2.2866	2.3498	2.7888	2.8900	2.3749	2.3780	2.3107	2.2595	2.2126
pos_2267	metab_2266	metab_2266	-	-	886.5256	10.6867	pos	-	-	-	-	-	-	0.11904442768100001	3.1652	2.7237	2.2233	2.9101	2.1921	2.3829	3.7104	3.8522	3.8395	3.8864	3.8546	3.7630	3.6134	3.6524	3.5484
pos_2269	metab_2268	metab_2268	-	-	657.4287	10.7149	pos	-	-	-	-	-	-	0.19832788422000003	1.8203	2.0439	2.4238	2.6842	2.9773	2.4740	0.8219	0.4177	0.4873	0.4533	0.4285	0.4220	1.5593	1.3969	1.5413
pos_2272	metab_2271	metab_2271	-	-	430.3789	10.7431	pos	-	-	-	-	-	-	0.155748766739	3.2730	3.2331	3.0764	3.4506	3.2817	3.4415	3.4629	3.2106	2.7798	3.4768	3.1436	3.2641	3.2468	3.2696	3.3697
pos_2274	metab_2273	metab_2273	-	-	525.3901	10.7524	pos	-	-	-	-	-	-	0.0685101282401	3.3888	3.4265	3.4855	3.3882	3.5839	3.3825	3.4228	3.6037	3.5405	3.5611	3.5196	3.6012	3.4094	3.3732	3.4327
pos_2275	metab_2274	metab_2274	-	-	584.4998	10.7619	pos	-	-	-	-	-	-	0.131356378948	2.9887	3.2718	2.8979	2.8168	3.4250	2.9412	2.4313	2.6977	2.6244	2.7370	2.6145	2.7754	2.8572	2.7457	2.8356
pos_2276	metab_2275	metab_2275	-	-	823.5239	10.7619	pos	-	-	-	-	-	-	0.209646737205	2.0031	2.0971	1.7261	1.8005	2.2599	1.9022	2.3873	2.5278	2.3018	2.5515	2.7591	2.5846	2.3298	2.3618	2.1807
pos_2277	metab_2276	metab_2276	-	-	738.5467	10.7619	pos	-	-	-	-	-	-	0.0672397401165	3.9903	3.8217	3.5530	3.6405	3.6468	3.6978	4.4660	4.5391	4.4019	4.6422	4.6349	4.5314	4.2552	4.2583	4.2052
pos_2279	metab_2278	metab_2278	-	-	788.5808	10.7902	pos	-	-	-	-	-	-	0.0987781722999	3.4720	3.2315	3.2843	3.4071	3.2276	3.1961	3.3901	2.7729	2.9019	2.5283	2.9841	2.6415	3.1261	3.0440	3.0681
pos_2280	metab_2279	metab_2279	-	-	991.6308	10.7902	pos	-	-	-	-	-	-	0.0726965639167	2.9701	0.4287	0.4337	0.4035	0.4562	0.3987	3.2059	2.8541	2.5732	2.5022	3.4229	2.5876	2.6035	2.6399	2.5776
pos_2282	metab_2281	metab_2281	-	-	962.6750	10.8091	pos	-	-	-	-	-	-	0.184575799283	0.9293	1.7906	1.8692	1.7107	1.8909	1.6996	3.0810	2.6994	2.9402	3.1988	3.0893	3.0573	2.5312	2.4451	2.3722
pos_2284	metab_2283	metab_2283	-	-	313.2732	10.8277	pos	-	-	-	-	-	-	0.26398093792	2.7776	1.8945	0.3851	1.3960	0.4061	1.3585	3.8143	3.6298	3.8590	3.8981	3.8792	3.8566	3.4219	3.3795	3.5863
pos_2285	metab_2284	metab_2284	-	-	575.5018	10.8277	pos	-	-	-	-	-	-	0.192821167762	3.6947	3.8728	3.5666	3.6826	4.1986	3.7081	4.1741	4.0667	4.2468	4.2664	4.2632	4.2551	3.8777	3.8966	4.0251
pos_2286	metab_2285	metab_2285	-	-	554.5131	10.8091	pos	-	-	-	-	-	-	0.17451241081399999	3.3675	3.4330	3.0106	3.1903	3.6511	3.2181	3.8629	3.7690	3.7871	3.9236	3.9746	3.9175	3.5777	3.6112	3.7181
pos_2288	metab_2287	metab_2287	-	-	965.6144	10.7902	pos	-	-	-	-	-	-	0.07376407755410001	3.3245	2.4539	1.5098	1.8699	1.5439	1.4549	4.2726	3.8355	4.0653	3.9159	4.1032	3.8329	3.6567	3.6795	3.6156
pos_2289	metab_2288	metab_2288	-	-	848.5380	10.8737	pos	-	-	-	-	-	-	0.0791620676746	3.4301	3.4767	2.1688	2.8976	2.2592	2.8619	3.8156	3.3560	3.4123	2.7272	3.3616	3.5458	3.2831	3.3183	3.2495
pos_2290	metab_2289	metab_2289	-	-	610.1826	10.8920	pos	-	-	-	-	-	-	0.238832317432	3.4012	3.2913	3.4436	3.3765	3.3671	3.2375	3.2701	3.5794	3.4685	3.5527	3.5230	3.6314	2.8492	2.8765	3.0320
pos_2294	metab_2293	metab_2293	-	-	553.3664	10.8646	pos	-	-	-	-	-	-	0.148062511433	3.5906	4.1669	3.9406	4.2368	4.4343	3.9997	0.0101	0.0123	1.2259	0.0140	0.5482	0.0125	3.7499	3.7376	3.8507
pos_2295	metab_2294	metab_2294	-	-	899.5684	10.7712	pos	-	-	-	-	-	-	0.059525045370300005	1.3989	1.0287	2.3885	1.2889	1.0679	1.4813	3.1910	2.2877	3.3465	3.3713	3.2354	2.9629	2.6877	2.6557	2.6371
pos_2296	metab_2295	metab_2295	-	-	771.5375	10.7524	pos	-	-	-	-	-	-	0.16227973624199998	1.9892	1.7011	0.6484	0.9777	0.8100	1.1234	2.7399	2.7946	2.5467	2.8589	2.9710	2.7369	2.3825	2.4935	2.3712
pos_2297	metab_2296	metab_2296	-	-	687.4435	9.3857	pos	-	-	-	-	-	-	0.026307051570700003	2.4300	2.2642	1.6112	1.9421	2.4668	2.3239	2.0169	2.3085	3.1867	2.7910	2.4912	2.5492	2.4242	2.4373	2.4469
pos_2298	metab_2297	metab_2297	-	-	655.4161	9.3857	pos	-	-	-	-	-	-	0.117078058164	1.8573	1.7760	1.3620	1.3322	2.0004	1.8133	1.7779	2.1487	2.0147	2.1407	2.1972	1.9847	1.8662	1.9306	1.8335
pos_2299	metab_2298	metab_2298	-	-	467.3562	9.3857	pos	-	-	-	-	-	-	0.17464419266	2.4898	2.3446	2.8695	2.3608	2.6441	2.5829	2.4915	2.6235	2.9987	2.6837	2.6523	2.8052	2.4262	2.5750	2.5504
pos_2300	metab_2299	metab_2299	-	-	790.4634	9.3558	pos	-	-	-	-	-	-	0.042817005311199995	2.5401	2.2290	2.7164	2.4341	2.4182	2.4921	0.3762	0.4279	0.4984	0.4639	0.4388	0.4323	2.0235	1.9919	2.0248
pos_2301	metab_2300	metab_2300	-	-	296.2945	9.3263	pos	-	-	-	-	-	-	0.015356390188200002	3.9987	3.9681	4.0148	4.0636	3.8951	4.0102	4.0823	4.3155	4.1009	4.2743	4.2062	4.2488	4.0225	4.0131	4.0096
pos_2302	metab_2301	metab_2301	-	-	594.5054	10.9847	pos	-	-	-	-	-	-	0.15881202490000002	3.3760	2.9265	2.8803	3.0874	3.0794	3.0347	3.1050	3.1336	2.8917	2.9286	3.0787	2.9206	3.0206	2.9675	3.1025
pos_2304	metab_2303	metab_2303	-	-	979.6319	10.9847	pos	-	-	-	-	-	-	0.282114183094	1.2554	1.2642	1.2717	1.2257	1.3050	1.2181	3.3601	3.0554	3.3448	2.8631	3.0909	2.9986	2.4827	2.7368	2.6471
pos_2305	metab_2304	metab_2304	-	-	417.3516	9.1480	pos	-	-	-	-	-	-	0.194970277555	2.8195	2.4755	2.2603	2.4941	2.8756	2.3381	3.0211	3.0590	3.7729	3.1702	3.0565	3.1835	2.8385	2.7074	2.8777
pos_2306	metab_2305	metab_2305	-	-	724.4714	11.0032	pos	-	-	-	-	-	-	0.10040989218900001	3.6139	3.6359	3.8639	3.7757	3.7342	3.6811	3.1248	3.4612	3.0671	3.2689	3.2236	2.9512	3.6292	3.5988	3.5420
pos_2307	1-Palmitoyl-2-linoleoyl PE	metab_2306	-	-	738.5030	11.0124	pos	M+H, M+Na	C39H74NO8P	75.2	-	-2.43665615694997	-	0.0507164237289	3.6414	3.5334	2.1793	3.2168	2.7052	3.0308	3.8278	3.5275	3.6666	3.3290	3.3985	3.6411	3.4167	3.3746	3.4083
pos_2308	metab_2307	metab_2307	-	-	813.5075	11.0124	pos	-	-	-	-	-	-	0.056057643225999994	3.2485	3.0060	1.5416	2.8571	2.2777	3.1213	3.4446	3.0217	3.4569	3.3366	3.1219	3.4816	3.0708	3.1187	3.1042
pos_2309	metab_2308	metab_2308	-	-	589.5180	11.0494	pos	-	-	-	-	-	-	0.24797907516800002	3.0416	3.3194	2.6918	2.9599	3.4871	3.3271	3.6233	3.5512	3.7832	3.6026	3.6001	3.5773	3.2487	3.3435	3.4623
pos_2310	metab_2309	metab_2309	-	-	639.4943	11.0679	pos	-	-	-	-	-	-	0.043793462373900006	5.2064	5.2242	5.4039	5.3555	5.2873	5.3440	4.8962	5.1501	4.9537	5.1348	5.0407	4.8973	5.1590	5.1915	5.1589
pos_2311	metab_2310	metab_2310	-	-	953.6151	11.0587	pos	-	-	-	-	-	-	0.016572293471299997	3.9467	3.3552	1.3455	2.8249	2.2370	2.6301	5.0629	5.0140	5.2222	5.0695	5.0052	5.0016	4.5974	4.6117	4.6037
pos_2312	metab_2311	metab_2311	-	-	634.5385	11.0770	pos	-	-	-	-	-	-	0.218009705676	4.2063	4.2413	4.3363	4.2447	4.1084	4.2826	4.0185	4.2958	4.0944	4.2430	4.1915	4.1237	4.2125	4.1703	4.3450
pos_2313	metab_2312	metab_2312	-	-	693.5407	11.0587	pos	-	-	-	-	-	-	0.09874465266429999	2.7257	2.8062	2.8483	3.0795	3.1938	2.9343	2.5524	2.8709	2.7606	3.0843	2.7948	2.7100	2.7811	2.8671	2.8271
pos_2314	metab_2313	metab_2313	-	-	901.5845	11.0402	pos	-	-	-	-	-	-	0.10520770861199999	2.8480	2.8573	2.8652	2.8164	2.9003	2.8085	3.4106	3.2193	3.5178	3.6737	3.4311	3.3080	2.9854	2.8938	2.9424
pos_2316	metab_2315	metab_2315	-	-	578.5103	11.1139	pos	-	-	-	-	-	-	0.08268341532939999	3.7139	4.0225	3.5382	3.6979	4.4766	3.6628	2.7490	2.6715	2.7376	2.4554	2.7230	2.3323	3.6318	3.5964	3.6682
pos_2318	metab_2317	metab_2317	-	-	711.4366	11.1509	pos	-	-	-	-	-	-	0.106627364911	2.5949	2.3333	3.1658	2.9664	3.3836	2.6424	2.3572	2.4425	2.5498	2.4985	2.4597	2.4495	2.6081	2.6064	2.6851
pos_2319	metab_2318	metab_2318	-	-	854.6311	11.1509	pos	-	-	-	-	-	-	0.16390082382	2.3845	2.4355	2.2347	2.5780	2.3001	1.5811	2.4744	3.1807	3.2079	3.0360	3.2269	3.1736	2.6131	2.7500	2.6597
pos_2320	metab_2319	metab_2319	-	-	749.5665	11.1694	pos	-	-	-	-	-	-	0.07304405343430001	2.1535	2.2376	2.5102	2.6635	2.9271	2.4797	2.6463	2.5715	2.8581	3.0025	2.6505	2.6412	2.5726	2.5585	2.6181
pos_2321	metab_2320	metab_2320	-	-	681.4697	11.1694	pos	-	-	-	-	-	-	0.057589846292500003	1.9003	1.2162	0.8483	1.9675	2.1991	2.1340	1.6152	0.6923	0.8897	1.4776	0.4148	1.2480	1.7059	1.6940	1.6582
pos_2322	metab_2321	metab_2321	-	-	685.4349	11.1882	pos	-	-	-	-	-	-	0.17355268353	2.3995	2.3199	2.5251	2.4205	2.6844	2.3909	2.0864	2.3870	2.3876	2.2150	2.1641	2.3138	2.2949	2.3779	2.2291
pos_2323	metab_2322	metab_2322	-	-	613.4789	11.1975	pos	-	-	-	-	-	-	0.0337665181395	4.2373	4.1363	3.8533	4.2304	4.3552	4.4893	4.1578	3.9004	3.9972	4.1670	3.8963	4.0311	4.1615	4.1836	4.1561
pos_2325	metab_2324	metab_2324	-	-	803.5630	11.2070	pos	-	-	-	-	-	-	0.050614149098199994	3.2613	2.5236	2.5572	2.3589	2.4937	2.5934	3.6894	3.1594	3.4898	3.4989	3.3724	3.6266	3.1699	3.1607	3.2021
pos_2326	metab_2325	metab_2325	-	-	737.5666	11.2164	pos	-	-	-	-	-	-	0.0764044476877	2.1420	2.6023	2.6168	2.6582	2.8397	2.3308	2.2343	2.6401	2.4322	2.8707	2.5234	2.4230	2.4410	2.4759	2.4099
pos_2327	metab_2326	metab_2326	-	-	769.5721	11.2164	pos	-	-	-	-	-	-	0.110151032187	2.2996	2.6075	2.2610	2.4329	2.2853	2.1267	2.0831	2.3233	2.9570	2.2656	2.1458	2.3239	2.2629	2.3520	2.2840
pos_2328	metab_2327	metab_2327	-	-	549.4478	11.2260	pos	-	-	-	-	-	-	0.20192574444400002	1.8805	2.2330	2.0166	2.4560	2.3074	1.7183	1.6497	2.6423	2.5857	2.2476	2.5103	2.3523	2.1450	2.1571	1.9898
pos_2330	metab_2329	metab_2329	-	-	814.5923	11.2354	pos	-	-	-	-	-	-	0.019190193472	2.4372	2.0722	2.9411	2.6411	2.4013	2.1219	1.8131	1.8213	1.7653	2.0874	2.0167	1.9226	2.0946	2.0988	2.0828
pos_2331	metab_2330	metab_2330	-	-	979.6327	11.1047	pos	-	-	-	-	-	-	0.23296762055999998	1.3052	1.3141	1.3552	2.7897	2.7396	2.3922	3.2642	3.0619	3.2049	3.2875	3.2360	3.2450	2.7067	2.9021	2.7780
pos_2332	Cer(d16:1(4E)/20:0(2OH))	metab_2331	LMSP02010084	-	604.5257	11.0955	pos	M+H, M+Na	C36H71NO4	54.5	-	-3.9311476094041	-	0.22995744896099998	2.8508	3.2538	3.0517	3.4104	4.0183	2.7808	1.1724	2.4486	1.3551	1.3061	1.4904	1.2595	3.0006	2.9942	3.1613
pos_2333	metab_2332	metab_2332	-	-	691.5125	11.2449	pos	-	-	-	-	-	-	0.295147937726	2.3336	2.4542	2.5192	2.3154	2.4982	2.2104	2.4799	2.6929	2.7167	2.7235	2.5534	2.6913	2.4108	2.4038	2.1595
pos_2336	metab_2335	metab_2335	-	-	473.3769	11.2639	pos	-	-	-	-	-	-	0.15992850934299999	2.4408	3.8267	3.2889	2.8556	3.3606	2.7172	1.3425	1.7646	1.5640	1.7576	1.6388	1.5199	3.1287	3.0762	3.2119
pos_2338	metab_2337	metab_2337	-	-	782.5646	11.2827	pos	-	-	-	-	-	-	0.104799499493	3.2292	2.9440	2.5687	2.6366	2.5284	2.5637	3.2360	1.7443	1.8441	1.4338	2.0467	1.2970	2.6020	2.5511	2.6424
pos_2339	metab_2338	metab_2338	-	-	603.5335	11.3014	pos	-	-	-	-	-	-	0.24932782012600002	3.0773	3.2493	3.0639	3.0850	3.5787	3.1154	3.7447	3.6072	3.6920	3.6075	3.6624	3.5653	3.2941	3.3451	3.4941
pos_2341	metab_2340	metab_2340	-	-	627.4946	11.3299	pos	-	-	-	-	-	-	0.0317158316644	3.8298	3.9934	3.8932	3.9708	3.9663	4.1864	3.5926	3.5680	3.6115	3.6229	3.5897	3.6214	3.7060	3.7286	3.7313
pos_2342	metab_2341	metab_2341	-	-	808.5807	11.3205	pos	-	-	-	-	-	-	0.0442945223302	3.6235	3.3360	2.7236	3.3647	2.5195	3.4082	3.8848	3.2014	3.3954	2.8615	3.2574	3.2604	3.2564	3.2812	3.2945
pos_2343	metab_2342	metab_2342	-	-	817.5794	11.2542	pos	-	-	-	-	-	-	0.251200710744	2.1902	1.2842	2.9048	0.5564	1.9589	0.5506	3.0327	2.8677	3.1128	2.9724	3.1524	3.0293	2.5669	2.7443	2.5652
pos_2344	metab_2343	metab_2343	-	-	592.5261	11.3669	pos	-	-	-	-	-	-	0.0857491570401	3.0104	3.2562	2.7586	2.8531	3.6522	2.9250	0.4202	0.4753	0.5498	0.5135	0.4869	0.4800	2.8186	2.8143	2.8793
pos_2345	metab_2344	metab_2344	-	-	479.1845	7.8221	pos	-	-	-	-	-	-	0.0582601035273	3.8457	2.3726	3.8661	3.4113	3.1130	3.4849	3.3106	1.3944	1.9234	1.4769	1.4109	1.6819	3.6285	3.6729	3.6733
pos_2347	metab_2346	metab_2346	-	-	729.1751	7.8024	pos	-	-	-	-	-	-	0.115225847604	2.9281	2.8306	3.2033	3.2977	3.3396	2.5609	1.2031	1.4097	1.3866	1.5797	2.1111	1.4365	2.9745	3.0391	2.9426
pos_2348	metab_2347	metab_2347	-	-	713.5468	11.3950	pos	-	-	-	-	-	-	0.196657545921	0.8998	1.4710	1.6229	1.8724	2.0824	1.7961	1.3016	2.2470	2.3246	2.2501	2.4853	2.5740	1.8456	1.8494	1.9870
pos_2349	metab_2348	metab_2348	-	-	840.5386	7.7926	pos	-	-	-	-	-	-	0.0807967276818	2.8901	3.0408	4.1723	2.3217	1.7788	2.5356	1.7600	1.8444	1.9506	1.8997	1.8614	1.8512	3.1241	3.1619	3.1944
pos_2351	metab_2350	metab_2350	-	-	437.4135	11.4142	pos	-	-	-	-	-	-	0.10093726400599999	1.8699	2.2340	2.3842	2.0433	2.4395	2.3060	2.0663	2.8894	2.5483	2.9624	2.9738	2.8765	2.4592	2.4853	2.3984
pos_2353	metab_2352	metab_2352	-	-	277.0833	11.4240	pos	-	-	-	-	-	-	0.18900521737300002	1.8478	1.7178	1.4154	1.7207	1.1766	2.0583	0.9266	0.5020	0.5785	1.1223	0.5139	0.5195	1.0978	1.1312	1.2393
pos_2354	metab_2353	metab_2353	-	-	774.6000	11.4240	pos	-	-	-	-	-	-	0.17364546321899998	1.9062	2.4032	2.6090	2.0258	2.6265	2.0895	0.0135	1.2644	1.2552	0.0186	0.0170	0.0166	1.5841	1.5390	1.6798
pos_2359	metab_2358	metab_2358	-	-	735.5178	11.4335	pos	-	-	-	-	-	-	0.148850242994	1.7995	2.3826	2.1873	1.8058	2.1126	2.0744	1.2479	1.6233	1.8749	1.6266	1.6918	1.4465	1.7114	1.7655	1.6375
pos_2360	metab_2359	metab_2359	-	-	826.4189	11.5045	pos	-	-	-	-	-	-	0.255339011924	1.9442	1.8842	1.0514	1.0071	1.0835	0.9999	2.5792	3.3505	2.8134	3.4232	2.4277	3.4192	2.7875	2.6024	2.8279
pos_2362	metab_2361	metab_2361	-	-	417.3513	11.5280	pos	-	-	-	-	-	-	0.237968221651	3.1555	3.2570	3.3042	3.1438	3.3992	3.3206	3.4456	3.4940	3.6349	3.6053	3.4129	3.5794	3.3074	3.2897	3.4678
pos_2363	DG(18:1(11Z)/18:2(9Z,12Z)/0:0)	metab_2362	HMDB0007190	-	636.5546	11.5280	pos	M+NH4, M+K	C39H70O5	-	51.4	-2.54875085051948	-	0.220271490444	3.3031	3.2734	3.5245	3.5460	3.3180	3.2899	2.7069	2.6880	2.4733	2.7496	2.8518	2.6839	3.2512	3.2315	3.3983
pos_2365	metab_2364	metab_2364	-	-	313.2735	11.5833	pos	-	-	-	-	-	-	0.174483334106	3.4909	3.5504	3.1622	3.4800	3.3844	3.6978	3.2117	3.3837	3.3237	3.4621	3.4259	3.3850	3.4289	3.4489	3.5640
pos_2366	metab_2365	metab_2365	-	-	562.5159	11.5833	pos	-	-	-	-	-	-	0.159852381272	2.2179	2.6115	3.2912	2.2454	2.8555	2.5469	0.5605	1.7311	1.6646	1.3824	1.4024	0.6296	2.3601	2.4833	2.4895
pos_2367	metab_2366	metab_2366	-	-	805.5780	11.5925	pos	-	-	-	-	-	-	0.012152584411799998	4.0257	3.1996	2.3596	3.0929	2.1227	3.1031	4.2185	4.0270	4.0045	4.2201	4.3211	4.2783	3.7730	3.7833	3.7762
pos_2368	metab_2367	metab_2367	-	-	219.1737	7.7926	pos	-	-	-	-	-	-	0.21565875366099999	1.7068	2.0297	1.7821	1.8794	1.9402	1.3572	2.1425	2.2938	2.2991	2.2587	2.2934	2.2520	1.7994	1.8587	1.6702
pos_2369	metab_2368	metab_2368	-	-	757.2483	7.7728	pos	-	-	-	-	-	-	0.130900866399	2.8453	2.6474	3.2136	2.7047	2.1725	2.5945	2.5666	2.2387	2.3458	2.2946	2.2559	2.2457	2.6861	2.7604	2.8003
pos_2370	metab_2369	metab_2369	-	-	727.2320	7.7728	pos	-	-	-	-	-	-	0.026738170239599998	3.7283	3.3417	3.6115	3.6926	3.5387	3.3647	3.1771	0.6908	0.7785	0.7360	0.7046	0.6963	3.4112	3.4343	3.4255
pos_2371	metab_2370	metab_2370	-	-	882.6623	11.6525	pos	-	-	-	-	-	-	0.07230938912530001	3.1231	2.5818	0.6914	2.0521	0.7196	2.0877	3.7738	3.8032	3.9989	3.8448	4.0329	4.1878	3.5312	3.4812	3.5409
pos_2372	metab_2371	metab_2371	-	-	782.4906	11.6617	pos	-	-	-	-	-	-	0.24778893946400002	1.6786	1.7145	1.9403	1.7315	2.4648	1.7700	2.7241	1.9358	2.7789	2.5340	2.0978	2.4957	2.0372	2.0120	1.8248
pos_2373	Cer(d18:0/18:0(2OH))	metab_2372	LMSP02020030	-	606.5417	11.6617	pos	M+H, M+Na	C36H73NO4	53.7	-	-3.78005204305484	-	0.08369924056910001	2.8646	3.2349	2.8877	2.7495	3.6724	2.8442	0.8437	0.9182	1.0141	0.9679	1.2956	0.9243	2.8032	2.8555	2.8747
pos_2374	metab_2373	metab_2373	-	-	534.1884	7.7233	pos	-	-	-	-	-	-	0.134589667142	2.1676	1.8948	1.9842	1.8818	2.0534	2.7170	1.6883	1.7724	1.8784	1.8277	1.7894	1.7793	1.8255	1.7112	1.7628
pos_2375	metab_2374	metab_2374	-	-	685.4337	11.7277	pos	-	-	-	-	-	-	0.0438722363646	2.4437	2.4559	2.5464	2.3720	2.6916	2.2851	2.6235	2.6884	2.7578	2.7622	2.7349	2.7855	2.5420	2.5728	2.5773
pos_2376	metab_2375	metab_2375	-	-	731.5589	11.7277	pos	-	-	-	-	-	-	0.0502955809841	1.9451	1.4394	1.8475	2.0939	2.2962	1.9723	2.1319	2.5044	2.7540	2.7141	2.4704	2.6739	2.1775	2.2208	2.2042
pos_2377	metab_2376	metab_2376	-	-	413.2656	11.7372	pos	-	-	-	-	-	-	0.141490878365	2.8884	2.8670	2.8859	2.7774	2.9716	2.7098	2.9881	3.0236	3.1020	3.0876	3.0468	3.0998	2.9455	2.8432	2.8426
pos_2379	metab_2378	metab_2378	-	-	525.3905	11.7277	pos	-	-	-	-	-	-	0.141483097802	2.3262	2.1814	2.4371	2.2335	2.5604	2.1787	2.5734	2.6567	2.6888	2.7133	2.6853	2.6122	2.4606	2.4236	2.3378
pos_2380	metab_2379	metab_2379	-	-	281.1717	11.7662	pos	-	-	-	-	-	-	0.239914235513	2.5005	2.5207	2.4795	2.4132	2.6276	2.4371	2.6282	2.7320	2.7635	2.7949	2.7526	2.7037	2.6212	2.5135	2.4128
pos_2381	metab_2380	metab_2380	-	-	399.1585	7.7136	pos	-	-	-	-	-	-	0.241191007348	2.4361	3.2286	0.6319	1.1786	1.7102	3.2205	1.5306	0.7119	0.8006	0.7577	0.7259	0.7176	2.6426	2.6561	2.8206
pos_2383	metab_2382	metab_2382	-	-	122.0966	11.7852	pos	-	-	-	-	-	-	0.0449465389568	2.8045	2.7727	2.7612	2.7305	2.8183	2.9510	3.0064	3.0830	3.0457	3.0155	3.0356	3.0224	2.8258	2.8074	2.8463
pos_2384	metab_2383	metab_2383	-	-	291.0624	11.7945	pos	-	-	-	-	-	-	0.0771861344888	2.5241	2.6157	2.3532	2.5740	2.4951	2.9157	2.2995	2.2401	2.2515	2.3961	2.2419	2.4864	2.3649	2.3056	2.3648
pos_2385	metab_2384	metab_2384	-	-	655.5258	11.7945	pos	-	-	-	-	-	-	0.0406079037264	2.8106	3.0674	2.8908	3.2030	2.7704	3.3625	2.3582	2.5101	2.4949	2.4973	2.5597	2.3975	2.9054	2.9398	2.9171
pos_2386	metab_2385	metab_2385	-	-	309.2030	11.8042	pos	-	-	-	-	-	-	0.164123893494	2.0776	2.0911	2.1138	1.9918	2.1566	1.9614	2.2330	2.4199	2.3046	2.3719	2.3719	2.3712	2.1663	2.0928	2.0249
pos_2388	metab_2387	metab_2387	-	-	681.4450	11.8137	pos	-	-	-	-	-	-	0.22712142799499999	1.7411	1.2663	0.1924	0.1755	0.2053	0.1763	2.0400	3.1090	2.2728	2.9608	1.4997	3.0034	2.1449	2.1646	2.3155
pos_2390	metab_2389	metab_2389	-	-	457.3482	11.8137	pos	-	-	-	-	-	-	0.250426173728	2.2930	2.2897	2.3682	2.2057	2.4867	2.0886	2.4977	2.5905	2.6184	2.6546	2.5951	2.5042	2.4061	2.3560	2.1841
pos_2391	metab_2390	metab_2390	-	-	136.1117	11.8042	pos	-	-	-	-	-	-	0.058649023344999995	1.6990	1.6267	1.8228	1.6639	1.7413	1.6891	2.0244	2.2720	2.1050	2.1470	2.1755	2.1379	1.7673	1.8035	1.8162
pos_2392	metab_2391	metab_2391	-	-	639.2014	7.7036	pos	-	-	-	-	-	-	0.24844424744600002	1.6755	2.1344	1.9980	1.9005	2.1745	1.1521	1.1746	1.2551	1.3574	1.3083	1.2714	1.2617	1.6814	1.5718	1.7854
pos_2393	metab_2392	metab_2392	-	-	625.2147	7.7036	pos	-	-	-	-	-	-	0.0014351585566600002	1.8494	1.7458	2.6238	2.1568	2.2978	1.8463	1.7146	1.7988	1.9048	1.8541	1.8158	1.8056	1.9741	1.9732	1.9743
pos_2394	metab_2393	metab_2393	-	-	607.2102	7.6844	pos	-	-	-	-	-	-	0.158579001527	1.8593	1.4947	3.1324	1.7805	1.5364	1.7712	1.9417	1.6013	1.7065	1.6561	1.6181	1.6081	2.1365	2.2687	2.2519
pos_2395	metab_2394	metab_2394	-	-	477.1696	6.7742	pos	-	-	-	-	-	-	0.0333218393739	4.1432	3.6834	4.4949	3.9104	3.7965	4.0554	3.8423	2.0011	2.4124	1.7750	2.3126	2.3165	3.9940	4.0213	4.0000
pos_2396	metab_2395	metab_2395	-	-	291.0624	11.9477	pos	-	-	-	-	-	-	0.169114472128	2.4053	2.3796	2.2036	2.4830	2.3588	2.6702	2.0265	2.1441	2.1359	2.2298	1.9778	2.3687	2.0243	2.1404	2.1687
pos_2398	metab_2397	metab_2397	-	-	906.6233	11.9382	pos	-	-	-	-	-	-	0.0069142362808	2.3907	1.4519	0.5590	0.5243	0.5848	0.5187	2.5314	3.2978	3.1107	3.3545	3.2274	3.0473	2.6794	2.6821	2.6854
pos_2399	metab_2398	metab_2398	-	-	871.5712	12.0046	pos	-	-	-	-	-	-	0.0845297142816	2.6217	1.9872	1.7161	1.6329	1.9197	1.9752	2.0931	2.6268	2.1097	2.1519	3.1539	2.2293	2.2662	2.2952	2.2220
pos_2400	metab_2399	metab_2399	-	-	669.5414	12.0046	pos	-	-	-	-	-	-	0.0229342067824	2.7980	3.1019	3.2879	3.1493	2.9008	2.9962	2.2909	2.7286	2.4589	2.1675	2.7309	2.4874	2.8838	2.8697	2.8890
pos_2401	metab_2400	metab_2400	-	-	299.1274	7.6844	pos	-	-	-	-	-	-	0.14134656252299999	1.7527	2.3849	2.1429	0.8357	1.3890	2.8523	1.7115	0.9673	1.0645	1.0177	0.9827	0.9735	2.1606	2.2126	2.0895
pos_2403	metab_2402	metab_2402	-	-	591.4946	12.0771	pos	-	-	-	-	-	-	0.0427533739196	3.7530	3.8685	3.2342	3.7428	3.4080	3.1012	2.9105	3.2045	3.5812	3.7847	3.0882	3.0735	3.0969	3.0969	3.1287
pos_2404	metab_2403	metab_2403	-	-	497.1945	6.7548	pos	-	-	-	-	-	-	0.046007049979699996	3.2908	2.6662	4.2389	3.6275	3.4687	3.4170	2.8518	0.2857	1.8599	1.2678	1.6100	1.5312	3.5459	3.5361	3.5742
pos_2405	metab_2404	metab_2404	-	-	477.1323	6.7548	pos	-	-	-	-	-	-	0.145002820878	2.6916	2.1561	1.6486	2.8817	2.5651	2.7422	1.7606	0.0537	0.0158	0.7121	0.2151	0.0701	2.3615	2.3213	2.2354
pos_2406	metab_2405	metab_2405	-	-	703.2364	6.7448	pos	-	-	-	-	-	-	0.150582297233	1.9868	1.4535	3.1175	2.2793	1.8511	2.3041	2.9763	0.2549	0.3060	0.2807	0.2627	0.2580	2.4140	2.4248	2.3013
pos_2408	metab_2407	metab_2407	-	-	807.5934	12.1451	pos	-	-	-	-	-	-	0.235925965551	2.4403	1.5981	1.6940	1.9724	1.8179	1.7601	2.3296	1.8489	1.9663	1.8225	2.4569	1.8166	2.0773	1.9367	1.8900
pos_2409	metab_2408	metab_2408	-	-	587.5472	12.2415	pos	-	-	-	-	-	-	0.00768262741902	2.9377	3.1145	2.8731	2.9480	3.0081	2.7386	2.8254	3.2167	3.0995	3.0283	3.1387	3.1315	2.9436	2.9470	2.9503
pos_2410	metab_2409	metab_2409	-	-	920.6395	12.2611	pos	-	-	-	-	-	-	0.114215738609	1.0572	1.0657	1.0729	1.0284	1.1052	1.0212	2.1327	2.5866	2.4868	2.6407	2.5346	2.5553	1.9557	1.8694	1.8777
pos_2411	metab_2410	metab_2410	-	-	591.4946	12.2127	pos	-	-	-	-	-	-	0.050616765334900005	3.8157	3.9350	2.9787	3.9264	3.1359	2.9468	2.8164	3.1512	3.3204	3.9833	3.0788	2.9925	2.9795	3.0164	3.0195
pos_2412	metab_2411	metab_2411	-	-	721.5708	12.3133	pos	-	-	-	-	-	-	0.0888284915701	1.8003	1.9898	1.9918	2.0647	2.1481	2.0776	1.8670	2.0906	2.3561	2.1818	2.1341	2.1351	1.9977	2.0480	2.0740
pos_2413	metab_2412	metab_2412	-	-	310.2370	6.7548	pos	-	-	-	-	-	-	0.0627023083407	1.7134	1.7226	1.7303	1.6825	2.4946	1.6747	1.7461	2.6534	3.2578	2.4852	2.6082	2.3665	1.7963	1.7705	1.8241
pos_2414	metab_2413	metab_2413	-	-	341.0976	12.4085	pos	-	-	-	-	-	-	0.259515160738	2.4606	2.7158	2.3704	2.6461	2.6118	2.9975	2.1145	2.3343	2.2138	2.4059	2.2533	2.7467	2.3448	2.4287	2.5632
pos_2415	metab_2414	metab_2414	-	-	325.1044	12.4411	pos	-	-	-	-	-	-	0.084286261456	2.9005	2.9652	2.7790	3.0601	2.9925	3.0978	3.0492	3.1301	2.8609	3.2305	3.3697	3.2012	2.8695	2.9287	2.9388
pos_2417	metab_2416	metab_2416	-	-	717.5772	12.4513	pos	-	-	-	-	-	-	0.0182231830778	2.7402	2.7149	3.0807	2.9252	3.0535	3.0764	2.6585	2.7968	3.4312	3.0483	2.9500	3.2332	2.9487	2.9460	2.9608
pos_2418	metab_2417	metab_2417	-	-	281.1718	12.4513	pos	-	-	-	-	-	-	0.19763517367300001	2.8369	2.8017	2.7690	2.7439	2.9045	2.6858	2.8893	2.9855	2.9976	3.0162	2.9813	2.9703	2.8522	2.7410	2.6887
pos_2419	metab_2418	metab_2418	-	-	385.2920	12.4299	pos	-	-	-	-	-	-	0.27205994324099997	2.4978	2.5090	2.5215	2.4905	2.6046	2.4218	2.6339	2.7806	2.7361	2.7747	2.7322	2.6117	2.5264	2.4798	2.2843
[truncated: 3,705 more rows]
