# Supplementary material for: Metabonomics Analysis of Stem Extracts from Dalbergia sissoo
Source: Molecules. 2022 Mar 18;27(6):1982. doi: 10.3390/molecules27061982 (PMC8953952; doi:10.3390/molecules27061982)
Supplement: Supplementary file 1 [file molecules-27-01982-s001.zip › molecules-1572399-supplementary/Table S2-The results of the negative ion table.csv]

ID	Metabolite	Metab ID	Library ID	KEGG Compound ID	M/Z	Retention time	Mode	Adducts	Formula	Fragmentation Score	Theoretical Fragmentation Score	Mass Error	CAS ID	RSD	X1	X2	X3	X4	X5	X6	B1	B2	B3	B4	B5	B6	QC01	QC02	QC03
neg_1	metab_8175	metab_8175	-	-	575.1213	3.31	neg	-	-	-	-	-	-	0.0107059349393	5.7701	5.8379	5.6773	5.7714	5.8838	5.7464	4.4884	3.6275	3.0072	3.2731	3.3485	3.1714	5.759	5.7683	5.7642
neg_2	metab_8176	metab_8176	-	-	543.1317	3.8365	neg	-	-	-	-	-	-	0.0235779513557	5.2166	5.4444	4.9123	5.2818	5.4469	5.3373	3.5522	3.5712	2.8732	3.1237	3.244	3.346	5.2592	5.2722	5.2795
neg_3	MUCRONULATOL((��))	metab_8177	-	-	301.1081	4.7776	neg	M-H, 2M-H, M+K-2H, M+Cl, M+FA-H	C17H18O5	71.8	-	-0.128262837861041	-	0.012525965974	4.9976	4.9834	4.9893	4.8704	4.9654	4.946	4.1663	3.3532	3.7883	3.2684	3.1631	3.0814	4.9189	4.9297	4.9235
neg_4	Combrestatin A4	metab_8178	-	-	315.1238	5.2137	neg	M-H, 2M-H, M+Cl, M+FA-H, M+K-2H	C18H20O5	69.7	-	0.0724960691606693	-	0.0229376914756	4.066	4.2925	4.0183	3.7924	3.9539	4.0715	3.7395	3.1582	3.3016	2.6079	2.6515	2.7718	4.0264	4.0203	4.0068
neg_5	metab_8179	metab_8179	-	-	471.0779	0.5825	neg	-	-	-	-	-	-	0.0215597434706	2.4826	2.2788	2.2267	2.1538	2.3142	2.2177	3.0476	3.2545	3.0097	3.362	2.8876	2.9858	2.7726	2.7688	2.7865
neg_6	metab_8180	metab_8180	-	-	392.8904	0.5634	neg	-	-	-	-	-	-	0.131506400196	2.6421	2.6445	2.4603	2.421	2.5139	2.5576	2.8291	3.0983	2.3867	3.1595	2.9354	2.7067	2.5954	2.6508	2.5364
neg_7	metab_8181	metab_8181	-	-	264.9273	0.5728	neg	-	-	-	-	-	-	0.0640618011443	2.8603	2.8153	2.6694	2.6478	2.8079	2.7827	3.1086	3.5224	2.5525	3.4997	3.284	2.5752	2.9163	2.9686	2.9282
neg_8	metab_8182	metab_8182	-	-	387.1149	0.5918	neg	-	-	-	-	-	-	0.0130466873281	4.2706	3.9872	2.4925	3.5651	3.0564	3.3697	5.0211	5.0045	5.0615	5.0333	5.2561	4.8982	4.6574	4.6462	4.6531
neg_9	metab_8183	metab_8183	-	-	511.1109	0.6205	neg	-	-	-	-	-	-	0.0906232951417	4.3566	4.2951	4.0515	4.3494	4.4516	3.96	4.5386	2.8069	3.1502	2.6386	2.9658	2.3028	3.8002	3.8777	3.831
neg_10	metab_8184	metab_8184	-	-	359.0987	2.3754	neg	-	-	-	-	-	-	0.0540793402271	2.4592	2.8563	2.1242	2.4375	2.6816	2.3532	4.0127	4.8101	4.9535	4.6949	4.4373	4.8119	4.023	3.9833	4.0261
neg_11	metab_8185	metab_8185	-	-	301.0718	3.647	neg	-	-	-	-	-	-	0.00859222662232	5.0241	5.205	4.7644	5.121	5.2867	5.1421	4.2971	4.347	3.6894	3.2844	4.49	3.4277	5.0202	5.0253	5.0181
neg_12	metab_8186	metab_8186	-	-	915.3169	3.9471	neg	-	-	-	-	-	-	0.0592850901546	3.4343	3.5142	3.5263	3.3718	3.3353	3.4581	3.7003	4.4031	4.2934	4.4831	4.3022	4.5824	3.6298	3.6704	3.6237
neg_13	metab_8187	metab_8187	-	-	965.3489	3.554	neg	-	-	-	-	-	-	0.025778670056	2.487	3.0179	2.7719	2.4618	2.8008	2.2025	3.4041	4.0521	3.9516	4.0093	3.9702	4.0881	3.1708	3.1611	3.1834
neg_14	metab_8188	metab_8188	-	-	507.0798	1.6444	neg	-	-	-	-	-	-	0.0702825507633	4.3351	3.6373	4.8163	3.9994	3.6408	3.0849	5.1186	4.2091	4.243	4.1316	4.3578	4.2345	4.2852	4.3077	4.3451
neg_15	metab_8189	metab_8189	-	-	285.0767	4.4501	neg	-	-	-	-	-	-	0.0104388325421	4.4945	4.2324	4.8055	4.3266	4.4801	4.5214	3.633	2.8727	3.1069	2.7228	2.9144	2.7514	4.3824	4.3865	4.3914
neg_17	metab_8191	metab_8191	-	-	347.0752	0.5918	neg	-	-	-	-	-	-	0.0134110103445	3.3418	3.7983	3.5124	4.0645	4.2234	3.9424	3.1912	3.6596	4.006	4.0352	3.7588	4.0585	3.5478	3.5376	3.5476
neg_18	metab_8192	metab_8192	-	-	271.0972	5.1945	neg	-	-	-	-	-	-	0.0144755464731	3.0437	2.6871	3.3707	3.1169	3.3085	3.0296	4.4135	3.6436	3.9597	4.1651	3.5402	3.6331	3.6348	3.631	3.6225
neg_19	metab_8193	metab_8193	-	-	215.0324	0.5825	neg	-	-	-	-	-	-	0.00512421198532	2.7562	2.3036	2.5583	2.7928	2.6856	2.6958	2.7222	3.2595	2.9966	4.3199	3.9506	4.1658	3.4676	3.4701	3.472
neg_20	metab_8194	metab_8194	-	-	795.229	5.9883	neg	-	-	-	-	-	-	0.0149243859232	4.1982	3.886	3.9465	4.4293	4.0477	4.2708	3.8458	1.5785	1.1149	1.5375	0.751	1.228	4.0614	4.0724	4.0612
neg_21	metab_8195	metab_8195	-	-	777.2369	5.998	neg	-	-	-	-	-	-	0.0138741216296	4.2315	4.0783	4.0839	4.2551	3.8295	4.4175	3.9702	1.8163	1.4568	1.8253	1.2369	1.5123	4.1073	4.1186	4.1165
neg_22	metab_8196	metab_8196	-	-	791.2206	6.4131	neg	-	-	-	-	-	-	0.00321367932293	4.6488	4.7587	5.0346	4.776	4.5619	4.8637	4.254	1.9232	2.077	1.5455	1.7823	1.518	4.7286	4.73	4.7314
neg_23	metab_8197	metab_8197	-	-	523.1757	6.8211	neg	-	-	-	-	-	-	0.0123811118623	4.2736	4.3272	4.1928	4.1645	4.2061	4.2687	3.5453	2.3095	2.27	1.4052	2.3332	2.1626	4.2178	4.2259	4.228
neg_24	metab_8198	metab_8198	-	-	569.2195	6.9006	neg	-	-	-	-	-	-	0.0441913456033	4.1455	4.4251	3.9383	4.4676	4.4695	4.0366	3.7261	2.6734	2.6682	2.3663	2.3775	1.996	4.2578	4.2711	4.233
neg_25	metab_8199	metab_8199	-	-	521.1983	7.4908	neg	-	-	-	-	-	-	0.0220675866639	3.369	3.4555	3.3593	3.5917	3.602	3.2227	2.5612	1.5894	2.1346	0.9487	1.6944	0.8848	3.4449	3.4275	3.4435
neg_26	metab_8200	metab_8200	-	-	423.1815	7.6604	neg	-	-	-	-	-	-	0.0465067916667	3.2411	1.9272	1.6351	2.3988	1.7438	2.1268	2.2018	2.7438	2.9008	2.7874	4.2295	2.9337	2.7734	2.7801	2.7419
neg_27	metab_8201	metab_8201	-	-	805.241	6.8309	neg	-	-	-	-	-	-	0.0230413780695	3.5062	3.8443	3.421	3.3459	3.1985	3.4852	3.4808	0.991	0.3414	0.5884	1.1088	0.509	3.398	3.3937	3.4127
neg_28	metab_8202	metab_8202	-	-	887.5471	8.7275	neg	-	-	-	-	-	-	0.16585644536	0.2834	0.7779	0.3159	0.2651	0.2641	0.268	0.8749	0.7066	3.6712	1.3945	0.3805	0.4195	1.3505	1.3971	1.2581
neg_29	metab_8203	metab_8203	-	-	775.2257	6.3938	neg	-	-	-	-	-	-	0.00128072996899	4.2522	4.278	4.0475	4.3723	3.9582	4.3573	3.8399	1.6139	1.4	1.3687	1.5705	1.1688	4.1822	4.1826	4.1833
neg_30	metab_8204	metab_8204	-	-	483.3492	9.0818	neg	-	-	-	-	-	-	0.0895362770196	2.8216	2.9504	2.9668	3.0631	2.8808	2.8844	2.746	3.1822	3.0855	3.6184	3.1414	2.833	2.8605	2.9311	2.8713
neg_31	metab_8205	metab_8205	-	-	763.2336	6.3553	neg	-	-	-	-	-	-	0.0118942213567	4.6891	4.6445	4.8542	4.9972	4.7733	4.9076	4.4598	2.1228	2.142	1.8445	2.5009	1.6585	4.7509	4.7455	4.7405
neg_32	metab_8206	metab_8206	-	-	399.1093	5.9883	neg	-	-	-	-	-	-	0.0123456875235	2.9041	2.5207	3.0472	2.9432	2.9105	3.0293	3.2827	3.7429	3.0059	3.6273	3.2022	3.1887	2.9778	2.9803	2.97
neg_33	metab_8207	metab_8207	-	-	629.1758	5.9682	neg	-	-	-	-	-	-	0.166891592824	2.4464	2.55	2.6396	2.3017	2.1645	2.8589	3.2426	0.5655	0.6182	0.5981	0.8966	0.9094	2.5486	2.5003	2.6399
neg_34	metab_8208	metab_8208	-	-	632.8201	14.0783	neg	-	-	-	-	-	-	0.0335254057818	2.1772	2.2376	2.3098	2.2312	2.3226	2.1655	2.2944	2.6947	2.7153	2.6505	2.5924	2.6708	2.3192	2.2978	2.3257
neg_35	metab_8209	metab_8209	-	-	564.8316	14.0783	neg	-	-	-	-	-	-	0.0226683615394	2.5496	2.6057	2.6351	2.5565	2.6656	2.5038	2.7329	3.0701	3.0234	3.0288	2.9753	3.0255	2.6525	2.6676	2.6711
neg_37	metab_8211	metab_8211	-	-	493.8967	0.4911	neg	-	-	-	-	-	-	0.136660708365	1.5345	1.4613	1.6601	1.3885	1.4597	1.3215	1.8585	1.9636	2.1121	2.1658	2.0858	2.0286	1.6499	1.7443	1.6442
neg_38	metab_8212	metab_8212	-	-	539.0996	0.6205	neg	-	-	-	-	-	-	0.23933087024	2.4151	1.5332	2.5015	1.9217	1.5737	2.0816	2.2497	1.6484	1.4994	2.3197	1.4683	2.0694	1.3403	1.4235	1.5377
neg_39	metab_8213	metab_8213	-	-	469.0506	0.6015	neg	-	-	-	-	-	-	0.104050052602	1.492	1.6313	2.4181	2.2286	2.6707	0.9023	2.7857	2.1456	0.1002	1.9863	2.3547	0.9566	2.887	2.9585	2.9741
neg_40	metab_8214	metab_8214	-	-	509.0957	0.6205	neg	-	-	-	-	-	-	0.0258330166198	3.8379	3.3669	4.2459	3.697	3.4118	2.9336	3.8124	3.0608	2.9528	2.951	3.3632	2.7756	3.4442	3.454	3.4316
neg_41	metab_8215	metab_8215	-	-	235.0242	0.6108	neg	-	-	-	-	-	-	0.224734909431	2.6367	2.7599	2.6411	3.0205	2.9184	2.4081	3.0311	2.1246	0.501	2.7287	2.2166	2.1319	2.42	2.3038	2.2307
neg_42	metab_8216	metab_8216	-	-	751.2076	0.5918	neg	-	-	-	-	-	-	0.0832819725995	2.2881	1.9971	1.6976	1.4277	1.5791	1.4338	2.9423	2.8252	2.4793	2.7299	3.0643	1.872	2.4934	2.4859	2.426
neg_45	Oxoglutaric acid	metab_8219	HMDB0000208	C00026	191.0199	0.857	neg	M+FA-H, 2M+FA-H, 2M-H	C5H6O5	-	65.9	0.950245116487667	328-50-7	0.0506960954186	3.0572	3.3414	3.1113	3.4696	3.7864	2.3991	4.2123	4.7653	4.6867	4.8315	4.7482	4.5281	4.2825	4.2391	4.2558
neg_46	metab_8220	metab_8220	-	-	974.8293	0.5297	neg	-	-	-	-	-	-	0.241978787067	2.9182	2.9101	2.8857	2.7021	2.8609	2.6047	1.8503	2.7069	2.5689	2.6939	2.5604	3.0673	2.7619	2.9647	2.8359
neg_47	metab_8221	metab_8221	-	-	254.8984	0.5634	neg	-	-	-	-	-	-	0.179078967985	1.964	1.9934	1.7431	1.9276	2.0136	2.0824	2.3495	3.227	1.1373	3.3703	3.0375	1.1248	2.3472	2.2159	2.2219
neg_48	metab_8222	metab_8222	-	-	373.1143	1.0585	neg	-	-	-	-	-	-	0.0196658678005	1.9445	2.0597	0.6767	1.3937	1.6205	1.6951	3.4988	3.528	3.9025	3.2201	3.6393	3.4974	3.0071	3.0047	2.9912
neg_49	metab_8223	metab_8223	-	-	242.9392	0.5634	neg	-	-	-	-	-	-	0.23647102615	0.813	0.7796	2.4379	0.7802	0.7784	0.7855	2.2274	1.699	2.1239	1.8732	1.4755	2.6634	1.0183	1.185	1.0425
neg_50	metab_8224	metab_8224	-	-	329.088	1.7096	neg	-	-	-	-	-	-	0.0552179664613	2.7511	3.1725	2.8721	2.7558	2.948	2.5392	3.4525	4.5626	4.4085	4.3308	3.9643	4.5714	3.7483	3.7408	3.785
neg_51	metab_8225	metab_8225	-	-	509.1527	2.1594	neg	-	-	-	-	-	-	0.0131949612676	2.7757	3.9771	3.0824	3.6168	4.082	3.9031	3.8227	3.9717	3.3749	3.8728	4.0219	4.063	3.7112	3.7045	3.7159
neg_52	metab_8226	metab_8226	-	-	523.1687	2.5941	neg	-	-	-	-	-	-	0.0314896442392	2.0074	3.2766	2.7196	2.6873	3.1028	2.9858	3.2217	3.9895	3.4259	3.5511	3.6781	3.8461	3.1604	3.1335	3.1434
neg_54	metab_8228	metab_8228	-	-	389.1097	2.6939	neg	-	-	-	-	-	-	0.0784431874795	1.294	1.4401	1.9356	1.0002	0.3106	0.1767	4.1623	3.8725	4.3238	3.3036	3.6428	3.7854	3.4868	3.4188	3.4626
neg_55	metab_8229	metab_8229	-	-	493.1577	1.8985	neg	-	-	-	-	-	-	0.0262534086018	2.3221	3.4937	2.7407	2.831	3.28	3.0965	3.5797	4.0558	3.5635	3.7654	3.7546	3.8635	3.3825	3.3819	3.4018
neg_56	metab_8230	metab_8230	-	-	687.1832	1.6751	neg	-	-	-	-	-	-	0.0680977455675	2.9097	3.5989	3.3983	3.4742	3.5075	3.1945	4.5455	3.3423	3.3551	3.2131	3.474	3.3855	3.4882	3.5236	3.5473
neg_57	metab_8231	metab_8231	-	-	137.0244	1.6392	neg	-	-	-	-	-	-	0.0244120098333	2.7007	2.265	3.1502	2.4806	2.233	2.0742	2.8308	3.0862	3.1152	3.2595	3.0781	3.1979	2.8028	2.7942	2.8152
neg_58	metab_8232	metab_8232	-	-	477.1051	2.8017	neg	-	-	-	-	-	-	0.0080288310551	4.6128	4.6197	4.0401	4.6339	4.7431	4.2695	4.6676	3.5404	3.6229	4.0064	4.2548	3.924	4.537	4.5345	4.5413
neg_60	metab_8234	metab_8234	-	-	699.1939	2.7922	neg	-	-	-	-	-	-	0.123547623519	1.5183	2.6495	2.2854	2.5271	2.6395	2.2028	2.6661	3.0816	3.1243	2.9202	2.3674	3.4915	2.3119	2.3409	2.4135
neg_61	metab_8235	metab_8235	-	-	547.1285	1.4431	neg	-	-	-	-	-	-	0.0490193597914	1.4749	2.8211	0.9258	2.5524	2.7919	2.5901	2.5915	2.3422	1.8556	2.6673	2.9629	2.3991	2.3956	2.42	2.438
neg_62	metab_8236	metab_8236	-	-	150.9467	0.5728	neg	-	-	-	-	-	-	0.0925189391613	1.7959	1.9002	1.6803	1.3802	1.1574	1.4756	2.2503	2.7813	1.2635	2.7873	2.6931	1.9828	2.1813	2.1023	2.1359
neg_63	metab_8237	metab_8237	-	-	730.8849	0.5297	neg	-	-	-	-	-	-	0.0770448666978	3.3313	3.2109	3.3628	2.9966	3.0604	2.8751	3.609	3.7812	3.7725	3.7437	3.7574	3.6403	3.4073	3.4734	3.4342
neg_64	metab_8238	metab_8238	-	-	237.0403	0.6298	neg	-	-	-	-	-	-	0.0218013984956	3.7796	3.8649	3.2754	4.0797	4.1258	3.3858	3.525	2.7383	3.2023	3.144	3.1517	3.1031	3.569	3.583	3.5872
neg_65	metab_8239	metab_8239	-	-	829.1689	0.6298	neg	-	-	-	-	-	-	0.257233540299	2.9766	3.1064	2.4204	2.84	2.9299	3.2053	2.7816	0.9826	0.0025	1.621	0.0022	0.0024	2.133	2.0044	2.2313
neg_66	metab_8240	metab_8240	-	-	827.1544	3.0103	neg	-	-	-	-	-	-	0.0545866116638	3.8908	3.9819	3.4534	3.6958	3.8901	3.3355	3.113	3.2822	3.3999	3.1061	3.3849	3.2253	3.5322	3.4854	3.5175
neg_67	metab_8241	metab_8241	-	-	583.1709	3.0394	neg	-	-	-	-	-	-	0.0113282662039	3.8799	3.997	4.0528	3.8928	3.8834	3.9476	3.6496	4.2247	4.1307	3.9142	4.018	4.0666	3.8794	3.8701	3.8719
neg_68	metab_8242	metab_8242	-	-	613.1832	3.0589	neg	-	-	-	-	-	-	0.0692835120016	3.431	3.4832	3.5815	3.5103	3.7014	3.3875	3.1606	3.903	3.9162	3.6803	3.8617	3.9115	3.5125	3.464	3.459
neg_69	metab_8243	metab_8243	-	-	711.2687	3.0885	neg	-	-	-	-	-	-	0.0754234870393	3.6289	3.9482	3.8131	3.5937	3.6226	3.5876	3.8132	4.5159	4.4041	4.4951	4.3329	4.4994	3.8919	3.8322	3.8414
neg_70	metab_8244	metab_8244	-	-	581.1747	0.6395	neg	-	-	-	-	-	-	0.0721106952071	3.343	3.1848	2.2932	2.5633	1.8933	2.6193	4.5912	3.622	3.2845	3.9128	4.094	2.8954	3.5441	3.5384	3.486
neg_72	metab_8246	metab_8246	-	-	801.2181	3.1575	neg	-	-	-	-	-	-	0.132313066087	3.0257	2.3213	3.1153	2.3812	2.2866	1.661	4.074	3.9227	4.133	4.1861	4.5083	4.5324	3.4926	3.3886	3.4059
neg_73	metab_8247	metab_8247	-	-	685.2037	3.1772	neg	-	-	-	-	-	-	0.101856656291	3.4236	2.9273	3.0735	3.3129	3.3906	3.4216	3.7631	3.5769	3.3798	3.4059	3.6454	3.4219	3.343	3.2553	3.2932
neg_74	metab_8248	metab_8248	-	-	639.1966	3.1965	neg	-	-	-	-	-	-	0.0677074681541	3.8411	3.674	3.6647	3.6917	3.8477	3.7845	4.0323	4.3847	4.2612	4.1022	4.2474	4.33	3.7892	3.7405	3.738
neg_78	metab_8252	metab_8252	-	-	745.1325	3.2537	neg	-	-	-	-	-	-	0.0574109627821	3.0781	2.999	3.1514	2.9196	3.0528	2.8578	4.3217	3.0601	3.1308	3.1042	3.073	3.1172	3.4517	3.4297	3.4793
neg_80	metab_8254	metab_8254	-	-	639.1618	3.3563	neg	-	-	-	-	-	-	0.0219461927135	3.5457	3.4286	3.325	3.6558	3.7231	3.5376	5.0277	5.5061	5.5846	5.6178	5.6965	5.7121	4.262	4.2486	4.2436
neg_82	metab_8256	metab_8256	-	-	507.1145	3.4515	neg	-	-	-	-	-	-	0.0229817729782	2.7763	2.4586	3.0325	2.7147	2.3082	2.2102	3.9548	3.9389	4.2377	3.7098	4.2768	4.106	3.4918	3.4807	3.4719
neg_83	metab_8257	metab_8257	-	-	811.2888	3.4612	neg	-	-	-	-	-	-	0.0161594238207	3.625	4.124	3.5876	3.6134	3.678	3.6586	3.5072	4.6261	4.5535	4.5668	4.4886	4.7424	3.9527	3.9641	3.9513
neg_85	metab_8259	metab_8259	-	-	879.2711	3.5013	neg	-	-	-	-	-	-	0.0083964369652	2.8522	2.7254	2.6843	2.556	2.533	2.4503	4.0917	3.9251	3.7614	3.9289	3.7944	3.9097	3.3011	3.2989	3.306
neg_86	metab_8260	metab_8260	-	-	807.2533	3.5222	neg	-	-	-	-	-	-	0.0173885788646	3.0523	2.9877	2.9525	2.915	3.1162	2.5507	3.2292	4.1491	4.0615	4.0937	4.0096	4.2964	3.3271	3.3394	3.341
neg_87	metab_8261	metab_8261	-	-	859.1602	3.5431	neg	-	-	-	-	-	-	0.108615902516	3.2332	3.5473	2.6129	2.8511	2.9795	3.4814	1.2493	0.9611	0.3212	1.658	0.5337	0.1805	2.6448	2.6072	2.7
neg_88	metab_8262	metab_8262	-	-	507.1512	3.5431	neg	-	-	-	-	-	-	0.0924535698073	2.5398	2.25	1.9705	1.8774	2.3766	2.5793	1.6044	1.7564	2.1576	2.3345	2.5208	1.9056	2.3197	2.3188	2.248
neg_89	metab_8263	metab_8263	-	-	933.3264	3.533	neg	-	-	-	-	-	-	0.0132004482504	3.2487	3.3874	3.313	3.0617	2.9539	3.0601	4.0079	4.0515	4.0396	4.0974	3.9403	4.2225	3.4544	3.444	3.4535
neg_90	metab_8264	metab_8264	-	-	525.1418	3.6662	neg	-	-	-	-	-	-	0.0974567589248	3.1626	2.8019	3.1083	2.8669	2.856	2.5995	3.353	2.88	2.0007	2.2737	2.8906	2.7311	3.1553	3.1491	3.0769
neg_91	metab_8265	metab_8265	-	-	619.1492	3.6902	neg	-	-	-	-	-	-	0.050456327479	3.1903	3.2151	2.5856	3.6982	3.6253	3.5837	0.7513	2.1148	0.0323	2.4379	2.5539	2.7077	3.1537	3.1603	3.119
neg_92	metab_8266	metab_8266	-	-	665.2131	3.6278	neg	-	-	-	-	-	-	0.00751113820369	1.4005	3.1589	1.8543	2.9192	3.2698	2.8935	3.8384	3.2559	2.838	3.0717	3.1573	3.1893	3.0392	3.0329	3.0376
neg_93	metab_8267	metab_8267	-	-	509.1691	3.7385	neg	-	-	-	-	-	-	0.0451669659048	2.7759	2.2555	1.8718	1.7263	2.0427	2.1871	4.0416	3.5185	1.8949	3.0295	3.4203	3.1524	2.994	2.958	2.9636
neg_95	metab_8269	metab_8269	-	-	959.3407	3.5222	neg	-	-	-	-	-	-	0.0385780524856	2.4567	3.0905	2.8777	2.4591	2.5418	2.1105	3.47	4.1219	4.0487	4.1866	4.0162	4.2669	3.1764	3.1514	3.1835
neg_96	metab_8270	metab_8270	-	-	665.2139	3.8365	neg	-	-	-	-	-	-	0.0239878603681	3.6501	3.2374	3.5402	3.6087	3.5089	3.7363	3.2207	3.9748	3.5473	3.9774	3.7707	3.8708	3.5058	3.509	3.4895
neg_97	metab_8271	metab_8271	-	-	979.4014	3.7878	neg	-	-	-	-	-	-	0.223401752276	1.5708	2.1443	2.2137	1.7374	1.7172	0.0232	2.2211	3.7418	3.5998	3.7189	3.5548	3.7389	2.279	2.3714	2.176
neg_98	metab_8272	metab_8272	-	-	607.1703	3.8983	neg	-	-	-	-	-	-	0.0116091541925	2.6459	2.5465	2.2286	2.4017	2.0635	2.6865	4.6009	4.1264	5.1604	4.1337	4.6544	4.4615	3.8617	3.8517	3.8558
neg_99	metab_8273	metab_8273	-	-	241.0867	3.908	neg	-	-	-	-	-	-	0.0228190522379	3.3139	2.0382	3.7753	3.1519	3.1623	2.8899	0.2352	1.4539	0.285	0.9073	0.2581	1.1426	2.977	2.9583	2.9736
neg_100	metab_8274	metab_8274	-	-	415.1048	3.957	neg	-	-	-	-	-	-	0.154761267475	1.563	0.1185	1.5084	1.668	1.7636	1.5509	2.4288	0.1785	0.2037	0.1939	0.1829	0.1987	1.4305	1.3061	1.349
neg_101	metab_8275	metab_8275	-	-	941.3348	3.9471	neg	-	-	-	-	-	-	0.115959898419	2.9476	3.1023	3.1728	2.931	2.9676	2.7784	3.3958	3.9741	4.0087	4.1066	3.9829	4.1656	3.1841	3.2499	3.153
neg_102	metab_8276	metab_8276	-	-	929.3601	3.9973	neg	-	-	-	-	-	-	0.159639814717	3.0809	3.0344	3.3146	3.0651	3.254	3.3272	3.5535	3.9541	4.0474	4.0575	4.0186	4.2099	3.2706	3.3787	3.2569
neg_103	metab_8277	metab_8277	-	-	793.2774	3.9875	neg	-	-	-	-	-	-	0.00871947397709	3.7988	4.2357	4.0048	3.9197	4.0161	3.7887	3.6334	4.85	4.8051	4.8321	4.7663	4.9561	4.1483	4.1522	4.1446
neg_104	metab_8278	metab_8278	-	-	551.1919	4.0374	neg	-	-	-	-	-	-	0.023433170721	3.6974	4.035	3.8227	3.7885	3.8172	3.5911	4.226	4.4704	4.3938	4.5272	4.2556	4.5464	3.9894	3.9702	3.9859
neg_105	metab_8279	metab_8279	-	-	463.1615	4.0279	neg	-	-	-	-	-	-	0.017264218337	1.4168	2.2614	2.5674	1.6137	2.0417	1.7003	4.5719	3.6645	3.3848	3.3639	3.4461	3.2289	3.5974	3.5826	3.5881
neg_106	metab_8280	metab_8280	-	-	629.2268	4.0868	neg	-	-	-	-	-	-	0.0661764599082	3.0568	3.2899	3.1237	2.8489	3.2186	3.1223	3.7122	4.2932	4.1258	3.9099	4.2555	4.0181	3.4187	3.4699	3.4237
neg_107	metab_8281	metab_8281	-	-	771.2618	4.0868	neg	-	-	-	-	-	-	0.0315566338757	2.8083	2.8877	3.2579	2.9781	3.1163	2.7667	3.0485	3.2775	3.2193	3.1605	3.2427	3.5222	2.9174	2.9395	2.9147
neg_108	metab_8282	metab_8282	-	-	841.2907	3.937	neg	-	-	-	-	-	-	0.0992628304123	3.1465	2.935	3.1381	2.9848	3.026	2.9269	3.3238	4.0033	3.6455	3.7163	3.9112	3.9719	3.1803	3.212	3.1257
neg_109	5,6,7-trihydroxy-2-(3-hydroxy-5-methoxyphenyl)-3,4-dihydro-2H-1-benzopyran-4-one	metab_8283	HMDB0128212	-	317.0667	4.1363	neg	M-H, 2M-H, M+FA-H	C16H14O7	-	66.2	0.21647952590301894	-	0.029722511471	3.8331	3.767	3.9171	4.0368	3.9487	3.4788	2.8513	2.116	1.7231	1.3804	2.3723	2.0605	3.7166	3.7112	3.7356
neg_110	metab_8284	metab_8284	-	-	891.2903	4.1463	neg	-	-	-	-	-	-	0.177091685558	2.7663	2.5569	2.9919	2.9467	3.1446	3.0919	3.7048	3.7003	3.6062	3.7724	3.7564	3.7574	2.9412	3.0803	2.9669
neg_111	metab_8285	metab_8285	-	-	823.287	4.1616	neg	-	-	-	-	-	-	0.0201358541145	3.6409	4.0611	4.1215	3.6722	3.9777	3.5363	3.9946	4.972	4.9918	4.8465	4.9044	4.9607	4.091	4.108	4.1032
neg_112	metab_8286	metab_8286	-	-	315.0871	4.1713	neg	-	-	-	-	-	-	0.0312927220948	2.6532	2.8355	2.3454	2.5566	2.8436	2.448	3.5757	2.5277	2.4073	1.8454	2.7866	2.303	2.6869	2.7106	2.6878
neg_113	metab_8287	metab_8287	-	-	575.1218	4.1901	neg	-	-	-	-	-	-	0.0656830915575	5.1209	5.2409	4.8322	5.2151	5.4391	5.2472	2.8021	2.2397	2.24	2.5226	2.397	2.6575	5.1091	5.1603	5.1586
neg_114	metab_8288	metab_8288	-	-	581.2054	4.2183	neg	-	-	-	-	-	-	0.0440621672065	3.6959	3.9575	4.0022	3.5726	3.5596	3.5397	3.8554	4.9239	4.7954	4.7194	4.6416	4.9995	3.9103	3.9466	3.9189
neg_115	metab_8289	metab_8289	-	-	587.1248	4.1565	neg	-	-	-	-	-	-	0.0984292197423	2.9888	3.1232	3.1454	2.823	2.4693	3.164	2.635	2.1249	1.5595	2.4321	2.3262	2.3682	2.7626	2.8483	2.8092
neg_116	metab_8290	metab_8290	-	-	705.3393	4.2748	neg	-	-	-	-	-	-	0.0643568967515	0.0307	0.1705	0.0355	0.0281	0.028	0.0285	0.3606	4.2472	4.0579	4.3781	3.7533	4.38	2.7654	2.8205	2.8036
neg_117	metab_8291	metab_8291	-	-	699.2425	4.3128	neg	-	-	-	-	-	-	0.238643431024	2.0048	2.0455	2.0426	1.8737	1.9271	1.2234	3.3797	3.3061	3.5786	3.5586	3.3822	3.427	2.3005	2.1592	2.3715
neg_119	metab_8293	metab_8293	-	-	881.3092	4.3511	neg	-	-	-	-	-	-	0.0679621062265	1.8726	2.3889	1.6612	1.4887	2.1514	2.0685	3.5254	3.0229	3.3834	3.4044	3.3019	3.281	2.331	2.3618	2.3899
neg_120	metab_8294	metab_8294	-	-	606.3828	8.9903	neg	-	-	-	-	-	-	0.0303595861932	2.7105	2.8744	4.0668	3.4854	3.7122	3.1241	2.1341	2.2832	2.5997	3.0822	2.5939	2.7657	3.3872	3.3608	3.3747
neg_121	metab_8295	metab_8295	-	-	517.3349	9.1006	neg	-	-	-	-	-	-	0.287487374369	1.7776	2.1917	3.0599	2.2834	2.7309	1.7639	1.3681	2.2059	2.1527	2.6395	2.1471	1.9492	2.238	1.9987	2.2395
neg_122	metab_8296	metab_8296	-	-	597.2918	9.2171	neg	-	-	-	-	-	-	0.0458199012392	3.3026	3.2524	3.2035	3.3977	3.4637	3.2091	3.838	3.9536	3.9979	4.0532	4.0338	3.8079	3.5	3.532	3.4963
neg_123	MG(0:0/16:0/0:0)	metab_8297	LMGL01010025;HMDB0011533	-	375.2757	9.0912	neg	M+Cl, M+FA-H, M+K-2H	C19H38O4	-	53.7	-0.429980285623396	-	0.0811670776903	3.0984	3.1681	2.0233	3.0227	2.2152	2.2073	2.5759	2.9348	2.9615	3.7153	2.774	2.9902	3.0935	3.154	3.1579
neg_124	metab_8298	metab_8298	-	-	281.2487	9.4751	neg	-	-	-	-	-	-	0.0719129576099	3.2609	3.332	3.9223	3.7193	3.7632	3.2181	2.5934	3.6496	3.2687	2.8696	3.512	3.1507	3.5351	3.5685	3.5977
neg_125	metab_8299	metab_8299	-	-	570.3819	8.9521	neg	-	-	-	-	-	-	0.00886676854285	3.4129	2.3134	4.3016	3.5431	3.4272	2.9997	1.666	2.5718	2.5787	2.6397	2.1692	2.5488	3.5703	3.5652	3.5628
neg_126	metab_8300	metab_8300	-	-	279.2331	9.0818	neg	-	-	-	-	-	-	0.0671881911923	4.1563	4.2404	4.585	4.2675	4.2339	4.2025	3.9541	3.9023	3.8766	3.7073	3.9466	3.2791	4.2912	4.32	4.2616
neg_127	metab_8301	metab_8301	-	-	885.3078	3.9471	neg	-	-	-	-	-	-	0.0956149005899	3.2828	2.7783	2.8553	2.854	2.8101	3.2402	3.6849	3.8558	3.7783	3.7329	3.7415	3.875	3.1611	3.2168	3.1371
neg_128	Diosmetin	metab_8302	LMPK12110824;HMDB0029676	C10038	299.0561	3.8268	neg	M-H, 2M-H, M+Cl	C16H12O6	78.2	-	-0.0942367204113731	520-34-3	0.0259774985475	3.8818	3.9301	4.2995	3.4834	3.7278	3.9105	3.5513	2.9047	3.4203	3.0901	3.2152	3.1646	3.8024	3.8094	3.8244
neg_129	metab_8303	metab_8303	-	-	463.1621	4.4203	neg	-	-	-	-	-	-	0.0200142259737	3.3511	3.3114	3.4926	3.4519	3.5853	3.3936	3.3846	2.6843	3.2782	2.6957	3.0132	2.8363	3.3152	3.303	3.3198
neg_130	metab_8304	metab_8304	-	-	983.6062	10.1629	neg	-	-	-	-	-	-	0.0401555998597	2.3304	1.1329	1.231	1.1335	1.1316	1.1394	3.8816	3.2709	3.6766	3.543	3.4248	3.4263	3.0028	2.9749	2.9713
neg_131	metab_8305	metab_8305	-	-	630.4973	10.3427	neg	-	-	-	-	-	-	0.0166576802951	3.207	2.5753	2.4076	2.9234	2.6683	2.7089	2.6511	2.1444	2.1476	1.4778	1.8286	1.732	2.7846	2.7702	2.7784
neg_132	metab_8306	metab_8306	-	-	776.559	10.4557	neg	-	-	-	-	-	-	0.0340064299806	3.5858	3.0214	2.6566	2.8413	2.6643	2.7311	4.7238	4.6784	4.7383	4.9199	4.8429	4.7156	4.1794	4.1715	4.1999
neg_133	metab_8307	metab_8307	-	-	624.5233	10.6724	neg	-	-	-	-	-	-	0.0196518708986	3.7968	3.9353	3.5424	3.572	4.1097	3.5561	3.1879	3.1589	3.2053	3.1705	3.1946	3.0035	3.6248	3.6402	3.639
neg_134	metab_8308	metab_8308	-	-	961.6205	10.8419	neg	-	-	-	-	-	-	0.0412560332048	2.998	2.2477	0.9819	1.7897	0.8878	1.6285	4.2222	4.2196	4.382	4.4959	4.2969	4.3231	3.7424	3.7756	3.7482
neg_135	metab_8309	metab_8309	-	-	600.5225	11.096	neg	-	-	-	-	-	-	0.0615896900951	3.2494	3.4795	3.0156	3.1193	3.781	3.1776	2.4068	2.5308	2.646	2.3694	2.609	2.4446	3.2214	3.1738	3.1781
neg_136	metab_8310	metab_8310	-	-	975.6366	11.0678	neg	-	-	-	-	-	-	0.0345687092521	2.0727	1.4581	0.3915	0.3326	0.3315	0.336	3.5098	3.6056	3.7971	3.6974	3.5971	3.5918	3.0034	3.0158	2.9858
neg_137	metab_8311	metab_8311	-	-	434.8723	14.0883	neg	-	-	-	-	-	-	0.0541772001024	2.6933	2.7459	2.7742	2.6961	2.7992	2.6377	2.8583	3.2134	3.1774	3.1541	3.1221	3.1643	2.8067	2.8502	2.8144
neg_138	metab_8312	metab_8312	-	-	176.8367	14.1177	neg	-	-	-	-	-	-	0.0254077235664	2.1494	2.1744	2.323	2.1574	2.3763	2.2007	2.3987	2.6164	2.774	2.7425	2.5854	2.6438	2.2881	2.3049	2.3089
neg_140	metab_8314	metab_8314	-	-	189.8592	14.098	neg	-	-	-	-	-	-	0.0714209266719	1.8914	1.8698	1.9782	1.8695	2.1153	1.9626	2.2758	2.4542	2.5027	2.4265	2.3271	2.3422	1.9647	2.0221	1.9771
neg_141	metab_8315	metab_8315	-	-	582.8066	14.0883	neg	-	-	-	-	-	-	0.0932436418885	2.075	2.108	2.1775	2.0468	2.1591	2.0076	2.2152	2.5812	2.5267	2.5579	2.4768	2.5457	2.2308	2.1853	2.151
neg_142	metab_8316	metab_8316	-	-	650.796	14.0783	neg	-	-	-	-	-	-	0.0668205708108	1.9008	1.9999	2.0085	1.9582	2.0172	1.8505	2.079	2.4392	2.3898	2.4038	2.3645	2.357	2.0773	2.0231	2.0696
neg_143	metab_8317	metab_8317	-	-	860.6555	11.9405	neg	-	-	-	-	-	-	0.0133912481585	2.6589	2.1879	1.0224	1.5218	1.0503	1.3731	2.8563	3.839	3.7	3.8682	3.6102	3.5781	3.029	3.0174	3.0234
neg_144	metab_8318	metab_8318	-	-	695.4706	11.4962	neg	-	-	-	-	-	-	0.0595802553265	2.9317	2.8746	1.9416	2.5729	2.2447	2.2374	3.0758	4.0825	3.6805	4.2383	3.2027	4.2252	3.2189	3.2626	3.2662
neg_145	metab_8319	metab_8319	-	-	548.8533	14.0783	neg	-	-	-	-	-	-	0.0233290619638	2.1867	2.2678	2.2956	2.2596	2.3177	2.1788	2.3339	2.7236	2.6972	2.655	2.637	2.6677	2.3303	2.3495	2.335
neg_146	metab_8320	metab_8320	-	-	452.8458	14.0783	neg	-	-	-	-	-	-	0.0314015907558	2.4514	2.4855	2.5058	2.4216	2.5197	2.3731	2.6089	2.9848	2.9379	2.887	2.8692	2.8969	2.5535	2.5329	2.5281
neg_147	metab_8321	metab_8321	-	-	418.8943	14.0783	neg	-	-	-	-	-	-	0.0221879419391	2.4862	2.5562	2.5772	2.5373	2.6063	2.4679	2.6555	2.9861	2.9956	2.9521	2.8914	2.945	2.6342	2.6175	2.6178
neg_148	metab_8322	metab_8322	-	-	322.888	14.0783	neg	-	-	-	-	-	-	0.0296272327876	2.4798	2.5001	2.5774	2.4679	2.5788	2.414	2.6247	2.9812	2.9557	2.9447	2.8845	2.9679	2.6044	2.5901	2.5789
neg_149	metab_8323	metab_8323	-	-	288.9359	14.0783	neg	-	-	-	-	-	-	0.05729998369	2.5333	2.6354	2.6928	2.6171	2.6863	2.5572	2.7052	3.0863	3.0947	3.0661	2.9806	3.0638	2.7453	2.696	2.7287
neg_150	metab_8324	metab_8324	-	-	699.3857	10.8419	neg	-	-	-	-	-	-	0.0492028064694	1.6351	0.2325	0.0821	0.0658	0.6288	0.0923	3.04	3.0118	3.2104	3.3068	3.2043	3.138	2.535	2.5751	2.5439
neg_151	metab_8325	metab_8325	-	-	681.3748	10.8419	neg	-	-	-	-	-	-	0.0680968233717	2.2962	1.278	0.7745	1.1407	1.3251	1.2877	3.4848	3.5012	3.676	3.7375	3.6499	3.6035	2.9973	3.0543	3.0425
neg_152	metab_8326	metab_8326	-	-	443.1413	10.8419	neg	-	-	-	-	-	-	0.0505536172572	1.3484	0.1056	0.178	0.3921	0.1053	0.1071	2.8213	2.7701	2.9656	3.0645	2.8938	2.8713	2.3004	2.339	2.3031
neg_153	metab_8327	metab_8327	-	-	758.5482	10.6441	neg	-	-	-	-	-	-	0.0182245583581	2.7241	2.4763	2.3389	2.1558	1.7715	2.1053	3.7285	3.8858	4.1509	4.1056	3.8646	3.9805	3.2962	3.3008	3.2854
neg_154	metab_8328	metab_8328	-	-	632.5119	10.6064	neg	-	-	-	-	-	-	0.0389467637912	3.6691	3.3769	3.0556	3.4067	3.4963	3.3683	2.8102	2.0911	2.002	2.067	2.2109	2.0471	3.2716	3.3054	3.2885
neg_155	metab_8329	metab_8329	-	-	723.3862	10.4369	neg	-	-	-	-	-	-	0.0214620129842	1.679	0.2229	0.0001	0.0001	0.0001	0.0001	3.2677	3.2991	3.3333	3.187	3.3486	3.2369	2.726	2.7082	2.7126
neg_156	metab_8330	metab_8330	-	-	443.1413	10.4369	neg	-	-	-	-	-	-	0.0350207035475	1.155	0.2952	0.0087	0.0069	0.0068	0.007	2.7175	2.8299	2.7965	2.7737	2.9171	2.7367	2.2643	2.236	2.2416
neg_157	metab_8331	metab_8331	-	-	985.6214	10.4276	neg	-	-	-	-	-	-	0.0213034814191	2.9489	2.2453	0.3515	1.6176	0.9016	1.3387	4.1485	4.3493	4.3437	4.2741	4.3142	4.212	3.7388	3.7523	3.7566
neg_158	metab_8332	metab_8332	-	-	622.5075	10.4087	neg	-	-	-	-	-	-	0.0106804086635	3.6097	3.7771	3.4607	3.4434	3.9264	3.4417	1.4596	2.4672	2.3796	1.541	2.1359	2.1379	3.4863	3.4954	3.4894
neg_159	metab_8333	metab_8333	-	-	805.2785	4.4601	neg	-	-	-	-	-	-	0.00938207092732	3.8811	4.1422	4.2784	3.8528	4.2143	3.6563	4.1008	4.8653	4.9394	4.8338	4.8511	4.9047	4.1721	4.179	4.1794
neg_160	metab_8334	metab_8334	-	-	493.172	4.4798	neg	-	-	-	-	-	-	0.210382929919	0.5829	0.2289	0.1856	1.3851	0.7631	0.1978	2.5954	3.3422	2.7562	1.7596	3.3579	2.6768	1.6624	1.8394	1.8165
neg_161	metab_8335	metab_8335	-	-	273.0767	4.5091	neg	-	-	-	-	-	-	0.0380735406964	3.4097	3.7734	3.5719	3.452	3.6371	3.5022	1.771	1.844	0.024	0.0226	1.1608	0.2707	3.4263	3.3958	3.423
neg_162	metab_8336	metab_8336	-	-	843.2201	4.5194	neg	-	-	-	-	-	-	0.115774964556	2.7491	2.5836	2.5094	3.0619	2.6119	3.0965	3.1282	2.6373	2.8736	2.7792	2.7407	2.8405	2.6094	2.5215	2.6138
neg_163	metab_8337	metab_8337	-	-	631.1495	4.5396	neg	-	-	-	-	-	-	0.0749847690634	2.8795	2.9519	3.2718	3.3448	3.4379	3.2289	2.8161	3.1204	2.6503	2.323	2.9402	2.6086	3.0902	3.0328	3.0907
neg_164	metab_8338	metab_8338	-	-	579.1901	4.5091	neg	-	-	-	-	-	-	0.0201900632266	3.5539	3.7682	3.661	3.5108	3.6093	3.4099	3.4706	4.2531	4.2246	4.284	4.1104	4.3313	3.6794	3.6624	3.6673
neg_165	metab_8339	metab_8339	-	-	669.2428	4.4698	neg	-	-	-	-	-	-	0.0432112721644	2.4054	2.3254	2.3556	2.5317	2.5085	2.3652	3.5078	4.013	3.7557	3.5928	4.1415	3.4165	3.072	3.0366	3.0661
neg_166	metab_8340	metab_8340	-	-	521.168	4.4404	neg	-	-	-	-	-	-	0.00470900765311	2.9988	2.8909	2.8496	2.5147	2.4971	2.5745	4.0246	4.0646	3.9415	4.2005	3.9686	4.2806	3.3968	3.4007	3.3979
neg_167	metab_8341	metab_8341	-	-	875.2918	3.512	neg	-	-	-	-	-	-	0.108304093487	2.1858	1.4345	2.3297	1.626	2.0077	1.4413	3.2899	3.5719	3.4911	3.6482	3.4904	3.6106	2.6861	2.6464	2.5917
neg_168	metab_8342	metab_8342	-	-	489.0876	4.6734	neg	-	-	-	-	-	-	0.130215180526	2.5734	2.776	2.1154	2.248	2.264	1.921	2.9419	2.3915	0.9884	2.0006	0.9368	2.0119	2.3408	2.3881	2.2745
neg_169	metab_8343	metab_8343	-	-	541.1506	4.7111	neg	-	-	-	-	-	-	0.0127547111942	4.1917	4.0703	3.6284	4.0652	4.0682	4.389	3.4371	2.622	2.5198	2.0417	2.5927	2.427	4.0497	4.0586	4.0485
neg_170	metab_8344	metab_8344	-	-	513.1212	4.7206	neg	-	-	-	-	-	-	0.0391365064594	2.7098	3.2377	1.2495	2.4894	2.6122	2.9565	3.6881	3.2031	3.3077	2.2734	3.1977	2.6628	2.8597	2.8863	2.8918
neg_171	metab_8345	metab_8345	-	-	345.0978	4.7776	neg	-	-	-	-	-	-	0.0444875376807	2.534	2.7897	1.6094	1.0646	1.9603	2.6055	2.0316	2.2006	2.2267	2.3785	1.8632	2.2148	2.1102	2.0924	2.0719
neg_172	metab_8346	metab_8346	-	-	541.1187	4.7966	neg	-	-	-	-	-	-	0.114877207957	4.2847	4.3306	3.7814	4.0501	4.0965	4.4369	3.5356	2.6673	2.8605	2.7474	2.4836	2.8868	4.0794	4.0604	4.1526
neg_173	metab_8347	metab_8347	-	-	297.0405	4.7966	neg	-	-	-	-	-	-	0.00823375356338	4.1494	4.0274	3.0663	4.3178	4.1407	4.0004	4.664	4.3621	4.1683	3.6188	4.252	3.8234	4.1513	4.1548	4.1477
neg_174	metab_8348	metab_8348	-	-	553.1174	4.8344	neg	-	-	-	-	-	-	0.0323103216312	3.7512	3.5841	3.5476	3.4663	3.3074	3.5482	3.5251	2.8921	2.4209	2.2955	2.8684	2.079	3.4868	3.488	3.5115
neg_176	metab_8350	metab_8350	-	-	373.093	4.8829	neg	-	-	-	-	-	-	0.0576060111312	3.5907	2.8411	3.0846	2.6514	2.5441	2.8184	2.5699	2.8232	2.7411	2.5434	1.8063	2.6692	3.0415	3.0185	2.9914
neg_177	metab_8351	metab_8351	-	-	541.1503	4.9029	neg	-	-	-	-	-	-	0.0346207401521	4.4231	4.2541	4.2208	4.3113	4.4297	4.5369	3.1067	1.8659	2.6979	0.9325	1.329	1.9094	4.3073	4.3283	4.2994
neg_178	metab_8352	metab_8352	-	-	489.1207	4.9132	neg	-	-	-	-	-	-	0.030447941439	3.0663	2.8045	3.946	2.7983	2.4612	2.4833	3.4824	2.0007	1.42	1.6821	2.44	1.5923	4.0592	4.0836	4.0808
neg_179	metab_8353	metab_8353	-	-	449.1247	4.9132	neg	-	-	-	-	-	-	0.109410292635	2.5958	2.4217	2.9094	2.6693	2.5868	2.5722	2.3893	0.7329	1.5648	2.0654	1.0824	1.0053	2.5762	2.483	2.5196
neg_180	metab_8354	metab_8354	-	-	477.1775	4.9619	neg	-	-	-	-	-	-	0.132901057678	2.5461	1.986	0.7165	1.3499	0.6326	0.6391	3.3328	2.2885	2.4608	2.3852	2.151	2.1142	1.8359	1.7554	1.8691
neg_181	metab_8355	metab_8355	-	-	255.0662	4.9526	neg	-	-	-	-	-	-	0.0201319669512	4.8672	4.6459	5.0557	5.0058	5.0667	4.8766	3.7514	2.4598	2.6467	2.7167	2.71	2.7457	4.9063	4.919	4.9232
neg_183	metab_8357	metab_8357	-	-	555.132	5.0237	neg	-	-	-	-	-	-	0.0214829472883	4.55	4.4719	3.9334	4.3364	4.2079	4.6631	3.8148	2.2057	2.0574	1.8188	1.9595	2.299	4.3483	4.3653	4.3637
neg_184	metab_8358	metab_8358	-	-	549.2003	4.9429	neg	-	-	-	-	-	-	0.0216781532114	3.3415	3.5885	3.6768	3.4948	3.8459	3.7626	4.0512	4.5142	3.957	3.6677	4.4333	3.4914	3.7328	3.7311	3.7156
neg_185	metab_8359	metab_8359	-	-	267.0664	5.1002	neg	-	-	-	-	-	-	0.0366994991717	5.2537	5.1783	5.465	5.2364	5.173	5.2013	4.8286	4.3877	4.4409	3.9942	4.1988	4.018	5.2345	5.2352	5.2622
neg_186	metab_8360	metab_8360	-	-	305.0461	5.0907	neg	-	-	-	-	-	-	0.0841430620272	2.884	2.6701	3.3007	3.0709	2.8785	2.8175	1.8361	1.1097	0.7084	0.6074	1.0085	0.6173	2.835	2.8982	2.8378
neg_187	metab_8361	metab_8361	-	-	281.0457	5.1284	neg	-	-	-	-	-	-	0.0109866326932	4.9057	4.9245	3.7182	4.7213	4.5788	4.9302	4.3607	3.4223	2.9774	2.7971	2.9576	2.9439	4.9078	4.9172	4.9116
neg_189	metab_8363	metab_8363	-	-	267.0663	5.2329	neg	-	-	-	-	-	-	0.0142559005965	4.6728	4.6756	4.5911	4.7003	4.5743	4.9023	4.6693	3.8121	4.9249	4.0794	3.9462	4.1971	4.7496	4.7434	4.7558
neg_190	metab_8364	metab_8364	-	-	467.1927	3.512	neg	-	-	-	-	-	-	0.0122500270454	3.8068	3.5606	3.8625	3.8863	3.9947	3.9479	3.2634	2.9353	3.166	3.0765	2.8452	2.9497	3.6768	3.687	3.6845
neg_191	metab_8365	metab_8365	-	-	345.0605	4.7679	neg	-	-	-	-	-	-	0.284457572451	2.828	1.0958	2.6921	0.1579	1.3409	2.3807	2.6949	0.8239	1.7868	1.6802	0.715	1.6553	2.0854	1.9934	2.2318
neg_192	metab_8366	metab_8366	-	-	781.2681	3.5013	neg	-	-	-	-	-	-	0.0246026431214	2.1379	2.8617	2.67	2.2303	2.3855	1.6403	2.2346	3.7866	3.8007	3.8463	3.6139	3.9305	2.9021	2.9187	2.899
neg_193	metab_8367	metab_8367	-	-	555.1342	5.3275	neg	-	-	-	-	-	-	0.0190623933338	4.7478	4.7267	4.4717	4.7912	4.7313	4.8398	3.9703	3.9306	3.0398	2.5249	3.8229	3.0483	4.6719	4.6555	4.6619
neg_195	metab_8369	metab_8369	-	-	809.4404	5.3652	neg	-	-	-	-	-	-	0.0340759829026	1.682	1.301	2.1625	2.3523	1.2996	1.3076	4.3338	2.4455	3.0183	3.1032	2.9826	2.5612	3.0614	3.0411	3.0328
neg_196	metab_8370	metab_8370	-	-	285.1132	5.3275	neg	-	-	-	-	-	-	0.0108678186169	4.0504	4.0423	4.1645	3.9768	4.0049	4.0744	3.3292	2.6486	2.9784	2.3314	2.3371	2.5596	4.0524	4.047	4.043
neg_199	metab_8373	metab_8373	-	-	419.1143	5.5002	neg	-	-	-	-	-	-	0.0535114610046	2.8957	3.0651	3.0105	3.1291	3.0201	3.3619	2.9258	0.1697	0.1939	0.434	0.7253	0.5603	3.0308	2.9925	2.9899
neg_200	metab_8374	metab_8374	-	-	417.1343	5.5097	neg	-	-	-	-	-	-	0.0907942513831	3.0297	3.1724	3.3753	2.6543	2.8058	2.9224	2.3671	0.0724	0.084	1.1797	0.5716	0.0816	3.0204	2.9471	2.9625
neg_201	metab_8375	metab_8375	-	-	509.1598	5.5153	neg	-	-	-	-	-	-	0.0411657177723	3.6799	3.7168	3.442	3.7459	3.6447	3.9492	3.3308	1.579	1.2007	1.8044	1.2411	1.4466	3.7002	3.6667	3.6734
neg_202	metab_8376	metab_8376	-	-	537.1232	5.5002	neg	-	-	-	-	-	-	0.0487892804403	4.2394	4.1068	4.024	4.3612	4.192	4.2891	3.5494	2.333	1.944	1.6934	2.0561	1.9659	4.1514	4.1208	4.1112
neg_203	metab_8377	metab_8377	-	-	703.1944	5.5835	neg	-	-	-	-	-	-	0.073405024144	2.8929	2.6534	3.5413	2.8058	2.0885	2.8578	3.4177	2.0749	2.6936	2.1826	2.0749	2.2883	2.9267	2.9471	2.8839
neg_204	metab_8378	metab_8378	-	-	747.2212	5.4897	neg	-	-	-	-	-	-	0.119256413955	2.1911	1.7478	2.2266	1.7543	1.7594	2.5199	2.6061	1.1361	0.7676	0.7457	0.7202	0.9837	2.1083	2.1813	2.085
neg_205	metab_8379	metab_8379	-	-	691.2307	5.622	neg	-	-	-	-	-	-	0.0864246161458	3.0961	2.8168	2.6771	2.3878	1.9702	2.5353	3.2038	3.1724	3.9841	3.5005	2.8118	3.5729	2.8569	2.8613	2.7925
neg_206	metab_8380	metab_8380	-	-	723.2695	5.6615	neg	-	-	-	-	-	-	0.253073347161	1.5618	0.4018	1.3814	0.4022	0.4009	0.406	3.3287	0.5398	0.9679	0.7421	1.3385	0.6253	1.4537	1.6025	1.6746
neg_207	metab_8381	metab_8381	-	-	581.152	5.4897	neg	-	-	-	-	-	-	0.183516019831	2.2954	2.1715	2.6133	1.7654	2.0836	2.3105	2.8882	1.803	0.6738	0.653	1.5716	0.6631	2.2279	2.1845	2.3343
neg_208	metab_8382	metab_8382	-	-	541.2091	5.7052	neg	-	-	-	-	-	-	0.0322073025152	3.586	3.6558	3.3474	3.3971	3.4844	3.3899	2.2584	2.5794	3.3223	2.2442	2.4071	2.1125	3.4281	3.4548	3.4493
neg_209	metab_8383	metab_8383	-	-	697.2295	3.1479	neg	-	-	-	-	-	-	0.23197307614	2.1009	1.3398	2.6055	2.1137	2.2977	2.173	3.6921	3.5885	3.6587	3.9159	3.9142	3.8633	3.096	2.9179	2.9452
neg_210	metab_8384	metab_8384	-	-	511.1965	5.8502	neg	-	-	-	-	-	-	0.0140320830461	3.8623	4.375	3.3029	3.8075	3.5499	3.9062	3.1516	3.3824	3.5904	2.378	2.9639	2.481	3.8903	3.893	3.8813
neg_212	metab_8386	metab_8386	-	-	791.2191	5.998	neg	-	-	-	-	-	-	0.0077140426455	4.3194	4.1961	4.3529	4.2392	3.7065	4.4322	3.9411	1.5726	1.4061	0.7343	1.5429	1.2302	4.2019	4.2083	4.2033
neg_213	metab_8387	metab_8387	-	-	511.2121	6.0178	neg	-	-	-	-	-	-	0.0292800462611	3.9033	4.0559	4.4245	4.0295	4.0164	3.9587	2.3449	2.4289	2.5677	1.9308	1.6639	2.1425	3.9387	3.949	3.9236
neg_214	metab_8388	metab_8388	-	-	421.1419	5.9475	neg	-	-	-	-	-	-	0.0368197380605	2.7313	2.8621	2.7882	2.9425	3.0374	2.9952	2.8067	3.1657	3.0639	3.1018	3.1653	3.1862	3.1027	3.1009	3.0738
neg_215	metab_8389	metab_8389	-	-	713.3802	6.0857	neg	-	-	-	-	-	-	0.094693421633	2.1187	2.0793	2.1836	2.08	2.0779	2.0862	3.1803	2.9846	3.2721	3.3317	3.2355	3.2316	2.2009	2.2721	2.2053
neg_216	metab_8390	metab_8390	-	-	555.2037	6.0952	neg	-	-	-	-	-	-	0.0431659561489	4.5619	3.84	4.4589	4.7163	4.2704	4.4888	3.5616	2.0654	2.7174	1.9772	2.0592	2.1872	4.4915	4.4634	4.4564
neg_217	metab_8391	metab_8391	-	-	703.1967	5.998	neg	-	-	-	-	-	-	0.18840873739	2.3089	2.1389	3.1722	1.983	1.9344	2.6925	3.1215	1.124	1.3862	0.8188	0.5754	0.6083	2.504	2.3513	2.5
neg_218	metab_8392	metab_8392	-	-	493.1639	5.998	neg	-	-	-	-	-	-	0.038908384623	3.5984	3.1017	3.755	3.6483	3.3549	3.6951	3.3649	2.0657	2.22	1.2582	2.1776	1.3906	3.4512	3.437	3.4706
neg_219	metab_8393	metab_8393	-	-	793.2288	5.9883	neg	-	-	-	-	-	-	0.0220902513689	4.449	4.2988	4.5326	4.4576	4.0897	4.5864	4.2846	1.8005	1.3023	1.1371	1.6237	1.5482	4.3358	4.3549	4.3439
neg_220	metab_8394	metab_8394	-	-	527.208	6.3078	neg	-	-	-	-	-	-	0.0329820592465	2.9149	1.7543	3.8921	2.6195	2.5754	2.1428	2.3693	0.4892	1.7483	0.4269	0.8561	0.4351	3.0198	3.0338	3.0051
neg_221	metab_8395	metab_8395	-	-	479.1507	6.365	neg	-	-	-	-	-	-	0.0399168519825	2.7308	2.3465	2.47	2.7377	2.4537	3.2361	3.0536	0.3848	0.0131	0.0123	0.4626	0.0127	2.6882	2.7196	2.692
neg_222	metab_8396	metab_8396	-	-	523.1432	6.3745	neg	-	-	-	-	-	-	0.0311802916916	4.5846	4.6367	4.1423	4.4801	4.4007	4.7582	4.0191	2.5488	2.2041	2.0562	2.6346	2.309	4.477	4.479	4.5012
neg_223	metab_8397	metab_8397	-	-	567.1678	6.423	neg	-	-	-	-	-	-	0.0319561532443	3.4129	3.6632	3.7631	3.4734	3.5964	3.7019	3.8127	1.7228	1.7959	1.1714	1.6695	0.8789	3.525	3.5506	3.5289
neg_224	metab_8398	metab_8398	-	-	493.1649	6.423	neg	-	-	-	-	-	-	0.02831966047	3.7212	3.3288	4.0255	4.0057	3.524	3.8478	3.5606	1.8199	1.9023	0.3132	1.5758	0.8722	3.6723	3.6968	3.6854
neg_225	metab_8399	metab_8399	-	-	581.1517	6.4131	neg	-	-	-	-	-	-	0.010204997817	3.3403	3.714	3.3894	3.2859	3.0684	3.6753	3.5486	0.8596	0.5577	0.3687	1.2952	0.3762	3.3599	3.3619	3.3534
neg_226	metab_8400	metab_8400	-	-	727.2284	6.4036	neg	-	-	-	-	-	-	0.0985097252516	3.0671	2.7764	3.6206	3.0814	2.3384	3.2556	3.1134	1.3203	1.268	0.6047	0.533	0.6658	3.0269	3.0438	2.9608
neg_227	metab_8401	metab_8401	-	-	555.2036	6.6546	neg	-	-	-	-	-	-	0.0459845368573	4.4512	3.9176	4.5218	4.7372	4.4454	4.5106	3.5737	2.4113	2.8185	2.3867	2.1748	2.3582	4.5326	4.4951	4.5032
neg_228	metab_8402	metab_8402	-	-	385.1078	6.3938	neg	-	-	-	-	-	-	0.0232234680074	3.3857	2.833	3.2707	3.2798	2.8963	3.0658	2.8709	2.3541	2.716	2.6396	1.964	1.5451	3.0444	3.0245	3.0376
neg_229	metab_8403	metab_8403	-	-	759.23	6.8411	neg	-	-	-	-	-	-	0.0136155342802	4.0185	3.9856	3.5978	4.0401	3.683	3.9048	3.4815	1.8155	1.6613	0.5694	1.9352	1.2119	3.8596	3.8713	3.8642
neg_230	metab_8404	metab_8404	-	-	761.2427	6.8562	neg	-	-	-	-	-	-	0.0271851908358	4.5828	4.3692	4.8893	4.7287	4.4876	4.5007	3.9536	2.5152	2.6774	1.9963	2.6377	2.0607	4.5637	4.5616	4.5421
neg_231	metab_8405	metab_8405	-	-	559.2343	6.8911	neg	-	-	-	-	-	-	0.0607511789108	2.9443	2.3686	3.5484	2.9377	2.7881	3.5146	1.5098	1.3022	1.3147	0.8222	1.0599	1.5814	3.254	3.2733	3.2208
neg_232	metab_8406	metab_8406	-	-	819.2229	6.3843	neg	-	-	-	-	-	-	0.0051950179984	2.8709	3.5439	2.9514	2.6838	2.0702	3.5818	3.3187	2.2797	2.3501	2.3236	2.2925	2.3366	2.9287	2.9252	2.9245
neg_233	metab_8407	metab_8407	-	-	775.2239	5.9883	neg	-	-	-	-	-	-	0.00991078824373	3.994	3.9198	3.7279	3.8609	3.4126	4.0468	3.7372	3.0257	2.6489	3.0804	3.1483	2.9006	3.8435	3.8521	3.848
neg_234	metab_8408	metab_8408	-	-	745.2466	7.0361	neg	-	-	-	-	-	-	0.0268070136042	3.9314	3.5591	4.01	3.8288	3.5363	3.8871	3.4883	1.1487	1.6869	1.207	1.5053	1.1191	3.777	3.7827	3.7602
neg_235	metab_8409	metab_8409	-	-	569.1854	7.0361	neg	-	-	-	-	-	-	0.0710006994275	3.4249	3.3964	3.0717	3.5065	3.3638	3.4092	3.1295	1.3419	0.9379	0.7899	1.7145	1.0852	3.3225	3.3282	3.3776
neg_236	metab_8410	metab_8410	-	-	751.2044	7.1994	neg	-	-	-	-	-	-	0.0918809815897	2.292	2.8529	2.4082	2.5544	1.749	2.6653	2.0413	0.5158	0.5662	0.547	0.5248	0.5563	2.4501	2.3941	2.3749
neg_237	metab_8411	metab_8411	-	-	761.2365	6.3553	neg	-	-	-	-	-	-	0.00976425463463	4.1101	3.8626	4.3232	4.1456	3.7824	4.2024	3.6085	1.2018	1.5865	0.7124	0.5614	0.5939	4.0188	4.0241	4.0272
neg_238	metab_8412	metab_8412	-	-	583.1925	6.3458	neg	-	-	-	-	-	-	0.0366112357677	3.4363	3.6853	3.8486	3.4013	3.3251	3.7361	3.9351	1.3685	1.2059	0.6314	1.6413	0.991	3.5531	3.5381	3.5699
neg_239	metab_8413	metab_8413	-	-	537.1568	6.3458	neg	-	-	-	-	-	-	0.00555223366955	4.541	4.602	5.1231	4.5532	4.4322	4.6358	4.5522	2.7208	2.7988	1.9481	2.7698	2.1108	4.7013	4.6989	4.6965
neg_240	metab_8414	metab_8414	-	-	701.1883	5.9883	neg	-	-	-	-	-	-	0.0776829546301	2.9289	2.5925	3.5735	2.7279	2.0429	3.1279	3.3849	1.0734	1.8421	1.1884	0.6742	1.4679	2.9327	2.8722	2.9314
neg_241	metab_8415	metab_8415	-	-	673.1842	5.9883	neg	-	-	-	-	-	-	0.0134197289314	3.244	2.9021	3.2167	3.2134	2.815	3.4206	3.2081	0.8876	1.1744	0.9263	1.7304	1.6188	3.0735	3.0627	3.0719
neg_242	metab_8416	metab_8416	-	-	362.2911	7.5574	neg	-	-	-	-	-	-	0.0388448265876	3.4806	3.3877	3.3673	3.4432	3.7094	3.25	1.0231	1.3991	2.049	1.0998	1.3729	1.56	3.2875	3.2538	3.2726
neg_243	(��)13-HpODE	metab_8417	-	-	293.2122	7.6701	neg	M-H, M+Cl, M-H2O-H	C18H32O4	82.7	-	0.622812835469528	-	0.00705565623885	2.7128	3.0024	3.698	2.3005	2.746	1.9548	2.726	2.7482	4.2845	2.9072	3.0158	2.6358	3.1714	3.1663	3.1659
neg_244	metab_8418	metab_8418	-	-	549.3265	7.7182	neg	-	-	-	-	-	-	0.184270412049	0.4231	1.4299	1.9338	1.1252	1.8029	0.403	0.5085	2.3319	2.1421	2.5913	1.313	1.973	1.3288	1.1818	1.2367
neg_245	metab_8419	metab_8419	-	-	333.1355	7.5244	neg	-	-	-	-	-	-	0.0451846208425	2.9203	2.8977	2.7771	2.846	3.1201	2.5152	3.4211	3.8315	3.7693	3.798	3.7182	3.7649	3.1486	3.1137	3.1166
neg_246	metab_8420	metab_8420	-	-	477.1699	7.8145	neg	-	-	-	-	-	-	0.00894909155167	3.6239	2.1325	3.721	3.208	2.8293	3.2856	2.8193	1.6371	2.1632	1.5029	1.825	2.009	3.4253	3.4197	3.4272
neg_247	metab_8421	metab_8421	-	-	421.166	7.9016	neg	-	-	-	-	-	-	0.020024908584	2.6334	1.3666	1.0265	1.7171	0.9313	1.4887	2.8704	3.226	2.9205	2.1294	3.5425	2.521	2.2359	2.2519	2.2499
neg_248	metab_8422	metab_8422	-	-	723.386	7.9596	neg	-	-	-	-	-	-	0.00643775530141	2.3556	0.9808	0.7981	0.7414	1.2448	0.5416	4.0189	4.2393	3.7656	3.8223	4.2939	3.6065	3.2123	3.207	3.2112
neg_249	metab_8423	metab_8423	-	-	717.2099	5.9782	neg	-	-	-	-	-	-	0.172033076047	2.2313	2.2177	2.7775	2.2482	1.7971	2.8441	2.8016	0.2861	0.0017	1.2014	0.0015	0.0017	2.4114	2.2656	2.3889
neg_250	metab_8424	metab_8424	-	-	257.1183	8.0309	neg	-	-	-	-	-	-	0.0459684749712	2.7037	0.6462	3.5801	2.284	0.9251	2.3393	0.8374	0.1222	0.8074	0.1335	0.1254	0.1369	2.7609	2.7684	2.7982
neg_251	metab_8425	metab_8425	-	-	388.2714	8.0687	neg	-	-	-	-	-	-	0.0891802161325	1.8529	2.6972	0.0086	1.5904	0.6289	2.2687	0.3687	0.1126	0.9058	0.012	0.0112	0.8213	1.641	1.6151	1.6889
neg_252	metab_8426	metab_8426	-	-	835.2953	8.0121	neg	-	-	-	-	-	-	0.176882839841	2.3268	1.1767	2.9918	0.5024	0.501	2.2167	1.8451	1.6278	1.2568	1.0035	1.0261	0.7706	1.7894	1.6382	1.7138
neg_253	11-OXOURSOLIC ACID ACETATE	metab_8427	-	-	511.3443	8.1834	neg	M-H, M+FA-H, M+K-2H	C32H48O5	65	-	2.6936245684975897	-	0.013136778328	3.2081	3.2982	3.125	3.4415	3.6074	3.1743	3.4313	4.1542	4.197	4.6589	3.9834	3.9862	3.51	3.5102	3.5002
neg_254	metab_8428	metab_8428	-	-	825.2497	5.9682	neg	-	-	-	-	-	-	0.00647196703026	3.7629	3.455	3.6246	3.6866	3.152	3.9363	3.8707	0.3684	0.6173	0.3942	0.3759	0.8547	3.6065	3.6025	3.6079
neg_255	metab_8429	metab_8429	-	-	559.1228	5.9682	neg	-	-	-	-	-	-	0.028134057143	3.2589	3.3509	3.0114	3.078	2.9964	3.4042	3.1112	0.2326	0.2634	0.2515	0.238	0.2573	3.2956	3.3037	3.3195
neg_256	metab_8430	metab_8430	-	-	598.377	8.3277	neg	-	-	-	-	-	-	0.0765112529153	3.5247	2.2732	3.8648	3.9901	3.5648	3.9191	1.5187	1.213	1.638	1.9353	1.9771	1.5903	3.5426	3.5073	3.4764
neg_257	metab_8431	metab_8431	-	-	423.1982	8.3084	neg	-	-	-	-	-	-	0.0355781635828	2.5075	2.4479	2.3094	2.1028	2.2336	2.1011	1.697	1.3897	2.0949	1.814	3.0812	1.9311	2.2709	2.2548	2.2856
neg_258	metab_8432	metab_8432	-	-	557.1812	5.9682	neg	-	-	-	-	-	-	0.0371027570944	4.1394	4.1961	3.9958	4.2759	4.0656	4.451	3.7295	2.5623	2.4215	2.431	2.4217	2.4532	4.1732	4.2054	4.192
neg_259	metab_8433	metab_8433	-	-	571.0947	0.6395	neg	-	-	-	-	-	-	0.0660528205886	2.914	3.2421	2.4457	2.6291	2.6088	2.9246	2.7332	3.3134	3.3136	3.3326	3.4475	3.1246	2.8201	2.8136	2.7666
neg_260	metab_8434	metab_8434	-	-	679.2233	0.6678	neg	-	-	-	-	-	-	0.143770677681	1.4124	1.3743	1.4754	1.3749	1.3729	1.381	2.498	1.5768	3.0752	1.6198	2.2664	2.0199	2.3025	2.1911	2.3053
neg_261	metab_8435	metab_8435	-	-	600.393	8.5735	neg	-	-	-	-	-	-	0.129112825288	2.9431	2.2966	3.4669	3.9828	3.3964	3.2278	2.4979	2.4204	2.7127	2.1282	2.1688	1.9385	3.1894	3.1376	3.0766
neg_262	metab_8436	metab_8436	-	-	496.329	8.6403	neg	-	-	-	-	-	-	0.048680270231	1.6397	2.7218	0.2686	1.747	2.5347	2.0068	0.2996	1.7012	1.212	0.9333	1.3757	1.7705	1.9369	1.9111	1.8958
neg_263	metab_8437	metab_8437	-	-	607.3666	8.564	neg	-	-	-	-	-	-	0.0302076165287	2.5702	2.3559	2.4099	2.6137	2.1644	2.4019	1.261	1.0525	1.8796	2.2363	1.7377	1.199	2.1901	2.1713	2.1965
neg_264	metab_8438	metab_8438	-	-	619.1761	0.6773	neg	-	-	-	-	-	-	0.20425864484	2.2905	2.4993	2.9538	3.0369	3.455	2.8583	2.7464	2.837	3.8102	2.5659	3.3316	3.0837	2.8623	2.8897	2.7139
neg_265	metab_8439	metab_8439	-	-	420.9124	0.4911	neg	-	-	-	-	-	-	0.129831791748	1.9154	2.1012	1.6595	1.8766	2.2776	1.8581	1.7258	2.0366	2.1047	2.1374	2.0905	2.2374	1.7222	1.8029	1.7006
neg_266	metab_8440	metab_8440	-	-	306.9389	0.4911	neg	-	-	-	-	-	-	0.0379206596397	2.3914	2.4356	2.5128	2.3201	2.5087	2.2947	2.5944	2.9054	2.9504	2.9653	2.8746	2.9125	2.5384	2.5063	2.5172
neg_267	metab_8441	metab_8441	-	-	454.9276	0.4911	neg	-	-	-	-	-	-	0.247712228595	1.3784	1.4032	1.4983	1.246	1.3964	1.2239	1.5949	1.9052	1.8975	1.9081	1.7495	1.8638	1.5785	1.3642	1.5172
neg_268	metab_8442	metab_8442	-	-	192.9583	0.4911	neg	-	-	-	-	-	-	0.014517675291	1.6449	1.6363	1.7332	1.5852	1.7618	1.6351	1.829	2.1947	2.1533	2.2515	2.0773	2.1417	1.7403	1.7499	1.7385
neg_270	metab_8444	metab_8444	-	-	393.897	0.4911	neg	-	-	-	-	-	-	0.0407985266514	1.5455	1.595	1.6337	1.5604	1.682	1.4946	1.6248	1.8685	1.9706	2.0046	1.8882	2.0349	1.6056	1.5921	1.6263
neg_271	metab_8445	metab_8445	-	-	831.8584	0.5202	neg	-	-	-	-	-	-	0.269075420212	2.3637	2.4193	2.5498	2.1204	2.3852	2.0832	2.2226	2.6571	2.5156	2.7115	2.6292	2.7915	2.3813	2.6222	2.5311
neg_272	metab_8446	metab_8446	-	-	602.8852	0.5297	neg	-	-	-	-	-	-	0.0813682494472	3.0672	2.9869	3.1582	2.8181	2.8822	2.7198	3.3176	3.5013	3.5204	3.4976	3.4952	3.4563	3.1532	3.2241	3.1946
neg_274	metab_8448	metab_8448	-	-	702.8893	0.5297	neg	-	-	-	-	-	-	0.228413167225	2.5147	2.3491	2.7189	2.147	2.2572	2.0349	3.0099	3.1891	3.201	3.1804	3.1327	3.0041	2.6571	2.8596	2.8076
neg_275	metab_8449	metab_8449	-	-	386.9397	0.5297	neg	-	-	-	-	-	-	0.0314118961239	3.967	3.7872	3.9868	3.6361	3.6818	3.5562	4.3696	4.4962	4.5431	4.4989	4.4835	4.3307	4.0935	4.076	4.0667
neg_276	metab_8450	metab_8450	-	-	500.9212	0.5392	neg	-	-	-	-	-	-	0.0271510429465	4.1718	4.0746	4.1589	3.951	4.0121	3.8811	4.4102	4.5892	4.6057	4.5941	4.573	4.4463	4.2429	4.2287	4.2196
neg_280	metab_8454	metab_8454	-	-	402.9173	0.5488	neg	-	-	-	-	-	-	0.0390344134446	3.8723	4.0168	3.8255	3.9723	4.0833	3.9372	3.1931	3.8111	3.8218	3.7718	3.6898	4.0082	3.8059	3.7985	3.7732
neg_282	metab_8456	metab_8456	-	-	490.8992	0.5634	neg	-	-	-	-	-	-	0.262477848802	2.5258	2.5659	2.5571	2.4899	2.6422	2.4699	2.9291	3.0735	2.8804	3.0778	3.0337	2.8641	2.4962	2.7317	2.6527
neg_283	metab_8457	metab_8457	-	-	361.0111	0.5728	neg	-	-	-	-	-	-	0.0764661139	1.956	1.2314	1.7121	1.6662	1.774	1.618	2.4248	2.2509	2.4083	2.9068	2.8991	2.1655	2.3867	2.4317	2.4523
neg_284	metab_8458	metab_8458	-	-	324.1297	0.5825	neg	-	-	-	-	-	-	0.162294390629	1.0036	0.5794	0.6591	0.5799	0.5783	0.5846	1.8018	1.8796	3.1684	2.9261	2.8229	2.6909	2.2017	2.222	2.3277
neg_285	metab_8459	metab_8459	-	-	719.2069	0.6015	neg	-	-	-	-	-	-	0.0140416365993	3.3512	2.9204	1.8015	2.1397	2.3681	2.2672	3.7006	4.1562	4.0438	4.1515	4.2857	4.391	3.7399	3.7517	3.7485
neg_286	metab_8460	metab_8460	-	-	447.1162	0.6108	neg	-	-	-	-	-	-	0.0813175027816	1.3642	1.9489	2.1656	2.3375	1.7552	1.866	3.3001	1.2592	2.7507	2.8219	2.8233	2.5687	2.5538	2.4834	2.5185
neg_288	metab_8462	metab_8462	-	-	445.1204	0.6108	neg	-	-	-	-	-	-	0.144233094548	2.243	2.4294	2.1327	2.3106	2.5206	2.2218	3.3646	3.043	3.1664	2.9084	3.1171	2.9623	2.7273	2.6554	2.604
neg_289	metab_8463	metab_8463	-	-	421.0028	0.6108	neg	-	-	-	-	-	-	0.275680698346	0.4355	0.6787	0.478	1.147	0.4099	0.4151	0.9097	3.391	2.9094	3.4136	2.7026	2.2898	1.9824	2.0682	2.2123
neg_291	metab_8465	metab_8465	-	-	797.2181	0.5918	neg	-	-	-	-	-	-	0.283542397506	2.0264	1.3172	1.2815	1.9577	2.0399	1.7848	2.5036	2.2041	1.8201	1.9082	2.4218	1.1628	1.9401	2.0063	1.753
neg_293	Maltotriose	metab_8467	HMDB0001262	C01835	549.1657	0.5918	neg	M+Cl, M+FA-H	C18H32O16	-	66.1	3.2262473479274	1109-28-0	0.0698503505165	2.7126	2.7942	2.2087	3.1008	3.2204	2.5497	2.8977	3.3693	3.4707	3.4721	3.8095	3.6192	3.0641	3.0065	3.0215
neg_294	metab_8468	metab_8468	-	-	539.0492	0.5918	neg	-	-	-	-	-	-	0.163157969663	2.2274	2.0751	1.3759	1.6062	1.2745	1.7724	2.645	1.6841	1.545	2.0447	2.0456	1.5318	1.6027	1.584	1.7079
neg_295	metab_8469	metab_8469	-	-	523.0687	0.5918	neg	-	-	-	-	-	-	0.204854833046	2.6094	2.3759	2.4074	2.1545	2.2172	2.1335	3.1002	2.5018	2.0938	2.4157	2.5843	2.053	2.1182	2.1082	2.259
neg_296	metab_8470	metab_8470	-	-	439.078	0.7057	neg	-	-	-	-	-	-	0.017855027602	3.3379	3.0843	2.5583	2.7555	2.5232	2.4804	4.4022	5.3802	4.6476	5.3413	5.0909	5.305	4.6279	4.6363	4.6208
neg_297	metab_8471	metab_8471	-	-	197.8077	0.7152	neg	-	-	-	-	-	-	0.279887684979	2.5154	2.3802	2.6363	2.4826	2.1127	2.5292	1.8437	2.934	1.9529	2.7	1.8958	2.9908	2.4056	2.3224	2.154
neg_298	metab_8472	metab_8472	-	-	259.0208	0.7245	neg	-	-	-	-	-	-	0.135961559541	1.4735	0.0001	1.9807	0.0001	0.0001	0.0001	2.136	3.0059	3.4844	2.8388	2.773	2.7709	2.1611	2.1597	2.0542
neg_299	metab_8473	metab_8473	-	-	575.0021	0.7484	neg	-	-	-	-	-	-	0.219531457268	1.325	0.2232	0.8525	0.0039	0.0038	0.0039	1.861	3.0961	2.9544	3.1282	2.3317	2.9524	2.2906	2.2159	2.0967
neg_300	metab_8474	metab_8474	-	-	781.2033	0.7057	neg	-	-	-	-	-	-	0.104289032493	1.5292	0.5317	0.6084	0.5322	1.1231	0.5366	2.794	3.7415	3.3721	3.7053	3.4279	3.7968	2.9419	3.0314	3.0074
neg_301	metab_8475	metab_8475	-	-	347.023	0.791	neg	-	-	-	-	-	-	0.0721578084818	1.6663	2.2049	2.015	2.199	2.5925	1.6658	2.1086	1.178	3.1742	1.9006	2.0131	1.7743	2.1969	2.2591	2.236
neg_302	metab_8476	metab_8476	-	-	333.0282	0.8098	neg	-	-	-	-	-	-	0.297080684408	1.1853	0.9848	1.5637	1.2334	1.073	1.5493	1.582	1.79	2.3419	1.8444	2.046	1.8813	1.9097	2.1225	1.9199
neg_303	6-O-b-D-Fructofuranosyl-2-deoxy-D-glucose	metab_8477	HMDB0040154	-	371.1201	0.838	neg	M-H, M+FA-H	C12H22O10	-	76.6	0.00582531260507701	57440-92-3	0.298900562627	0.9182	0.3557	0.3393	0.2859	0.5394	0.2889	2.7619	0.3991	2.3371	1.112	0.7982	1.9887	1.634	1.695	1.431
neg_304	metab_8478	metab_8478	-	-	525.0783	0.8475	neg	-	-	-	-	-	-	0.261684712617	1.3105	0.7127	1.3598	1.2746	0.0106	0.2153	2.8061	2.092	2.2989	2.2064	2.473	2.508	1.9181	2.0928	1.9002
neg_305	metab_8479	metab_8479	-	-	405.0286	0.857	neg	-	-	-	-	-	-	0.0835225406555	1.1838	1.9677	1.5568	2.3281	2.7384	0.7614	2.7482	2.8407	3.5685	3.1133	3.3838	2.6906	2.915	2.8423	2.8847
neg_306	metab_8480	metab_8480	-	-	613.0243	0.857	neg	-	-	-	-	-	-	0.0970153438164	1.6901	1.6512	1.7541	1.7843	2.386	1.658	2.5368	2.3379	3.189	2.9509	3.0088	2.5692	2.6235	2.5464	2.5601
neg_307	metab_8481	metab_8481	-	-	288.9869	0.857	neg	-	-	-	-	-	-	0.0739357181492	2.0806	2.0011	2.2765	1.8401	1.9823	2.3235	2.71	4.1602	2.9929	4.1513	3.6249	3.797	3.261	3.2424	3.1977
neg_309	metab_8483	metab_8483	-	-	187.0245	0.8762	neg	-	-	-	-	-	-	0.0624615790712	1.7804	1.9509	2.4633	2.3134	2.3249	1.6179	1.7959	2.0415	2.6046	2.5565	2.3756	2.2879	2.0276	2.0745	2.0757
neg_310	metab_8484	metab_8484	-	-	281.0304	0.9043	neg	-	-	-	-	-	-	0.0345080261348	1.7214	1.5661	1.9851	1.3877	1.2382	1.3198	2.4347	1.3199	2.7191	1.6178	1.8467	2.1274	2.2625	2.2916	2.2835
neg_311	metab_8485	metab_8485	-	-	117.02	0.9232	neg	-	-	-	-	-	-	0.0148704120419	3.6742	3.3406	3.7803	3.2937	3.3653	3.9469	2.4355	1.8996	2.5159	2.1203	2.0848	2.4982	3.3442	3.356	3.3547
neg_312	metab_8486	metab_8486	-	-	257.0276	0.9328	neg	-	-	-	-	-	-	0.0681749232265	2.9469	2.6377	2.9787	2.5668	2.6095	3.1414	0.1366	0.1477	1.1371	0.1609	0.1515	0.165	2.2839	2.2261	2.268
neg_313	metab_8487	metab_8487	-	-	591.1227	0.9043	neg	-	-	-	-	-	-	0.0232120650877	1.0275	2.0122	0.0533	1.5261	2.1471	0.0036	2.4521	2.704	1.6509	2.3826	2.6326	2.6095	1.9271	1.9435	1.9257
neg_315	metab_8489	metab_8489	-	-	261.0257	0.9907	neg	-	-	-	-	-	-	0.216770572688	0.6013	0.0289	2.4421	0.0289	0.2088	0.0293	2.5043	1.7965	2.4893	1.841	1.3869	1.5352	1.6336	1.822	1.7715
neg_316	metab_8490	metab_8490	-	-	487.0777	1.0298	neg	-	-	-	-	-	-	0.072092210648	1.6513	0.8349	1.6984	1.6617	0.781	0.1394	2.6633	2.8208	3.009	2.8091	2.8032	2.7404	2.2604	2.2062	2.2089
neg_317	metab_8491	metab_8491	-	-	541.1331	1.0393	neg	-	-	-	-	-	-	0.123578735118	1.5931	1.2734	1.6708	1.1426	0.7492	0.3886	2.6098	2.2003	1.3887	1.9703	2.3472	1.2554	1.7785	1.6828	1.699
neg_318	Mesaconic acid	metab_8492	LMFA01170116;HMDB0000749	C02226;C01732	111.0091	0.857	neg	M-H2O-H, M-H	C5H6O4	59.9	-	2.27301032995854	498-24-8	0.0573718650618	2.0609	2.1072	2.2699	2.3728	2.616	1.2616	3.2471	3.7086	3.7801	3.8497	3.8832	3.4209	3.2474	3.2631	3.2139
neg_319	metab_8493	metab_8493	-	-	385.1355	1.1825	neg	-	-	-	-	-	-	0.106119118937	0.1563	0.1446	0.177	0.3913	0.1442	1.7261	2.4983	0.2149	0.6328	0.4282	0.3188	1.6921	1.3517	1.4218	1.4372
neg_320	metab_8494	metab_8494	-	-	424.9018	0.8286	neg	-	-	-	-	-	-	0.206352522812	0.0002	0.3788	0.0003	0.0002	0.0002	0.2185	1.4172	3.2954	1.7214	3.3557	2.8712	3.001	2.6722	2.5144	2.6879
neg_321	metab_8495	metab_8495	-	-	537.184	1.2595	neg	-	-	-	-	-	-	0.0139496077916	1.1222	2.8288	3.1004	2.1198	2.2943	1.9878	2.9275	1.9105	2.9585	2.1516	2.3649	1.5122	2.5146	2.5026	2.5099
neg_322	metab_8496	metab_8496	-	-	252.9633	0.8098	neg	-	-	-	-	-	-	0.278613000842	0.9555	1.5638	1.4616	1.2942	1.5848	1.0622	0.6173	1.6098	1.8457	2.1843	0.6579	1.7915	1.4537	1.6308	1.4263
neg_323	metab_8497	metab_8497	-	-	496.1303	1.6903	neg	-	-	-	-	-	-	0.0431845209321	3.2567	4.0593	3.2002	3.7758	4.0281	3.8915	4.2992	3.638	3.5435	3.6416	3.7311	3.6989	3.6866	3.6936	3.7217
neg_324	metab_8498	metab_8498	-	-	465.1261	1.7737	neg	-	-	-	-	-	-	0.0628731344542	2.4638	2.6417	2.5069	2.4873	2.6527	2.6393	3.3698	3.0984	3.4364	3.2374	3.1454	3.4457	2.9104	2.8594	2.904
neg_325	metab_8499	metab_8499	-	-	469.1128	1.6903	neg	-	-	-	-	-	-	0.0767717069413	2.2605	3.031	2.2459	2.8176	3.0036	2.9217	3.1968	2.8949	2.7259	2.8714	2.9668	2.9496	2.8106	2.8422	2.8771
neg_326	metab_8500	metab_8500	-	-	422.095	2.3949	neg	-	-	-	-	-	-	0.0996208836115	0.2056	0.4785	0.2742	0.2677	0.5693	0.1935	2.0986	3.7206	3.9265	3.5996	3.2616	3.7598	2.6555	2.6272	2.7109
neg_327	metab_8501	metab_8501	-	-	701.1622	2.4529	neg	-	-	-	-	-	-	0.0336617125801	0.026	0.5381	0.0301	0.0238	0.626	0.0242	2.6382	3.5062	2.4981	3.5777	3.1954	3.4759	2.574	2.5722	2.5981
neg_328	metab_8502	metab_8502	-	-	457.0679	2.3807	neg	-	-	-	-	-	-	0.188505718754	0.5178	0.4905	1.6528	0.491	0.4896	0.741	2.4506	3.4158	3.1886	3.2961	2.6483	3.3682	2.1411	1.9944	2.0214
neg_329	metab_8503	metab_8503	-	-	447.1154	2.5564	neg	-	-	-	-	-	-	0.0509259903003	1.6698	2.5287	2.8673	2.9223	2.7417	2.6725	4.6023	3.2259	3.5565	4.4633	3.4305	3.966	3.7064	3.7049	3.7434
neg_330	metab_8504	metab_8504	-	-	620.1292	2.5659	neg	-	-	-	-	-	-	0.0289448465003	3.0404	0.3142	0.4302	2.3058	1.7618	1.539	4.034	3.985	3.7553	4.317	3.7995	4.2916	3.5246	3.5253	3.5465
neg_331	metab_8505	metab_8505	-	-	354.976	2.5941	neg	-	-	-	-	-	-	0.269071238609	2.0327	2.3626	2.3664	2.0811	2.0345	2.2062	2.8988	1.307	2.1279	1.3228	2.1444	1.7949	2.2025	2.4044	2.4388
neg_332	metab_8506	metab_8506	-	-	481.1723	2.6129	neg	-	-	-	-	-	-	0.0417561783538	2.4331	1.7119	2.2484	2.2153	2.2154	2.3972	1.5542	3.4879	3.3988	3.2929	3.7643	3.2258	2.5107	2.4932	2.4745
neg_333	metab_8507	metab_8507	-	-	481.1361	2.6315	neg	-	-	-	-	-	-	0.0368793615089	2.3204	1.4244	2.1227	2.2512	2.3243	2.3698	2.1122	2.6644	2.7226	2.0867	2.3638	2.8847	2.1704	2.139	2.1596
neg_334	metab_8508	metab_8508	-	-	515.0813	2.6509	neg	-	-	-	-	-	-	0.0340692247689	2.3419	2.2683	2.0307	2.5167	2.3586	1.8941	2.8717	2.5118	3.0987	2.9403	2.6459	2.5963	2.5545	2.5809	2.5567
neg_335	metab_8509	metab_8509	-	-	549.0651	2.6602	neg	-	-	-	-	-	-	0.0514053473819	3.6992	3.6704	3.5816	3.6256	3.7559	3.4371	3.5821	2.285	2.7522	2.7196	2.7472	2.4614	3.3703	3.3264	3.3426
neg_336	metab_8510	metab_8510	-	-	383.0986	2.6129	neg	-	-	-	-	-	-	0.0811692431663	1.3012	0.5736	0.6454	1.1481	0.3427	1.2893	3.1079	3.7379	2.9852	3.6245	3.897	3.3983	2.8029	2.7416	2.8053
neg_338	metab_8512	metab_8512	-	-	253.0353	2.7124	neg	-	-	-	-	-	-	0.062822547812	4.5368	4.4775	4.3842	4.3863	4.5929	4.3267	4.5874	4.2317	4.1756	4.1377	4.4101	4.1576	4.478	4.4256	4.4407
neg_339	metab_8513	metab_8513	-	-	198.0325	2.7217	neg	-	-	-	-	-	-	0.0471133484715	3.2264	3.5019	3.4668	3.2691	3.5814	3.3332	3.1578	4.2424	4.2498	4.2169	4.0792	4.2111	3.5111	3.5117	3.4755
neg_341	metab_8515	metab_8515	-	-	511.111	2.7124	neg	-	-	-	-	-	-	0.0245283602404	5.6044	5.5266	5.4739	5.4418	5.6075	5.2773	5.8454	4.8009	4.8175	4.7111	5.1315	4.8199	5.4348	5.4169	5.4161
neg_342	metab_8516	metab_8516	-	-	495.1157	2.7545	neg	-	-	-	-	-	-	0.0107145772283	4.2646	4.0616	3.3714	3.4618	3.6621	4.0159	5.0203	4.4736	4.0976	4.4142	4.6807	3.9318	4.3768	4.3675	4.3723
neg_344	metab_8518	metab_8518	-	-	985.2944	2.7734	neg	-	-	-	-	-	-	0.0220026541226	2.0998	1.4436	1.5453	1.4442	1.4422	1.4503	3.2078	3.5927	3.7453	3.7715	3.8625	3.5302	3.0603	3.0597	3.0434
neg_346	metab_8520	metab_8520	-	-	235.0241	2.7922	neg	-	-	-	-	-	-	0.287876830769	3.0872	3.1875	2.7865	3.377	3.5822	2.7956	2.7549	2.8073	2.6307	3.0315	3.3013	2.6818	3.3182	3.2187	3.0591
neg_347	metab_8521	metab_8521	-	-	399.0941	2.7922	neg	-	-	-	-	-	-	0.0189262143181	1.0206	0.9848	1.5907	0.9854	0.9835	0.9911	3.3655	3.4855	2.9493	3.4174	3.4704	3.4657	2.7648	2.7789	2.7647
neg_349	metab_8523	metab_8523	-	-	673.1827	2.8205	neg	-	-	-	-	-	-	0.0389950598257	2.2674	1.0323	2.1391	1.0821	1.6831	1.0386	3.8161	1.595	3.0522	2.6407	2.8472	2.3051	2.856	2.8419	2.8222
neg_350	metab_8524	metab_8524	-	-	283.0458	2.8394	neg	-	-	-	-	-	-	0.0415257901082	2.9961	2.5866	3.6736	2.8147	2.5769	2.5357	3.3664	3.4449	3.9269	3.6593	3.434	3.7676	3.3785	3.3908	3.4138
neg_351	metab_8525	metab_8525	-	-	461.075	2.8487	neg	-	-	-	-	-	-	0.147117027299	2.1434	0.6359	2.787	1.9496	2.07	1.1006	2.0859	2.9755	2.656	2.8848	2.8205	3.0057	2.502	2.6086	2.5025
neg_352	metab_8526	metab_8526	-	-	319.1192	2.8582	neg	-	-	-	-	-	-	0.182819643678	2.2859	3.1536	3.3008	3.0215	3.1964	2.8425	1.1396	1.1767	2.504	2.8096	2.4789	2.1722	2.7936	2.8366	2.6765
neg_356	metab_8530	metab_8530	-	-	771.2068	2.8487	neg	-	-	-	-	-	-	0.104200177002	2.8701	2.8503	3.1118	3.1985	3.2098	2.89	2.5885	3.1383	2.7711	2.4984	1.8243	1.4427	2.7989	2.8334	2.8877
neg_357	metab_8531	metab_8531	-	-	532.033	2.8959	neg	-	-	-	-	-	-	0.10889832185	3.2943	3.3246	3.1445	3.075	3.4175	3.2681	3.1954	3.8574	3.7499	3.9059	3.8416	3.6688	3.4484	3.3661	3.4531
neg_359	metab_8533	metab_8533	-	-	821.223	2.9147	neg	-	-	-	-	-	-	0.286859583894	2.6367	3.2298	2.3474	2.8146	2.8672	3.1297	1.7955	1.8348	2.4641	1.9044	1.8729	2.1831	2.578	2.4342	2.3345
neg_360	metab_8534	metab_8534	-	-	701.2286	2.8487	neg	-	-	-	-	-	-	0.109117884665	1.5813	2.9265	3.0236	2.2407	2.4898	2.286	3.0177	3.1791	2.9873	2.3424	2.9815	2.6381	2.6204	2.6911	2.7135
neg_362	metab_8536	metab_8536	-	-	525.0979	2.9429	neg	-	-	-	-	-	-	0.0562017311287	2.9768	2.977	2.6023	3.2343	3.1217	3.0636	3.5291	2.9986	2.5989	2.8097	2.8035	2.7475	3.1385	3.1874	3.1656
neg_363	metab_8537	metab_8537	-	-	659.2381	2.9525	neg	-	-	-	-	-	-	0.0250781204329	0.949	0.7266	1.3506	1.0478	1.275	0.1813	2.3981	3.7261	3.7178	3.5969	3.2027	3.9384	2.7287	2.7132	2.7342
neg_364	metab_8538	metab_8538	-	-	689.1785	2.9335	neg	-	-	-	-	-	-	0.185813649037	2.3658	2.5775	0.8382	2.0015	1.9906	2.2394	3.1889	3.0072	2.4652	3.3825	3.4371	3.44	2.7108	2.787	2.6243
neg_365	metab_8539	metab_8539	-	-	553.0667	2.9717	neg	-	-	-	-	-	-	0.23840802696	3.6023	3.1165	3.2556	2.938	2.6514	3.2939	3.251	1.4784	1.547	1.5211	1.4908	1.5338	3.0275	2.8753	2.8427
neg_366	metab_8540	metab_8540	-	-	595.1698	2.9717	neg	-	-	-	-	-	-	0.0819082983395	1.8458	2.1434	2.2834	1.9621	2.5737	2.1746	3.0142	3.2351	3.2683	3.2802	3.4466	3.5601	2.6245	2.6895	2.6854
neg_367	metab_8541	metab_8541	-	-	909.275	2.9717	neg	-	-	-	-	-	-	0.274167252416	1.2287	1.6754	1.2214	1.7172	2.164	1.3272	1.2824	2.2401	1.5408	2.5709	2.8115	2.4455	1.7403	1.8214	1.5789
neg_368	metab_8542	metab_8542	-	-	385.1144	2.9812	neg	-	-	-	-	-	-	0.0286761025407	3.359	2.886	3.3847	3.0197	3.0837	3.6561	2.0888	2.0348	2.145	1.8966	1.8657	1.9095	3.0694	3.0943	3.0834
neg_369	metab_8543	metab_8543	-	-	797.2224	2.9812	neg	-	-	-	-	-	-	0.156644588682	2.012	1.9495	1.3214	2.4962	2.7242	2.2516	1.7366	2.9121	3.0625	2.285	2.742	2.8333	2.0372	1.9152	1.9369
neg_370	metab_8544	metab_8544	-	-	739.2152	2.9812	neg	-	-	-	-	-	-	0.186891941221	2.5109	2.4528	0.2159	3.1181	3.2146	2.9605	2.1071	2.1825	2.6306	1.7813	2.623	2.7043	2.4137	2.5746	2.4867
neg_371	metab_8545	metab_8545	-	-	457.0785	2.991	neg	-	-	-	-	-	-	0.169785993253	1.2341	1.1968	2.0346	2.56	1.1954	1.2033	1.6122	3.1726	1.9256	2.3468	2.8685	2.5318	2.1878	2.1641	2.044
neg_372	metab_8546	metab_8546	-	-	515.1939	2.991	neg	-	-	-	-	-	-	0.0112018781683	3.4779	3.6701	3.7933	3.3657	3.481	3.5086	2.8754	3.8243	3.8769	3.6576	3.7366	3.8303	3.4984	3.508	3.5022
neg_373	metab_8547	metab_8547	-	-	737.2529	2.991	neg	-	-	-	-	-	-	0.0493803699761	2.1047	2.4991	1.3969	2.1444	2.4081	2.0739	0.4227	2.9376	2.9403	2.4161	2.7046	3.1801	2.2292	2.2235	2.2625
neg_374	metab_8548	metab_8548	-	-	437.1459	3.0198	neg	-	-	-	-	-	-	0.116952860628	2.3908	2.4923	2.7856	2.1368	2.5073	2.6823	1.1253	1.528	2.4799	1.2036	2.0555	2.0037	2.2786	2.2268	2.1776
neg_375	metab_8549	metab_8549	-	-	578.1913	3.0198	neg	-	-	-	-	-	-	0.164857285305	1.387	1.3885	2.2786	0.9625	1.145	1.7291	1.1159	2.3523	2.3969	1.1941	1.2421	2.2846	1.3052	1.4373	1.3499
neg_376	metab_8550	metab_8550	-	-	447.1523	3.0297	neg	-	-	-	-	-	-	0.0330557663015	0.6001	0.9101	2.8364	1.7541	0.8927	2.0445	3.4479	2.0299	2.8956	2.5904	1.706	2.9602	2.5059	2.4836	2.4796
neg_377	metab_8551	metab_8551	-	-	623.1331	3.0394	neg	-	-	-	-	-	-	0.0745127424893	1.5767	0.994	2.4557	1.2883	1.1397	0.5841	3.4483	3.5957	3.3754	2.3846	3.428	2.9443	2.6897	2.6297	2.6415
neg_379	metab_8553	metab_8553	-	-	595.172	3.0494	neg	-	-	-	-	-	-	0.0941629084603	2.4625	2.7454	2.1825	2.5868	2.6908	2.6964	2.7916	2.4239	2.4791	2.142	3.0185	2.4079	2.604	2.5256	2.5496
neg_380	metab_8554	metab_8554	-	-	703.2269	3.0394	neg	-	-	-	-	-	-	0.168066873341	0.5785	0.5496	1.1969	0.5501	0.5486	1.02	2.6522	2.8322	3.0288	1.0927	2.8662	3.1938	1.8665	1.8327	1.7229
neg_383	metab_8557	metab_8557	-	-	701.2684	3.0785	neg	-	-	-	-	-	-	0.135094731931	0.6606	0.6298	2.1317	1.1948	0.6287	0.6352	2.9329	3.2717	3.3383	3.2475	3.2131	3.4842	2.5214	2.4162	2.4321
neg_384	metab_8558	metab_8558	-	-	359.0773	3.0885	neg	-	-	-	-	-	-	0.0848436407868	2.6108	3.1084	2.576	2.8656	3.1527	3.0025	1.8838	2.6263	2.8728	2.4899	2.5287	2.6456	2.716	2.6559	2.7253
neg_386	metab_8560	metab_8560	-	-	783.2919	3.0982	neg	-	-	-	-	-	-	0.15028623546	2.6554	3.369	3.0333	2.5905	2.454	2.7274	3.0628	3.9914	3.9729	3.7893	3.8469	4.0931	3.1679	3.0708	3.0495
neg_389	metab_8563	metab_8563	-	-	565.1593	3.118	neg	-	-	-	-	-	-	0.15820277726	2.3934	1.2232	1.787	2.1951	1.5686	1.2298	3.2335	2.7798	3.6256	3.5893	3.2939	3.5768	2.6461	2.5124	2.6253
neg_391	metab_8565	metab_8565	-	-	527.1215	3.128	neg	-	-	-	-	-	-	0.116496662226	2.9376	2.9856	2.4567	3.0845	3.3577	3.2256	3.5643	1.8817	0.5086	2.105	2.9939	0.4992	2.822	2.7428	2.732
neg_394	metab_8568	metab_8568	-	-	491.0853	3.1677	neg	-	-	-	-	-	-	0.00244966524351	3.3799	2.8513	3.8137	3.4834	2.6844	2.4553	3.8382	4.0644	4.2758	4.1953	4.112	4.2855	3.7868	3.7847	3.7859
neg_396	metab_8570	metab_8570	-	-	867.2312	3.1965	neg	-	-	-	-	-	-	0.11003694333	2.3455	2.4445	2.6984	2.0224	2.3959	2.256	3.8279	3.9776	3.975	3.7209	3.7059	3.6486	3.0199	2.9314	2.9502
neg_399	metab_8573	metab_8573	-	-	776.2554	3.2255	neg	-	-	-	-	-	-	0.257214943945	1.1917	1.1546	1.2531	1.1552	1.1533	1.1611	2.8564	3.2213	3.0626	3.1269	2.9742	3.2071	1.4386	1.2645	1.2636
neg_401	metab_8575	metab_8575	-	-	963.3373	3.2348	neg	-	-	-	-	-	-	0.00781938901828	1.2595	1.2221	1.9793	1.2227	1.2207	1.2287	2.5719	2.9555	2.7754	2.9227	2.5553	2.8662	1.3381	1.333	1.3321
neg_402	metab_8576	metab_8576	-	-	623.1317	3.2632	neg	-	-	-	-	-	-	0.0405805364718	2.9908	3.098	2.7505	2.7613	2.8806	2.9824	3.7875	4.2891	3.8102	3.0321	3.9965	3.5868	3.2866	3.2579	3.2552
neg_403	metab_8577	metab_8577	-	-	927.2666	3.2632	neg	-	-	-	-	-	-	0.00593688490624	3.7523	3.3535	3.222	3.7585	3.787	3.8389	2.9406	2.8102	2.467	2.6994	2.522	2.427	3.577	3.5799	3.5748
neg_404	metab_8578	metab_8578	-	-	527.1206	3.282	neg	-	-	-	-	-	-	0.0286620079499	3.2686	3.0386	2.7271	2.9188	3.0639	3.0062	3.0442	2.2551	0.861	1.4322	1.9837	0.8493	3.047	3.0645	3.0712
neg_405	metab_8579	metab_8579	-	-	350.0519	3.3193	neg	-	-	-	-	-	-	0.0295084258026	4.3231	4.3843	4.2947	4.3183	4.4653	4.2858	3.5068	2.9214	2.1191	2.2263	2.1618	2.3642	4.3925	4.3996	4.4173
neg_408	metab_8582	metab_8582	-	-	299.0561	3.3378	neg	-	-	-	-	-	-	0.158449192369	0.3171	1.1275	2.7748	1.3198	1.2557	0.6384	3.7568	4.2722	4.4393	4.4419	4.5805	4.5363	2.892	2.936	2.7973
neg_409	metab_8583	metab_8583	-	-	656.1514	3.347	neg	-	-	-	-	-	-	0.0434643004672	1.3486	1.7757	1.69	1.8109	1.6703	1.3155	4.2628	4.9346	5.0391	5.0842	5.2814	5.3038	3.3099	3.3233	3.2858
neg_410	metab_8584	metab_8584	-	-	893.2253	3.3563	neg	-	-	-	-	-	-	0.0632873017095	2.8256	1.5554	1.926	2.6739	2.929	2.698	3.1188	3.4181	3.6224	3.7668	3.9821	3.9504	2.5619	2.5403	2.5945
neg_411	metab_8585	metab_8585	-	-	691.1239	3.375	neg	-	-	-	-	-	-	0.0658895034005	2.8198	2.7802	2.885	2.7808	2.7787	2.7871	3.192	4.0004	3.512	3.9995	3.6858	3.8639	2.9064	2.8971	2.9498
neg_412	metab_8586	metab_8586	-	-	557.1097	3.3843	neg	-	-	-	-	-	-	0.0151413526891	3.9025	4.0659	3.4908	3.5879	3.6917	3.9472	3.4332	0.8497	0.5192	1.9111	0.8519	1.3301	3.6347	3.6444	3.6474
neg_414	metab_8588	metab_8588	-	-	671.2239	3.3655	neg	-	-	-	-	-	-	0.104754710168	2.3758	1.5539	2.7022	2.5411	2.4912	2.206	4.1664	3.5902	3.2765	3.4075	3.5667	3.0911	2.6471	2.7065	2.7381
neg_415	metab_8589	metab_8589	-	-	543.1883	3.4127	neg	-	-	-	-	-	-	0.00624490873038	3.1896	3.5125	3.4446	3.3178	3.3651	3.2635	2.5805	3.8898	3.7359	3.8583	3.6014	3.8351	3.3666	3.364	3.3612
neg_416	metab_8590	metab_8590	-	-	685.2072	3.4222	neg	-	-	-	-	-	-	0.0294168090455	3.2362	2.9696	3.0082	3.3712	3.5599	3.1512	3.5238	3.7565	3.613	3.6774	3.6373	3.7123	3.2804	3.2572	3.2786
neg_417	metab_8591	metab_8591	-	-	981.3318	3.4222	neg	-	-	-	-	-	-	0.00573578666353	3.1227	3.2077	3.0131	2.9957	3.0268	3.1131	3.4851	4.0026	3.8582	4.0816	3.9696	4.0529	3.3036	3.3071	3.3085
neg_418	metab_8592	metab_8592	-	-	819.2468	3.432	neg	-	-	-	-	-	-	0.0198871205687	2.7636	2.2209	2.7353	2.188	2.1662	2.4672	4.4338	3.5935	3.6451	3.9755	3.6114	3.6368	3.481	3.4982	3.4886
neg_419	metab_8593	metab_8593	-	-	725.2547	3.4415	neg	-	-	-	-	-	-	0.0832427870634	2.3547	2.2953	3.2261	2.2592	2.7416	2.3752	3.0093	3.4491	3.4624	3.4685	3.4466	3.4926	2.793	2.8173	2.7453
neg_420	metab_8594	metab_8594	-	-	935.3399	3.4415	neg	-	-	-	-	-	-	0.00764875235759	3.2725	3.4742	3.3134	3.2165	3.2517	3.3065	3.693	4.1558	4.0811	4.237	4.0555	4.2577	3.499	3.5055	3.501
neg_421	metab_8595	metab_8595	-	-	773.2531	3.4515	neg	-	-	-	-	-	-	0.0686767092321	1.6196	1.7921	1.8217	1.6132	1.7274	1.2611	3.1312	3.6274	3.5872	3.6545	3.5634	3.6126	2.7092	2.6934	2.6508
neg_422	metab_8596	metab_8596	-	-	847.2041	3.4612	neg	-	-	-	-	-	-	0.0663847483437	2.4619	2.0377	2.0913	1.7652	2.0757	2.0388	3.2282	3.2377	3.5434	3.2036	3.8421	3.4624	2.9474	2.9899	2.936
neg_424	metab_8598	metab_8598	-	-	753.2515	3.4713	neg	-	-	-	-	-	-	0.0632467808847	2.2648	2.6371	2.5474	2.3008	2.4537	2.1892	2.6793	3.5433	3.5092	3.572	3.4446	3.6521	2.8568	2.8395	2.8025
neg_425	metab_8599	metab_8599	-	-	925.2563	3.4713	neg	-	-	-	-	-	-	0.0406991736526	3.1533	2.6612	2.5022	2.7283	2.9614	3.0367	3.0886	3.3885	3.5194	3.4124	3.3062	3.5265	2.8992	2.9246	2.8911
neg_426	metab_8600	metab_8600	-	-	333.0618	3.481	neg	-	-	-	-	-	-	0.0632105416341	2.2866	2.8313	3.2919	1.4792	2.6166	2.3012	1.6716	2.5796	3.0291	2.2274	1.402	2.4423	2.6467	2.7015	2.6804
neg_427	metab_8601	metab_8601	-	-	847.2977	3.481	neg	-	-	-	-	-	-	0.0986900809792	2.1661	2.3214	3.0703	1.6819	1.5939	1.5824	3.3868	3.4843	3.5646	3.3169	3.2298	3.4562	2.6722	2.7281	2.6455
neg_428	metab_8602	metab_8602	-	-	623.1679	3.481	neg	-	-	-	-	-	-	0.0125990480711	2.7973	2.8096	2.7512	3.1182	3.0026	2.749	4.0506	3.6167	3.4625	3.9426	3.615	3.5381	3.3022	3.2919	3.3005
neg_429	metab_8603	metab_8603	-	-	483.1296	3.481	neg	-	-	-	-	-	-	0.0745761375341	1.927	1.7542	1.064	2.0207	2.1396	2.1371	0.5637	1.0153	0.5009	0.9927	1.2594	1.1813	1.9049	1.8429	1.8632
neg_430	metab_8604	metab_8604	-	-	673.2075	3.4913	neg	-	-	-	-	-	-	0.0536228185395	2.9602	2.9822	3.2891	3.3162	3.3924	3.0931	3.2035	3.6864	3.611	3.4431	3.622	3.473	3.2148	3.222	3.178
neg_431	metab_8605	metab_8605	-	-	473.0745	3.512	neg	-	-	-	-	-	-	0.0549803995257	1.5566	0.012	2.1533	2.2663	0.7348	0.0122	2.7651	3.0638	3.3157	3.3	3.493	3.3771	2.4225	2.4256	2.3823
neg_432	metab_8606	metab_8606	-	-	301.0353	3.533	neg	-	-	-	-	-	-	0.0110823431875	3.1803	3.2147	2.4759	2.8291	3.256	3.404	2.5567	2.5298	2.2591	2.4146	2.5132	2.503	3.0138	3.0117	3.0209
neg_433	metab_8607	metab_8607	-	-	387.112	3.554	neg	-	-	-	-	-	-	0.102347462505	2.1347	1.7681	2.0331	1.1332	1.1313	1.1391	1.7926	2.169	1.6445	2.6827	2.5699	2.3411	1.8129	1.7274	1.7936
neg_434	metab_8608	metab_8608	-	-	641.2087	3.564	neg	-	-	-	-	-	-	0.0134413525756	2.5879	2.4574	3.1216	2.852	2.9014	2.388	3.629	3.9699	4.0784	3.9183	3.8178	4.0463	3.28	3.2875	3.2761
neg_435	metab_8609	metab_8609	-	-	895.3193	3.564	neg	-	-	-	-	-	-	0.0501496750914	2.1053	1.7478	1.5237	2.0248	2.22	1.5862	2.6616	3.4397	3.5029	3.5463	3.3405	3.5795	2.5044	2.4609	2.4861
neg_436	metab_8610	metab_8610	-	-	583.1706	3.5745	neg	-	-	-	-	-	-	0.0148191702375	3.9749	3.8943	3.8806	3.9027	3.859	3.6357	3.9484	3.8639	3.7488	4.0896	3.9746	3.8897	3.7927	3.804	3.7931
neg_437	metab_8611	metab_8611	-	-	841.2995	3.5745	neg	-	-	-	-	-	-	0.0138687015969	3.2613	3.7123	3.4055	3.2686	3.4128	3.248	3.2663	4.4525	4.3069	4.3885	4.3183	4.4861	3.6435	3.6315	3.639
neg_438	metab_8612	metab_8612	-	-	723.2675	3.584	neg	-	-	-	-	-	-	0.0978803645858	1.4129	2.6095	2.5235	2.1664	2.4406	1.4876	1.9491	3.6681	3.5619	3.5919	3.4576	3.6447	2.6049	2.6831	2.6778
neg_439	metab_8613	metab_8613	-	-	849.2625	3.5936	neg	-	-	-	-	-	-	0.0365033973468	3.1354	3.0566	2.9094	2.987	3.0465	2.971	3.862	3.4938	3.4397	3.5591	3.5717	3.5105	3.1896	3.1601	3.1655
neg_440	3,4,5-trihydroxy-6-{[1-(4-methoxyphenyl)pentan-3-yl]oxy}oxane-2-carboxylic acid	metab_8614	HMDB0133009	-	415.1609	3.6085	neg	M-H, M+FA-H	C18H26O8	-	93.8	-0.7635495034338822	-	0.166663234715	0.9314	0.0001	0.4685	0.0001	0.0001	0.0001	2.9199	2.3951	2.9603	2.5861	2.9853	2.2703	1.6015	1.677	1.7443
neg_441	metab_8615	metab_8615	-	-	715.2456	3.5745	neg	-	-	-	-	-	-	0.00585264639726	2.7845	2.5274	2.7629	2.6164	2.8867	2.4308	4.1125	3.9087	3.7678	3.777	3.8559	3.9582	3.3017	3.3012	3.3058
neg_442	metab_8616	metab_8616	-	-	671.2257	3.5745	neg	-	-	-	-	-	-	0.0135388638391	2.4275	2.3966	2.4611	2.6361	2.887	2.0642	3.6966	3.4992	3.4246	3.5227	3.4711	3.4682	2.9192	2.9213	2.9302
neg_443	metab_8617	metab_8617	-	-	541.1013	3.647	neg	-	-	-	-	-	-	0.0327228990322	4.7947	4.3993	4.8414	4.8815	4.4599	4.2451	4.1109	2.5107	2.4472	2.5019	2.3216	2.1579	4.4322	4.4567	4.4325
neg_444	metab_8618	metab_8618	-	-	713.2083	3.647	neg	-	-	-	-	-	-	0.270699088584	1.6476	2.1557	1.7217	2.2679	1.218	2.9349	2.7782	3.7278	3.1802	3.5951	3.3384	3.8649	2.0902	2.1856	1.9451
neg_446	metab_8620	metab_8620	-	-	539.0863	3.647	neg	-	-	-	-	-	-	0.0313932035344	4.1331	3.7744	4.2277	4.0338	3.6377	3.5958	3.2482	1.6287	0.9493	0.8217	0.2431	1.1122	3.7552	3.74	3.7281
neg_448	metab_8622	metab_8622	-	-	491.0848	3.6808	neg	-	-	-	-	-	-	0.0119173650259	4.2039	3.4486	3.9414	3.3815	3.1334	2.912	5.3576	3.6644	3.9909	3.7523	4.1032	3.7578	4.3985	4.4083	4.4007
neg_449	metab_8623	metab_8623	-	-	317.0666	3.6998	neg	-	-	-	-	-	-	0.00314842964005	3.2897	3.1062	3.2395	3.6766	3.5604	3.3113	0.004	0.0066	0.0052	0.0049	0.0989	0.3377	3.3118	3.3142	3.3141
neg_451	metab_8625	metab_8625	-	-	541.1733	3.7092	neg	-	-	-	-	-	-	0.0767251979912	1.7175	2.0914	1.7816	1.6792	1.6772	1.6854	2.6108	3.3038	2.6593	3.2492	2.9375	3.3932	1.8454	1.7935	1.8563
neg_452	metab_8626	metab_8626	-	-	645.2368	3.719	neg	-	-	-	-	-	-	0.0203145167991	2.9037	2.9216	2.9285	2.9162	2.8003	2.647	3.2462	4.0313	3.7075	3.9089	3.7659	3.9389	2.9857	2.9958	3.0033
neg_453	metab_8627	metab_8627	-	-	743.2592	3.719	neg	-	-	-	-	-	-	0.120973641216	0.4216	1.3741	1.1011	1.1509	0.3964	1.0107	2.0032	3.4375	3.4358	3.6165	3.3717	3.5446	2.2024	2.3076	2.2653
neg_455	metab_8629	metab_8629	-	-	753.3182	3.7385	neg	-	-	-	-	-	-	0.00463490409953	3.696	3.9366	3.6685	3.7032	3.6731	3.5594	2.8535	4.4927	4.493	4.5461	4.4104	4.555	3.8676	3.8681	3.8644
neg_456	metab_8630	metab_8630	-	-	447.0941	3.7481	neg	-	-	-	-	-	-	0.255866303225	0.8238	0.7902	2.7549	0.7908	0.789	0.7961	1.0345	1.8896	1.5761	2.9097	2.2186	2.8836	1.8973	1.7878	1.6767
neg_457	metab_8631	metab_8631	-	-	941.3333	3.7481	neg	-	-	-	-	-	-	0.214092575729	1.4195	1.886	1.9874	1.1629	1.6614	1.3654	3.2936	3.8817	3.6633	4.0951	3.7781	3.9526	2.7837	2.7346	2.5947
neg_458	metab_8632	metab_8632	-	-	791.2822	3.7481	neg	-	-	-	-	-	-	0.0441244724861	2.1891	2.343	2.1126	1.8242	1.8845	1.9878	3.6159	4.2524	4.2706	4.0345	4.1551	4.3282	3.2593	3.2282	3.2252
neg_459	metab_8633	metab_8633	-	-	283.0246	3.768	neg	-	-	-	-	-	-	0.0626304436565	2.3897	2.9889	2.8117	2.264	2.7852	2.4287	3.0256	2.522	1.8381	2.524	2.2377	1.8928	2.6532	2.6407	2.6005
neg_460	metab_8634	metab_8634	-	-	469.2091	3.768	neg	-	-	-	-	-	-	0.00531201750557	3.5067	3.4961	4.4033	3.4278	3.6446	2.8497	3.7182	3.2279	4.4198	4.1392	3.4922	3.5735	3.6403	3.6437	3.6447
neg_461	metab_8635	metab_8635	-	-	871.3219	3.768	neg	-	-	-	-	-	-	0.00756197655181	2.7378	3.2725	3.0283	2.9432	3.0501	2.7619	2.8768	4.1783	3.9856	4.1355	4.041	4.1719	3.2441	3.2494	3.2502
neg_462	metab_8636	metab_8636	-	-	735.2096	3.7583	neg	-	-	-	-	-	-	0.0897567641536	2.8885	2.2516	2.3058	2.6232	1.6063	2.8599	1.7739	2.8603	2.6836	2.83	2.7148	2.8734	2.5302	2.4538	2.5106
neg_463	metab_8637	metab_8637	-	-	659.207	3.7878	neg	-	-	-	-	-	-	0.0407468130986	3.6316	2.8935	2.7825	2.7208	2.3275	3.2272	3.1618	4.0842	3.7424	4.0804	3.8344	4.0633	3.21	3.1907	3.1748
neg_465	metab_8639	metab_8639	-	-	407.1717	3.8073	neg	-	-	-	-	-	-	0.0503587735697	3.0129	2.7214	3.0453	2.8404	3.0071	2.4055	2.661	3.0727	3.1298	3.2733	3.0436	3.3944	2.8342	2.8688	2.8754
neg_466	metab_8640	metab_8640	-	-	755.2412	3.8073	neg	-	-	-	-	-	-	0.154215010341	2.1122	2.099	1.3288	1.943	1.7314	3.1554	2.6949	3.3421	3.2362	3.2612	3.2433	3.589	2.3297	2.2925	2.196
neg_467	metab_8641	metab_8641	-	-	827.2889	3.8365	neg	-	-	-	-	-	-	0.155797123535	2.3113	2.587	1.8504	2.476	2.5526	2.9744	3.3011	3.8548	3.536	3.8128	3.7807	3.7919	2.7172	2.6333	2.5861
neg_468	metab_8642	metab_8642	-	-	565.1855	3.8458	neg	-	-	-	-	-	-	0.195874098672	1.9767	2.1625	2.0294	2.2996	1.9995	1.7685	2.6892	3.3423	3.392	3.4175	3.3482	3.4763	2.2241	2.3324	2.1703
neg_469	metab_8643	metab_8643	-	-	433.1148	3.8458	neg	-	-	-	-	-	-	0.0353577100503	3.7092	2.9241	2.8252	2.3597	1.7992	2.899	3.7296	3.4206	3.4516	3.3566	3.2218	3.5478	3.3625	3.3476	3.3318
neg_470	metab_8644	metab_8644	-	-	541.1114	3.8605	neg	-	-	-	-	-	-	0.0379746257947	4.1422	4.0735	3.8595	4.0527	3.9316	4.1111	3.9003	2.9054	2.6664	2.996	2.967	3.0821	3.9951	3.9722	4.0045
neg_471	metab_8645	metab_8645	-	-	937.3194	3.87	neg	-	-	-	-	-	-	0.0585229111256	1.4383	1.1403	1.2385	1.2305	1.1389	1.5936	2.8141	3.2394	2.8679	3.4518	3.2373	3.3287	1.6012	1.5794	1.5517
neg_472	metab_8646	metab_8646	-	-	509.076	3.8793	neg	-	-	-	-	-	-	0.0209754231987	3.1689	2.7826	3.5708	3.3302	2.896	2.742	2.2265	0.231	0.2616	0.2498	0.2364	0.2555	2.8905	2.8947	2.9078
neg_473	metab_8647	metab_8647	-	-	675.2461	3.908	neg	-	-	-	-	-	-	0.065693308732	2.8504	3.1869	3.0904	2.9992	3.0612	2.8349	2.9204	4.0794	3.7592	3.9922	3.9107	4.0787	3.1192	3.1552	3.0995
neg_474	metab_8648	metab_8648	-	-	509.1092	3.9175	neg	-	-	-	-	-	-	0.0210827413462	3.5147	3.0135	3.9559	3.6639	3.2097	3.2879	2.4795	1.7455	2.3344	1.8992	2.0422	2.566	3.3214	3.3041	3.3079
neg_475	Physcion 8-gentiobioside	metab_8649	HMDB0036009;LMPK13040012	C10382	653.1775	3.9273	neg	M+Cl, M+FA-H	C28H32O15	-	60.8	9.97442000498152	84268-38-2	0.0535106420147	3.2456	3.2973	2.4464	3.4892	3.2528	3.6945	3.5361	4.6524	4.4403	3.7923	3.9848	4.5108	3.6899	3.6444	3.6773
neg_476	metab_8650	metab_8650	-	-	623.201	3.957	neg	-	-	-	-	-	-	0.0712800516541	3.2805	2.8795	2.905	3.0726	3.1214	3.3258	3.4311	3.2645	3.6653	3.1586	3.6473	3.497	3.1507	3.1965	3.1389
neg_477	metab_8651	metab_8651	-	-	943.3431	3.957	neg	-	-	-	-	-	-	0.0809969595276	3.3508	3.7367	3.6387	3.3841	3.5058	3.2879	3.9649	4.4265	4.4	4.4709	4.3871	4.6247	3.6674	3.7129	3.6446
neg_478	metab_8652	metab_8652	-	-	551.1075	3.9673	neg	-	-	-	-	-	-	0.0686743476843	2.477	1.5291	2.3139	0.7226	0.7209	1.8086	3.5981	0.8989	1.7104	0.9377	1.881	0.9493	1.8719	1.9238	1.8757
neg_479	metab_8653	metab_8653	-	-	963.3262	3.9673	neg	-	-	-	-	-	-	0.154944127778	2.4581	2.6019	2.3973	2.8237	2.4999	2.7955	3.3332	3.3681	3.1537	3.2027	3.347	3.423	2.7372	2.8184	2.6872
neg_480	metab_8654	metab_8654	-	-	615.2424	3.9771	neg	-	-	-	-	-	-	0.0794692839773	2.537	2.6386	2.904	2.4051	2.4747	2.3413	3.4515	3.4297	3.0771	3.0763	3.1069	3.199	2.7494	2.8185	2.7878
neg_481	metab_8655	metab_8655	-	-	461.2407	3.9875	neg	-	-	-	-	-	-	0.114007796439	1.6535	1.6147	1.7174	1.6153	1.6132	1.6215	2.9411	3.3455	3.76	3.2504	3.0246	2.9984	2.3	2.3786	2.3954
neg_482	metab_8656	metab_8656	-	-	715.2347	3.9875	neg	-	-	-	-	-	-	0.124097639555	1.8752	1.6942	1.5407	1.9393	2.2762	1.9074	2.8507	3.0935	2.8576	3.0646	3.0747	3.2043	2.2058	2.1556	2.0982
neg_483	Wyerone	metab_8657	HMDB0030947	C08465	303.0873	4.0076	neg	M+FA-H, 2M+FA-H	C15H14O4	-	69.2	-0.5833438247243771	20079-30-5	0.017263020062	3.2498	4.0029	2.9383	3.0854	3.5434	3.5376	3.2292	2.5688	1.098	1.6948	1.045	1.8155	3.3377	3.3231	3.3277
neg_484	metab_8658	metab_8658	-	-	227.071	4.0076	neg	-	-	-	-	-	-	0.11533179191	2.874	2.6611	2.8928	2.5023	2.4895	2.7391	2.402	2.4417	2.5122	2.4857	2.4546	2.4987	2.4309	2.3497	2.4455
neg_485	metab_8659	metab_8659	-	-	629.2272	3.9973	neg	-	-	-	-	-	-	0.025379584312	3.1776	3.4747	3.2303	2.9637	3.2283	3.1011	2.8192	4.2142	4.0002	3.7864	4.0121	3.9767	3.415	3.425	3.403
neg_486	metab_8660	metab_8660	-	-	931.3818	4.0171	neg	-	-	-	-	-	-	0.0796042338876	2.9323	3.2414	3.168	3.0171	3.0629	2.8254	2.5732	3.9006	3.8707	3.915	3.7747	4.0142	3.1866	3.242	3.1807
neg_487	metab_8661	metab_8661	-	-	493.1715	4.0279	neg	-	-	-	-	-	-	0.154694464346	2.3914	1.8595	2.1011	1.9203	2.029	2.2568	3.6405	3.3598	3.884	3.0188	3.3385	2.9832	2.6824	2.7844	2.6642
neg_488	metab_8662	metab_8662	-	-	641.2054	4.0475	neg	-	-	-	-	-	-	0.077265738883	3.1975	3.1126	3.518	3.1963	3.4509	3.2336	3.8162	3.9517	3.7651	3.7823	3.8238	3.9238	3.3874	3.4388	3.3774
neg_489	metab_8663	metab_8663	-	-	299.0562	4.0571	neg	-	-	-	-	-	-	0.0641845967868	4.5092	4.5148	3.7797	4.2577	4.2214	4.5431	3.3197	2.4638	1.2984	1.5028	2.6396	2.0947	4.3491	4.3016	4.3525
neg_490	metab_8664	metab_8664	-	-	787.2356	4.0571	neg	-	-	-	-	-	-	0.053380717566	2.436	1.872	2.6086	2.2316	2.353	2.2187	4.0807	3.4967	3.4507	3.2859	3.4646	3.5544	3.0502	3.092	3.0551
neg_491	Cyclokievitone hydrate	metab_8665	HMDB0037750	-	371.1136	4.0668	neg	M-H2O-H, M-H	C20H20O7	-	57.1	-0.29695984333600706	104363-15-7	0.0109762911144	2.9222	2.6713	3.1211	2.8305	3.1506	2.5883	1.098	1.1348	1.2531	1.5986	1.4974	1.3856	2.6858	2.6824	2.6917
neg_492	metab_8666	metab_8666	-	-	241.0868	4.0719	neg	-	-	-	-	-	-	0.135039740135	3.0859	1.7093	3.5967	2.9164	3.1117	2.7111	1.4306	0.9474	1.3439	0.3204	0.4765	0.3272	2.8021	2.7688	2.8805
neg_493	metab_8667	metab_8667	-	-	859.282	4.0668	neg	-	-	-	-	-	-	0.289403575266	2.6098	1.9472	2.7524	2.7713	2.6979	2.5415	2.9213	2.9739	2.668	2.9413	2.8876	3.0022	2.5101	2.6806	2.4489
neg_494	metab_8668	metab_8668	-	-	811.3242	4.0668	neg	-	-	-	-	-	-	0.0414490977902	3.1329	3.4865	3.1955	3.0221	3.1131	2.9841	3.3463	3.9118	3.7639	3.569	3.7677	3.683	3.2906	3.2628	3.2574
neg_496	metab_8670	metab_8670	-	-	257.0816	4.1061	neg	-	-	-	-	-	-	0.0744581853767	2.3959	2.0128	2.1097	2.6944	3.086	2.9601	1.375	1.0667	1.1318	1.1072	1.0785	1.1192	2.4352	2.4979	2.4565
neg_497	metab_8671	metab_8671	-	-	627.1554	4.1061	neg	-	-	-	-	-	-	0.120262088572	2.0339	2.2103	2.4687	2.0313	2.2372	2.3896	3.0528	2.8601	3.8278	4.0877	3.5641	3.493	2.7501	2.8354	2.7457
neg_498	metab_8672	metab_8672	-	-	735.3072	4.1061	neg	-	-	-	-	-	-	0.0235334035148	3.3252	3.5381	3.4811	3.3977	3.4764	3.1415	2.883	4.015	4.148	4.0621	4.0351	4.094	3.508	3.5072	3.4898
neg_499	metab_8673	metab_8673	-	-	731.2679	4.1061	neg	-	-	-	-	-	-	0.107160953302	2.701	2.8224	2.898	2.4575	2.927	2.2433	2.3244	3.6756	3.6594	3.6723	3.6655	3.7571	2.8056	2.8958	2.8366
neg_500	metab_8674	metab_8674	-	-	673.3125	4.1163	neg	-	-	-	-	-	-	0.0388640907072	3.5486	3.1595	3.1954	3.1827	3.1286	2.5533	2.8318	4.0796	3.8443	4.1823	3.7124	3.5571	3.3058	3.3373	3.3117
neg_501	metab_8675	metab_8675	-	-	445.0811	4.1259	neg	-	-	-	-	-	-	0.251253521415	1.8174	1.1027	1.8966	1.2919	1.0373	1.52	2.8961	0.0946	0.9671	0.6317	1.272	1.3153	1.7807	1.7723	1.5735
neg_502	metab_8676	metab_8676	-	-	651.1902	4.1259	neg	-	-	-	-	-	-	0.229535717191	2.4988	1.8088	2.7545	2.4662	2.3316	2.6052	3.5435	2.9148	2.9792	3.0499	3.0633	2.9672	2.4124	2.587	2.4362
neg_503	metab_8677	metab_8677	-	-	925.3347	4.1259	neg	-	-	-	-	-	-	0.0696118705229	3.1187	3.2721	3.2243	3.0401	3.1584	2.9609	3.5897	4.0538	4.0805	4.2209	4.0243	4.2362	3.3193	3.3798	3.3492
neg_504	metab_8678	metab_8678	-	-	553.1162	4.1363	neg	-	-	-	-	-	-	0.155120137735	2.618	2.4736	2.3011	2.0174	1.7195	2.4923	2.3511	0.241	0.0163	0.0154	1.4282	1.0966	2.2301	2.347	2.2408
neg_505	metab_8679	metab_8679	-	-	785.2657	4.1363	neg	-	-	-	-	-	-	0.0766334061548	2.1668	2.2663	1.7199	1.8336	2.2247	2.5862	2.9109	2.4121	2.2967	2.0873	2.4835	2.5942	2.2579	2.3079	2.2469
neg_507	metab_8681	metab_8681	-	-	611.2112	4.1463	neg	-	-	-	-	-	-	0.119923142256	2.6458	3.0401	3.0905	2.6647	3.0365	2.5897	3.7046	3.8506	3.5889	3.7326	3.8218	3.7462	3.0337	3.1353	3.0713
neg_508	metab_8682	metab_8682	-	-	605.133	4.1565	neg	-	-	-	-	-	-	0.024102615304	3.1478	3.383	3.0848	3.1105	3.1306	3.0906	2.1872	1.7982	1.5239	0.3029	0.2875	1.5347	2.9541	2.9736	2.9708
neg_509	metab_8683	metab_8683	-	-	337.1087	4.1713	neg	-	-	-	-	-	-	0.105436970092	2.8939	2.5901	2.977	2.6898	2.5776	2.5785	2.2694	2.4686	2.6348	2.4733	2.2807	2.7526	2.7042	2.7953	2.7671
neg_511	metab_8685	metab_8685	-	-	535.1842	4.1806	neg	-	-	-	-	-	-	0.214549805693	1.7764	1.7181	2.0848	2.225	1.9608	2.2266	4.2376	3.9096	3.5104	3.3809	3.8143	3.4401	2.8579	3.0332	2.9089
neg_512	metab_8686	metab_8686	-	-	591.156	4.1616	neg	-	-	-	-	-	-	0.203230389659	2.1011	2.6818	1.2245	1.6832	2.2646	2.2219	2.5525	2.4518	2.1799	2.3	2.2142	2.544	2.0133	2.1069	2.1903
neg_513	metab_8687	metab_8687	-	-	923.3233	4.1616	neg	-	-	-	-	-	-	0.29587807157	2.7203	2.1915	2.4049	2.432	2.3389	2.4372	3.5434	3.4971	3.6414	3.7027	3.5985	3.6786	2.5707	2.7661	2.5453
neg_514	metab_8688	metab_8688	-	-	241.0498	4.1994	neg	-	-	-	-	-	-	0.17617343944	3.0716	3.2645	2.6823	3.0694	3.2298	3.0442	2.7685	1.1365	0.3867	0.3713	1.2958	0.3788	3.0266	3.0039	2.8768
neg_515	metab_8689	metab_8689	-	-	573.2901	4.1901	neg	-	-	-	-	-	-	0.032919479551	2.0104	2.1635	1.1275	2.1267	2.5133	2.4444	1.5357	2.2077	2.0196	2.5058	1.8606	2.1389	2.0759	2.1029	2.0824
neg_516	6-[4-(2-carboxy-2-oxoethyl)phenoxy]-3,4,5-trihydroxyoxane-2-carboxylic acid	metab_8690	HMDB0125407	-	377.0516	4.2278	neg	M+Na-2H, M+FA-H	C15H16O10	-	64.1	7.38378299042787	-	0.0577614645738	3.6131	3.7615	3.6474	3.6438	3.7962	3.6016	3.2028	2.0208	1.3633	1.9963	2.4614	2.265	3.6928	3.7428	3.724
neg_517	metab_8691	metab_8691	-	-	255.0659	4.2371	neg	-	-	-	-	-	-	0.0300068792606	3.7596	3.7415	3.4864	3.9914	4.057	4.091	2.9598	2.8243	2.4323	3.2137	3.0722	3.0153	3.9441	3.9402	3.9196
neg_518	metab_8692	metab_8692	-	-	571.0925	4.2278	neg	-	-	-	-	-	-	0.06365889642	3.5949	3.7681	3.5209	3.5047	3.534	3.4792	2.7593	3.1277	1.1489	0.753	2.0387	0.6833	3.5823	3.6077	3.5523
neg_519	metab_8693	metab_8693	-	-	869.283	4.2466	neg	-	-	-	-	-	-	0.00930482767944	3.2065	3.5462	3.3165	3.1988	3.2899	3.1277	3.4653	4.2509	4.1149	3.9933	4.1169	4.1889	3.3846	3.3799	3.3879
neg_520	metab_8694	metab_8694	-	-	511.1409	4.2466	neg	-	-	-	-	-	-	0.119400217496	2.266	2.206	2.1416	2.7769	2.7957	3.1428	2.9382	1.8517	2.1268	2.4603	2.2185	2.7965	2.5905	2.5585	2.6581
neg_522	metab_8696	metab_8696	-	-	557.1123	4.2655	neg	-	-	-	-	-	-	0.0595608758142	3.8189	3.8096	3.6472	3.4824	3.3779	3.6627	2.8495	0.5036	1.2629	0.5344	0.5125	0.5437	3.5152	3.5059	3.4657
neg_524	metab_8698	metab_8698	-	-	981.3318	4.2748	neg	-	-	-	-	-	-	0.112708955049	2.5618	1.6544	1.8022	2.4029	1.9964	1.3689	3.8593	2.8282	3.3641	3.2243	3.3025	3.0494	2.3411	2.2533	2.2661
neg_525	metab_8699	metab_8699	-	-	535.1856	4.3224	neg	-	-	-	-	-	-	0.033269525136	1.6506	1.6541	2.0601	1.4716	1.6541	0.1934	4.3236	3.6616	3.354	3.3123	3.7458	3.1637	3.2743	3.2581	3.2456
neg_526	metab_8700	metab_8700	-	-	729.2595	4.3224	neg	-	-	-	-	-	-	0.0314116545525	3.2601	3.6402	3.5894	3.3692	3.5307	3.0441	3.5659	4.4333	4.4941	4.4669	4.3583	4.5318	3.6357	3.6353	3.6589
neg_527	1-(2,4-dihydroxy-5-methoxyphenyl)-2-phenylpropan-1-one	metab_8701	HMDB0132865	-	271.0971	4.3319	neg	M-H, M+FA-H	C16H16O4	-	57	-1.94238429781753	-	0.099779761622	2.8322	1.4697	3.2332	3.5783	3.2027	3.2696	1.9857	0.6573	1.502	1.0861	0.6674	1.0059	2.5831	2.6064	2.521
neg_528	metab_8702	metab_8702	-	-	313.0717	4.3416	neg	-	-	-	-	-	-	0.0123278964431	3.8101	3.5795	3.4429	3.5818	3.3761	3.9539	3.5744	2.3877	2.5905	1.8246	2.2174	1.6777	3.6395	3.6295	3.6313
neg_529	metab_8703	metab_8703	-	-	853.3009	4.3416	neg	-	-	-	-	-	-	0.029522551043	3.3105	3.7691	3.7012	3.2944	3.6549	3.1829	3.6529	4.5071	4.394	4.177	4.3416	4.405	3.6615	3.687	3.6768
neg_530	metab_8704	metab_8704	-	-	835.2861	4.3511	neg	-	-	-	-	-	-	0.0827343620579	2.4649	2.6811	2.8233	2.3596	2.5813	2.0276	3.8931	3.5666	3.5736	3.5424	3.6016	3.4978	3.0075	3.0346	3.0781
neg_531	metab_8705	metab_8705	-	-	491.1581	4.3609	neg	-	-	-	-	-	-	0.141802004961	1.5217	0.1026	1.7397	2.4397	2.0033	1.5779	3.2903	2.2154	3.0922	2.4007	2.7155	2.2615	2.2017	2.203	2.0913
neg_532	metab_8706	metab_8706	-	-	775.2672	4.3609	neg	-	-	-	-	-	-	0.0253206899859	3.4146	3.5856	3.6997	3.5218	3.6485	3.2349	3.6802	4.3368	4.4069	4.4808	4.3	4.4537	3.6767	3.6966	3.6788
neg_533	metab_8707	metab_8707	-	-	567.1335	4.3706	neg	-	-	-	-	-	-	0.121911896881	2.5107	2.5724	1.4051	1.2477	0.0885	2.8015	2.5268	2.1024	2.2143	1.5882	2.2528	1.9382	2.0376	2.0714	2.1391
neg_534	metab_8708	metab_8708	-	-	837.2997	4.3706	neg	-	-	-	-	-	-	0.0323157570239	2.2997	3.1987	3.2275	2.7375	3.1686	2.2928	3.6029	4.1373	3.851	3.8507	3.9885	3.9137	3.2823	3.3103	3.295
neg_535	metab_8709	metab_8709	-	-	585.143	4.3806	neg	-	-	-	-	-	-	0.137079089334	2.5528	2.5041	2.3307	2.5394	2.162	2.9525	2.1811	0.5731	1.1421	1.7767	0.8148	0.9765	2.4756	2.3761	2.4896
neg_536	metab_8710	metab_8710	-	-	693.2214	4.3806	neg	-	-	-	-	-	-	0.0602717002509	1.7151	2.3039	0.9894	1.3771	2.1425	2.0108	3.0715	2.3309	2.8724	2.8169	2.505	2.662	2.0461	2.0541	2.0939
neg_537	metab_8711	metab_8711	-	-	443.1352	4.3903	neg	-	-	-	-	-	-	0.0604780282369	2.2381	0.6275	2.0341	2.495	2.2448	1.755	0.4397	0.4655	0.5133	0.495	0.8723	0.5039	1.841	1.8514	1.8895
neg_539	metab_8713	metab_8713	-	-	637.1619	4.4004	neg	-	-	-	-	-	-	0.0408694829805	1.9318	2.57	0.6595	2.4956	2.22	2.2565	2.389	1.2131	1.4555	1.7672	1.6726	0.7906	2.1612	2.1662	2.1331
neg_540	metab_8714	metab_8714	-	-	501.2356	4.4101	neg	-	-	-	-	-	-	0.117185942189	2.2489	1.3203	0.8301	0.7865	0.7411	0.748	3.1441	3.2729	3.545	3.4943	3.0524	3.0853	2.3669	2.4642	2.4495
neg_541	metab_8715	metab_8715	-	-	655.1733	4.4101	neg	-	-	-	-	-	-	0.052824889141	2.6163	2.5357	2.4542	3.1929	2.9134	3.5022	2.7213	2.4983	2.764	2.6465	2.6423	2.3672	3.0526	3.0188	3.0632
neg_542	3-(3-hydroxy-4-methoxyphenyl)-1-(2,4,6-trihydroxyphenyl)propan-1-one	metab_8716	HMDB0128062	-	303.0871	4.4301	neg	M-H, M+Cl	C16H16O6	-	73.3	-0.9511343826799872	-	0.0223770110159	2.1879	2.8419	2.1501	2.7115	3.037	2.5486	1.3032	2.3386	1.5658	0.8446	2.2798	0.8558	2.5292	2.5168	2.5359
neg_543	metab_8717	metab_8717	-	-	703.2424	4.4301	neg	-	-	-	-	-	-	0.0335116168988	2.8134	2.9173	3.1562	2.9283	3.0056	2.8013	3.4807	3.596	3.7552	3.7182	3.5237	3.7389	2.9775	2.9585	2.9491
neg_544	metab_8718	metab_8718	-	-	727.2451	4.4404	neg	-	-	-	-	-	-	0.0856192882894	2.0599	2.5566	2.1332	2.2595	2.4902	1.7927	3.0374	3.3673	3.4471	3.6319	3.3678	3.5282	2.5529	2.5059	2.5801
neg_545	metab_8719	metab_8719	-	-	543.1666	4.4601	neg	-	-	-	-	-	-	0.0126257835349	3.0076	3.4833	1.7493	3.174	2.9535	3.4607	2.1124	2.4679	2.9933	2.0432	2.2353	2.1912	3.1469	3.1445	3.1549
neg_546	metab_8720	metab_8720	-	-	479.1935	4.4698	neg	-	-	-	-	-	-	0.0359553584571	1.8615	2.0259	2.1482	2.0184	1.937	1.8614	3.8291	2.1281	3.5379	2.9674	2.3301	2.6728	2.7883	2.7571	2.7721
neg_547	N-(1-Deoxy-1-fructosyl)tyrosine	metab_8721	HMDB0037845	-	364.1043	4.4798	neg	M+Na-2H, M+Cl	C15H21NO8	-	78	8.48675559941376	34393-22-1	0.0277806623423	2.8044	1.9606	0.3463	1.9965	1.6367	1.6864	0.383	0.969	0.4512	0.4342	0.4147	0.4425	2.1963	2.1728	2.1812
neg_548	metab_8722	metab_8722	-	-	965.32	4.4894	neg	-	-	-	-	-	-	0.135080004257	1.9985	1.6908	1.48	1.3795	1.6937	2.1047	3.1906	2.3099	2.6876	2.5379	2.5186	2.408	2.1519	2.0946	2.2113
neg_549	metab_8723	metab_8723	-	-	389.1027	4.4994	neg	-	-	-	-	-	-	0.127443258156	1.4814	2.1592	0.6692	2.3699	1.8934	2.2675	0.7207	0.7533	0.8124	0.79	0.7639	0.8009	2.0543	1.9492	2.04
neg_550	metab_8724	metab_8724	-	-	687.1572	4.4894	neg	-	-	-	-	-	-	0.131322175531	2.8878	2.2987	1.7895	2.8652	2.2813	2.6928	3.1166	2.2968	2.4248	1.9967	2.4778	2.2819	2.5137	2.4198	2.5291
neg_551	metab_8725	metab_8725	-	-	907.3207	4.5091	neg	-	-	-	-	-	-	0.0540702668504	2.9409	3.0344	2.9782	2.8981	2.9414	2.5922	3.9155	3.9121	4.1266	4.1865	4.0047	4.136	3.2912	3.2466	3.2834
neg_552	metab_8726	metab_8726	-	-	715.2775	4.5091	neg	-	-	-	-	-	-	0.0451816646158	1.8332	2.283	3.0265	2.258	2.3395	1.3717	3.2803	3.2311	3.5667	3.3159	3.2192	3.2924	2.5302	2.492	2.5049
neg_553	metab_8727	metab_8727	-	-	823.1758	4.5293	neg	-	-	-	-	-	-	0.0812955392167	3.793	3.5576	2.1595	3.3867	3.1453	3.9014	2.8107	2.1738	2.5382	2.2416	2.2957	2.5429	3.341	3.3712	3.411
neg_554	metab_8728	metab_8728	-	-	711.2464	4.5396	neg	-	-	-	-	-	-	0.151470616882	1.9747	2.1499	1.7335	1.6829	1.8066	0.9162	3.3275	3.6449	3.6389	3.6275	3.8544	3.5409	2.6672	2.5445	2.6605
neg_555	metab_8729	metab_8729	-	-	857.2488	4.5396	neg	-	-	-	-	-	-	0.176933330387	2.3187	1.8039	1.5956	2.4326	1.6315	2.5623	3.376	3.0952	3.2717	3.2705	3.1044	3.1794	2.462	2.3618	2.5173
neg_557	metab_8731	metab_8731	-	-	573.1418	4.5642	neg	-	-	-	-	-	-	0.035385705432	3.8664	3.7934	3.6086	3.9075	3.9758	3.9093	2.722	0.5767	1.5087	1.9221	2.6204	1.5064	3.732	3.721	3.7015
neg_558	metab_8732	metab_8732	-	-	419.1143	4.5697	neg	-	-	-	-	-	-	0.0396640519294	3.6858	3.5445	2.7245	3.5688	3.4307	3.7669	2.7891	1.7868	2.2659	0.1778	1.5811	0.7099	3.5319	3.5027	3.5022
neg_559	Hesperetin	metab_8733	LMPK12140003;HMDB0005782	C01709	301.0715	4.5791	neg	M-H, 2M-H	C16H14O6	51.1	-	-0.8143859699650171	520-33-2	0.0333638424828	4.4206	4.5323	4.5444	4.5021	4.7068	4.4435	3.6151	3.7436	3.7841	3.5803	3.7287	3.4775	4.5038	4.4762	4.4828
neg_560	metab_8734	metab_8734	-	-	257.0817	4.5642	neg	-	-	-	-	-	-	0.277560994293	2.627	1.3771	2.8357	1.1147	1.7119	2.4304	1.2728	1.3107	1.3782	1.3528	1.323	1.3652	1.9231	1.7912	2.0343
neg_561	metab_8735	metab_8735	-	-	541.1514	4.5493	neg	-	-	-	-	-	-	0.0322234374162	3.8867	4.0193	3.1318	3.8744	3.9099	4.235	3.0259	2.4458	2.7454	2.6872	2.3302	2.7587	3.9812	3.9532	3.9668
neg_562	metab_8736	metab_8736	-	-	535.1854	4.5396	neg	-	-	-	-	-	-	0.0478926961986	2.5862	2.8339	2.0665	2.4461	2.3022	2.2253	3.7014	4.7774	4.0453	3.4206	4.6687	4.2679	3.4723	3.4311	3.4584
neg_563	metab_8737	metab_8737	-	-	367.0481	4.6076	neg	-	-	-	-	-	-	0.0611508667923	2.8838	3.3404	3.1748	2.4284	2.8663	2.6491	2.6969	3.3715	3.5898	3.4406	3.176	3.2665	2.7956	2.7971	2.7496
neg_565	metab_8739	metab_8739	-	-	987.3734	4.5293	neg	-	-	-	-	-	-	0.0306287387473	2.7205	3.3734	3.4362	2.4736	3.3645	2.3163	3.3618	4.2692	4.2736	4.0554	4.2347	4.2498	3.322	3.3042	3.3304
neg_566	metab_8740	metab_8740	-	-	703.1741	4.6264	neg	-	-	-	-	-	-	0.0410583509672	1.4726	1.1427	1.8927	1.5327	1.1414	1.1492	2.4568	2.1396	1.9797	3.3281	2.023	3.1222	1.2808	1.2524	1.2515
neg_567	metab_8741	metab_8741	-	-	569.1122	4.6357	neg	-	-	-	-	-	-	0.107838768285	2.8389	3.0112	3.1297	3.0644	2.6653	2.9609	2.2602	1.1576	0.9004	0.8992	1.2708	1.7134	2.8255	2.8038	2.8917
neg_568	metab_8742	metab_8742	-	-	543.1317	4.6452	neg	-	-	-	-	-	-	0.00969056161594	4.7766	4.9059	4.3194	4.7707	4.8119	4.8072	3.5799	0.4977	3.0291	1.2065	0.4648	1.6914	4.7373	4.7308	4.7294
neg_569	metab_8743	metab_8743	-	-	361.0563	4.6452	neg	-	-	-	-	-	-	0.0829901238177	2.8526	2.9971	2.7917	2.7685	3.1247	2.7997	1.7365	1.7756	1.8453	1.8191	1.7883	1.8319	2.943	3.0055	3.0084
neg_570	metab_8744	metab_8744	-	-	583.1292	4.6734	neg	-	-	-	-	-	-	0.126306436497	2.6812	2.6997	2.6971	2.0389	1.674	2.4478	2.704	0.3377	2.3492	0.6943	0.0663	1.6674	2.2377	2.1377	2.2344
neg_574	metab_8748	metab_8748	-	-	813.2262	4.7111	neg	-	-	-	-	-	-	0.0463904326132	3.0896	3.218	1.4783	3.1696	2.9798	3.5556	3.459	1.1443	1.7094	1.6942	1.7135	1.898	3.0957	3.0684	3.0568
neg_575	metab_8749	metab_8749	-	-	609.1891	4.7299	neg	-	-	-	-	-	-	0.0344412872832	3.0151	1.9342	1.7531	1.77	1.6615	1.573	3.9827	2.9972	2.9171	3.6968	3.3611	3.1352	2.9585	2.9844	2.9848
neg_578	metab_8752	metab_8752	-	-	489.1204	4.7679	neg	-	-	-	-	-	-	0.122681162543	2.1617	1.8283	2.9033	1.5982	1.46	0.9401	2.4248	1.0921	0.9364	1.5851	0.8856	0.9845	3.0183	3.0472	3.1195
neg_581	metab_8755	metab_8755	-	-	695.2291	4.8059	neg	-	-	-	-	-	-	0.0492043072332	1.9904	2.5861	0.7017	2.3668	2.8803	2.2147	2.3604	2.6472	2.5112	2.9835	2.7765	2.6405	2.2266	2.2584	2.2187
neg_583	metab_8757	metab_8757	-	-	507.189	4.8439	neg	-	-	-	-	-	-	0.0630506681895	3.1274	3.2634	3.1549	2.8206	2.7514	2.9679	3.7668	4.1228	3.5459	3.2621	4.0784	3.1543	3.0996	3.0813	3.1347
neg_585	metab_8759	metab_8759	-	-	783.2234	4.8536	neg	-	-	-	-	-	-	0.0526399015846	2.7282	1.0092	1.105	2.4086	2.2172	2.1501	3.2963	1.7134	1.8506	2.1095	2.2827	1.9309	2.3712	2.3665	2.4075
neg_586	metab_8760	metab_8760	-	-	597.1481	4.8732	neg	-	-	-	-	-	-	0.13811296051	2.5424	2.2848	2.4971	2.2424	2.1518	2.577	2.3734	0.1313	0.9469	1.353	0.8929	1.308	2.2517	2.1651	2.2841
neg_587	metab_8761	metab_8761	-	-	523.1401	4.8829	neg	-	-	-	-	-	-	0.00715395628291	3.9241	3.6602	3.4323	3.857	3.5162	3.9006	3.1304	2.8249	2.0244	1.9382	3.1452	1.6626	3.6716	3.6768	3.6772
neg_588	metab_8762	metab_8762	-	-	635.1814	4.8829	neg	-	-	-	-	-	-	0.0139336742964	2.7285	2.1248	2.2258	2.833	2.1797	3.6118	3.7621	2.9897	2.7224	2.462	2.8731	2.3867	3.2706	3.2811	3.2707
neg_589	metab_8763	metab_8763	-	-	487.2558	4.8931	neg	-	-	-	-	-	-	0.160639256048	1.8517	1.7165	1.8197	1.7171	1.7151	1.7233	2.0864	2.935	3.311	2.9916	2.138	2.997	1.9238	1.97	1.8306
neg_590	metab_8764	metab_8764	-	-	623.184	4.8931	neg	-	-	-	-	-	-	0.0127351431482	3.5925	3.4308	3.2243	3.6517	3.6345	3.8193	3.4145	2.7935	3.0354	3.2803	2.8541	3.1391	3.5855	3.5875	3.577
neg_591	metab_8765	metab_8765	-	-	794.1952	4.8931	neg	-	-	-	-	-	-	0.0637348855333	2.7971	2.3087	2.1116	2.4442	1.6635	2.6285	1.1931	0.0097	0.0114	0.1763	0.01	0.011	2.2425	2.2479	2.2918
neg_592	metab_8766	metab_8766	-	-	285.1128	4.9029	neg	-	-	-	-	-	-	0.0908577498351	2.8005	2.469	2.3781	2.1957	2.2274	2.2186	3.2226	1.1687	1.2281	1.0644	1.2127	1.0763	2.5256	2.5938	2.5291
neg_593	metab_8767	metab_8767	-	-	535.1415	4.9132	neg	-	-	-	-	-	-	0.0593920618644	2.5542	2.4583	2.6742	2.3937	1.5176	3.0281	3.2734	1.5118	1.0532	1.4068	1.551	1.7008	2.8608	2.9026	2.8568
neg_594	metab_8768	metab_8768	-	-	829.217	4.9132	neg	-	-	-	-	-	-	0.139653596487	2.4875	2.0062	0.0148	2.4977	2.0106	2.7067	0.8049	0.0187	0.022	0.0616	0.0193	0.0316	2.0224	2.1433	2.085
neg_595	metab_8769	metab_8769	-	-	287.0922	4.9231	neg	-	-	-	-	-	-	0.0366035421051	2.5558	1.8825	2.5657	2.0632	2.0262	2.4412	3.7396	1.9586	0.6142	0.5942	1.3056	1.1366	2.8513	2.8262	2.8561
neg_597	metab_8771	metab_8771	-	-	551.1475	4.9231	neg	-	-	-	-	-	-	0.289296575888	1.2339	0.9005	2.4804	1.2616	1.3594	1.4864	2.506	1.9693	1.69	1.4987	2.1806	1.4925	1.7877	1.7504	1.5355
neg_598	metab_8772	metab_8772	-	-	873.3048	4.9429	neg	-	-	-	-	-	-	0.170841972573	0.8313	0.7977	0.8875	0.7982	0.7964	0.8035	3.5529	1.7472	2.1063	2.1849	0.9914	1.9231	1.4694	1.4672	1.5879
neg_599	metab_8773	metab_8773	-	-	659.1959	4.9619	neg	-	-	-	-	-	-	0.181296159327	2.6114	2.9887	1.3851	2.7127	3.0601	2.9745	2.8608	1.7104	2.1726	2.0841	1.224	2.1952	2.7884	2.6935	2.8532
neg_602	metab_8776	metab_8776	-	-	257.0805	4.9953	neg	-	-	-	-	-	-	0.0311345388832	4.028	4.1138	3.7188	3.9241	4.0314	4.0812	2.7315	2.2203	1.6334	1.6693	1.7488	1.8362	4.0022	4.0245	4.0005
neg_603	metab_8777	metab_8777	-	-	491.1355	5.0047	neg	-	-	-	-	-	-	0.0319522826209	4.0367	3.6765	3.8143	3.3812	3.3549	3.7536	2.7503	1.5133	1.9633	2.1811	1.2656	1.5949	3.5941	3.6039	3.5764
neg_604	metab_8778	metab_8778	-	-	587.1589	5.0141	neg	-	-	-	-	-	-	0.0296779987493	3.1726	3.2657	3.0738	3.2105	3.1255	3.2688	2.4526	2.0014	1.8292	2.083	1.6811	1.9778	3.1548	3.1376	3.163
neg_605	metab_8779	metab_8779	-	-	473.124	5.0237	neg	-	-	-	-	-	-	0.194847045494	3.0117	2.9522	2.7121	2.7207	2.4047	2.5731	1.7335	0.025	0.0293	1.0496	0.9608	1.0153	2.3525	2.496	2.5179
neg_606	metab_8780	metab_8780	-	-	811.2123	5.0237	neg	-	-	-	-	-	-	0.0228802117023	4.2528	3.9643	3.2823	4.2188	3.9099	4.368	3.1668	1.6637	2.2969	2.0638	1.9055	1.9932	3.9936	4.013	4
neg_607	metab_8781	metab_8781	-	-	618.1285	5.0332	neg	-	-	-	-	-	-	0.0864824403869	3.0647	3.0749	2.5817	2.6427	2.8318	3.0406	2.4024	2.4375	1.7797	1.881	2.6011	1.4537	2.9292	2.9702	3.0045
neg_609	metab_8783	metab_8783	-	-	599.1255	5.0429	neg	-	-	-	-	-	-	0.11668008416	2.5457	2.6776	0.8243	1.6886	1.7354	2.713	2.775	0.894	0.096	1.6499	0.0852	0.0934	2.268	2.2058	2.1697
neg_610	metab_8784	metab_8784	-	-	597.1435	5.0429	neg	-	-	-	-	-	-	0.0993684981629	2.2116	1.9264	1.564	1.9736	1.0503	2.881	1.9441	0.0469	0.0547	0.0516	0.0483	0.0531	2.3242	2.28	2.2384
neg_611	metab_8785	metab_8785	-	-	815.2348	5.0524	neg	-	-	-	-	-	-	0.211540121984	2.3665	1.9392	2.0499	2.2106	1.889	2.6655	2.5019	1.5099	1.3059	0.6656	1.5782	1.0795	2.041	2.1047	1.9185
neg_612	metab_8786	metab_8786	-	-	553.1216	5.0524	neg	-	-	-	-	-	-	0.038274594207	3.1298	3.2461	2.4683	2.6919	2.4568	3.1646	3.1777	2.0012	1.2768	1.2237	1.4612	1.203	2.944	2.9742	2.9719
neg_613	metab_8787	metab_8787	-	-	623.2022	5.0717	neg	-	-	-	-	-	-	0.0296393129215	2.0637	1.6428	2.1109	1.8911	2.3327	1.6757	4.0248	2.5879	2.532	2.7991	2.3195	2.6474	2.8222	2.8267	2.8023
neg_614	metab_8788	metab_8788	-	-	255.0662	5.0814	neg	-	-	-	-	-	-	0.0126594797875	4.598	4.4515	4.0477	4.6103	4.654	4.6602	3.5405	2.7977	2.2803	2.567	2.7287	2.7774	4.6024	4.601	4.6111
neg_615	Aflatoxin B1	metab_8789	LMPK10000006;HMDB0006552	C06800	311.0559	5.1002	neg	M-H, M+FA-H	C17H12O6	65.8	-	-0.6813713060553449	1162-65-8	0.0972884423998	2.9439	2.5851	3.0315	2.9983	2.5883	2.652	2.713	3.066	2.8207	3.0026	2.765	2.7879	2.7596	2.8434	2.7968
neg_618	metab_8792	metab_8792	-	-	327.0873	5.1284	neg	-	-	-	-	-	-	0.055633842063	2.9876	2.8309	3.3319	3.1137	3.3314	2.9117	2.9427	2.9826	3.0533	3.0267	2.9955	3.0397	2.9061	2.8903	2.9373
neg_619	metab_8793	metab_8793	-	-	303.087	5.1284	neg	-	-	-	-	-	-	0.0163774746328	3.4099	2.2351	3.3059	2.874	2.843	3.2113	0.376	0.7672	0.4435	0.4266	0.8705	0.6552	2.8832	2.8764	2.8906
neg_620	metab_8794	metab_8794	-	-	598.1453	5.138	neg	-	-	-	-	-	-	0.297502802174	2.3603	2.2818	2.197	1.8883	1.8112	2.554	1.4545	1.6343	2.078	0.7133	1.7104	1.595	1.983	2.0303	1.7658
neg_621	metab_8795	metab_8795	-	-	401.1033	5.119	neg	-	-	-	-	-	-	0.0812209203173	3.215	3.5079	3.4145	4.2528	4.037	3.4771	0.416	2.6323	2.1626	2.6115	2.6715	2.3833	3.7635	3.7649	3.7016
neg_627	metab_8801	metab_8801	-	-	548.1992	5.2137	neg	-	-	-	-	-	-	0.0870945225251	1.9883	1.1397	2.5462	2.3392	1.1383	1.3152	2.096	2.2348	1.5322	1.6678	2.2823	2.0217	1.9144	1.8722	1.8403
neg_629	metab_8803	metab_8803	-	-	505.1167	5.2329	neg	-	-	-	-	-	-	0.109223940517	3.4867	2.9093	3.536	2.6373	2.343	2.5013	2.7678	1.4547	1.6966	2.2198	0.7204	1.1147	2.831	2.8147	2.7395
neg_630	metab_8804	metab_8804	-	-	563.1782	5.2424	neg	-	-	-	-	-	-	0.217333995882	1.9831	0.5282	0.6047	0.5287	1.2091	1.511	3.1754	1.869	0.7425	0.7209	1.6878	1.5066	2.0329	2.004	1.8468
neg_631	metab_8805	metab_8805	-	-	405.0988	5.2519	neg	-	-	-	-	-	-	0.0874634506252	2.5936	2.7533	3.0301	2.5366	2.4191	2.5723	1.8926	0.554	0.6061	0.5862	0.9526	0.5959	2.4832	2.5362	2.4644
neg_632	metab_8806	metab_8806	-	-	539.1369	5.2519	neg	-	-	-	-	-	-	0.0102057199656	5.171	5.1743	4.7218	5.1681	5.0128	5.1837	4.2909	3.0638	2.3861	2.5076	2.6779	2.6781	5.0814	5.0807	5.0887
neg_633	metab_8807	metab_8807	-	-	443.114	5.2519	neg	-	-	-	-	-	-	0.0634702771451	2.7946	2.5844	2.2683	2.9768	3.0878	2.403	0.3838	0.4077	0.4521	0.4351	0.4156	0.4434	2.6771	2.7006	2.6455
neg_634	metab_8808	metab_8808	-	-	955.5005	5.2707	neg	-	-	-	-	-	-	0.0325662473098	4.0833	2.3866	2.4912	2.3872	2.3851	2.3935	4.5827	2.613	2.9326	2.6394	2.8785	2.9672	3.649	3.6773	3.664
neg_636	metab_8810	metab_8810	-	-	607.1282	5.2896	neg	-	-	-	-	-	-	0.0466775086974	2.2617	2.8183	2.2221	1.8256	2.3258	2.1567	2.0586	1.3816	0.2752	0.0145	1.4469	0.0149	2.4757	2.48	2.5123
neg_637	metab_8811	metab_8811	-	-	391.083	5.2991	neg	-	-	-	-	-	-	0.0505196927676	2.8957	2.7543	0.7114	1.4746	2.1851	2.6089	2.8709	0.7974	0.8576	0.8348	0.8083	0.846	2.5376	2.5703	2.5798
neg_639	metab_8813	metab_8813	-	-	289.108	5.3179	neg	-	-	-	-	-	-	0.0377430680412	2.7623	1.6143	3.5122	1.8927	1.6129	2.7629	2.9834	1.8198	1.8895	1.8633	2.3798	1.8761	2.6014	2.5751	2.5719
neg_640	metab_8814	metab_8814	-	-	331.1188	5.3275	neg	-	-	-	-	-	-	0.00707605110828	4.6795	4.7004	4.7832	4.6132	4.6672	4.6799	3.954	3.2662	3.6439	2.8954	3.0479	3.1136	4.7025	4.6966	4.7012
neg_641	metab_8815	metab_8815	-	-	509.1495	5.3369	neg	-	-	-	-	-	-	0.0189798290185	3.5969	3.2881	3.5038	3.5201	3.2995	3.7531	3.3426	1.7892	3.0967	3.3786	1.7646	2.4445	3.3827	3.3764	3.3928
neg_642	metab_8816	metab_8816	-	-	773.2096	5.3369	neg	-	-	-	-	-	-	0.120961254413	2.4408	2.6378	0.5137	2.7273	1.1528	2.4162	2.1122	0.5887	0.8187	0.7149	0.7513	0.987	2.4642	2.545	2.5669
neg_643	metab_8817	metab_8817	-	-	479.1432	5.3464	neg	-	-	-	-	-	-	0.0468212874159	3.0147	2.9398	3.7744	3.2227	3.26	3.4173	3.0506	1.3161	3.0341	3.4937	2.2048	2.392	3.2125	3.2055	3.1739
neg_645	metab_8819	metab_8819	-	-	197.0602	5.384	neg	-	-	-	-	-	-	0.116485784811	2.3923	2.5862	2.4467	2.7104	2.5422	2.7248	2.4299	2.4696	2.5401	2.5136	2.4824	2.5266	2.5767	2.4775	2.5165
neg_646	metab_8820	metab_8820	-	-	615.1549	5.384	neg	-	-	-	-	-	-	0.0798943981036	3.0341	3.0717	3.1685	2.9258	3.0023	3.192	3.0526	2.8462	0.7816	0.5384	2.4411	1.5751	2.9593	3.0034	3.0286
neg_647	metab_8821	metab_8821	-	-	779.2215	5.384	neg	-	-	-	-	-	-	0.0231759609959	3.8906	3.5731	3.5901	3.899	3.5138	3.9271	2.7886	2.5649	1.9773	0.1069	1.8325	1.422	3.69	3.7051	3.7092
neg_649	metab_8823	metab_8823	-	-	224.0838	5.4029	neg	-	-	-	-	-	-	0.074473219351	3.1527	0.7028	3.9831	2.8051	2.7779	2.9088	0.8436	0.878	1.5485	0.9165	0.8892	0.928	3.1689	3.1857	3.2305
neg_651	metab_8825	metab_8825	-	-	467.1356	5.4122	neg	-	-	-	-	-	-	0.0216309178712	2.0208	0.8169	2.6212	1.7122	2.6604	2.7392	3.0215	0.5829	0.0043	0.0041	0.0038	0.0042	2.4582	2.4478	2.4665
neg_652	metab_8826	metab_8826	-	-	325.0684	5.4122	neg	-	-	-	-	-	-	0.0828097185741	2.9044	2.4745	2.0747	2.1108	2.3304	2.9765	2.7355	1.9027	1.0067	0.9828	0.9549	0.9945	2.4932	2.4225	2.4511
neg_653	metab_8827	metab_8827	-	-	555.1656	5.4217	neg	-	-	-	-	-	-	0.0344276817769	3.9433	3.8863	3.7965	3.9792	3.8379	3.9811	3.4595	1.9828	0.8657	1.1803	1.6568	1.4217	3.8796	3.85	3.8693
neg_654	metab_8828	metab_8828	-	-	447.1102	5.431	neg	-	-	-	-	-	-	0.0519597484556	2.2684	1.9069	3.13	2.1741	2.2803	2.5832	2.3481	0.2084	0.2367	0.2257	0.3938	0.2311	2.5624	2.5204	2.5289
neg_655	metab_8829	metab_8829	-	-	419.1498	5.431	neg	-	-	-	-	-	-	0.0333684326997	2.4157	2.1666	3.9997	2.715	2.3563	2.1531	2.5621	0.6043	1.2352	1.8691	2.5002	1.1488	3.0168	3.0071	3.0354
neg_656	metab_8830	metab_8830	-	-	311.0924	5.46	neg	-	-	-	-	-	-	0.180589910029	1.8599	0.8263	2.5963	1.8886	1.7511	1.7985	0.1548	0.1671	0.191	0.1817	0.1713	0.1862	1.733	1.621	1.5933
neg_658	metab_8832	metab_8832	-	-	547.146	5.4697	neg	-	-	-	-	-	-	0.104230224644	1.5661	1.9163	1.3364	1.8798	1.9864	2.1126	2.4268	1.6228	1.6625	2.4274	1.9013	2.1454	2.0382	1.9941	1.9484
neg_660	metab_8834	metab_8834	-	-	793.2312	5.4799	neg	-	-	-	-	-	-	0.0141885774855	4.5961	4.4983	4.3086	4.8027	4.4455	4.8083	3.7332	2.0619	2.4041	1.7367	1.6958	1.939	4.5672	4.5569	4.5563
neg_661	metab_8835	metab_8835	-	-	649.218	5.5002	neg	-	-	-	-	-	-	0.190151403487	1.7523	0.9764	0.7825	0.6972	0.7521	1.1895	2.9254	2.9519	2.1134	2.6738	2.7131	2.5235	1.7827	1.8658	1.703
neg_662	Pterostilbene	metab_8836	LMPK13090015	C10287	255.102	5.5097	neg	M-H, M+Cl	C16H16O3	59.6	-	-2.7536839920503904	-	0.115153495141	3.6968	2.9983	4.075	4.4894	4.221	3.962	1.9911	1.8281	2.044	1.6552	1.4775	1.7529	3.8494	3.7723	3.7594
neg_663	metab_8837	metab_8837	-	-	985.4918	5.5097	neg	-	-	-	-	-	-	0.125989434939	0.651	0.7573	0.7025	0.6209	1.1803	0.7406	3.5483	2.3437	2.2648	2.2492	1.9923	1.6263	1.9295	1.8238	1.9083
neg_664	metab_8838	metab_8838	-	-	437.1253	5.5153	neg	-	-	-	-	-	-	0.197920279391	2.138	0.9835	0.9273	2.1601	2.1079	2.3913	1.8909	0.1869	0.213	0.2028	1.2628	0.2077	1.8926	1.7255	1.7969
neg_665	1'-Acetoxyeugenol acetate	metab_8839	HMDB0036544	C10427	285.0767	5.5153	neg	M-H2O-H, M+Na-2H	C14H16O5	-	52.1	-0.623260272037149	52946-23-3	0.0600624573893	3.1453	3.3019	4.039	3.6779	3.6822	3.3014	2.3362	0.787	1.9026	1.3005	0.7298	1.6851	3.4394	3.3902	3.4018
neg_666	metab_8840	metab_8840	-	-	699.2706	5.5302	neg	-	-	-	-	-	-	0.219714116224	0.995	1.1615	0.9866	0.9468	0.7693	1.1406	3.044	2.258	1.8191	0.3586	1.4019	1.1245	1.2058	1.0769	1.2587
neg_667	metab_8841	metab_8841	-	-	511.2107	5.5097	neg	-	-	-	-	-	-	0.10448094614	2.9783	2.6782	3.4384	3.9281	3.5732	3.4269	3.6246	1.6768	2.7768	2.3767	2.1532	1.9914	3.2169	3.1584	3.1291
neg_668	metab_8842	metab_8842	-	-	602.1337	5.5495	neg	-	-	-	-	-	-	0.01680073456	4.1033	4.6222	3.331	4.0213	3.9818	4.3401	3.4862	2.6537	1.1134	1.7438	2.1312	1.7745	4.2872	4.2791	4.2727
neg_669	metab_8843	metab_8843	-	-	671.1936	5.5592	neg	-	-	-	-	-	-	0.060397721219	3.3343	3.1853	2.9826	3.2675	2.9222	3.658	3.2263	0.5276	1.1848	1.0351	0.5367	0.7909	3.2287	3.1928	3.1784
neg_670	metab_8844	metab_8844	-	-	503.1495	5.5687	neg	-	-	-	-	-	-	0.0877201120034	3.2072	3.2617	3.0116	3.3137	3.0263	3.5417	3.1741	1.5905	0.9861	0.4952	2.2482	1.4644	3.3253	3.2813	3.2499
neg_671	metab_8845	metab_8845	-	-	523.1419	5.5495	neg	-	-	-	-	-	-	0.0354200561411	4.2337	4.1769	4.1155	4.1155	3.9311	4.1512	3.6775	2.4727	2.2374	2.2496	2.3818	2.4257	4.0709	4.0487	4.0416
neg_672	metab_8846	metab_8846	-	-	553.1509	5.5835	neg	-	-	-	-	-	-	0.0238002448209	3.8637	4.0496	3.7717	3.7656	3.6781	4.1248	3.916	2.461	1.4058	0.4074	2.1119	1.5626	3.9062	3.8933	3.8859
neg_673	metab_8847	metab_8847	-	-	199.0762	5.5097	neg	-	-	-	-	-	-	0.0619279403138	1.6494	0.3636	2.1273	2.8187	2.4179	2.1588	0.4677	0.4944	0.5437	0.5249	0.5032	0.5341	1.7071	1.6876	1.6546
neg_674	metab_8848	metab_8848	-	-	854.222	5.6027	neg	-	-	-	-	-	-	0.138936080711	2.4628	2.6106	2.1919	1.8081	1.2544	2.6294	2.642	1.456	1.5245	1.4987	1.4685	1.5113	2.2788	2.1843	2.1733
neg_675	metab_8849	metab_8849	-	-	591.1399	5.632	neg	-	-	-	-	-	-	0.260420978027	2.0171	2.0773	1.5804	1.8796	1.8285	1.8816	2.3404	1.4318	1.355	0.5071	0.8239	1.2207	2.0704	2.0698	1.8563
neg_676	metab_8850	metab_8850	-	-	585.2111	5.6417	neg	-	-	-	-	-	-	0.110948594449	3.1371	3.0664	3.0872	3.0844	2.9012	3.2203	2.9571	2.1087	0.9202	1.8871	1.8232	1.7895	3.051	3.0305	2.9568
neg_677	metab_8851	metab_8851	-	-	987.5275	5.6417	neg	-	-	-	-	-	-	0.298123604069	0.8674	0.8333	0.9244	0.8338	0.832	0.8392	2.5514	2.3986	2.7273	3.5127	3.1013	2.4708	1.6374	1.5814	1.3758
neg_678	metab_8852	metab_8852	-	-	675.1605	5.6518	neg	-	-	-	-	-	-	0.0873370802443	2.5979	2.3956	1.9023	2.2808	1.3284	2.8669	2.6186	1.5315	1.6003	1.5744	1.544	1.5871	2.4641	2.4157	2.3907
neg_679	metab_8853	metab_8853	-	-	822.2277	5.6417	neg	-	-	-	-	-	-	0.0790250276599	2.2534	2.1386	0.6947	1.9001	0.5113	2.3282	2.5821	1.508	1.6208	0.4271	0.4631	1.0596	1.938	1.932	1.8751
neg_680	metab_8854	metab_8854	-	-	737.2848	5.6417	neg	-	-	-	-	-	-	0.0503509738243	3.1066	3.3576	1.5277	2.5982	1.5725	2.8091	2.0014	2.3662	3.1683	2.1928	2.1503	2.4002	2.855	2.8113	2.8369
neg_681	metab_8855	metab_8855	-	-	537.1889	5.6763	neg	-	-	-	-	-	-	0.0798640988571	3.0129	3.3176	3.1062	3.1387	2.9379	3.2577	2.9334	1.0704	1.1356	1.111	1.613	1.1742	3.0563	3.1083	3.0444
neg_682	metab_8856	metab_8856	-	-	505.1338	5.6763	neg	-	-	-	-	-	-	0.102526142017	2.4306	2.3234	2.5582	2.3944	1.4156	2.0274	2.4512	1.6795	0.6246	0.6045	1.4782	1.2589	2.23	2.1466	2.1676
neg_683	metab_8857	metab_8857	-	-	583.163	5.6417	neg	-	-	-	-	-	-	0.0717036699262	3.019	3.3358	2.7772	2.8389	2.8599	3.0918	3.272	0.9271	0.3039	0.2907	0.2758	0.397	2.9841	2.944	2.9236
neg_684	metab_8858	metab_8858	-	-	719.2759	5.7052	neg	-	-	-	-	-	-	0.143331587549	2.5544	2.5866	1.2964	0.0412	1.0487	1.6688	2.5153	0.5569	1.7687	0.0345	0.0322	0.762	1.836	1.8131	1.7159
neg_685	metab_8859	metab_8859	-	-	509.1267	5.6955	neg	-	-	-	-	-	-	0.0187181838333	3.4863	3.4983	3.2145	3.5867	3.4981	3.5651	2.7845	1.2238	0.3781	0.3628	1.0273	0.7534	3.3643	3.3696	3.3802
neg_686	metab_8860	metab_8860	-	-	555.1337	5.724	neg	-	-	-	-	-	-	0.0276597962358	4.0652	4.1487	3.9434	3.8691	3.7986	4.2606	3.5007	2.8465	1.2499	1.5127	2.2898	2.011	4.0046	3.9945	3.9806
neg_687	6-Methoxyflavanone	metab_8861	-	-	253.087	5.7333	neg	M-H, 2M-H	C16H14O3	53.5	-	-0.0374082729555103	-	0.0300663661921	4.5727	4.5534	4.4528	4.5171	4.4619	4.6005	4.2061	3.183	3.121	2.8746	3.2826	3.0095	4.5557	4.5411	4.5672
neg_688	metab_8862	metab_8862	-	-	487.1195	5.7571	neg	-	-	-	-	-	-	0.0365033313551	2.5232	3.2662	1.2539	2.6006	1.9564	2.959	3.0517	1.4224	1.9401	1.5522	2.1698	1.262	2.7742	2.8055	2.7946
neg_689	metab_8863	metab_8863	-	-	289.0636	5.7571	neg	-	-	-	-	-	-	0.168526432179	2.7594	2.7475	2.7025	2.8811	2.6993	2.8248	2.0236	1.3446	1.2854	1.3855	1.2994	1.4433	2.8211	2.9561	2.8517
neg_690	metab_8864	metab_8864	-	-	255.0664	5.785	neg	-	-	-	-	-	-	0.0129444759069	4.8202	4.7722	4.9275	4.9275	5.0173	4.8046	4.3262	3.7333	3.6582	3.3223	3.5322	3.2613	4.8803	4.8754	4.8866
neg_691	metab_8865	metab_8865	-	-	610.181	5.632	neg	-	-	-	-	-	-	0.0808406594675	3.0532	3.27	3.0126	2.9086	2.8269	2.7222	2.8004	0.6558	0.7119	0.6906	0.6659	0.701	2.9466	2.9311	2.8784
neg_693	metab_8867	metab_8867	-	-	431.1148	5.8129	neg	-	-	-	-	-	-	0.0786251507733	2.8243	1.4461	3.2437	1.8695	1.6311	1.679	1.9951	2.5873	2.2716	2.1073	3.413	2.3693	2.463	2.3969	2.4188
neg_694	metab_8868	metab_8868	-	-	505.1525	5.822	neg	-	-	-	-	-	-	0.120463401392	2.3901	2.6693	2.952	2.7533	1.7437	1.1952	3.2385	1.6391	0.389	0.6578	1.6307	0.9883	2.365	2.2962	2.4008
neg_695	metab_8869	metab_8869	-	-	403.1547	5.8129	neg	-	-	-	-	-	-	0.229292545877	0.2612	0.8159	3.2135	0.5062	0.1992	0.213	0.2703	0.3588	0.325	0.3112	0.3741	0.3179	2.0268	2.1132	2.2227
neg_698	metab_8872	metab_8872	-	-	717.2582	5.888	neg	-	-	-	-	-	-	0.097679810895	2.8781	2.4819	2.2976	2.3823	2.0415	2.1674	2.995	0.3623	0.4046	0.3878	0.3696	0.3955	2.4037	2.3563	2.4411
neg_699	metab_8873	metab_8873	-	-	420.2506	5.9075	neg	-	-	-	-	-	-	0.0416746620064	2.5671	2.6062	2.7006	2.4847	3.0731	2.2631	2.9784	3.6551	3.8664	3.6868	3.4614	3.5578	3.0596	3.0343	3.0249
neg_700	metab_8874	metab_8874	-	-	521.1597	5.9172	neg	-	-	-	-	-	-	0.00852684863939	3.9244	3.7394	4.0193	3.9484	3.5411	3.6716	3.4262	2.1334	1.9112	1.1492	1.9353	1.2696	3.7454	3.7517	3.7519
neg_701	metab_8875	metab_8875	-	-	403.1185	5.9575	neg	-	-	-	-	-	-	0.0330911556755	2.8226	2.8286	3.076	3.0925	2.9208	3.0579	3.0154	2.3382	1.8656	2.3509	2.4255	2.1854	3.0216	2.9963	2.9978
neg_702	metab_8876	metab_8876	-	-	957.2831	5.998	neg	-	-	-	-	-	-	0.224446523978	0.8568	1.367	2.3997	1.4789	2.3807	1.8711	2.136	1.0066	1.0709	1.0466	1.0183	1.0585	1.7435	1.557	1.7262
neg_703	metab_8877	metab_8877	-	-	569.15	6.0082	neg	-	-	-	-	-	-	0.0120944703332	4.202	4.0879	4.2561	4.0702	3.9428	4.2408	4.0051	1.9282	1.5747	1.1776	1.966	1.2724	4.1125	4.116	4.1228
neg_704	metab_8878	metab_8878	-	-	891.2935	6.0082	neg	-	-	-	-	-	-	0.191667376551	2.2612	1.8312	1.696	2.4395	3.0218	1.7221	2.3423	0.2255	0.2555	0.2439	1.1602	0.2495	2.1533	1.9855	2.0839
neg_705	metab_8879	metab_8879	-	-	297.0406	6.0178	neg	-	-	-	-	-	-	0.136951452301	1.9959	2.3777	1.39	2.8583	2.7058	2.8547	2.0411	1.5606	2.0348	1.9928	1.6409	1.7454	2.4576	2.3383	2.4027
neg_706	metab_8880	metab_8880	-	-	616.1516	6.0278	neg	-	-	-	-	-	-	0.0493501456921	3.461	3.6869	3.7623	3.3385	3.3478	3.5161	3.6619	0.1761	0.201	0.1913	0.1805	0.196	3.5225	3.4922	3.5341
neg_707	metab_8881	metab_8881	-	-	577.1347	6.0373	neg	-	-	-	-	-	-	0.0387880652172	2.7078	2.891	2.8453	2.9876	2.9195	3.2001	2.9529	0.5542	0.6063	0.5864	0.8339	0.5961	2.8754	2.8487	2.8802
neg_708	metab_8882	metab_8882	-	-	541.1523	6.0472	neg	-	-	-	-	-	-	0.00924917291792	4.2917	4.2432	4.2563	4.5719	4.4231	4.6105	3.7467	2.139	1.7039	1.8385	1.7412	1.9565	4.3231	4.326	4.318
neg_709	metab_8883	metab_8883	-	-	565.1518	6.0567	neg	-	-	-	-	-	-	0.0127315272693	3.6439	3.7662	3.7975	3.5848	3.3576	3.7788	3.7864	1.7085	1.3145	1.1126	1.6804	0.8934	3.6397	3.634	3.645
neg_710	metab_8884	metab_8884	-	-	315.1236	6.0758	neg	-	-	-	-	-	-	0.150147964238	0.0059	1.0687	0.0069	0.1418	1.111	0.0598	3.1315	0.1411	0.2893	0.0096	0.4446	0.0262	1.6405	1.6907	1.7661
neg_711	metab_8885	metab_8885	-	-	825.2924	6.0758	neg	-	-	-	-	-	-	0.00557936246212	1.9492	1.3871	1.9218	1.6181	1.2761	1.7565	3.8253	0.1936	0.2203	0.21	0.6938	0.215	2.3495	2.3515	2.3467
neg_712	metab_8886	metab_8886	-	-	460.1156	6.105	neg	-	-	-	-	-	-	0.0518322505717	2.997	2.0107	2.7385	3.0044	2.6593	2.7194	2.3023	0.3983	1.256	0.4253	0.4061	0.4335	2.9526	2.9249	2.9697
neg_713	metab_8887	metab_8887	-	-	417.1348	6.105	neg	-	-	-	-	-	-	0.187394143021	0.6552	1.1853	3.2739	0.141	1.0556	0.1428	1.8382	0.5623	0.5699	0.2271	1.2465	0.2484	2.2313	2.1167	2.2809
neg_714	metab_8888	metab_8888	-	-	299.0923	6.153	neg	-	-	-	-	-	-	0.0618732565332	2.743	3.5396	2.4279	2.2536	2.7353	3.0694	2.6985	1.4756	1.3932	1.0658	0.8025	1.1716	2.8156	2.8573	2.8084
neg_715	metab_8889	metab_8889	-	-	497.1964	6.1435	neg	-	-	-	-	-	-	0.0620902300074	2.5317	2.1486	3.4342	2.6802	2.3378	2.3875	2.731	0.3496	0.9129	0.0041	0.4476	1.294	2.6726	2.6982	2.6443
neg_716	metab_8890	metab_8890	-	-	521.1278	6.1723	neg	-	-	-	-	-	-	0.016476812939	3.4868	3.5443	3.2711	3.4533	3.1156	3.3703	3.3068	2.076	1.6368	1.3058	1.9684	1.3219	3.3566	3.3618	3.3476
neg_717	metab_8891	metab_8891	-	-	255.1026	6.1822	neg	-	-	-	-	-	-	0.0677120123411	3.846	3.9372	3.704	3.917	4.15	4.1373	3.1347	2.0222	2.2208	1.2362	1.858	1.746	3.9351	3.9755	3.9191
neg_720	metab_8894	metab_8894	-	-	586.1414	6.1917	neg	-	-	-	-	-	-	0.0309165678527	3.5953	3.6858	3.6788	3.6981	3.4716	3.6127	3.6261	0.9518	0.7153	0.5891	1.2478	0.5988	3.6405	3.6161	3.619
neg_721	metab_8895	metab_8895	-	-	825.2918	6.2015	neg	-	-	-	-	-	-	0.0612176144019	2.5051	2.4171	2.7223	2.2657	1.9839	2.5454	3.6546	0.6718	0.7284	0.7069	0.682	0.7174	2.6593	2.6279	2.681
neg_722	metab_8896	metab_8896	-	-	555.2011	6.2208	neg	-	-	-	-	-	-	0.0519735378685	3.2683	3.049	3.5251	3.3631	3.0827	3.3629	3.0962	1.3553	1.2711	0.7977	1.3498	1.0318	3.2797	3.2483	3.2364
neg_723	metab_8897	metab_8897	-	-	417.1347	6.2303	neg	-	-	-	-	-	-	0.0740660698096	1.3207	0.7942	3.1448	0.9249	0.5361	0.0456	1.9176	1.1442	0.3622	0.0775	1.5176	0.0796	2.0438	2.1017	2.052
neg_724	metab_8898	metab_8898	-	-	842.2807	6.2303	neg	-	-	-	-	-	-	0.0479970302867	2.3612	2.3089	2.4706	2.1103	1.7904	2.402	3.0394	0.0179	0.6694	0.9325	0.0184	0.4585	2.2771	2.2363	2.2514
neg_725	metab_8899	metab_8899	-	-	653.1849	6.2303	neg	-	-	-	-	-	-	0.267703710102	1.9444	1.2364	1.7751	1.6025	1.8189	1.4702	1.746	0.3499	0.3905	0.3749	0.3571	0.5743	1.6412	1.5827	1.4077
neg_726	metab_8900	metab_8900	-	-	585.2106	6.2596	neg	-	-	-	-	-	-	0.0521913164483	2.6463	2.9114	3.3787	2.9309	2.7186	3.0145	3.1468	1.2408	1.5101	1.1178	1.1058	0.6366	2.9747	3.0189	2.9897
neg_728	metab_8902	metab_8902	-	-	600.159	6.2015	neg	-	-	-	-	-	-	0.0628494479007	2.774	2.8054	3.2553	2.2885	2.4613	2.8662	2.9294	0.2652	0.1684	0.16	0.5319	0.1641	2.768	2.7437	2.7134
neg_729	metab_8903	metab_8903	-	-	575.1195	6.2015	neg	-	-	-	-	-	-	0.0335855360519	2.7198	2.8312	2.412	2.2968	2.3091	2.4886	2.4216	0.0562	0.7518	0.0385	0.3839	0.0396	2.4701	2.4912	2.4636
neg_730	metab_8904	metab_8904	-	-	553.1864	6.3268	neg	-	-	-	-	-	-	0.0272919727078	4.2192	4.1991	4.19	4.0748	3.9447	4.2607	4.0201	2.3986	2.4427	2.1264	2.5929	2.0915	4.1749	4.1695	4.192
neg_731	metab_8905	metab_8905	-	-	481.13	6.3268	neg	-	-	-	-	-	-	0.0498154871161	2.5807	2.8735	1.8867	2.6406	2.1454	3.1677	2.7046	0.8671	0.9678	0.9055	2.1769	0.9169	2.505	2.4625	2.4919
neg_732	metab_8906	metab_8906	-	-	573.1762	6.3745	neg	-	-	-	-	-	-	0.0228944588882	3.3541	3.5992	3.2036	3.6165	3.5194	3.7965	3.3356	0.8575	0.1343	0.313	0.5053	0.636	3.5343	3.5338	3.5512
neg_734	metab_8908	metab_8908	-	-	585.1483	6.423	neg	-	-	-	-	-	-	0.0151902132304	3.6787	4.0837	3.4783	3.5602	3.4244	3.9683	3.7416	1.6786	1.1292	1.1927	1.5403	0.4111	3.6919	3.6815	3.6938
neg_735	metab_8909	metab_8909	-	-	821.2336	6.423	neg	-	-	-	-	-	-	0.0193678162916	4.0329	4.1668	4.4975	4.1348	3.7867	4.3344	4.1332	1.0117	0.3732	0.358	1.1849	0.5995	4.1436	4.1416	4.1569
neg_736	Dukunolide C	metab_8910	HMDB0035204	-	575.115	6.4423	neg	M+Na-2H, M+Cl	C28H28O11	-	63.1	4.774341003455231	99343-74-5	0.0473143523777	3.0177	3.6227	2.6405	2.9803	2.8583	3.3791	2.8322	0.8923	0.969	0.7183	0.6932	0.9375	3.0899	3.131	3.1101
neg_737	metab_8911	metab_8911	-	-	602.1339	6.4711	neg	-	-	-	-	-	-	0.0753578416527	3.3629	4.0502	3.047	3.1542	2.8995	3.7879	3.3961	2.5146	2.2237	2.3043	2.1537	2.2506	3.5203	3.5111	3.5708
neg_738	metab_8912	metab_8912	-	-	755.2283	6.51	neg	-	-	-	-	-	-	0.0742765843436	1.969	2.0137	1.7957	2.3436	1.4658	2.6449	2.2322	0.6745	0.3187	1.4585	1.4107	0.3117	1.9106	1.9727	1.9317
neg_739	metab_8913	metab_8913	-	-	569.2197	6.5198	neg	-	-	-	-	-	-	0.0178634732671	4.7403	4.735	4.2301	4.8399	4.7032	4.5519	3.7909	3.0734	2.961	2.807	2.925	2.5102	4.6341	4.6436	4.6495
neg_740	metab_8914	metab_8914	-	-	491.1849	6.5293	neg	-	-	-	-	-	-	0.0268052650398	2.9771	2.8855	3.0342	3.0606	2.8782	2.8026	2.6251	1.1002	1.4771	0.6344	2.0312	0.6444	2.9408	2.9268	2.9499
neg_741	metab_8915	metab_8915	-	-	377.1394	6.5486	neg	-	-	-	-	-	-	0.0369373574538	2.6637	2.3471	3.1778	1.4861	0.6994	0.2448	0.3225	1.0027	0.384	0.5623	0.9101	0.4897	2.4865	2.4592	2.4591
neg_743	metab_8917	metab_8917	-	-	510.165	6.5676	neg	-	-	-	-	-	-	0.0078653793742	3.4475	3.4337	3.7494	3.8206	3.6182	3.8264	3.2198	1.7163	1.2438	1.1302	1.6165	1.3556	3.6346	3.6392	3.6325
neg_744	metab_8918	metab_8918	-	-	493.1666	6.5868	neg	-	-	-	-	-	-	0.00444831831387	3.9012	3.1565	4.6349	3.7482	3.5996	3.6709	3.3375	1.7859	2.552	1.9451	2.0368	1.8566	4.0435	4.0473	4.045
neg_745	metab_8919	metab_8919	-	-	431.1505	6.5965	neg	-	-	-	-	-	-	0.0807052392968	2.0898	2.2352	0.6723	2.4519	2.2358	2.1533	0.8927	0.4833	0.0161	0.4724	0.6775	0.6933	2.1379	2.0686	2.1002
neg_746	metab_8920	metab_8920	-	-	578.1491	6.5965	neg	-	-	-	-	-	-	0.0852399386586	1.7602	1.6683	2.6856	1.8593	2.2156	1.4979	1.7982	1.6953	1.7647	1.7386	1.7079	1.7514	2.3487	2.2751	2.311
neg_747	metab_8921	metab_8921	-	-	542.1515	6.6158	neg	-	-	-	-	-	-	0.0430115035678	2.5582	1.8609	2.233	2.5491	2.1332	3.0205	2.3821	0.4443	0.491	0.4731	0.5372	0.4818	2.4007	2.3957	2.4298
neg_748	metab_8922	metab_8922	-	-	599.2256	6.6255	neg	-	-	-	-	-	-	0.00508777053677	2.1163	2.7226	2.9256	1.9275	2.376	2.1358	3.2452	0.9192	0.5881	0.5685	0.5459	0.5781	2.5372	2.5397	2.5353
neg_749	metab_8923	metab_8923	-	-	389.1022	6.6598	neg	-	-	-	-	-	-	0.184365768274	1.8456	1.1912	0.1033	1.9961	1.7131	1.7915	0.8915	0.1277	0.1468	0.2307	0.131	0.143	1.5978	1.7489	1.7343
neg_750	7-Hydroxy-3-methoxy-1-primeverosyloxyxanthone	metab_8924	HMDB0033770	-	533.1257	6.6745	neg	M-H2O-H, M+FA-H	C25H28O14	-	55.5	-7.865774066976749	85754-76-3	0.101035253646	1.4577	2.0393	1.1292	0.497	1.398	1.9348	2.608	0.2339	0.2648	0.2528	0.6985	0.2586	1.6082	1.5967	1.6743
neg_752	metab_8926	metab_8926	-	-	590.1686	6.6936	neg	-	-	-	-	-	-	0.0289511921784	2.5079	2.5728	2.8577	2.1692	2.6384	2.2903	2.4763	1.7889	1.5748	1.5489	1.5186	1.5616	2.4963	2.482	2.4714
neg_753	metab_8927	metab_8927	-	-	359.1656	6.7128	neg	-	-	-	-	-	-	0.127468290304	2.0229	1.8552	2.6872	1.9745	1.5346	2.2925	1.7015	1.7406	1.8102	1.784	1.7533	1.7969	1.9444	1.8979	2.0063
neg_754	metab_8928	metab_8928	-	-	523.2121	6.6936	neg	-	-	-	-	-	-	0.0462925069221	3.2377	3.2346	3.1476	3.2272	3.3039	3.2461	3.0088	1.1964	1.1679	0.295	1.507	0.2272	3.1664	3.175	3.2043
neg_755	metab_8929	metab_8929	-	-	539.2058	6.742	neg	-	-	-	-	-	-	0.0145914798865	2.8968	2.8631	3.4974	3.2632	3.2613	3.1524	2.6601	1.0146	0.6893	1.1459	1.2652	0.0476	3.0995	3.1107	3.1001
neg_756	metab_8930	metab_8930	-	-	463.1562	6.7516	neg	-	-	-	-	-	-	0.0676689417833	2.182	2.4595	2.2011	1.3312	1.6646	2.0911	2.6155	0.4844	0.7591	0.5146	1.3854	0.5237	2.0632	2.0337	2.092
neg_757	metab_8931	metab_8931	-	-	331.1191	6.7616	neg	-	-	-	-	-	-	0.249223900937	1.7687	1.6198	1.9844	0.964	1.463	1.9327	0.7364	1.2717	1.0126	1.284	0.9378	1.7752	1.6542	1.4478	1.6397
neg_758	metab_8932	metab_8932	-	-	543.1246	6.7616	neg	-	-	-	-	-	-	0.0191576535479	2.4139	2.0894	2.797	2.2228	2.3489	1.9994	1.74	0.4418	0.4883	0.4705	0.4501	0.4792	2.3341	2.3188	2.3212
neg_759	metab_8933	metab_8933	-	-	505.1659	6.7815	neg	-	-	-	-	-	-	0.00790634968669	3.5496	3.56	3.4644	3.4315	3.3673	3.4932	3.3662	1.7294	1.509	0.6847	1.9133	1.0963	3.4928	3.4923	3.4866
neg_760	metab_8934	metab_8934	-	-	509.1958	6.8013	neg	-	-	-	-	-	-	0.124757731696	2.6368	1.9312	2.8074	2.9716	2.6336	2.8239	1.1204	0.7443	0.812	0.1074	0.4611	0.8615	2.62	2.5111	2.579
neg_761	metab_8935	metab_8935	-	-	468.1669	6.8211	neg	-	-	-	-	-	-	0.0491068178695	2.3457	0.4757	2.1629	0.8924	0.166	0.1687	2.0772	1.6856	2.3263	2.0044	3.375	2.1678	2.0414	2.0516	2.0816
neg_762	metab_8936	metab_8936	-	-	429.1709	6.8411	neg	-	-	-	-	-	-	0.0436792333619	3.377	3.0075	2.5932	3.121	2.5981	3.0778	1.7806	1.3989	1.5225	1.0209	2.3124	1.2137	3.0253	3.0525	3.0165
neg_763	metab_8937	metab_8937	-	-	537.1922	6.8411	neg	-	-	-	-	-	-	0.020691902475	2.4504	3.0188	2.8277	2.5227	2.5648	2.2077	3.2743	1.0413	1.4856	0.8145	2.5893	0.9962	2.7392	2.7224	2.7256
neg_764	metab_8938	metab_8938	-	-	741.2267	6.8506	neg	-	-	-	-	-	-	0.0269762825174	2.9004	2.6972	2.5534	2.8156	2.5067	2.6551	2.5415	0.6059	0.6602	0.6396	0.7412	0.6496	2.6254	2.6434	2.6476
neg_765	metab_8939	metab_8939	-	-	773.2175	6.8562	neg	-	-	-	-	-	-	0.0779126870271	3.1487	3.4009	2.8272	3.0061	2.9364	3.0531	3.1141	1.0812	1.1465	1.1218	1.093	1.1339	2.9527	2.9972	3.02
neg_766	metab_8940	metab_8940	-	-	567.1712	6.8614	neg	-	-	-	-	-	-	0.0116099531552	3.3515	3.6157	3.4404	3.371	3.425	3.2635	3.669	1.7397	1.0633	0.7704	1.4581	0.3134	3.3815	3.3896	3.3908
neg_767	metab_8941	metab_8941	-	-	731.2506	6.8614	neg	-	-	-	-	-	-	0.00220157141507	3.0761	2.5624	3.6502	3.5362	3.0469	2.9484	2.8863	0.8079	1.2387	0.8455	0.8188	0.8566	3.1483	3.1491	3.1502
neg_768	metab_8942	metab_8942	-	-	553.1876	6.8808	neg	-	-	-	-	-	-	0.0211827617855	3.8244	4.0962	4.5677	3.9231	4.0548	3.9701	3.7625	2.5595	2.2732	1.3524	2.4268	1.8003	4.0711	4.0817	4.0634
neg_769	metab_8943	metab_8943	-	-	637.1988	6.9103	neg	-	-	-	-	-	-	0.0410368575095	2.4638	2.546	1.8247	2.5348	2.6386	2.3019	1.6095	0.6048	0.3267	0.5112	1.0607	0.8447	2.355	2.3332	2.32
neg_770	metab_8944	metab_8944	-	-	525.1938	6.9103	neg	-	-	-	-	-	-	0.0855501489843	3.4774	2.6749	3.8883	3.1009	2.7422	3.1546	2.8051	1.3247	2.3223	1.1466	1.4947	1.1491	3.3634	3.3579	3.2948
neg_771	metab_8945	metab_8945	-	-	533.2569	6.8614	neg	-	-	-	-	-	-	0.0844291892927	0.4768	0.092	3.7167	0.0021	0.0021	0.0022	1.9192	0.3036	1.2196	0.0038	0.2039	0.4163	2.7578	2.8023	2.7304
neg_772	metab_8946	metab_8946	-	-	819.2837	6.9296	neg	-	-	-	-	-	-	0.10641636049	1.3167	1.9371	2.8829	1.177	1.3409	1.9045	2.0615	0.0119	0.014	0.0131	0.0122	0.0135	1.8096	1.883	1.8031
neg_773	metab_8947	metab_8947	-	-	556.1688	6.9391	neg	-	-	-	-	-	-	0.0198218817892	2.9354	2.8132	3.4638	3.1773	3.0934	3.2338	2.9344	0.4168	1.0194	0.1293	1.0045	0.1327	3.1006	3.104	3.1168
neg_774	metab_8948	metab_8948	-	-	521.1956	6.9489	neg	-	-	-	-	-	-	0.0475014687021	2.4878	3.2963	2.4933	3.1072	3.0595	3.0598	2.6499	1.2093	1.2833	0.8895	1.1755	1.239	2.8067	2.8219	2.7809
neg_775	metab_8949	metab_8949	-	-	565.1522	6.9296	neg	-	-	-	-	-	-	0.0203086605586	3.1905	2.8355	2.8692	2.9001	2.6294	3.1396	2.3412	1.3437	1.098	0.1969	1.5607	0.7662	2.8784	2.8767	2.8926
neg_776	metab_8950	metab_8950	-	-	475.1738	6.9973	neg	-	-	-	-	-	-	0.0992020300215	2.2742	2.1142	1.9154	2.3797	2.3834	2.2605	2.2604	0.5406	0.7419	0.2011	1.5557	0.206	2.1982	2.2834	2.2577
neg_777	metab_8951	metab_8951	-	-	783.2297	7.0166	neg	-	-	-	-	-	-	0.0981661009691	2.2628	2.8585	1.359	2.0791	1.551	3.1863	2.0163	1.4594	1.5279	1.5021	1.4719	1.5148	2.0808	2.1426	2.1642
neg_778	4'-O-methyl-(-)-epicatechin-5-O-beta-glucuronide	metab_8952	HMDB0029181	-	523.1412	7.0264	neg	M-H, M+FA-H	C23H26O11	-	66.2	-9.152963829539381	-	0.187906034787	2.2054	1.8357	1.3691	1.606	2.0851	2.3	2.7141	1.2374	0.6201	0.3034	1.7004	0.5322	1.6291	1.783	1.7695
neg_780	metab_8954	metab_8954	-	-	537.2286	7.0848	neg	-	-	-	-	-	-	0.0362403808426	2.1714	2.428	3.797	2.8794	2.7196	2.6679	2.4348	0.5865	0.9471	0.2985	1.0498	0.7775	2.8907	2.8778	2.8593
neg_781	metab_8955	metab_8955	-	-	509.1616	7.0943	neg	-	-	-	-	-	-	0.0314210930277	4.0703	4.2177	4.2489	4.39	4.375	4.2672	3.5885	2.6701	2.7633	2.4531	2.9131	2.5755	4.2714	4.2742	4.2491
neg_782	metab_8956	metab_8956	-	-	521.1955	7.0749	neg	-	-	-	-	-	-	0.0551730749716	2.8491	2.8437	3.3336	2.8981	2.9157	2.543	2.3007	0.8036	1.224	0.1774	0.9108	0.1818	2.9533	2.9453	2.9897
neg_783	metab_8957	metab_8957	-	-	553.1934	7.1185	neg	-	-	-	-	-	-	0.0429426126101	3.4918	3.4089	3.89	3.4973	3.5037	3.5032	3.1081	1.9065	1.951	1.4531	1.859	1.5848	3.5664	3.5292	3.5515
neg_784	metab_8958	metab_8958	-	-	471.2194	7.0361	neg	-	-	-	-	-	-	0.0830399257579	0.4286	0.0195	2.7064	0.0195	0.0195	0.0198	0.8381	0.0312	0.0365	0.1959	0.1194	0.0818	1.5968	1.5538	1.6242
neg_785	metab_8959	metab_8959	-	-	747.2304	7.1516	neg	-	-	-	-	-	-	0.0149291475204	3.8216	3.4446	4.1748	3.9832	3.7535	3.8567	3.122	1.9423	2.223	1.3563	1.8701	1.5018	3.8582	3.8456	3.8496
neg_786	metab_8960	metab_8960	-	-	525.1923	7.1706	neg	-	-	-	-	-	-	0.0721525036321	2.9325	2.7729	3.7591	3.33	3.1243	3.0659	2.7821	1.283	1.8047	0.6904	1.5858	1.9034	3.2664	3.2367	3.2037
neg_787	metab_8961	metab_8961	-	-	529.2245	7.2089	neg	-	-	-	-	-	-	0.0240293757326	2.1399	0.044	3.4324	1.9807	2.0892	0.7795	0.5962	0.0692	1.4443	0.1283	0.6402	0.398	2.5839	2.6038	2.5887
neg_788	metab_8962	metab_8962	-	-	797.2334	7.1994	neg	-	-	-	-	-	-	0.120526265964	2.2705	2.1615	2.552	2.4326	2.2063	2.1151	1.7322	0.5769	0.63	0.6098	0.5864	0.6197	2.1997	2.2712	2.1726
neg_789	metab_8963	metab_8963	-	-	360.2754	7.2479	neg	-	-	-	-	-	-	0.0337265038544	3.3359	3.2941	3.4775	3.3694	3.563	3.3364	2.0494	2.8098	3.3387	2.6393	2.6364	2.687	3.326	3.3499	3.3531
neg_790	metab_8964	metab_8964	-	-	569.2186	7.2578	neg	-	-	-	-	-	-	0.0252112751034	3.3794	3.5516	3.3233	3.594	3.6371	3.4025	3.5712	1.8888	1.7887	1.4301	1.9755	1.1503	3.4771	3.4569	3.4745
neg_791	metab_8965	metab_8965	-	-	523.2101	7.2674	neg	-	-	-	-	-	-	0.0477865836225	2.5405	2.7671	2.4318	2.7854	2.8065	2.2678	2.2888	1.1218	1.1747	0.6739	1.1512	0.4349	2.5891	2.6301	2.606
neg_792	metab_8966	metab_8966	-	-	350.2467	7.2674	neg	-	-	-	-	-	-	0.119032374985	2.2786	2.1715	2.4597	2.3737	2.6059	2.1715	0.2444	1.1173	2.015	1.254	0.2679	1.2962	2.2981	2.3973	2.3815
neg_793	metab_8967	metab_8967	-	-	431.2666	7.2773	neg	-	-	-	-	-	-	0.179518851721	0.4903	0.4638	0.5355	0.4642	0.4629	0.4684	0.5823	1.6053	3.6931	2.1765	0.6219	1.5206	1.6604	1.809	1.715
neg_794	metab_8968	metab_8968	-	-	517.3548	7.2869	neg	-	-	-	-	-	-	0.0694155254921	2.1306	1.8722	1.3579	2.2955	2.2399	2.3135	1.0159	1.4623	2.3538	1.9914	1.936	1.9496	2.1267	2.1768	2.1252
neg_795	metab_8969	metab_8969	-	-	358.2603	7.3063	neg	-	-	-	-	-	-	0.0167658192519	2.0751	2.1166	1.847	1.9673	2.8637	1.6581	0.7658	3.0055	3.704	2.956	2.4797	3.0547	2.4238	2.4381	2.4289
neg_796	metab_8970	metab_8970	-	-	291.1972	7.3063	neg	-	-	-	-	-	-	0.0647127322901	1.373	0.87	2.2675	0.7553	0.7536	0.7606	1.9131	2.2743	3.5468	2.4476	2.0641	1.983	1.9799	2.0292	2.0288
neg_797	metab_8971	metab_8971	-	-	810.2635	7.2383	neg	-	-	-	-	-	-	0.0125644990861	3.4125	3.2612	3.7993	3.5858	3.2904	3.6281	3.3946	0.4888	0.4426	0.4258	1.3024	0.434	3.4963	3.504	3.4935
neg_798	metab_8972	metab_8972	-	-	626.1937	7.3258	neg	-	-	-	-	-	-	0.157950732305	1.8846	1.5793	2.2533	2.1217	2.1321	2.1415	0.9181	0.3506	0.3912	0.3756	0.3578	0.3832	1.8234	1.6993	1.8214
neg_799	metab_8973	metab_8973	-	-	295.2276	7.3451	neg	-	-	-	-	-	-	0.0916104239593	2.1132	1.703	1.7517	1.7308	1.6217	1.674	1.4195	2.0096	2.1531	1.8563	2.1648	1.6868	1.7016	1.7398	1.6617
neg_800	metab_8974	metab_8974	-	-	840.2673	7.3451	neg	-	-	-	-	-	-	0.0517181304197	2.6622	2.6889	2.7372	2.7031	2.657	2.6719	2.5881	0.7373	1.4143	0.3145	0.2987	0.3213	2.6407	2.6061	2.5995
neg_801	metab_8975	metab_8975	-	-	342.2655	7.3844	neg	-	-	-	-	-	-	0.122312848472	0.7691	0.3974	0.3592	0.3035	1.9565	0.3067	0.8699	2.1514	2.6572	2.0655	2.0675	1.6989	1.2368	1.1523	1.1544
neg_802	metab_8976	metab_8976	-	-	521.1632	7.4134	neg	-	-	-	-	-	-	0.0214115342009	3.147	2.7163	3.4039	2.9367	2.861	2.7909	2.8103	1.0686	1.1706	0.5488	0.8301	0.0812	2.9668	2.9544	2.9726
neg_803	metab_8977	metab_8977	-	-	555.2024	7.3943	neg	-	-	-	-	-	-	0.0135151490894	2.8154	2.5017	2.937	2.9733	2.8921	3.0211	2.7415	1.9539	0.6692	0.0243	1.0584	0.482	2.853	2.8418	2.8444
neg_804	metab_8978	metab_8978	-	-	729.2377	7.4422	neg	-	-	-	-	-	-	0.0435485908761	2.8611	2.4342	2.9767	2.8056	2.4384	2.9226	2.1553	0.1901	0.2166	0.3747	0.1948	0.2113	2.6719	2.7056	2.675
neg_805	metab_8979	metab_8979	-	-	523.2107	7.3943	neg	-	-	-	-	-	-	0.0627500181781	2.9674	2.7541	2.973	3.2014	3.0827	3.16	2.752	0.6862	1.2337	0.7216	1.3928	0.9564	3.0361	3.0422	2.9914
neg_806	metab_8980	metab_8980	-	-	587.2104	7.4714	neg	-	-	-	-	-	-	0.0425025835313	1.969	1.4442	3.0567	2.308	2.054	2.2	1.1468	0.1756	0.2004	0.1908	0.1799	0.1954	2.1528	2.1499	2.1826
neg_807	metab_8981	metab_8981	-	-	553.1541	7.4908	neg	-	-	-	-	-	-	0.0980289145176	2.7651	2.3682	3.2841	2.6456	2.7897	2.7282	2.0032	0.6343	0.3248	1.2643	0.7461	0.3733	2.7914	2.7335	2.8182
neg_809	metab_8983	metab_8983	-	-	395.106	7.5336	neg	-	-	-	-	-	-	0.177949647412	1.6758	1.8923	1.0368	1.4792	2.0331	0.3909	2.224	2.8701	2.6864	2.7643	2.554	2.9413	2.1972	2.1377	2.0413
neg_810	metab_8984	metab_8984	-	-	553.287	7.5244	neg	-	-	-	-	-	-	0.0427052521367	3.2032	3.3135	2.7704	3.1153	3.0547	3.1133	3.3414	3.756	3.6571	3.6694	3.6126	3.6314	3.1848	3.1879	3.154
neg_811	metab_8985	metab_8985	-	-	421.1664	7.4714	neg	-	-	-	-	-	-	0.00878754504171	2.6054	1.8759	1.7982	2.052	2.1732	2.0323	3.0387	2.6823	3.712	2.1279	3.6898	2.6502	2.3889	2.3872	2.3945
neg_813	metab_8987	metab_8987	-	-	515.3394	7.6037	neg	-	-	-	-	-	-	0.227587776761	1.5337	1.8535	1.5365	1.8503	2.3442	1.7183	1.8131	2.8911	2.989	3.3153	2.9262	3.169	2.0783	1.9839	2.1803
neg_814	metab_8988	metab_8988	-	-	625.1908	7.6321	neg	-	-	-	-	-	-	0.0173591914753	2.5808	2.3281	2.8225	3.0909	2.934	2.8364	0.7562	0.3996	0.4435	0.8677	0.4074	0.9587	2.6157	2.6267	2.6302
neg_815	metab_8989	metab_8989	-	-	591.262	7.6414	neg	-	-	-	-	-	-	0.108623844539	1.8463	0.9654	1.9755	1.8069	0.9641	2.5944	1.1196	1.1565	1.2227	1.1977	1.1685	1.21	2.0485	1.9619	1.9803
neg_816	metab_8990	metab_8990	-	-	523.2119	7.6321	neg	-	-	-	-	-	-	0.0660646691955	2.2294	2.3272	2.6353	1.9628	1.939	2.0357	3.1287	1.9868	1.7271	1.5522	1.0253	1.0655	2.3863	2.3729	2.3307
neg_817	metab_8991	metab_8991	-	-	341.2336	7.6701	neg	-	-	-	-	-	-	0.0724574583969	1.1255	2.6057	2.3569	0.805	1.6441	0.7189	1.8264	1.5212	2.1846	1.2398	0.9006	0.9395	1.9241	1.873	1.9312
neg_818	metab_8992	metab_8992	-	-	822.3054	7.6701	neg	-	-	-	-	-	-	0.161143325579	2.293	1.9564	2.8113	2.069	1.6886	1.7915	1.8071	0.3391	0.3789	0.3636	0.3462	0.5791	1.9566	1.888	1.8178
neg_819	metab_8993	metab_8993	-	-	699.2081	7.6604	neg	-	-	-	-	-	-	0.0773492252192	2.2552	1.5593	3.0281	2.3887	1.8759	2.2623	1.3244	1.3625	1.4304	1.4048	1.3748	1.4173	2.2649	2.2495	2.1998
neg_820	metab_8994	metab_8994	-	-	454.2815	7.7087	neg	-	-	-	-	-	-	0.057224873699	1.5947	2.7197	2.4075	2.4714	2.9157	2.2789	0.8943	1.3953	1.1637	1.5047	0.9407	1.4445	2.3319	2.2833	2.3011
neg_821	metab_8995	metab_8995	-	-	567.1737	7.7182	neg	-	-	-	-	-	-	0.0617550934468	2.7676	2.1094	2.3076	2.4915	2.2633	2.5979	2.7251	1.5845	1.6844	1.615	3.2986	1.4779	2.602	2.62	2.6543
neg_822	metab_8996	metab_8996	-	-	625.1928	7.7472	neg	-	-	-	-	-	-	0.0938953262132	2.5142	2.5052	2.9454	3.1379	2.9821	2.9883	1.4003	1.4386	1.507	1.4813	1.4511	1.4939	2.7476	2.6963	2.6683
neg_823	metab_8997	metab_8997	-	-	433.1036	7.7376	neg	-	-	-	-	-	-	0.25076735113	1.1148	0.1256	0.2269	0.6472	0.6894	0.1274	1.3758	1.6284	1.4935	1.5707	1.5838	1.5103	2.9907	2.9212	2.766
neg_824	metab_8998	metab_8998	-	-	407.1868	7.7182	neg	-	-	-	-	-	-	0.0181120325927	4.3973	2.6067	2.6317	3.6862	3.0934	3.4374	3.9256	3.5495	4.3486	3.6679	5.1023	3.817	3.8953	3.9089	3.9092
neg_825	metab_8999	metab_8999	-	-	405.1713	7.7182	neg	-	-	-	-	-	-	0.101073137054	2.296	1.5922	1.4958	2.7158	1.3932	1.6284	2.9855	2.8091	3.5254	2.4202	3.5645	2.9298	2.2589	2.2519	2.1777
neg_826	metab_9000	metab_9000	-	-	521.2341	7.6321	neg	-	-	-	-	-	-	0.0302385727354	1.4544	0.7102	2.9611	1.6377	2.3903	0.7495	1.1815	0.0537	0.0625	0.059	0.7302	0.0607	2.1059	2.0982	2.0804
neg_827	metab_9001	metab_9001	-	-	535.1768	7.3644	neg	-	-	-	-	-	-	0.0159050680703	2.3824	2.2601	2.3515	2.0387	2.0211	2.4564	2.0675	0.5242	0.575	0.5556	0.8672	0.565	2.2649	2.2784	2.274
neg_828	metab_9002	metab_9002	-	-	765.282	7.8631	neg	-	-	-	-	-	-	0.036502987749	2.9313	2.1716	3.8407	3.0315	2.6369	2.8379	2.5863	0.9435	1.3933	0.9828	1.5613	0.9945	3.2477	3.2301	3.2162
neg_829	metab_9003	metab_9003	-	-	377.1617	7.8726	neg	-	-	-	-	-	-	0.0600483627461	1.5327	1.704	0.5627	1.6058	1.8202	1.0991	1.9582	2.9085	2.6778	2.4871	2.7223	2.95	1.9911	2.0295	1.9814
neg_830	metab_9004	metab_9004	-	-	358.1857	7.9402	neg	-	-	-	-	-	-	0.0599226216942	2.0127	2.3326	2.2138	1.6047	1.6557	1.5388	1.2327	1.38	1.4963	1.5322	1.3494	1.3728	1.7498	1.7317	1.699
neg_831	metab_9005	metab_9005	-	-	791.3758	7.9596	neg	-	-	-	-	-	-	0.110734413668	1.063	1.0269	1.1231	1.0275	1.0256	1.0332	2.7496	3.0578	2.5405	2.6061	3.0728	2.3783	1.3536	1.4007	1.4461
neg_832	metab_9006	metab_9006	-	-	545.3503	7.9787	neg	-	-	-	-	-	-	0.13587295297	1.4695	1.1429	1.7167	2.1715	2.0009	1.7916	1.1297	2.5504	3.0318	3.2534	2.3601	2.9922	2.0653	1.9529	2.0499
neg_833	metab_9007	metab_9007	-	-	509.1611	7.9976	neg	-	-	-	-	-	-	0.151147572608	2.0755	1.1641	2.8159	1.7449	1.0196	1.9348	1.4193	0.9831	1.3618	0.9397	2.401	1.0367	1.8978	1.9911	2.0281
neg_834	LysoPC(18:2(9Z,12Z))	metab_9008	HMDB0010386	-	564.3329	7.9596	neg	M+Cl, M+FA-H	C26H50NO7P	-	77.2	4.47520023705783	-	0.0423785685403	2.4462	1.6318	1.2478	1.5283	1.3577	1.6245	3.4589	3.5481	3.2401	3.2383	3.6382	3.1881	2.6688	2.6327	2.6581
neg_835	metab_9009	metab_9009	-	-	493.1996	8.0121	neg	-	-	-	-	-	-	0.130045987922	0.9757	1.4366	2.467	0.7746	1.1171	2.4826	1.0724	0.4074	0.5366	0.0528	0.1382	0.2659	1.6461	1.7312	1.7551
neg_836	metab_9010	metab_9010	-	-	520.2696	8.0214	neg	-	-	-	-	-	-	0.10092530084	1.9955	1.1444	2.2261	0.9095	1.0928	1.4674	2.5717	3.1267	2.6454	2.7521	2.9826	2.4427	2.1902	2.1607	2.2454
neg_837	metab_9011	metab_9011	-	-	599.2326	8.0309	neg	-	-	-	-	-	-	0.14721164891	2.1512	1.7431	2.6926	1.8344	1.4985	2.0215	0.4453	0.4713	0.5194	0.8669	0.4799	0.51	1.7938	1.9202	1.8846
neg_838	metab_9012	metab_9012	-	-	456.297	8.0402	neg	-	-	-	-	-	-	0.108647579004	2.1825	3.0868	2.8309	2.6247	3.1319	2.5617	2.0287	1.9103	1.6677	1.5385	1.7659	1.6443	2.4896	2.5394	2.584
neg_839	metab_9013	metab_9013	-	-	559.3659	8.0402	neg	-	-	-	-	-	-	0.0664021715866	2.4064	1.9722	2.2207	2.4672	2.2382	2.4483	2.8117	2.8993	3.2962	3.5789	3.0945	3.0125	2.592	2.5913	2.6406
neg_840	metab_9014	metab_9014	-	-	983.3206	8.0402	neg	-	-	-	-	-	-	0.0171148403984	3.6167	2.9859	4.1305	3.5999	3.1994	3.5177	2.2152	1.0995	1.165	1.1403	1.1114	1.1524	3.49	3.5049	3.4972
neg_841	metab_9015	metab_9015	-	-	405.2612	8.0687	neg	-	-	-	-	-	-	0.0775104618499	1.8068	2.6119	1.9453	1.729	1.5134	2.1919	0.364	0.387	0.8396	0.5728	0.3947	0.5536	1.8065	1.7872	1.7411
neg_842	metab_9016	metab_9016	-	-	551.1741	8.0687	neg	-	-	-	-	-	-	0.122010861145	2.567	2.0871	2.7433	2.2804	2.3011	2.5011	0.731	0.215	0.188	0.5454	0.1685	0.9217	2.2447	2.2371	2.3292
neg_843	metab_9017	metab_9017	-	-	489.2276	8.0687	neg	-	-	-	-	-	-	0.222050259932	1.575	1.7516	1.3515	1.5886	2.0155	1.2803	1.9499	2.0112	2.1023	1.5056	2.3996	1.9946	1.2717	1.4257	1.2767
neg_844	metab_9018	metab_9018	-	-	723.3862	8.0877	neg	-	-	-	-	-	-	0.0401168442697	1.5817	1.543	1.6454	1.5436	1.5416	1.5498	3.7213	3.4062	3.1573	3.0931	3.3745	2.7887	2.3913	2.3653	2.3987
neg_845	metab_9019	metab_9019	-	-	575.3609	8.1069	neg	-	-	-	-	-	-	0.12318686979	1.9119	1.441	1.5211	1.856	1.716	1.5737	1.928	2.4693	3.2226	3.2521	2.3325	2.6864	2.0912	2.0321	2.1389
neg_846	metab_9020	metab_9020	-	-	564.3325	8.1069	neg	-	-	-	-	-	-	0.034334155555	2.3452	1.3283	1.1876	0.9146	1.0692	1.4912	3.8379	3.4278	3.4241	3.3496	3.6054	3.4082	2.7837	2.7546	2.7756
neg_847	metab_9021	metab_9021	-	-	515.3748	8.1545	neg	-	-	-	-	-	-	0.0914620392702	1.3845	1.7706	1.7801	1.8311	2.313	1.5684	2.1923	2.6225	3.0504	2.5544	2.7658	2.6095	2.0603	2.0855	2.0071
neg_848	metab_9022	metab_9022	-	-	579.3318	8.1834	neg	-	-	-	-	-	-	0.0450919257172	2.3583	2.853	2.4493	2.5135	2.7426	2.206	2.9082	3.4331	3.3897	3.7524	3.3033	3.1968	2.7169	2.724	2.6868
neg_849	metab_9023	metab_9023	-	-	551.1719	8.1929	neg	-	-	-	-	-	-	0.0211632117125	2.4869	2.1217	0.4644	2.1229	1.1561	2.4229	1.8266	2.022	0.5871	0.5675	2.4079	0.5771	2.076	2.0935	2.0805
neg_850	metab_9024	metab_9024	-	-	731.2665	8.2025	neg	-	-	-	-	-	-	0.0660223386577	3.1763	2.3533	3.4119	3.1789	3.0084	3.0619	2.6292	1.966	2.338	1.9874	1.732	1.7041	3.1491	3.1424	3.0955
neg_851	metab_9025	metab_9025	-	-	441.2534	8.0877	neg	-	-	-	-	-	-	0.02589697023	2.4927	2.6934	2.1906	2.5387	2.6131	2.4441	2.6317	3.4429	3.309	3.0788	3.2726	3.4624	2.7672	2.7719	2.7504
neg_852	metab_9026	metab_9026	-	-	561.3304	8.2409	neg	-	-	-	-	-	-	0.00496041041151	2.9691	2.0697	1.1785	1.6592	1.8651	1.5314	3.8549	4.3841	3.716	3.8324	4.4558	3.6448	3.3001	3.2968	3.3008
neg_853	metab_9027	metab_9027	-	-	703.2746	8.2504	neg	-	-	-	-	-	-	0.0148258916875	2.7907	0.6088	3.4809	2.2719	1.6473	2.4681	2.1269	0.6916	1.5792	0.7808	0.7401	0.7925	2.9669	2.9682	2.9786
neg_854	metab_9028	metab_9028	-	-	647.3985	8.2602	neg	-	-	-	-	-	-	0.099186106214	1.3638	1.7815	1.1081	2.1639	2.4428	1.2694	2.0905	2.4146	1.0797	1.9096	1.6075	1.1651	1.8272	1.8075	1.7441
neg_855	metab_9029	metab_9029	-	-	575.361	8.2795	neg	-	-	-	-	-	-	0.0342400174162	0.9468	0.6084	1.2432	2.1194	1.4631	1.3403	1.4131	2.2377	2.8217	3.2167	2.0029	2.6553	1.8889	1.88	1.9085
neg_856	metab_9030	metab_9030	-	-	615.367	8.3084	neg	-	-	-	-	-	-	0.0737166144161	2.6924	1.553	2.9312	3.1599	2.7583	3.1073	0.4721	1.1931	1.791	1.5896	0.5077	1.416	2.6856	2.626	2.6386
neg_857	metab_9031	metab_9031	-	-	391.1918	8.3182	neg	-	-	-	-	-	-	0.0160864256709	3.7537	3.0992	2.9487	3.1277	2.924	3.2078	3.1792	2.8835	3.6185	3.3601	4.5926	3.4017	3.3765	3.3733	3.3866
neg_859	metab_9033	metab_9033	-	-	513.3598	8.3469	neg	-	-	-	-	-	-	0.0741574657114	2.0389	2.1186	1.8254	2.5138	2.7177	2.2463	2.5742	2.8715	3.2385	3.4907	2.8201	2.8886	2.4217	2.4643	2.4855
neg_860	metab_9034	metab_9034	-	-	575.4549	8.3084	neg	-	-	-	-	-	-	0.0438703427401	2.7617	3.0881	3.3518	2.4683	2.4045	2.4181	0.5835	1.1281	0.6679	0.7016	0.6231	0.6572	2.1975	2.1852	2.2222
neg_861	metab_9035	metab_9035	-	-	507.1272	8.3659	neg	-	-	-	-	-	-	0.252569392376	2.0231	1.2409	2.0014	1.7256	1.3966	1.8422	1.9464	1.5639	1.4582	1.6944	1.5365	1.8962	3.1404	3.0162	2.9242
neg_862	metab_9036	metab_9036	-	-	393.1723	8.3803	neg	-	-	-	-	-	-	0.0571189797105	3.107	3.0334	2.5367	2.887	2.9521	2.7344	3.1283	3.5848	3.5838	3.5015	3.5302	3.5168	3.2523	3.2496	3.2073
neg_863	metab_9037	metab_9037	-	-	325.1845	8.3803	neg	-	-	-	-	-	-	0.06439141963	4.3874	4.348	4.0772	4.2226	4.2306	4.0788	4.4028	4.8479	4.8383	4.7376	4.7232	4.7289	4.5585	4.5329	4.5025
neg_865	metab_9039	metab_9039	-	-	609.3508	8.3988	neg	-	-	-	-	-	-	0.155257111388	2.2871	2.3909	2.1658	2.2821	2.4626	2.3127	2.5018	2.8957	2.8986	2.9853	2.8585	2.925	2.3396	2.4361	2.4746
neg_867	metab_9041	metab_9041	-	-	372.2004	8.3084	neg	-	-	-	-	-	-	0.0265149644948	3.1521	3.308	3.4664	3.0337	2.9679	3.013	1.4775	1.1306	1.4423	0.9623	0.854	0.8923	2.8942	2.8895	2.9112
neg_868	metab_9042	metab_9042	-	-	521.325	8.4455	neg	-	-	-	-	-	-	0.130946623393	1.7126	1.8949	1.4293	1.931	2.0401	1.8556	1.7993	2.0674	2.1531	2.8228	2.2626	2.3174	1.8121	1.8243	1.9118
neg_869	metab_9043	metab_9043	-	-	573.3444	8.2989	neg	-	-	-	-	-	-	0.0482128873411	0.5556	0.5273	0.6036	0.7198	1.0138	0.5322	1.7753	2.2158	2.3061	3.0193	1.2768	2.1883	1.349	1.3452	1.3122
neg_870	metab_9044	metab_9044	-	-	608.3214	8.4737	neg	-	-	-	-	-	-	0.0675552622558	1.7258	2.1779	0.6977	1.5308	1.9348	1.5143	2.8183	2.4636	2.5145	2.586	2.6669	2.6313	2.0836	2.0624	2.0256
neg_871	metab_9045	metab_9045	-	-	501.3599	8.4925	neg	-	-	-	-	-	-	0.0175541984153	3.1977	2.9346	2.8336	3.3726	3.6681	3.3218	3.2083	3.6041	3.6645	3.7238	3.9414	3.5508	3.3409	3.3306	3.326
neg_872	metab_9046	metab_9046	-	-	531.3135	8.502	neg	-	-	-	-	-	-	0.0212923049053	3.2627	3.3412	3.4102	3.4138	3.5408	2.9022	2.1764	2.3908	2.5453	2.3702	2.3225	2.4713	3.1812	3.1755	3.1935
neg_873	metab_9047	metab_9047	-	-	601.3163	8.502	neg	-	-	-	-	-	-	0.056555854499	1.834	2.1747	2.021	2.1758	2.1374	1.2733	0.2371	1.4991	1.2545	1.0153	1.1947	1.3189	1.8041	1.7744	1.7565
neg_874	metab_9048	metab_9048	-	-	368.2808	8.521	neg	-	-	-	-	-	-	0.0056655460903	3.1302	3.3177	3.8005	3.4715	3.2944	3.4501	2.7703	1.6731	1.6004	1.6205	1.343	1.2414	3.3324	3.329	3.3338
neg_875	metab_9049	metab_9049	-	-	555.2831	8.4925	neg	-	-	-	-	-	-	0.0497599564972	1.9158	2.3309	1.9093	1.7988	2.1866	1.5428	1.6566	2.4415	2.3098	2.4789	2.8458	2.1391	1.9995	2.0149	2.0416
neg_876	metab_9050	metab_9050	-	-	655.4296	8.5495	neg	-	-	-	-	-	-	0.117360759572	1.8342	2.0712	1.1129	1.616	1.9086	1.5999	1.3857	2.5099	2.3268	2.3056	2.243	2.2743	1.8307	1.7322	1.8085
neg_877	metab_9051	metab_9051	-	-	417.1939	8.5735	neg	-	-	-	-	-	-	0.236008114849	0.9351	1.0559	1.7383	1.09	1.6279	0.7802	0.3755	1.572	0.4429	0.4261	1.2285	0.9397	2.0501	1.9206	1.8566
neg_878	metab_9052	metab_9052	-	-	617.3834	8.5828	neg	-	-	-	-	-	-	0.130875935927	2.1019	2.3693	2.5987	3.1344	2.5554	2.4136	0.0049	0.0054	0.0063	0.0059	0.0055	0.0061	2.3713	2.3119	2.2583
neg_879	metab_9053	metab_9053	-	-	354.1905	8.6019	neg	-	-	-	-	-	-	0.0385908843853	1.96	2.5534	2.342	2.3913	2.3888	2.1232	0.8637	1.8567	0.93	1.5728	1.3312	1.6768	2.0558	2.0886	2.0774
neg_880	metab_9054	metab_9054	-	-	813.3711	8.6115	neg	-	-	-	-	-	-	0.0668873930934	2.7795	0.3115	0.7093	1.3845	0.1591	1.3224	0.2191	0.2353	1.0167	1.1612	3.1205	1.0625	1.7073	1.6945	1.6521
neg_881	metab_9055	metab_9055	-	-	709.424	8.6019	neg	-	-	-	-	-	-	0.26772771795	1.6656	0.2795	0.2403	0.3959	0.3042	0.23	1.4681	1.5109	2.9216	2.1524	2.4762	2.178	1.3084	1.0874	1.2759
neg_882	metab_9056	metab_9056	-	-	723.4392	8.6403	neg	-	-	-	-	-	-	0.0675024390307	0.0035	1.1662	0.0041	0.0032	0.0032	0.2452	0.0048	1.5927	3.2951	3.4385	1.8965	2.983	1.8627	1.8412	1.805
neg_883	metab_9057	metab_9057	-	-	389.2469	8.6695	neg	-	-	-	-	-	-	0.0704116459969	2.9052	2.0823	1.9117	2.2016	1.3579	2.6785	3.3121	3.0836	3.2484	3.0512	3.3655	2.5577	2.7105	2.7716	2.747
neg_884	metab_9058	metab_9058	-	-	558.3377	8.6695	neg	-	-	-	-	-	-	0.0766250331027	3.0091	2.4341	3.7416	3.1532	3.0754	2.9346	2.8967	2.7562	3.1108	3.1808	3.0703	2.8821	3.1735	3.2332	3.1807
neg_885	metab_9059	metab_9059	-	-	501.36	8.6695	neg	-	-	-	-	-	-	0.0623551582533	3.8543	3.5637	3.5223	3.921	3.8514	3.8006	4.2693	4.1199	4.348	4.5625	4.4116	4.2718	3.9589	4.0114	3.9758
neg_886	metab_9060	metab_9060	-	-	603.367	8.6888	neg	-	-	-	-	-	-	0.053332657512	2.6122	2.5029	2.7306	2.8239	2.7511	3.1112	2.69	2.7235	2.8306	3.0534	2.9007	2.8594	2.7005	2.7403	2.7011
neg_887	metab_9061	metab_9061	-	-	563.347	8.6888	neg	-	-	-	-	-	-	0.134641515103	1.8845	1.9984	1.6639	1.6729	0.9354	1.4058	1.8808	2.2341	1.8623	1.223	2.5525	1.2472	1.7021	1.6796	1.59
neg_888	metab_9062	metab_9062	-	-	505.3049	8.7177	neg	-	-	-	-	-	-	0.14970122738	1.6001	1.8488	1.3892	1.6825	1.7013	1.0164	2.1303	2.0989	2.077	1.7092	2.0239	1.9402	1.5606	1.5538	1.4428
neg_889	metab_9063	metab_9063	-	-	323.2229	8.7275	neg	-	-	-	-	-	-	0.0143224095149	2.6214	2.4687	2.9205	2.3696	2.7197	2.5444	2.8486	1.9831	2.3218	1.6937	2.1328	1.1893	2.6196	2.6151	2.6273
neg_890	metab_9064	metab_9064	-	-	618.3082	8.737	neg	-	-	-	-	-	-	0.0860172641996	2.6518	3.0374	2.8465	2.8382	2.6442	2.4416	1.6285	1.0552	1.6543	1.1217	1.7069	0.3785	2.5276	2.5135	2.4557
neg_891	metab_9065	metab_9065	-	-	422.1408	8.7468	neg	-	-	-	-	-	-	0.198986448633	1.605	1.6136	2.1312	0.6513	2.1705	1.3911	2.1326	0.779	0.8239	1.3455	0.946	0.5662	1.8359	1.7791	1.6627
neg_892	metab_9066	metab_9066	-	-	438.2865	8.7563	neg	-	-	-	-	-	-	0.0307504560124	0.0558	2.3998	0.9925	0.9884	2.2897	1.2785	0.0737	0.461	0.093	0.088	0.0824	0.0904	1.5733	1.5547	1.5485
neg_893	metab_9067	metab_9067	-	-	707.4065	8.7563	neg	-	-	-	-	-	-	0.0469112189755	0.3094	0.0529	0.0109	0.0086	0.0434	0.0087	2.0249	2.2594	3.2108	2.8058	2.5023	2.7883	1.796	1.8024	1.7645
neg_895	metab_9069	metab_9069	-	-	633.2555	8.7275	neg	-	-	-	-	-	-	0.147477426165	2.1218	2.4775	1.8991	2.4087	1.9918	1.3427	1.1465	2.4045	1.5755	1.2251	1.8987	1.8496	2.0439	1.9245	1.9565
neg_897	metab_9071	metab_9071	-	-	569.3057	8.8187	neg	-	-	-	-	-	-	0.0677861898092	2.2381	2.6186	2.1511	2.5605	2.2379	1.5295	1.1179	0.9871	1.1985	1.5321	1.2922	1.1954	1.9345	1.9899	1.949
neg_899	metab_9073	metab_9073	-	-	313.078	8.8658	neg	-	-	-	-	-	-	0.254155833934	1.3807	1.3816	1.0267	1.3933	1.396	1.2954	1.7315	1.6852	1.7724	1.7732	1.6604	1.7366	2.9616	2.8388	2.7433
neg_900	metab_9074	metab_9074	-	-	596.3591	8.8658	neg	-	-	-	-	-	-	0.0756364161638	2.8267	2.7456	2.9888	2.7657	2.634	2.8331	0.0755	1.6857	2.6164	0.0901	1.76	0.4727	2.6485	2.5975	2.6605
neg_901	metab_9075	metab_9075	-	-	471.3735	8.8848	neg	-	-	-	-	-	-	0.104975598106	1.6184	0.8091	0.5299	0.2854	1.368	0.4668	1.4903	1.9948	1.7541	1.6984	2.6399	2.6422	1.5057	1.4178	1.4596
neg_902	metab_9076	metab_9076	-	-	547.3661	8.8945	neg	-	-	-	-	-	-	0.177819650011	1.9844	1.8519	1.833	1.5352	1.4692	1.4967	1.988	2.5081	2.6045	2.2054	2.1459	2.5851	1.89	1.7929	1.9477
neg_903	metab_9077	metab_9077	-	-	371.1535	8.9138	neg	-	-	-	-	-	-	0.00569837254689	2.0942	2.3262	2.2095	2.1185	2.1737	2.0811	1.0675	1.7171	1.067	0.925	1.4279	1.3792	1.9803	1.9755	1.9775
neg_904	metab_9078	metab_9078	-	-	633.431	8.9138	neg	-	-	-	-	-	-	0.0257597854326	2.1399	2.3503	2.2094	2.1492	2.3392	2.1424	0.6156	0.7611	0.3658	0.3508	0.3338	0.3581	2.0767	2.0891	2.067
neg_905	2-hydroxyhexadecanoic acid	metab_9079	HMDB0031057	-	271.2281	8.9233	neg	M-H, M+FA-H	C16H32O3	69.5	-	0.7095833859303	16452-51-0	0.0173256885446	3.995	4.2054	4.2387	4.1029	4.0456	4.0179	3.0747	3.3053	3.145	2.9679	3.2001	2.9963	3.937	3.9223	3.9327
neg_906	metab_9080	metab_9080	-	-	578.3643	8.933	neg	-	-	-	-	-	-	0.100280992684	2.2265	2.2102	1.844	2.404	2.4576	2.7808	0.3998	0.4005	1.1381	0.3121	0.2964	0.5393	2.2229	2.1368	2.1752
neg_907	metab_9081	metab_9081	-	-	435.252	8.9425	neg	-	-	-	-	-	-	0.0524601853897	2.368	0.36	0.4223	0.3604	0.3592	0.8777	3.1193	2.6923	2.4291	2.2746	2.9836	2.2475	2.0918	2.0779	2.1217
neg_908	metab_9082	metab_9082	-	-	513.3122	8.9615	neg	-	-	-	-	-	-	0.0344787316779	2.1842	2.3085	1.59	2.2653	2.0605	2.0847	2.2171	3.1751	2.9901	2.7283	2.9758	3.0705	2.4172	2.4054	2.4349
neg_909	metab_9083	metab_9083	-	-	628.3577	8.9807	neg	-	-	-	-	-	-	0.0318013534121	3.2637	3.4781	3.5855	3.4347	3.2505	3.6837	0.9927	1.605	0.6401	1.1082	1.8324	0.8991	3.2776	3.283	3.3036
neg_910	metab_9084	metab_9084	-	-	607.2149	8.9998	neg	-	-	-	-	-	-	0.185193117974	1.7813	0.6282	2.2353	1.7899	1.6218	2.1108	1.1752	0.7967	0.9627	1.4689	0.8076	1.2776	1.6289	1.4791	1.6169
neg_912	metab_9086	metab_9086	-	-	253.2172	9.019	neg	-	-	-	-	-	-	0.0503864845132	2.5528	2.5958	2.1686	2.7057	2.2438	2.1803	2.3303	3.6651	3.278	2.7854	3.4805	3.1668	2.7496	2.711	2.7137
neg_913	metab_9087	metab_9087	-	-	353.1429	9.019	neg	-	-	-	-	-	-	0.053662579871	2.5313	2.6238	2.2861	2.4854	2.5154	2.1285	2.563	3.635	3.5095	3.0664	3.5118	3.3903	2.7761	2.7639	2.7306
neg_914	metab_9088	metab_9088	-	-	612.357	9.0287	neg	-	-	-	-	-	-	0.0118281030939	3.8351	3.3811	4.1688	4.1756	3.7425	4.177	1.4892	2.1615	1.8468	2.0616	1.8415	2.0052	3.7668	3.7652	3.7572
neg_915	metab_9089	metab_9089	-	-	582.3819	9.048	neg	-	-	-	-	-	-	0.0559258701322	3.0439	3.4006	3.742	3.4189	3.1977	3.1942	1.8933	2.6873	2.3566	2.5757	2.3184	2.2568	3.1727	3.2186	3.1837
neg_916	metab_9090	metab_9090	-	-	491.2403	9.0575	neg	-	-	-	-	-	-	0.0605054557398	1.8891	1.8752	1.663	1.8225	2.0407	1.7922	3.3097	2.559	2.4663	2.5624	2.7574	2.2224	2.3455	2.3965	2.3837
neg_917	metab_9091	metab_9091	-	-	885.4863	9.0575	neg	-	-	-	-	-	-	0.0627702877259	3.2165	2.1558	1.5039	1.9684	2.082	2.2197	1.5667	1.6055	1.6746	1.6486	1.6181	1.6614	2.2131	2.2639	2.2573
neg_918	metab_9092	metab_9092	-	-	727.4181	9.0575	neg	-	-	-	-	-	-	0.128828178161	1.2504	1.9645	0.9644	1.7769	0.8709	0.8782	2.1624	1.9021	1.8367	1.3605	2.2749	1.3892	1.3409	1.4018	1.296
neg_920	metab_9094	metab_9094	-	-	642.3989	9.1006	neg	-	-	-	-	-	-	0.0389077508596	2.2812	2.4015	3.1191	2.17	2.7181	2.2868	2.1794	1.7311	1.8133	0.9039	2.05	2.0974	2.513	2.4808	2.5063
neg_921	metab_9095	metab_9095	-	-	497.3648	9.1195	neg	-	-	-	-	-	-	0.0128538044062	4.5117	4.5736	4.7078	4.7396	4.723	4.6735	4.8689	5.0779	5.2102	5.1712	5.1574	5.038	4.7486	4.7588	4.7576
neg_922	metab_9096	metab_9096	-	-	612.394	9.1473	neg	-	-	-	-	-	-	0.0902130552207	1.9605	1.9399	3.8904	2.0965	2.5407	2.3176	0.0386	2.0966	1.0734	1.6949	0.9395	2.0248	2.7547	2.7534	2.8202
neg_923	metab_9097	metab_9097	-	-	555.3237	9.1615	neg	-	-	-	-	-	-	0.0729292692365	2.6987	2.6482	2.8738	2.7534	2.889	2.7591	2.8336	3.1943	3.2271	3.2852	3.3014	3.1482	2.8065	2.8649	2.8597
neg_925	metab_9099	metab_9099	-	-	608.399	9.2265	neg	-	-	-	-	-	-	0.0794300681396	1.562	1.7274	3.1398	2.7127	2.904	1.8747	0.4008	0.6301	0.9502	0.0012	1.6611	1.8311	2.3326	2.3898	2.3305
neg_926	metab_9100	metab_9100	-	-	631.363	9.2636	neg	-	-	-	-	-	-	0.0895703864908	2.5735	2.0979	2.5718	2.9705	2.4417	2.9635	1.7844	2.2541	2.2412	2.4795	2.2885	2.0568	2.4297	2.3808	2.4584
neg_927	metab_9101	metab_9101	-	-	631.3262	9.0818	neg	-	-	-	-	-	-	0.041055884129	2.5448	2.7802	2.5334	2.6515	2.7296	2.5053	2.4442	2.8801	2.9197	3.1476	2.835	2.6923	2.6368	2.6635	2.671
neg_928	metab_9102	metab_9102	-	-	563.3376	9.0818	neg	-	-	-	-	-	-	0.0533160874373	3.4271	3.4942	3.461	3.5827	3.4999	3.376	3.2404	3.6727	3.7106	4.0887	3.6754	3.4645	3.5071	3.5064	3.466
neg_930	metab_9104	metab_9104	-	-	503.3962	9.3488	neg	-	-	-	-	-	-	0.0598633944517	2.9856	2.0328	2.4085	2.2798	2.245	2.6209	3.1073	2.7527	2.5221	2.7532	3.4027	3.7469	2.7334	2.7748	2.7825
neg_931	metab_9105	metab_9105	-	-	679.4467	9.3296	neg	-	-	-	-	-	-	0.0284888053343	1.2397	1.5738	2.0853	1.4589	2.0862	1.3985	2.0377	2.6133	3.5222	3.0631	2.718	2.917	2.4252	2.4098	2.4009
neg_932	metab_9106	metab_9106	-	-	619.4453	9.3201	neg	-	-	-	-	-	-	0.0338884574599	3.3536	2.6382	3.0226	2.5747	2.6176	2.7473	2.8488	3.1739	3.1277	3.0604	3.642	3.829	2.9984	3.0105	3.0276
neg_933	metab_9107	metab_9107	-	-	497.3287	9.0767	neg	-	-	-	-	-	-	0.270975302887	2.0687	1.6436	1.8675	2.3213	2.3464	2.1005	1.3755	2.5127	2.0155	2.4645	2.2645	2.3658	1.8373	1.9061	2.0573
neg_934	3,7-Dihydroxy-25-methoxycucurbita-5,23-dien-19-al	metab_9108	HMDB0039362	-	531.3705	9.4164	neg	M+Cl, M+FA-H	C31H50O4	-	52.8	3.80858828241845	-	0.00346865130206	2.7836	2.3521	2.7438	2.4987	2.4008	2.3922	2.9469	3.3606	3.3563	3.1646	3.1374	3.3511	2.785	2.787	2.784
neg_935	metab_9109	metab_9109	-	-	423.3273	9.426	neg	-	-	-	-	-	-	0.00836141392086	2.4646	2.4054	2.3945	2.4199	2.5206	2.3997	2.7275	3.0592	2.9803	3.0117	2.9753	3.0862	2.527	2.5261	2.5328
neg_936	metab_9110	metab_9110	-	-	809.4184	9.426	neg	-	-	-	-	-	-	0.146401084686	2.2644	2.6789	1.5993	1.7552	1.0105	1.9364	0.9091	0.0916	0.106	0.1004	0.0941	0.1031	1.7263	1.6464	1.6065
neg_937	metab_9111	metab_9111	-	-	598.3769	9.426	neg	-	-	-	-	-	-	0.0232283693221	2.6454	2.5326	2.3493	2.4799	2.0139	2.2867	0.4727	0.4513	1.5313	1.7277	0.4597	0.4891	2.1683	2.1483	2.1582
neg_938	metab_9112	metab_9112	-	-	400.1558	9.426	neg	-	-	-	-	-	-	0.00965851441841	1.8641	2.0708	2.1665	1.9092	2.3286	1.7095	1.9752	2.2406	2.2186	2.1424	2.2854	2.2465	2.1067	2.1039	2.1121
neg_939	metab_9113	metab_9113	-	-	762.4777	9.4456	neg	-	-	-	-	-	-	0.132948513538	1.1097	0.4693	2.72	1.0372	1.1475	1.3822	0.8322	1.2903	0.9495	1.3783	1.0792	0.2442	1.3929	1.4205	1.4978
neg_940	metab_9114	metab_9114	-	-	255.233	9.4556	neg	-	-	-	-	-	-	0.0570456195358	3.1593	3.2683	3.4179	3.1456	3.3201	3.1636	3.0369	3.4338	3.2824	3.2589	3.3004	3.2786	3.2194	3.2427	3.2689
neg_941	metab_9115	metab_9115	-	-	654.403	9.4556	neg	-	-	-	-	-	-	0.0857145161372	0.6573	1.6479	2.499	2.2919	2.1354	1.37	0.2137	1.0041	0.2601	0.379	1.1509	1.4968	1.622	1.6587	1.6949
neg_942	metab_9116	metab_9116	-	-	792.4899	9.4556	neg	-	-	-	-	-	-	0.0983349785708	2.0147	1.5848	3.3901	2.2979	0.3342	1.4835	0.0038	0.0042	0.0822	0.5516	0.5435	0.0048	2.132	2.2168	2.1876
neg_943	metab_9117	metab_9117	-	-	845.5252	9.4751	neg	-	-	-	-	-	-	0.178270772796	2.6952	3.1743	2.8577	2.6389	3.0237	2.8485	2.4646	2.1106	3.4191	2.741	2.0578	2.6251	1.891	1.7965	1.7432
neg_944	metab_9118	metab_9118	-	-	477.3441	9.4653	neg	-	-	-	-	-	-	0.116374889946	1.8927	1.9327	1.0965	2.194	1.5281	0.6305	0.7535	0.7866	0.8466	2.2064	0.7974	0.835	1.828	1.7908	1.8884
neg_945	metab_9119	metab_9119	-	-	915.6071	9.4846	neg	-	-	-	-	-	-	0.101178619329	2.5183	2.3902	2.0362	2.2561	2.0756	2.2586	2.4901	3.0421	2.643	2.839	2.8419	2.8598	2.3281	2.4161	2.3805
neg_946	metab_9120	metab_9120	-	-	669.4613	9.4945	neg	-	-	-	-	-	-	0.040760223667	2.3681	2.3832	2.0412	2.458	2.2576	2.2703	2.2584	3.1886	3.1423	2.8575	2.8345	2.7749	2.4778	2.4629	2.498
neg_947	metab_9121	metab_9121	-	-	353.2696	9.5138	neg	-	-	-	-	-	-	0.0211421336074	2.0361	2.3482	3.0673	2.3177	2.0199	2.0467	0.9757	2.4522	1.6331	0.903	2.159	1.8939	2.4117	2.4257	2.4085
neg_948	metab_9122	metab_9122	-	-	543.3283	9.5138	neg	-	-	-	-	-	-	0.0715597538836	1.1772	1.5752	3.1986	1.415	1.3517	0.9037	1.4997	1.4797	1.3687	1.3001	1.4751	1.2333	1.9352	1.9889	1.9904
neg_950	metab_9124	metab_9124	-	-	687.509	9.5523	neg	-	-	-	-	-	-	0.0149846296849	2.6679	2.8191	2.7212	2.8268	2.9146	2.682	2.5957	3.197	3.4188	3.2733	3.0274	3.2394	2.8555	2.849	2.862
neg_951	Albigenic acid	metab_9125	HMDB0036638	-	471.3496	9.5716	neg	M-H2O-H, M-H	C30H48O4	-	53.8	1.98115346229358	664-40-4	0.148198180205	1.698	0.8902	2.0338	1.5579	1.0451	1.5616	0.1878	1.7421	2.344	1.5806	2.0765	2.2513	1.491	1.5626	1.4395
neg_952	metab_9126	metab_9126	-	-	501.3601	9.5809	neg	-	-	-	-	-	-	0.0165977014121	2.3107	1.8075	1.9053	2.4252	1.7843	1.94	1.6934	2.091	2.578	1.5004	1.9474	2.3294	2.0168	2.0307	2.021
neg_953	metab_9127	metab_9127	-	-	608.3974	9.5809	neg	-	-	-	-	-	-	0.0290813466352	1.1477	0.1771	2.0325	2.3114	1.4734	1.1085	0.2416	0.259	0.2922	0.2794	0.2649	0.2856	1.5868	1.5685	1.5637
neg_954	metab_9128	metab_9128	-	-	377.2729	9.6001	neg	-	-	-	-	-	-	0.024082757991	3.0102	3.0065	2.9234	3.0023	2.999	2.8341	3.1869	3.4505	3.347	3.4691	3.3345	3.3716	3.0758	3.0954	3.0922
neg_955	metab_9129	metab_9129	-	-	491.3178	9.6099	neg	-	-	-	-	-	-	0.23001698512	1.4167	1.6526	1.74	1.9448	1.1055	1.6604	1.1342	1.1713	1.2376	1.2126	1.1833	1.2248	1.1433	1.0858	1.2635
neg_956	metab_9130	metab_9130	-	-	657.4798	9.5618	neg	-	-	-	-	-	-	0.249343367275	1.0276	1.404	0.3774	0.9969	1.2964	0.9823	1.4816	2.213	2.0066	2.1974	1.5105	1.6917	1.3401	1.429	1.5465
neg_957	metab_9131	metab_9131	-	-	855.559	9.6481	neg	-	-	-	-	-	-	0.0394664865024	0.4017	0.5565	0.3368	0.2836	0.2826	0.5436	1.0003	0.7834	3.7112	1.8652	1.5138	2.3376	2.0292	2.0082	1.9957
neg_958	metab_9132	metab_9132	-	-	794.5062	9.6671	neg	-	-	-	-	-	-	0.24219531662	0.582	0.1752	2.9213	1.1686	0.0219	0.0223	0.032	0.035	1.5089	0.5924	0.6127	0.3821	1.4548	1.2478	1.3922
neg_959	metab_9133	metab_9133	-	-	411.3483	9.6764	neg	-	-	-	-	-	-	0.0509013294768	2.0132	1.4464	1.9978	1.7726	1.7688	1.9108	2.1345	2.1367	2.0213	1.645	2.3773	2.3512	1.8764	1.8624	1.8333
neg_961	metab_9135	metab_9135	-	-	365.2371	9.6764	neg	-	-	-	-	-	-	0.0456234402611	2.0884	2.0003	2.2898	2.0762	2.1662	1.9047	1.9303	2.8068	2.6992	2.2336	2.6583	2.5672	2.272	2.2615	2.2993
neg_962	metab_9136	metab_9136	-	-	531.4284	9.7238	neg	-	-	-	-	-	-	0.0245569483076	3.0742	2.5938	2.6257	2.5732	2.5472	2.7192	2.7729	3.1886	2.8104	2.9438	3.5571	3.7782	2.9175	2.9256	2.9385
neg_963	metab_9137	metab_9137	-	-	337.2358	9.6764	neg	-	-	-	-	-	-	0.0128304353857	1.7851	1.7912	2.5524	1.8892	2.1339	1.6741	0.5326	1.1498	1.4492	0.9231	0.9883	0.452	2.0645	2.0539	2.0621
neg_964	metab_9138	metab_9138	-	-	592.4034	9.6671	neg	-	-	-	-	-	-	0.0456137517408	0.5442	1.213	3.3511	1.7051	2.2919	1.377	0.5172	1.0961	0.7413	0.5773	0.934	0.6174	2.2389	2.2262	2.2646
neg_965	metab_9139	metab_9139	-	-	489.2756	9.7803	neg	-	-	-	-	-	-	0.0400980133321	2.5422	2.5716	2.6165	2.532	2.6557	2.5411	2.5714	3.0575	3.0092	3.008	3.0255	3.0791	2.6185	2.5917	2.6247
neg_967	metab_9141	metab_9141	-	-	503.3966	9.8084	neg	-	-	-	-	-	-	0.0567266203731	2.7766	0.7224	1.4001	1.5288	0.7212	1.9806	2.1849	2.2658	2.3353	2.51	3.2241	3.457	2.4181	2.3798	2.3734
neg_969	metab_9143	metab_9143	-	-	574.4044	9.7896	neg	-	-	-	-	-	-	0.184382022145	2.0766	1.0719	1.6834	1.769	0.353	1.7589	0.4563	0.4827	0.5314	0.6814	1.6992	2.0535	1.7137	1.5573	1.6807
neg_970	metab_9144	metab_9144	-	-	351.2519	9.8746	neg	-	-	-	-	-	-	0.0251344521048	2.6662	2.6517	2.8038	2.4941	2.6449	2.0852	2.3082	2.9271	3.0047	2.8137	2.6509	2.6537	2.7478	2.7446	2.7647
neg_971	metab_9145	metab_9145	-	-	771.3972	9.6481	neg	-	-	-	-	-	-	0.0824466534122	1.6737	2.3969	1.0117	1.1793	0.7596	2.6133	0.9054	0.9405	1.0037	0.9798	0.9519	0.9915	1.9472	1.9151	1.8763
neg_972	metab_9146	metab_9146	-	-	399.3481	9.8839	neg	-	-	-	-	-	-	0.0733893224582	2.1724	2.3876	2.4221	2.0889	2.382	2.3735	1.2324	1.8048	1.9021	1.3342	1.9503	2.5519	2.1224	2.1322	2.1805
neg_973	metab_9147	metab_9147	-	-	704.5007	9.5425	neg	-	-	-	-	-	-	0.00675163174959	2.2248	2.4175	2.2835	2.446	2.4797	2.2299	1.8628	2.4823	2.8555	2.5892	2.3215	2.5379	2.2798	2.2752	2.2806
neg_975	metab_9149	metab_9149	-	-	747.3969	9.9029	neg	-	-	-	-	-	-	0.197293190445	1.3448	2.3657	0.7337	0.2761	0.5408	2.2966	0.3638	0.3869	0.43	0.4135	0.3946	0.4215	1.4487	1.5823	1.4416
neg_976	metab_9150	metab_9150	-	-	691.4418	9.9596	neg	-	-	-	-	-	-	0.023814550567	3.3347	2.4542	3.9284	3.0691	3.1528	3.2162	1.4965	0.4915	1.6329	0.6377	0.9267	0.531	3.0931	3.1137	3.1027
neg_977	metab_9151	metab_9151	-	-	411.3851	9.9972	neg	-	-	-	-	-	-	0.057403725984	2.3871	1.9702	2.4608	1.9746	2.2512	2.0987	2.4045	2.5897	2.1823	2.2035	3.1004	3.0985	2.4215	2.3722	2.3932
neg_978	metab_9152	metab_9152	-	-	531.4285	10.0069	neg	-	-	-	-	-	-	0.0445058586593	2.1011	0.8404	1.0169	0.8409	0.8391	1.1368	1.623	1.8476	1.4639	1.1974	2.8911	3.0128	1.9168	1.9063	1.8795
neg_979	metab_9153	metab_9153	-	-	643.4253	9.9972	neg	-	-	-	-	-	-	0.0314137371957	2.544	1.5026	1.194	1.0971	1.0951	1.1029	3.1954	2.8097	3.2757	3.1517	2.9077	3.1209	2.4372	2.4236	2.41
neg_980	metab_9154	metab_9154	-	-	399.3483	9.9972	neg	-	-	-	-	-	-	0.0551559483791	2.6762	2.4172	2.7302	2.1845	2.6644	2.5189	2.6333	2.5826	2.4204	2.2272	3.3003	3.4089	2.6229	2.5934	2.6411
neg_981	metab_9155	metab_9155	-	-	547.4236	9.9596	neg	-	-	-	-	-	-	0.0682776674164	2.3316	0.386	0.4508	1.2275	0.3851	1.4402	2.0745	1.793	1.885	2.2121	2.9604	3.0232	2.0948	2.0395	2.0523
neg_982	metab_9156	metab_9156	-	-	456.2942	9.9029	neg	-	-	-	-	-	-	0.294621972552	1.5351	1.8178	1.9617	1.7615	1.7214	1.7216	0.9912	1.8645	1.6812	1.3285	1.2125	1.4849	1.563	1.3545	1.3702
neg_983	metab_9157	metab_9157	-	-	693.4997	9.8936	neg	-	-	-	-	-	-	0.123951420198	1.3121	2.2327	2.2263	0.9769	0.9159	0.6338	0.4062	0.018	3.196	1.5181	0.007	1.4462	1.7826	1.7267	1.6772
neg_984	metab_9158	metab_9158	-	-	537.9023	10.1064	neg	-	-	-	-	-	-	0.0714128101942	2.1366	1.8535	2.2285	2.104	2.0132	1.4764	2.7473	3.1873	3.0966	3.1765	3.1505	3.1739	2.7318	2.6772	2.7322
neg_985	metab_9159	metab_9159	-	-	529.4122	10.1159	neg	-	-	-	-	-	-	0.214648371784	0.7585	0.098	0.3628	0.634	0.0977	1.0422	0.3915	0.1492	1.2979	0.8353	2.5496	2.7627	1.5684	1.4406	1.4029
neg_986	metab_9160	metab_9160	-	-	819.5301	10.0971	neg	-	-	-	-	-	-	0.0194064008248	2.9786	2.5814	2.6601	2.6423	2.5964	2.5126	3.6233	2.756	3.2774	3.2995	2.82	3.1456	2.6916	2.6748	2.6828
neg_987	metab_9161	metab_9161	-	-	645.4413	10.1724	neg	-	-	-	-	-	-	0.0485488481578	3.2866	2.1472	0.8692	1.9028	1.7184	1.7884	4.0018	4.3132	4.443	4.4198	4.3383	4.3079	3.7585	3.7172	3.7318
neg_988	metab_9162	metab_9162	-	-	531.4283	10.1912	neg	-	-	-	-	-	-	0.0831452139367	2.9642	2.0758	2.1096	2.1151	2.1615	2.4404	2.4512	2.5848	2.3623	2.3173	3.4001	3.5879	2.7279	2.6595	2.6774
neg_989	metab_9163	metab_9163	-	-	691.4409	10.2434	neg	-	-	-	-	-	-	0.0533386735826	3.824	3.5392	4.2147	3.6525	3.8134	3.7487	2.3915	1.5988	2.3104	1.5433	1.0034	1.1809	3.6719	3.6963	3.65
neg_990	metab_9164	metab_9164	-	-	333.9378	10.2527	neg	-	-	-	-	-	-	0.113214253939	2.1271	2.1523	2.5174	2.1582	2.2789	2.1243	2.492	2.9612	2.8164	2.8308	2.8333	2.8982	2.5196	2.6172	2.5892
neg_991	metab_9165	metab_9165	-	-	762.5439	10.2527	neg	-	-	-	-	-	-	0.0553167178765	1.783	0.7373	0.8249	0.7378	0.7361	0.743	3.5526	3.2816	3.3335	3.3724	3.3993	3.1686	2.6564	2.6139	2.6173
neg_992	(3b,22a)-12-Oleanene-3,22,24,29-tetrol 3-[arabinosyl-(1->3)-arabinoside]	metab_9166	HMDB0034818	-	759.4293	10.2622	neg	M-H2O-H, M+Na-2H	C40H66O12	-	50.2	-3.00664810654179	211944-26-2	0.00424341882957	2.3418	1.8511	2.4779	2.2236	2.4037	2.3849	1.2435	1.2811	1.3485	1.3231	1.2934	1.3355	2.1279	2.1272	2.1245
neg_993	metab_9167	metab_9167	-	-	656.8891	10.2716	neg	-	-	-	-	-	-	0.0751360160735	2.0961	2.0026	2.2668	2.0701	2.1121	1.8302	2.4932	2.9724	2.9552	2.8992	2.8658	2.96	2.6312	2.574	2.5781
neg_994	metab_9168	metab_9168	-	-	793.5492	10.4557	neg	-	-	-	-	-	-	0.0565353827217	2.7972	2.3785	1.8972	2.1787	1.856	2.1259	3.9422	3.9502	4.0056	4.2306	4.1281	4.0144	3.4409	3.4473	3.4856
neg_995	metab_9169	metab_9169	-	-	890.5389	10.4369	neg	-	-	-	-	-	-	0.0264436775723	2.8681	2.5066	1.0126	2.2128	1.4791	2.4139	3.5798	3.5907	3.6178	3.6931	3.6284	3.631	3.0932	3.0973	3.1147
neg_996	metab_9170	metab_9170	-	-	610.5074	10.4464	neg	-	-	-	-	-	-	0.0808298948464	2.0389	2.1199	1.6868	1.3959	2.0866	1.3266	2.0455	2.252	1.9871	1.3803	1.4866	1.6655	1.8297	1.8856	1.8244
neg_997	metab_9171	metab_9171	-	-	647.4573	10.2999	neg	-	-	-	-	-	-	0.0187272764465	3.0902	2.4566	1.9813	2.4111	2.2957	2.3456	3.7893	4.2649	3.9899	4.3549	4.197	4.1557	3.6466	3.6509	3.6351
neg_998	metab_9172	metab_9172	-	-	622.8823	10.5594	neg	-	-	-	-	-	-	0.04978144279	1.7181	1.5032	1.9693	1.6973	1.9376	1.6472	1.7224	2.4539	2.4032	2.4903	2.318	2.3729	2.0376	2.018	2.0607
neg_999	metab_9173	metab_9173	-	-	656.8891	10.5594	neg	-	-	-	-	-	-	0.0145946189947	2.369	2.3179	2.5871	2.3007	2.502	2.1857	2.2716	2.9409	2.8334	2.9127	2.8185	2.8369	2.587	2.5745	2.579
neg_1000	metab_9174	metab_9174	-	-	661.4727	10.5782	neg	-	-	-	-	-	-	0.0390948724173	2.0207	1.6533	0.5656	1.1837	1.3783	0.9074	3.2375	3.1688	3.2171	3.3724	3.1441	3.232	2.5828	2.5592	2.5503
neg_1001	metab_9175	metab_9175	-	-	279.2329	10.6535	neg	-	-	-	-	-	-	0.125730700851	1.9656	1.6272	1.7546	1.1058	1.2923	1.0479	3.2234	3.2692	3.2042	3.3294	3.3165	3.2724	2.6205	2.7274	2.7048
neg_1002	metab_9176	metab_9176	-	-	641.514	10.6912	neg	-	-	-	-	-	-	0.00583309107346	3.2452	3.3374	3.0053	3.0512	3.5154	3.0377	2.5303	2.6761	2.5677	2.5288	2.6377	2.5464	3.1058	3.1059	3.1015
neg_1003	metab_9177	metab_9177	-	-	568.4979	10.6817	neg	-	-	-	-	-	-	0.225833771301	2.3435	2.1319	2.2503	2.1436	1.9286	1.9606	2.6862	2.6481	2.6033	2.6467	2.7315	2.3651	2.2383	2.2849	2.4194
neg_1004	metab_9178	metab_9178	-	-	797.5487	10.757	neg	-	-	-	-	-	-	0.109479104305	2.2103	0.8397	0.1767	0.8202	0.1439	0.8649	2.6101	2.1737	2.6077	2.6933	2.5084	2.8935	2.0667	1.9885	2.0779
neg_1005	metab_9179	metab_9179	-	-	823.565	10.6629	neg	-	-	-	-	-	-	0.0229888638785	3.5866	3.017	2.0215	2.6056	2.0982	2.5373	4.7162	4.8256	4.8293	4.8702	4.8528	4.8403	4.2576	4.2678	4.2776
neg_1006	metab_9180	metab_9180	-	-	473.4004	10.8889	neg	-	-	-	-	-	-	0.105935386703	1.7766	1.6942	1.9124	1.7058	1.9714	1.6095	1.6367	2.2275	2.0076	1.7969	2.0113	2.1208	1.7442	1.8352	1.8
neg_1007	metab_9181	metab_9181	-	-	760.5635	10.8512	neg	-	-	-	-	-	-	0.00957572927461	3.221	2.869	2.45	2.5536	2.4252	2.6574	4.2685	4.3063	4.3213	4.536	4.4037	4.3652	3.7398	3.7459	3.738
neg_1008	metab_9182	metab_9182	-	-	376.9036	10.9549	neg	-	-	-	-	-	-	0.182455190176	2.0066	2.0582	2.1781	2.0753	1.9699	1.8428	2.1292	2.5598	2.4866	2.4132	2.3038	2.2816	2.0976	2.2204	2.0831
neg_1009	metab_9183	metab_9183	-	-	442.8942	10.9642	neg	-	-	-	-	-	-	0.0523608175701	2.1873	2.1913	2.4268	2.3568	2.4347	2.2112	2.1837	2.7218	2.7169	2.8008	2.5648	2.677	2.3581	2.4034	2.384
neg_1010	metab_9184	metab_9184	-	-	605.8905	10.983	neg	-	-	-	-	-	-	0.0358794884792	2.3785	2.4616	2.7008	2.5	2.6276	2.2475	2.3834	2.9609	2.8567	2.8526	2.8488	2.8871	2.5735	2.6043	2.5935
neg_1011	metab_9185	metab_9185	-	-	350.9281	10.9549	neg	-	-	-	-	-	-	0.144196156288	1.9743	2.1362	2.4072	2.2551	2.3087	2.0168	2.0808	2.6018	2.4934	2.5002	2.5383	2.4661	2.1396	2.2575	2.1729
neg_1012	metab_9186	metab_9186	-	-	519.3289	10.7759	neg	-	-	-	-	-	-	0.127202566978	1.7128	1.743	1.8205	1.8365	1.8783	1.7984	1.7006	2.1383	2.1724	2.0301	2.1318	2.2282	1.8823	1.8302	1.7729
neg_1013	metab_9187	metab_9187	-	-	446.2768	11.0678	neg	-	-	-	-	-	-	0.0779174275709	1.5695	1.0221	1.2397	1.5299	1.0208	1.3138	2.0422	2.2986	2.24	2.3039	2.3016	2.3587	1.7955	1.7452	1.7342
neg_1014	metab_9188	metab_9188	-	-	779.504	11.0867	neg	-	-	-	-	-	-	0.0743624724824	2.5645	2.7636	2.4626	2.2972	2.9838	2.716	2.6024	2.5699	2.7753	3.0357	3.0531	3.1498	2.2752	2.3376	2.2956
neg_1015	metab_9189	metab_9189	-	-	512.8805	11.1775	neg	-	-	-	-	-	-	0.105438561774	1.9996	2.0531	2.2532	2.0097	2.2182	1.987	2.2079	2.665	2.6048	2.5591	2.5152	2.532	2.3065	2.2262	2.2337
neg_1016	metab_9190	metab_9190	-	-	605.8904	11.187	neg	-	-	-	-	-	-	0.0153519691638	2.6807	2.5934	2.8188	2.6852	2.8482	2.4818	2.7537	3.177	3.1207	3.099	3.0611	3.0787	2.827	2.8191	2.8138
neg_1017	metab_9191	metab_9191	-	-	521.915	11.1964	neg	-	-	-	-	-	-	0.0758038038008	2.016	1.957	2.2945	2.0753	2.2699	1.8076	2.1447	2.6337	2.5115	2.3964	2.4405	2.4681	2.2517	2.2528	2.1942
neg_1018	metab_9192	metab_9192	-	-	444.8915	11.234	neg	-	-	-	-	-	-	0.0695528796653	2.0738	2.1555	2.1879	2.0353	2.365	1.9577	2.1685	2.6714	2.4737	2.622	2.5046	2.4204	2.3106	2.2535	2.2682
neg_1019	metab_9193	metab_9193	-	-	709.4071	11.3103	neg	-	-	-	-	-	-	0.024951153117	1.234	0.6828	0.0056	0.0044	0.0044	0.511	2.8314	2.8609	2.9938	2.8928	2.9108	2.7935	2.1999	2.2205	2.2051
neg_1020	metab_9194	metab_9194	-	-	425.1308	11.3103	neg	-	-	-	-	-	-	0.0277877348855	1.0472	0.2588	0.3091	0.2591	0.2581	0.2619	2.467	2.4224	2.6235	2.4867	2.5447	2.4271	1.8907	1.8847	1.8676
neg_1021	metab_9195	metab_9195	-	-	989.6521	11.2915	neg	-	-	-	-	-	-	0.0770006506445	2.0714	1.4514	1.5531	1.452	1.45	1.4581	3.3849	3.4529	3.5968	3.3786	3.4231	3.3124	2.7633	2.8123	2.75
neg_1022	metab_9196	metab_9196	-	-	673.4295	11.4098	neg	-	-	-	-	-	-	0.117051236473	3.1556	3.036	3.1364	3.3782	3.6103	3.2438	0.8478	2.3845	1.9506	2.2633	0.8934	2.4664	2.9827	3.0838	3.0289
neg_1023	metab_9197	metab_9197	-	-	876.6516	11.1243	neg	-	-	-	-	-	-	0.296839295506	1.2807	0.0323	0.4851	0.0324	0.0322	0.0328	1.598	2.5591	2.5715	2.2618	2.6953	2.5834	1.6276	1.4891	1.3798
neg_1024	metab_9198	metab_9198	-	-	904.6819	11.6305	neg	-	-	-	-	-	-	0.16318982665	1.7846	0.3346	0.3941	0.3349	0.3338	0.3383	2.5226	2.7943	3.0179	2.776	2.94	3.1581	2.2421	2.1044	2.2203
neg_1025	metab_9199	metab_9199	-	-	874.6713	12.2815	neg	-	-	-	-	-	-	0.131640684781	1.3646	0.7062	0.7924	0.7067	0.705	0.7118	2.3787	2.9731	2.9059	3.0826	2.8159	2.9723	2.1503	2.1877	2.2602
neg_1026	metab_9200	metab_9200	-	-	888.6873	12.6321	neg	-	-	-	-	-	-	0.0147363314086	2.0135	1.6594	0.4437	0.9598	0.5721	1.3794	2.7691	3.3537	3.3253	3.4725	3.1825	3.2431	2.6179	2.6161	2.606
neg_1027	metab_9201	metab_9201	-	-	465.3055	12.6124	neg	-	-	-	-	-	-	0.0421030719497	3.1109	3.3259	2.4795	3.1931	3.0238	2.7928	2.6456	4.1348	3.9587	3.2322	3.8478	3.68	3.2819	3.2477	3.277
neg_1028	metab_9202	metab_9202	-	-	739.4587	12.153	neg	-	-	-	-	-	-	0.0805790252662	1.9174	1.9327	0.7005	1.6287	0.7696	0.6239	2.0126	3.1924	2.6616	3.4919	1.6343	3.3672	2.25	2.2994	2.3186
neg_1029	metab_9203	metab_9203	-	-	695.3908	11.0678	neg	-	-	-	-	-	-	0.165969633796	1.1534	1.1166	1.2144	1.1172	1.1153	1.1231	2.808	2.769	3.0325	2.8807	2.8294	2.8457	2.2218	2.0777	2.1816
neg_1030	metab_9204	metab_9204	-	-	656.8884	13.8423	neg	-	-	-	-	-	-	0.11050262215	3.0256	3.1186	3.1719	3.0453	3.1229	2.9768	2.9805	3.4501	3.397	3.3138	3.3547	3.341	3.0711	3.0488	2.9768
neg_1031	metab_9205	metab_9205	-	-	671.4504	11.0678	neg	-	-	-	-	-	-	0.0344422001515	2.5912	2.6311	2.4714	2.7743	2.6463	2.819	2.3411	2.6756	2.707	3.043	1.5443	3.1148	2.5084	2.4936	2.5235
neg_1032	metab_9206	metab_9206	-	-	622.8823	13.8665	neg	-	-	-	-	-	-	0.0469197543965	2.6027	2.6651	2.6504	2.6254	2.7149	2.5831	2.4342	2.968	2.899	2.8819	2.8771	2.84	2.6038	2.5768	2.5644
neg_1033	metab_9207	metab_9207	-	-	339.9115	14.0448	neg	-	-	-	-	-	-	0.190341820519	2.0501	2.0636	2.1769	2.01	2.1999	2.0057	2.1344	2.4565	2.3305	2.3617	2.2946	2.3669	2.0696	2.0889	1.9292
neg_1034	metab_9208	metab_9208	-	-	712.7676	14.0783	neg	-	-	-	-	-	-	0.124805969474	1.5069	1.4002	1.4878	1.4055	1.514	1.401	1.5709	1.8818	1.8004	1.8271	1.6417	1.7961	1.5622	1.4641	1.4872
neg_1035	metab_9209	metab_9209	-	-	329.8472	14.0883	neg	-	-	-	-	-	-	0.02484234886	2.0296	2.0921	2.09	2.006	2.1347	1.9748	2.1979	2.5098	2.5118	2.5255	2.4718	2.503	2.1451	2.1609	2.1407
neg_1036	metab_9210	metab_9210	-	-	684.7682	14.0883	neg	-	-	-	-	-	-	0.133652471245	1.4836	1.5212	1.7134	1.6572	1.5985	1.5568	1.5291	2.0171	2.1161	1.9679	2.0235	2.084	1.8053	1.7062	1.7137
neg_1037	metab_9211	metab_9211	-	-	136.8923	14.098	neg	-	-	-	-	-	-	0.243399202793	1.8004	1.7288	1.6662	1.5863	1.8361	1.5321	1.8558	2.0922	2.0764	2.3775	1.9068	2.1453	1.9657	1.9074	1.7512
neg_1038	metab_9212	metab_9212	-	-	170.8856	14.1082	neg	-	-	-	-	-	-	0.0644027893916	1.4735	1.4794	1.4537	1.5042	1.4933	1.4394	1.6502	1.8946	1.9513	1.9752	1.8531	1.8636	1.5657	1.6143	1.6135
neg_1039	metab_9213	metab_9213	-	-	197.808	14.1177	neg	-	-	-	-	-	-	0.0495457312575	3.0643	3.0985	3.1161	3.0642	3.2001	3.012	3.2916	3.5849	3.593	3.5795	3.518	3.5703	3.1923	3.226	3.1868
neg_1040	metab_9214	metab_9214	-	-	205.8397	14.1324	neg	-	-	-	-	-	-	0.00628613801655	3.3662	3.4181	3.4448	3.3673	3.4975	3.304	3.5897	3.8781	3.8755	3.8881	3.8389	3.8628	3.4967	3.5017	3.5011
neg_1041	metab_9215	metab_9215	-	-	291.8836	14.2178	neg	-	-	-	-	-	-	0.0240776682392	2.9324	2.9569	3.0011	2.8915	3.0379	2.8249	3.1546	3.3978	3.456	3.4127	3.3861	3.3915	3.0521	3.0364	3.0325
neg_1042	metab_9216	metab_9216	-	-	103.9209	14.2752	neg	-	-	-	-	-	-	0.0291756570926	3.541	3.5823	3.6074	3.4908	3.6466	3.45	3.7794	4.0226	4.0364	4.0214	3.9725	4.0093	3.6728	3.6496	3.6527
neg_1043	metab_9217	metab_9217	-	-	122.8944	14.2371	neg	-	-	-	-	-	-	0.00932720381547	3.3539	3.4342	3.4162	3.339	3.469	3.3162	3.5943	3.8427	3.8718	3.8354	3.8326	3.8296	3.4757	3.4829	3.4761
neg_1044	metab_9218	metab_9218	-	-	249.8488	14.3887	neg	-	-	-	-	-	-	0.0395537160155	2.8799	2.8868	2.9482	2.8251	2.9877	2.7575	3.0836	3.4038	3.3953	3.4	3.3363	3.3585	3.0227	2.9991	3.0327
neg_1045	metab_9219	metab_9219	-	-	134.8654	14.1701	neg	-	-	-	-	-	-	0.0628172802454	2.0163	2.073	2.1632	2.0667	2.1356	1.9767	2.1635	2.4424	2.5443	2.4483	2.4335	2.3364	2.0808	2.1344	2.1029
neg_1046	metab_9220	metab_9220	-	-	157.8629	14.1513	neg	-	-	-	-	-	-	0.0134192270677	3.6154	3.6584	3.709	3.6219	3.7412	3.5874	3.8383	4.0816	4.1209	4.0975	4.0612	4.1174	3.7335	3.7328	3.7432
neg_1048	metab_9222	metab_9222	-	-	321.8145	14.1082	neg	-	-	-	-	-	-	0.0963649370167	1.7879	1.8613	1.8473	1.7873	1.8772	1.7212	1.9632	2.3273	2.3455	2.2518	2.1881	2.3096	1.9452	1.8649	1.8923
neg_1049	metab_9223	metab_9223	-	-	297.7331	14.1082	neg	-	-	-	-	-	-	0.0324982919633	1.8035	1.9425	2.1422	1.9126	2.0027	1.7487	1.9847	2.6168	2.5102	2.4146	2.4851	2.458	2.1029	2.0751	2.0866
neg_1050	metab_9224	metab_9224	-	-	160.842	14.1082	neg	-	-	-	-	-	-	0.0334034305142	3.7283	3.7623	3.7924	3.7106	3.8704	3.7034	3.9591	4.2227	4.2176	4.2411	4.1923	4.2037	3.8327	3.8525	3.8612
neg_1052	metab_9226	metab_9226	-	-	510.8051	14.0883	neg	-	-	-	-	-	-	0.194627105249	1.4948	1.6614	1.6924	1.651	1.7155	1.5213	1.6758	2.0606	2.1047	2.0208	1.9545	1.981	1.757	1.6103	1.6314
neg_1053	metab_9227	metab_9227	-	-	581.8221	14.0883	neg	-	-	-	-	-	-	0.09327950576	1.7628	1.736	1.8084	1.6819	1.8756	1.6888	1.9222	2.2475	2.1823	2.2261	2.1672	2.1848	1.7798	1.8526	1.7919
neg_1054	metab_9228	metab_9228	-	-	556.8026	14.0883	neg	-	-	-	-	-	-	0.0675185976137	1.4657	1.5065	1.5806	1.5432	1.5548	1.4723	1.6339	1.9978	1.9955	2.0042	1.9627	1.9496	1.6762	1.6322	1.6874
neg_1055	metab_9229	metab_9229	-	-	502.8603	14.0883	neg	-	-	-	-	-	-	0.0113441642764	2.2779	2.3555	2.3604	2.3053	2.3962	2.2446	2.4492	2.7777	2.7795	2.7426	2.7031	2.7317	2.4045	2.4143	2.4088
neg_1056	metab_9230	metab_9230	-	-	341.873	14.0883	neg	-	-	-	-	-	-	0.0630866805845	1.5848	1.6192	1.6874	1.5393	1.625	1.536	1.7325	2.0722	2.0559	2.0465	2.0066	2.0071	1.7489	1.6951	1.7249
neg_1057	metab_9231	metab_9231	-	-	520.9116	13.8665	neg	-	-	-	-	-	-	0.101207771847	3.4578	3.5458	3.6067	3.4701	3.5579	3.4125	3.4298	3.8968	3.837	3.729	3.7655	3.7645	3.4946	3.463	3.4066
neg_1058	metab_9232	metab_9232	-	-	425.131	11.0678	neg	-	-	-	-	-	-	0.122565012102	0.5922	0.563	0.6417	0.5634	0.5619	0.5681	2.4228	2.3762	2.6303	2.569	2.4523	2.5022	1.8362	1.7307	1.795
neg_1059	metab_9233	metab_9233	-	-	522.8316	14.0783	neg	-	-	-	-	-	-	0.123046646927	1.6503	1.7351	1.7239	1.7064	1.8288	1.692	1.7453	2.1637	2.1978	2.0653	1.9656	2.1291	1.8371	1.8345	1.7411
neg_1060	metab_9234	metab_9234	-	-	440.8887	14.0783	neg	-	-	-	-	-	-	0.087680860744	1.9215	1.9449	2.0491	1.9481	2.042	1.8948	2.0607	2.3566	2.4025	2.3756	2.3284	2.3725	2.0344	2.0124	2.085
neg_1061	metab_9235	metab_9235	-	-	705.3758	11.0584	neg	-	-	-	-	-	-	0.0933255909545	0.9474	0.9124	1.0058	0.9129	0.9111	0.9185	2.6079	2.6094	2.8528	2.7495	2.6401	2.6455	2.0454	1.9705	1.9871
neg_1062	metab_9236	metab_9236	-	-	390.8754	14.0783	neg	-	-	-	-	-	-	0.114063230492	1.5497	1.6991	1.7445	1.6641	1.737	1.5841	1.7381	2.1509	2.139	2.1423	1.9705	2.0155	1.8672	1.7744	1.8006
neg_1063	metab_9237	metab_9237	-	-	130.9665	14.0783	neg	-	-	-	-	-	-	0.0474673846483	2.9173	2.995	3.0095	2.9169	3.0357	2.8474	3.1689	3.414	3.4739	3.4109	3.3971	3.3818	3.0703	3.0291	3.0507
neg_1064	metab_9238	metab_9238	-	-	174.9561	14.0783	neg	-	-	-	-	-	-	0.00925562092742	3.5558	3.6091	3.6368	3.54	3.6645	3.4794	3.789	4.0369	4.0546	4.0188	3.9799	3.9885	3.6548	3.6626	3.6606
neg_1065	metab_9239	metab_9239	-	-	561.3302	10.6629	neg	-	-	-	-	-	-	0.0408674927791	2.0614	1.2192	0.5265	0.7231	0.1271	0.6138	3.4585	3.5222	3.4692	3.5801	3.5961	3.5095	2.864	2.8932	2.8619
neg_1066	metab_9240	metab_9240	-	-	777.5546	10.8324	neg	-	-	-	-	-	-	0.033665492944	2.6679	2.2423	1.9612	2.0242	1.7105	2.1353	3.7144	3.8194	3.8085	4.0943	3.9375	3.9139	3.231	3.2586	3.2538
neg_1067	metab_9241	metab_9241	-	-	598.5067	10.8135	neg	-	-	-	-	-	-	0.00937044330897	3.1514	3.3316	2.8776	3.0545	3.522	3.0386	2.2165	2.031	2.4886	2.2686	2.1503	2.2274	3.0634	3.0553	3.0591
neg_1068	metab_9242	metab_9242	-	-	937.5489	10.6441	neg	-	-	-	-	-	-	0.164714392223	1.4683	0.1654	1.6477	1.8515	1.8621	1.8923	2.5686	2.6859	2.8216	2.8233	2.6381	2.9079	2.305	2.2278	2.1635
neg_1069	metab_9243	metab_9243	-	-	746.4931	10.6064	neg	-	-	-	-	-	-	0.0115481344826	2.7726	2.4877	2.091	2.6659	2.6019	2.5996	2.092	1.9951	2.0797	2.1999	2.0981	1.9256	2.4005	2.4067	2.3968
neg_1070	metab_9244	metab_9244	-	-	859.5276	10.5876	neg	-	-	-	-	-	-	0.032061130179	2.1807	2.1309	1.8514	2.3056	2.2512	2.2722	2.4416	1.5406	2.3861	2.2692	1.8371	2.3758	2.0596	2.0558	2.0812
neg_1071	metab_9245	metab_9245	-	-	537.9017	10.5876	neg	-	-	-	-	-	-	0.024909659412	2.3853	2.4227	2.66	2.4302	2.5873	2.365	2.3495	2.9629	2.869	2.9467	2.8171	2.905	2.5947	2.6097	2.6158
neg_1072	metab_9246	metab_9246	-	-	418.9162	10.5782	neg	-	-	-	-	-	-	0.0918681373947	1.8902	1.9474	2.0507	1.9963	2.0336	1.8191	1.9185	2.3897	2.3772	2.3683	2.4746	2.4632	2.0462	2.1151	2.1183
neg_1073	metab_9247	metab_9247	-	-	469.9137	10.5594	neg	-	-	-	-	-	-	0.0354646812637	2.4285	2.4137	2.6132	2.493	2.6394	2.4078	2.382	2.9921	2.8728	2.9932	2.8497	2.9691	2.6093	2.6161	2.6384
neg_1074	metab_9248	metab_9248	-	-	350.9285	10.5499	neg	-	-	-	-	-	-	0.101226336466	1.974	1.9607	2.1042	1.8874	2.2595	1.982	1.9276	2.5138	2.3632	2.5364	2.4244	2.4663	2.1365	2.1273	2.2052
neg_1075	metab_9249	metab_9249	-	-	821.5493	10.3522	neg	-	-	-	-	-	-	0.0174761669548	3.1843	2.3073	1.4504	1.8164	0.516	1.5616	4.3709	4.0023	4.3905	4.3117	4.1847	4.3031	3.7007	3.7035	3.7149
neg_1076	metab_9250	metab_9250	-	-	639.4979	10.4276	neg	-	-	-	-	-	-	0.0528779622433	3.104	3.234	2.9855	2.9603	3.4349	3.0009	0.8555	1.9947	0.9405	1.3175	1.0263	1.4042	3.0446	3.0672	3.0905
neg_1077	metab_9251	metab_9251	-	-	618.4968	10.3899	neg	-	-	-	-	-	-	0.0413952759844	2.4647	2.0766	1.2182	1.9296	2.0083	1.7379	1.3174	0.5684	0.6212	0.6011	0.5779	0.6109	1.925	1.9605	1.9415
neg_1078	metab_9252	metab_9252	-	-	479.3723	10.3899	neg	-	-	-	-	-	-	0.0641298086413	1.8589	1.0437	1.5326	0.787	1.74	1.623	0.4229	1.8022	0.495	1.5351	2.4578	2.6163	1.7216	1.7087	1.7605
neg_1079	metab_9253	metab_9253	-	-	689.4244	10.3711	neg	-	-	-	-	-	-	0.0173278139844	2.7065	3.0033	2.2953	2.9891	2.7869	3.1253	1.1633	1.2005	3.2733	1.242	1.2126	1.2543	2.5934	2.5784	2.5865
neg_1080	metab_9254	metab_9254	-	-	543.3201	10.3522	neg	-	-	-	-	-	-	0.0489858685864	1.0319	0.0058	0.0074	0.0177	0.496	0.0059	2.674	2.1495	2.6058	2.5506	2.4099	2.5714	1.8063	1.8481	1.8254
neg_1081	metab_9255	metab_9255	-	-	541.3045	10.3522	neg	-	-	-	-	-	-	0.0257791037579	1.375	0.9101	0.5619	0.2267	0.544	0.3684	2.6505	2.1926	2.5553	2.594	2.4339	2.4413	1.8361	1.8242	1.8141
neg_1082	metab_9256	metab_9256	-	-	279.233	10.3427	neg	-	-	-	-	-	-	0.0616606893495	1.6708	1.3555	2.0302	1.4105	1.6055	1.1827	2.8293	2.5438	2.7882	2.7425	2.7248	2.8503	2.2263	2.2072	2.1733
neg_1083	metab_9257	metab_9257	-	-	469.9137	10.2622	neg	-	-	-	-	-	-	0.0970589180669	2.1311	2.1173	2.4277	2.1192	2.2756	2.0401	2.4851	2.989	2.9008	2.8975	2.9052	2.9562	2.608	2.6283	2.5457
neg_1084	metab_9258	metab_9258	-	-	605.8905	10.2527	neg	-	-	-	-	-	-	0.0664308494994	1.8934	1.7335	2.1016	1.8864	2.0351	1.727	2.3531	2.8246	2.8845	2.7771	2.7376	2.8518	2.4942	2.5276	2.4706
neg_1085	metab_9259	metab_9259	-	-	876.5247	10.2434	neg	-	-	-	-	-	-	0.162733048864	0.4004	0.4899	0.5747	0.4815	0.8316	0.381	2.7359	2.4234	2.4593	2.599	2.5178	2.249	1.5366	1.4324	1.5691
neg_1086	metab_9260	metab_9260	-	-	413.3626	10.1912	neg	-	-	-	-	-	-	0.210597457863	1.847	1.2604	1.6293	0.4887	1.672	0.895	1.9957	1.4063	1.2396	0.6403	2.4037	2.5774	1.8137	1.7052	1.639
neg_1087	metab_9261	metab_9261	-	-	425.1309	10.1536	neg	-	-	-	-	-	-	0.119124064895	1.3129	1.2752	1.3752	1.2758	1.2738	1.2818	2.4623	1.7498	2.1807	2.0963	1.7182	1.9361	1.4372	1.4859	1.3859
neg_1088	metab_9262	metab_9262	-	-	703.3602	10.1629	neg	-	-	-	-	-	-	0.109096047685	0.8321	0.202	1.5003	0.4025	0.2015	0.7764	2.8803	2.1294	2.5601	2.5037	2.2924	2.407	1.8109	1.9048	1.8619
neg_1089	metab_9263	metab_9263	-	-	721.4531	10.1441	neg	-	-	-	-	-	-	0.0258692300991	2.5173	1.945	3.6262	2.3037	2.5987	1.8963	1.2642	0.675	0.44	0.5299	0.7002	0.0574	2.8315	2.8474	2.8534
neg_1090	metab_9264	metab_9264	-	-	517.4121	9.5329	neg	-	-	-	-	-	-	0.0475124452533	2.6737	1.3822	2.1239	1.7014	1.7448	2.3149	2.6175	2.5843	2.0951	2.3354	3.0427	3.4786	2.4004	2.3815	2.4225
neg_1091	metab_9265	metab_9265	-	-	641.4705	9.4846	neg	-	-	-	-	-	-	0.142057524108	1.2972	1.1572	1.4293	1.9012	1.9935	1.0656	1.2164	2.4588	2.1029	2.0275	2.009	1.8235	1.6909	1.7887	1.809
neg_1092	metab_9266	metab_9266	-	-	604.3755	9.4846	neg	-	-	-	-	-	-	0.0561868419877	2.1005	2.1202	2.6149	1.8409	1.4839	2.3843	0.3429	0.8826	1.5117	1.3428	1.1848	1.1684	1.7819	1.7344	1.7666
neg_1093	metab_9267	metab_9267	-	-	753.442	9.4556	neg	-	-	-	-	-	-	0.0517252391174	1.9859	1.8422	2.5266	1.3988	1.1655	2.0067	1.2821	1.5821	1.5006	1.651	1.4269	1.6954	1.6263	1.665	1.6287
neg_1094	metab_9268	metab_9268	-	-	596.3632	9.4556	neg	-	-	-	-	-	-	0.203575466995	1.7003	1.3565	2.6448	1.9297	1.7869	1.9065	1.4595	1.4981	1.5668	1.5409	1.5106	1.5536	1.414	1.497	1.5856
neg_1095	metab_9269	metab_9269	-	-	778.4753	9.4456	neg	-	-	-	-	-	-	0.139177314114	2.2347	2.078	2.9435	2.3041	0.5693	1.9423	0.7004	0.7326	0.7912	0.769	0.7432	0.7798	1.7307	1.8235	1.7182
neg_1096	metab_9270	metab_9270	-	-	723.4328	9.4456	neg	-	-	-	-	-	-	0.120904115069	2.3851	1.7826	2.4109	1.8731	1.7548	2.1427	2.3023	0.9235	2.3908	1.5193	0.6617	0.3396	1.8101	1.7534	1.8574
neg_1097	metab_9271	metab_9271	-	-	658.394	9.0673	neg	-	-	-	-	-	-	0.0810527382181	1.7791	1.9576	2.6249	1.607	2.5028	1.7939	1.8712	1.0547	1.7436	1.3391	1.6908	1.1977	2.0809	2.1289	2.1501
neg_1098	metab_9272	metab_9272	-	-	619.1722	9.0673	neg	-	-	-	-	-	-	0.156085797364	1.4432	1.4291	1.2844	1.1861	1.4409	1.2313	2.6641	2.1155	2.1316	1.7645	2.238	1.7432	1.7639	1.863	1.8975
neg_1099	metab_9273	metab_9273	-	-	551.1843	9.0575	neg	-	-	-	-	-	-	0.0603712423769	1.6782	1.9402	1.5947	1.6515	1.9685	1.8757	2.8342	2.212	2.2318	2.0914	2.4631	1.897	2.1324	2.1227	2.0826
neg_1100	metab_9274	metab_9274	-	-	423.2524	9.0575	neg	-	-	-	-	-	-	0.0345976987364	2.9377	2.9476	2.7188	2.8915	2.8479	2.8064	4.6949	4.0761	3.9398	4.0328	4.2326	3.8565	3.7766	3.7819	3.7534
neg_1101	metab_9275	metab_9275	-	-	598.3771	9.048	neg	-	-	-	-	-	-	0.0744134497883	3.4281	3.2209	3.8222	3.1275	2.8381	3.5282	0.8209	2.3476	2.1712	2.5549	1.6914	1.9059	3.1707	3.222	3.1641
neg_1103	metab_9277	metab_9277	-	-	303.2323	8.9903	neg	-	-	-	-	-	-	0.105512758745	2.2404	1.9063	1.2219	0.9259	0.5435	0.5277	1.1765	1.9507	1.4829	1.1319	2.1895	1.5022	1.556	1.4948	1.5836
neg_1104	metab_9278	metab_9278	-	-	503.3753	8.9807	neg	-	-	-	-	-	-	0.0164198739968	2.5216	2.1069	2.0746	2.1461	2.0792	2.1555	2.494	3.0421	3.1039	2.7759	2.6603	3.175	2.4461	2.4369	2.4321
neg_1105	metab_9279	metab_9279	-	-	592.367	8.9425	neg	-	-	-	-	-	-	0.0257682107568	1.4133	1.4542	3.1239	2.5107	2.4637	1.9943	0.8869	1.2251	1.0782	0.7601	1.3858	1.5735	2.3066	2.2899	2.2856
neg_1106	metab_9280	metab_9280	-	-	796.6161	8.933	neg	-	-	-	-	-	-	0.030408627815	2.3599	2.0372	3.2466	2.6243	2.476	2.6379	2.2056	2.2452	2.3156	2.2891	2.2581	2.3021	2.2488	2.2416	2.2669
neg_1107	metab_9281	metab_9281	-	-	499.3444	8.933	neg	-	-	-	-	-	-	0.111900916723	1.7943	0.9222	1.016	1.9131	2.1654	1.4409	2.3721	2.4697	2.7789	2.688	2.6826	2.4098	1.9885	1.946	2.0415
neg_1108	metab_9282	metab_9282	-	-	409.2366	8.933	neg	-	-	-	-	-	-	0.0668804731494	2.3177	1.7937	0.5346	1.7504	1.6341	1.4909	3.2568	3.4844	3.3897	3.5053	3.3852	3.2564	2.6602	2.7071	2.7147
neg_1109	metab_9283	metab_9283	-	-	370.2967	8.933	neg	-	-	-	-	-	-	0.0389717064127	2.1246	2.3868	3.2645	3.1577	2.966	2.5741	1.0481	0.9924	1.0565	1.0323	1.004	1.0441	2.7965	2.7676	2.7675
neg_1110	metab_9284	metab_9284	-	-	610.3792	8.9138	neg	-	-	-	-	-	-	0.0587918207075	2.2059	2.21	3.9623	2.8272	3.0193	2.6339	1.3293	2.4289	2.3437	2.3983	2.2344	2.313	3.1704	3.1322	3.1816
neg_1111	metab_9285	metab_9285	-	-	565.4469	8.9138	neg	-	-	-	-	-	-	0.0438434620584	2.6728	3.0771	3.0487	2.8326	2.8067	2.6727	2.438	2.4777	2.5483	2.5217	2.4906	2.5347	2.4226	2.4064	2.3847
neg_1112	metab_9286	metab_9286	-	-	581.143	8.8658	neg	-	-	-	-	-	-	0.230621770317	0.8856	0.9957	0.8978	0.8081	1.096	1.3005	1.467	1.5485	1.7312	1.5576	1.1731	1.5456	3.1132	3.0363	2.9078
neg_1113	metab_9287	metab_9287	-	-	416.2573	8.8658	neg	-	-	-	-	-	-	0.0708248450036	2.3266	2.3264	2.7498	2.7769	2.924	1.9157	1.3607	0.3117	0.3494	0.3494	0.3183	0.3419	2.4375	2.376	2.4088
neg_1114	metab_9288	metab_9288	-	-	407.1895	8.8135	neg	-	-	-	-	-	-	0.10339603874	3.1521	3.0775	2.8366	2.9584	3.039	2.8476	3.1138	3.6298	3.5977	3.4375	3.5958	3.4636	3.3455	3.2908	3.2575
neg_1115	metab_9289	metab_9289	-	-	689.4103	8.7947	neg	-	-	-	-	-	-	0.0275819971933	2.2041	2.4683	2.6308	2.7936	3.081	2.1134	2.016	1.8876	2.1755	1.886	1.8604	1.3806	2.5072	2.4837	2.492
neg_1116	metab_9290	metab_9290	-	-	591.3307	8.679	neg	-	-	-	-	-	-	0.0465534198401	2.6483	2.5083	2.4223	2.7266	2.7695	2.6237	3.0643	3.0459	3.2144	3.4013	3.3523	3.3297	2.8033	2.8375	2.8026
neg_1117	metab_9291	metab_9291	-	-	585.3567	8.679	neg	-	-	-	-	-	-	0.0145436596581	2.8512	2.2752	3.6608	3.0033	2.8819	3.0377	0.9246	2.0733	1.7538	1.2537	1.9417	2.3156	3.0179	3.0301	3.0214
neg_1119	metab_9293	metab_9293	-	-	349.2057	8.5735	neg	-	-	-	-	-	-	0.195961092674	2.3582	2.6641	2.8932	2.3044	2.8233	2.208	2.5552	2.9252	2.5045	2.1621	2.8776	2.3836	3.4214	3.3322	3.2513
neg_1120	metab_9294	metab_9294	-	-	429.2866	8.564	neg	-	-	-	-	-	-	0.244712973952	1.3096	1.4578	1.1524	0.9648	1.357	0.991	0.9514	2.3805	2.133	2.1561	2.1287	2.0281	1.2964	1.5007	1.4735
neg_1122	metab_9296	metab_9296	-	-	535.1418	8.2409	neg	-	-	-	-	-	-	0.212043366003	1.2401	2.1483	0.6017	1.3116	0.514	1.9472	0.6394	0.6705	0.7271	0.7056	0.6807	0.7161	1.1738	1.1711	1.3155
neg_1123	metab_9297	metab_9297	-	-	533.329	8.2409	neg	-	-	-	-	-	-	0.051686195	1.83	2.2383	1.9418	2.0535	2.3242	1.2877	0.6954	2.1757	2.2589	1.8268	1.0652	2.1126	2.0019	1.9576	1.9777
neg_1124	metab_9298	metab_9298	-	-	733.2834	8.0309	neg	-	-	-	-	-	-	0.0498780933962	2.4928	2.232	3.6163	2.4124	2.1181	3.0296	2.1786	1.4822	0.2829	1.4282	1.2033	0.2764	2.8304	2.8632	2.872
neg_1126	metab_9300	metab_9300	-	-	311.1688	8.0309	neg	-	-	-	-	-	-	0.0620394583763	4.1532	4.0869	3.7835	4.0216	3.8996	3.7426	4.1209	4.5555	4.6212	4.4329	4.4553	4.4567	4.2809	4.2513	4.2273
neg_1127	metab_9301	metab_9301	-	-	353.2005	8.0214	neg	-	-	-	-	-	-	0.0175798975953	3.2435	3.2425	3.0568	3.2572	3.1659	3.0661	3.2281	3.9608	3.8641	3.6135	3.8378	4.0043	3.4302	3.4379	3.4455
neg_1128	metab_9302	metab_9302	-	-	821.2961	8.0121	neg	-	-	-	-	-	-	0.117037290304	2.1675	2.4322	2.8658	2.0148	1.8906	2.5431	2.0412	1.8739	1.9802	2.0223	1.7879	2.02	2.2395	2.2656	2.3353
neg_1129	metab_9303	metab_9303	-	-	539.1813	8.0121	neg	-	-	-	-	-	-	0.0768601699958	2.1939	1.4545	2.7911	1.7312	1.183	2.5005	0.0914	0.0993	0.1147	0.1087	1.2088	0.2704	1.8585	1.9068	1.9229
neg_1130	metab_9304	metab_9304	-	-	529.3549	7.9596	neg	-	-	-	-	-	-	0.244011375052	0.1343	0.3806	0.364	1.7645	1.4499	0.4709	0.1728	1.9283	2.455	2.961	1.7385	2.4458	1.2718	1.45	1.474
neg_1131	1b,3a,7b-Trihydroxy-5b-cholanoic acid	metab_9305	HMDB0013158	-	405.2611	7.9596	neg	M-H2O-H, M+Na-2H	C24H40O6	-	56.7	-8.42593185376997	-	0.0367776694991	1.7473	2.7106	0.1951	1.9719	1.3505	2.1721	2.6506	2.2759	1.7055	1.8684	2.4221	1.6165	2.0295	2.0003	2.005
neg_1132	metab_9306	metab_9306	-	-	507.2179	7.9497	neg	-	-	-	-	-	-	0.00440070059042	2.5991	2.257	2.3153	2.2905	2.8292	2.4134	2.6825	0.7716	1.9877	0.9822	1.0935	1.3993	2.4172	2.4157	2.4195
neg_1133	metab_9307	metab_9307	-	-	583.2322	7.3258	neg	-	-	-	-	-	-	0.0556650636372	2.1237	2.302	2.8006	2.0709	2.2981	2.2142	1.5084	0.0001	0.0001	0.0392	0.0001	0.4663	2.2949	2.2485	2.2625
neg_1134	metab_9308	metab_9308	-	-	385.1083	7.1898	neg	-	-	-	-	-	-	0.0643396915675	2.3996	2.4418	2.6725	2.3418	1.9979	2.7646	1.4059	0.2781	0.313	0.2995	0.8535	0.3061	2.3739	2.3319	2.3225
neg_1135	metab_9309	metab_9309	-	-	551.1726	7.1994	neg	-	-	-	-	-	-	0.0459610463444	3.0972	3.3847	2.9084	3.0764	3.0041	3.2615	2.8809	1.4098	1.1188	0.5625	1.0842	0.4534	3.0696	3.0689	3.1033
neg_1136	metab_9310	metab_9310	-	-	570.183	7.1803	neg	-	-	-	-	-	-	0.0679547897255	2.4868	2.6971	2.1455	2.6144	2.4644	2.7482	2.9785	0.4483	0.0522	0.0493	1.1707	0.6443	2.5009	2.5599	2.5323
neg_1137	metab_9311	metab_9311	-	-	567.2031	7.1803	neg	-	-	-	-	-	-	0.0308360684301	2.6771	3.1439	2.5821	2.8198	2.9203	2.6566	2.3573	0.9652	0.8645	0.0381	0.0355	0.0392	2.7571	2.7542	2.7324
neg_1138	metab_9312	metab_9312	-	-	521.1623	7.0361	neg	-	-	-	-	-	-	0.0351010385319	2.9799	2.9628	3.5946	3.0914	3.1495	2.9268	2.5391	1.5677	0.9831	1.0229	1.3425	0.3787	3.0246	3.0498	3.0526
neg_1139	metab_9313	metab_9313	-	-	255.0985	7.0361	neg	-	-	-	-	-	-	0.0516557575565	2.0294	1.6911	1.9015	2.1702	1.8963	2.4075	0.3448	0.5804	0.9057	1.1912	0.8388	1.2431	2.1022	2.1412	2.1043
neg_1140	metab_9314	metab_9314	-	-	313.0784	7.0264	neg	-	-	-	-	-	-	0.253470239116	1.6291	1.9223	0.9477	1.532	1.875	1.5864	2.0936	2.5466	2.5387	2.5375	2.4268	2.4974	3.5861	3.4924	3.3604
neg_1141	metab_9315	metab_9315	-	-	586.1765	7.0166	neg	-	-	-	-	-	-	0.13400615041	2.1996	2.4767	2.5161	2.3099	2.3154	2.4976	2.9564	0.2567	0.2898	0.277	1.0674	0.2911	2.5354	2.5388	2.6342
neg_1142	metab_9316	metab_9316	-	-	375.0877	6.9878	neg	-	-	-	-	-	-	0.0533439782589	2.0861	1.6536	1.791	1.7475	2.3832	1.9813	0.0492	0.0621	0.2653	0.0062	1.5834	0.3318	1.968	1.992	2.0139
neg_1143	metab_9317	metab_9317	-	-	572.1589	6.8506	neg	-	-	-	-	-	-	0.105464543908	3.1517	3.3158	3.3915	3.8536	3.7424	3.2514	2.9893	0.587	0.4405	0.4237	0.9309	0.4319	3.4674	3.4893	3.3992
neg_1144	metab_9318	metab_9318	-	-	570.145	6.8309	neg	-	-	-	-	-	-	0.0328288779722	3.7074	3.7368	3.4349	3.5325	3.3466	3.6673	3.4631	0.8149	1.1335	0.3835	1.3197	0.7551	3.5324	3.5593	3.5547
neg_1145	metab_9319	metab_9319	-	-	257.0818	6.8013	neg	-	-	-	-	-	-	0.23387387584	0.8857	0.2976	1.342	1.626	1.2157	1.3583	2.2731	0.1287	0.148	0.1992	0.372	0.3188	1.0434	0.9964	1.1702
neg_1146	metab_9320	metab_9320	-	-	581.1798	6.7516	neg	-	-	-	-	-	-	0.0917599329319	2.259	2.4026	2.5452	1.9132	2.0248	2.1984	2.3091	1.288	0.4045	0.7809	0.3703	0.3963	2.1887	2.1375	2.2166
neg_1147	metab_9321	metab_9321	-	-	615.2244	6.742	neg	-	-	-	-	-	-	0.0648365578953	2.9664	2.7306	3.509	2.3297	2.2844	2.5773	2.7321	1.3314	1.0692	0.5107	0.7829	0.5197	2.8431	2.8124	2.8688
neg_1148	metab_9322	metab_9322	-	-	481.2028	6.5773	neg	-	-	-	-	-	-	0.0711954542348	3.0014	2.0168	3.7922	2.7976	2.5567	2.4741	2.5894	0.712	0.9516	0.8218	1.2607	0.6271	3.0097	2.9856	3.0465
neg_1149	metab_9323	metab_9323	-	-	392.1269	6.6546	neg	-	-	-	-	-	-	0.0593900439758	3.8594	2.978	3.8255	4.1104	3.8059	3.887	1.8519	1.6471	2.2068	1.7007	1.2299	1.8375	3.8857	3.8412	3.8877
neg_1151	metab_9325	metab_9325	-	-	459.2032	6.4711	neg	-	-	-	-	-	-	0.0858934463824	2.8545	3.2066	2.7194	2.9883	3.1593	2.7086	3.22	3.8969	3.7746	3.8909	3.7343	3.8669	3.1389	3.1248	3.194
neg_1152	metab_9326	metab_9326	-	-	545.1597	6.4616	neg	-	-	-	-	-	-	0.0546393281859	2.5998	2.5614	2.684	3.1369	2.762	2.9456	3.065	1.1304	1.1175	1.111	1.2128	1.0805	2.756	2.7963	2.7557
neg_1153	metab_9327	metab_9327	-	-	493.1314	6.423	neg	-	-	-	-	-	-	0.0059158679197	3.4693	3.4126	3.0244	3.4191	3.2069	3.6482	2.9236	0.7722	0.8673	0.3204	0.623	0.9993	3.2926	3.2931	3.2884
neg_1154	metab_9328	metab_9328	-	-	851.2422	6.4131	neg	-	-	-	-	-	-	0.157821346979	2.6163	3.2914	3.1993	2.5282	2.3329	3.4683	3.6404	0.4044	1.036	0.7447	0.4697	0.4399	2.776	2.9024	2.8042
neg_1155	metab_9329	metab_9329	-	-	369.1707	6.4131	neg	-	-	-	-	-	-	0.0254945183487	2.7782	3.3913	3.655	3.379	3.6828	3.4885	1.6977	0.2409	0.9146	0.2602	0.2464	0.2662	3.4229	3.4008	3.4128
neg_1156	metab_9330	metab_9330	-	-	753.2183	6.4131	neg	-	-	-	-	-	-	0.0724637971546	3.1163	3.1379	2.6451	3.2554	2.2703	3.7881	2.9619	0.25	0.0527	1.7363	1.4833	0.0512	3.0009	3.0104	2.9507
neg_1157	metab_9331	metab_9331	-	-	689.2088	6.4131	neg	-	-	-	-	-	-	0.133819604049	1.7301	2.0578	3.3905	2.2977	1.693	2.5296	2.9306	0.6745	0.4421	0.4253	0.4061	0.4335	2.4283	2.4161	2.3182
neg_1158	metab_9332	metab_9332	-	-	515.1189	6.4131	neg	-	-	-	-	-	-	0.0648180375061	2.3586	2.9685	2.2532	2.8018	1.8859	2.5478	2.961	0.1773	0.2024	0.1927	0.1817	0.1974	2.4523	2.4708	2.4151
neg_1159	metab_9333	metab_9333	-	-	505.1647	6.4131	neg	-	-	-	-	-	-	0.0127144099127	3.7342	3.5435	3.5572	3.7634	3.4267	3.7588	3.1948	1.4904	1.2692	0.7077	1.6858	1.433	3.6309	3.6217	3.6211
neg_1160	metab_9334	metab_9334	-	-	485.1428	6.4131	neg	-	-	-	-	-	-	0.230811508372	1.3491	2.5176	0.1027	1.88	1.6575	2.6236	2.3209	0.4088	1.3959	0.9053	1.1603	1.0209	1.8554	2.0579	1.9727
neg_1161	metab_9335	metab_9335	-	-	657.1822	6.4036	neg	-	-	-	-	-	-	0.0192849426844	3.8614	3.7062	3.6914	3.9056	3.8019	4.0805	3.1893	1.0554	1.3975	1.3893	1.9682	2.0041	3.6852	3.6967	3.7015
neg_1162	metab_9336	metab_9336	-	-	655.1955	6.4036	neg	-	-	-	-	-	-	0.115731603199	2.8309	2.9658	3.3455	3.0162	2.9144	3.2924	3.1492	0.2029	0.2306	0.2199	0.6916	1.0006	2.9447	2.9809	2.8801
neg_1163	metab_9337	metab_9337	-	-	435.1452	6.3938	neg	-	-	-	-	-	-	0.0161301047262	2.8099	2.8738	2.3718	3.0619	3.468	3.6377	2.0203	1.5816	0.5814	0.7119	2.4408	1.0622	3.1962	3.1851	3.1981
neg_1164	metab_9338	metab_9338	-	-	837.2333	6.3843	neg	-	-	-	-	-	-	0.0507549830108	3.3479	3.6385	3.4301	3.4224	2.8945	3.8855	3.9229	0.9865	0.5524	0.854	0.2901	0.0032	3.3376	3.3807	3.3686
neg_1166	metab_9340	metab_9340	-	-	540.1763	6.3843	neg	-	-	-	-	-	-	0.0857419727779	3.3689	3.4471	3.8934	3.2745	3.051	3.377	3.4144	1.8988	0.9956	0.5908	1.1698	0.6436	3.4446	3.4039	3.3705
neg_1167	metab_9341	metab_9341	-	-	777.2351	6.3843	neg	-	-	-	-	-	-	0.0023167154942	4.6023	4.5267	4.5368	4.755	4.4959	4.8328	4.1008	1.7228	1.4069	0.8988	1.7831	1.7381	4.5459	4.5445	4.5464
neg_1168	metab_9342	metab_9342	-	-	315.1235	6.3843	neg	-	-	-	-	-	-	0.0571750648162	2.3506	2.6672	2.3058	2.7081	2.797	2.4677	1.5191	2.0241	1.3113	1.1727	0.911	0.6957	2.5483	2.5309	2.5794
neg_1169	metab_9343	metab_9343	-	-	529.18	6.3745	neg	-	-	-	-	-	-	0.00523693671381	2.8386	2.9893	3.0483	3.129	2.9988	3.3964	2.3133	0.4075	0.4519	0.6975	0.4154	0.4432	2.9734	2.9756	2.971
neg_1170	metab_9344	metab_9344	-	-	269.0829	6.3745	neg	-	-	-	-	-	-	0.0360342814366	3.3342	3.6627	4.4511	3.9804	4.4426	3.751	2.5349	1.96	2.2086	1.6731	1.9128	1.7361	4.0086	4.0064	4.0342
neg_1171	metab_9345	metab_9345	-	-	439.176	6.3745	neg	-	-	-	-	-	-	0.257896844086	2.939	0.4634	1.3314	1.034	0.4624	1.025	2.4046	2.0958	2.3969	2.0096	3.4484	2.1941	1.625	1.7094	1.4842
neg_1172	metab_9346	metab_9346	-	-	507.1464	6.3553	neg	-	-	-	-	-	-	0.0439464407409	5.4993	5.2564	5.2291	5.5098	5.2137	5.1895	4.5783	3.0235	3.2395	2.8668	3.1753	2.6386	5.2952	5.2874	5.3234
neg_1173	metab_9347	metab_9347	-	-	539.1392	6.3553	neg	-	-	-	-	-	-	0.0187090475346	4.7494	5.0596	4.6761	4.6034	4.509	5.0057	4.2492	2.9807	2.5121	2.2181	2.7755	2.5103	4.7736	4.7708	4.786
neg_1175	metab_9349	metab_9349	-	-	453.1701	6.3458	neg	-	-	-	-	-	-	0.246363464905	2.722	1.0485	2.1012	1.6707	1.8291	3.6527	2.5861	0.5605	1	0.7183	1.982	0.9529	1.8845	1.6894	1.7402
neg_1176	metab_9350	metab_9350	-	-	523.1764	6.1723	neg	-	-	-	-	-	-	0.0931339196079	2.946	2.9439	3.7716	3.2353	3.2353	3.1566	3.8976	1.7378	1.5605	0.8438	1.7436	1.3642	3.3653	3.4193	3.3415
neg_1177	metab_9351	metab_9351	-	-	510.1654	6.1723	neg	-	-	-	-	-	-	0.0611745524911	3.3902	3.0924	3.4008	3.2896	3.1759	3.4112	2.7451	0.8448	1.5554	0.2033	1.3027	0.2083	3.2588	3.2147	3.2125
neg_1178	metab_9352	metab_9352	-	-	431.1708	6.1628	neg	-	-	-	-	-	-	0.0527914071764	1.9446	1.3633	2.3526	2.1369	1.6329	0.7819	1.1529	2.1153	2.3034	1.8843	2.0473	2.0957	1.5358	1.5804	1.5582
neg_1179	metab_9353	metab_9353	-	-	779.2231	6.0373	neg	-	-	-	-	-	-	0.0159922535236	4.7243	4.2728	4.5736	4.7617	4.4124	4.6973	4.156	1.7451	1.9394	1.8769	1.4605	1.5849	4.4884	4.5013	4.4905
neg_1180	metab_9354	metab_9354	-	-	599.165	6.0278	neg	-	-	-	-	-	-	0.0743105539338	3.5839	3.5955	3.4597	3.2231	3.0676	3.8111	3.7665	0.8409	0.7694	0.7288	1.3932	0.5011	3.4589	3.4726	3.5195
neg_1181	metab_9355	metab_9355	-	-	379.9672	6.0178	neg	-	-	-	-	-	-	0.0349417401599	1.3182	1.2805	1.6558	1.2811	2.5405	1.2871	1.4427	2.3468	2.4024	2.1543	1.4937	2.1713	1.9957	2.0253	2.0067
neg_1182	metab_9356	metab_9356	-	-	255.1025	6.0178	neg	-	-	-	-	-	-	0.0296691941429	4.3488	4.2948	4.5766	4.3612	4.4374	4.3394	3.0909	3.4646	3.5409	3.0392	2.7811	3.2042	4.3435	4.3659	4.344
neg_1183	metab_9357	metab_9357	-	-	240.0783	6.0178	neg	-	-	-	-	-	-	0.0277810225442	3.1945	3.332	3.6269	3.2338	3.3593	3.0455	2.8116	2.4698	2.564	2.0848	1.7715	2.2048	3.2287	3.2426	3.2187
neg_1184	metab_9358	metab_9358	-	-	687.1931	6.0082	neg	-	-	-	-	-	-	0.0546312923259	2.9093	2.7059	3.974	2.9709	2.6642	3.16	3.2729	0.2088	0.9129	0.4156	0.8136	0.2315	3.1381	3.095	3.1352
neg_1185	metab_9359	metab_9359	-	-	614.1354	6.0082	neg	-	-	-	-	-	-	0.0835652426686	2.0754	1.7213	2.8591	1.4465	1.9756	1.8251	2.0196	1.6493	1.7186	1.6926	1.662	1.7053	2.3197	2.3075	2.3741
neg_1186	metab_9360	metab_9360	-	-	271.0967	6.0082	neg	-	-	-	-	-	-	0.0337472647807	2.959	2.5175	2.5136	2.7802	2.7532	2.8393	2.1375	1.2911	1.2335	1.1319	0.8038	0.9712	2.6646	2.6354	2.6494
neg_1187	metab_9361	metab_9361	-	-	839.2391	5.998	neg	-	-	-	-	-	-	0.0599090184369	3.6329	3.6117	3.64	3.5075	3.0286	3.8677	3.8223	1.3849	1.0098	0.8554	0.5197	0.5511	3.5876	3.547	3.5967
neg_1188	Isorhamnetin 3-rutinoside 4'-rhamnoside	metab_9362	HMDB0037748	-	805.2263	5.998	neg	M-H, M+Cl	C34H42O20	-	54	-4.54276488085617	81053-13-6	0.0222056230102	3.3048	3.2936	3.8616	3.2341	2.8025	3.4914	3.2931	1.3753	0.6954	1.4834	0.6498	0.7291	3.3461	3.3593	3.3649
neg_1189	metab_9363	metab_9363	-	-	817.2229	5.9883	neg	-	-	-	-	-	-	0.0898597314283	2.1683	1.8315	1.8653	1.5834	1.3141	2.1962	2.5761	2.5907	1.5373	2.4808	1.8508	1.8444	1.9043	1.8512	1.8309
neg_1190	metab_9364	metab_9364	-	-	301.0711	5.998	neg	-	-	-	-	-	-	0.285250291512	1.8081	1.7544	1.7967	1.7326	1.8547	1.2772	0.7796	0.6012	0.219	0.2087	0.197	0.7461	1.7527	1.5913	1.8439
neg_1191	metab_9365	metab_9365	-	-	671.1941	5.998	neg	-	-	-	-	-	-	0.0524156191383	2.7558	2.7133	2.6835	2.7671	2.245	3.0927	2.7831	0.0169	0.0199	0.0187	0.0174	0.0193	2.7661	2.7421	2.7877
neg_1192	metab_9366	metab_9366	-	-	535.141	5.998	neg	-	-	-	-	-	-	0.0170483088879	3.3052	3.1665	2.8958	3.1016	2.505	3.4112	3.4488	1.0929	0.7376	0.7268	1.6088	0.7266	3.1653	3.1772	3.1637
neg_1193	metab_9367	metab_9367	-	-	523.1435	5.998	neg	-	-	-	-	-	-	0.0148236826903	4.5972	4.4288	4.5746	4.4556	4.4286	4.6262	4.0933	2.6238	2.5091	2.1649	2.6825	2.1974	4.4106	4.4232	4.4146
neg_1194	metab_9368	metab_9368	-	-	851.2356	5.9883	neg	-	-	-	-	-	-	0.160563460346	2.4557	2.4641	2.4274	2.3567	1.6342	3.2405	2.971	0.6597	0.0761	0.0719	0.0673	0.0739	2.4316	2.3881	2.5214
neg_1195	metab_9369	metab_9369	-	-	517.1343	5.9575	neg	-	-	-	-	-	-	0.0831729443356	2.8368	2.8586	2.9473	3.0783	3.0343	3.1987	3.3171	1.153	0.8099	0.0953	0.2822	0.6256	2.9968	3.0485	3.0679
neg_1196	metab_9370	metab_9370	-	-	869.2488	5.9682	neg	-	-	-	-	-	-	0.245986091536	1.7059	2.0956	1.9341	1.0178	0.8493	2.5207	2.687	1.0359	1.1006	1.0762	1.0477	1.0881	2.1138	1.9091	2.1054
neg_1197	metab_9371	metab_9371	-	-	453.1315	5.9782	neg	-	-	-	-	-	-	0.0356417856121	2.4844	1.2021	2.2288	2.3014	2.3509	2.0069	2.0566	1.7697	1.5111	1.1021	2.9335	1.5634	2.1613	2.1726	2.1916
neg_1198	metab_9372	metab_9372	-	-	597.1731	5.9883	neg	-	-	-	-	-	-	0.0322636786133	2.9324	2.8356	3.5177	2.7482	2.8816	3.1933	3.0592	1.0008	0.5392	0.5204	0.7339	0.5296	3.003	2.9929	3.0205
neg_1199	metab_9373	metab_9373	-	-	636.1944	5.9883	neg	-	-	-	-	-	-	0.222461134687	1.6585	2.8333	2.3904	1.9921	2.3271	2.4273	2.4866	1.0045	0.7656	0.8653	1.4157	1.4798	2.3948	2.2085	2.2775
neg_1200	metab_9374	metab_9374	-	-	539.1388	5.9883	neg	-	-	-	-	-	-	0.0230890301197	4.0732	4.0187	3.8089	4.0497	3.8103	4.2713	3.7019	2.0536	1.4981	1.4128	2.5403	1.637	3.9861	4.0052	4.0012
neg_1201	metab_9375	metab_9375	-	-	461.1604	5.9883	neg	-	-	-	-	-	-	0.0275277018425	3.1846	3.4109	2.6449	3.6079	3.1397	3.537	2.4183	1.5778	1.7693	0.8101	2.4103	0.8267	3.3036	3.3152	3.2913
neg_1202	metab_9376	metab_9376	-	-	459.1593	5.9883	neg	-	-	-	-	-	-	0.111216238984	1.9965	2.2146	3.0007	1.9437	1.7689	2.456	2.7102	0.9959	0.5857	0.5661	1.7567	0.5757	2.3783	2.3579	2.4476
neg_1203	metab_9377	metab_9377	-	-	419.1155	5.9782	neg	-	-	-	-	-	-	0.0222842738271	2.6478	2.3211	3.0652	2.6455	2.4912	2.6143	2.4466	1.0101	0.27	0.6885	1.7772	0.0258	2.5688	2.5864	2.5709
neg_1204	11-Methoxyyangonin	metab_9378	HMDB0030740	-	325.0542	5.9782	neg	M+Na-2H, M+K-2H	C16H16O5	-	57.6	-3.54787527472472	2743-14-8	0.0465047821219	2.2583	1.82	2.7974	2.5388	2.6248	2.0182	0.4725	0.4993	0.5489	0.53	0.5082	0.5392	2.3391	2.3654	2.3789
neg_1205	metab_9379	metab_9379	-	-	867.2401	5.9682	neg	-	-	-	-	-	-	0.182326168942	1.937	2.1066	2.0167	1.5761	0.9804	2.6924	2.7752	0.4568	0.5041	0.4861	0.4653	0.4949	1.9375	2.0966	2.0291
neg_1206	metab_9380	metab_9380	-	-	929.2828	5.9575	neg	-	-	-	-	-	-	0.212517550699	0.9201	1.8826	0.8089	1.3161	0.8956	1.9152	2.2076	0.8988	0.9612	0.9376	0.9101	0.9491	1.6511	1.5114	1.6939
neg_1208	metab_9382	metab_9382	-	-	620.1789	5.9682	neg	-	-	-	-	-	-	0.0521907810861	2.7369	2.7505	3.0927	2.843	2.7012	2.9906	2.6338	0.0069	0.5179	0.0076	0.0071	0.0078	2.7922	2.7671	2.8124
neg_1209	metab_9383	metab_9383	-	-	350.0514	5.9682	neg	-	-	-	-	-	-	0.128110512188	3.0024	3.1986	2.6334	3.0753	3.3186	2.9177	1.9423	2.2607	2.2722	2.3237	2.2341	2.3572	2.9716	3.0377	2.9286
neg_1210	metab_9384	metab_9384	-	-	487.1233	5.9682	neg	-	-	-	-	-	-	0.098730705127	2.944	2.5824	2.6103	3.4268	2.9327	3.3489	2.7181	1.3118	0.4433	0.826	0.9609	0.7384	3.0804	3.1278	3.1665
neg_1211	5,7,8-trihydroxy-3-methoxy-2-(3-methoxyphenyl)-4H-chromen-4-one	metab_9385	HMDB0129285	-	329.0664	5.9172	neg	M-H, M+Cl	C17H14O7	-	69.4	-0.8391597691831809	-	0.0653931468867	1.8468	3.1774	2.1594	2.2726	2.4831	2.2541	1.9152	0.4668	0.5146	0.4963	0.4753	0.5053	2.3706	2.3245	2.3206
neg_1212	metab_9386	metab_9386	-	-	431.1714	5.9273	neg	-	-	-	-	-	-	0.018302948837	3.028	3.3316	3.3268	3.2017	3.4226	3.1278	3.5761	4.076	3.9561	3.9924	3.9907	4.0449	3.4266	3.4383	3.4418
neg_1213	metab_9387	metab_9387	-	-	405.1338	5.8784	neg	-	-	-	-	-	-	0.0410058492032	2.1125	2.0947	0.1354	2.1191	1.978	2.2527	2.0307	2.0499	0.4172	0.5115	2.3441	0.7873	2.0593	2.0941	2.072
neg_1215	metab_9389	metab_9389	-	-	586.1398	5.632	neg	-	-	-	-	-	-	0.0618096952806	3.5976	3.6079	3.5099	3.4723	3.2509	3.4775	3.2258	1.5623	0.6012	1.3813	0.5586	0.9552	3.5054	3.459	3.4605
neg_1216	metab_9390	metab_9390	-	-	519.1452	5.622	neg	-	-	-	-	-	-	0.0517000484201	2.8775	2.7991	2.7365	2.7409	2.1707	3.149	3.2097	0.4866	0.6938	0.651	1.4374	1.1812	2.7863	2.7841	2.7458
neg_1217	metab_9391	metab_9391	-	-	533.1262	5.622	neg	-	-	-	-	-	-	0.111018393178	2.2115	2.0069	1.8462	2.3038	1.7138	1.8544	1.997	0.3742	0.4164	0.4002	0.3817	0.4081	2.0793	2.0788	1.9933
neg_1218	Pelargonidin 3-rhamnoside 5-glucoside	metab_9392	HMDB0038086	-	614.1367	5.6125	neg	M-H, M+Cl	C27H31O14+	-	68.4	7.72471011746912	53925-32-9	0.115918114346	1.9327	1.7784	2.9914	1.876	1.3269	1.6614	2.4649	0.2693	0.0872	0.589	0.3345	0.878	2.1848	2.1579	2.0856
neg_1219	metab_9393	metab_9393	-	-	853.2218	5.5002	neg	-	-	-	-	-	-	0.102685057131	2.6619	2.7001	2.8129	1.8266	1.7924	2.9791	2.7571	2.0007	2.0708	2.0444	2.0134	2.0573	2.5651	2.5024	2.5907
neg_1220	metab_9394	metab_9394	-	-	637.2263	5.5002	neg	-	-	-	-	-	-	0.0231257543347	2.9809	3.0189	1.9771	1.0396	2.6511	2.1273	2.5338	1.5916	0.5234	0.9853	2.1668	0.514	2.5169	2.5244	2.5366
neg_1221	metab_9395	metab_9395	-	-	481.0948	5.5002	neg	-	-	-	-	-	-	0.0891745545658	2.6509	3.4962	2.3342	2.7437	2.7338	3.0462	3.9159	0.8212	0.5475	0.759	0.9695	1.0152	3.2479	3.2037	3.1713
neg_1222	metab_9396	metab_9396	-	-	495.1463	5.5002	neg	-	-	-	-	-	-	0.134691895233	2.3111	2.1083	2.7192	2.8094	2.4908	2.766	2.2864	0.0344	0.3783	0.6717	0.0148	0.1297	2.4084	2.3225	2.3017
neg_1223	metab_9397	metab_9397	-	-	480.1315	5.5002	neg	-	-	-	-	-	-	0.118297407396	2.632	2.9666	2.8552	1.483	2.4398	2.3007	1.788	0.761	0.8203	0.7978	0.7717	0.8088	2.6583	2.5595	2.5915
neg_1224	metab_9398	metab_9398	-	-	823.42	5.4897	neg	-	-	-	-	-	-	0.0138004757177	1.0605	1.0244	1.1205	1.025	1.0231	1.0307	4.0977	2.4201	1.2847	2.0872	2.5913	1.3853	2.8623	2.8512	2.853
neg_1225	metab_9399	metab_9399	-	-	315.0871	5.5002	neg	-	-	-	-	-	-	0.0622765271726	2.5388	1.8162	2.8324	3.2531	2.9156	2.7808	2.7044	0.6331	0.6884	0.6674	0.6431	0.6777	2.5994	2.5456	2.5794
neg_1226	metab_9400	metab_9400	-	-	611.151	5.4897	neg	-	-	-	-	-	-	0.185882277437	2.2426	2.4249	2.0587	1.9896	2.2337	2.3269	2.4822	0.0409	0.0477	0.4279	0.042	0.0463	2.2407	2.2641	2.3846
neg_1227	metab_9401	metab_9401	-	-	531.1458	5.4897	neg	-	-	-	-	-	-	0.142136567538	2.4637	2.2269	2.2738	2.3173	1.7416	2.6489	2.2835	0.2855	0.321	1.0168	0.2917	0.5927	2.3786	2.3565	2.4691
neg_1228	metab_9402	metab_9402	-	-	445.1301	5.4897	neg	-	-	-	-	-	-	0.0806590879426	1.9756	0.5273	3.4801	1.9833	0.8058	1.528	2.2867	0.6844	0.7414	0.7198	0.6946	0.7303	2.4403	2.3994	2.4694
neg_1229	metab_9403	metab_9403	-	-	831.2265	5.4799	neg	-	-	-	-	-	-	0.038596641885	1.1527	1.329	0.5297	0.8588	0.9554	1.9304	1.7815	0.6058	0.9432	0.6395	0.6156	0.6495	1.7048	1.7293	1.6984
neg_1230	metab_9404	metab_9404	-	-	651.2327	5.4799	neg	-	-	-	-	-	-	0.225978100041	0.068	0.004	0.0051	0.2986	0.6969	0.0041	2.5743	3.0454	2.1682	2.7862	2.7253	2.6438	1.689	1.6657	1.4996
neg_1231	metab_9405	metab_9405	-	-	618.1531	5.4502	neg	-	-	-	-	-	-	0.0861883502323	3.0285	3.2745	2.5902	2.8398	3.0592	3.1341	2.9921	1.7542	1.3096	1.7343	2.2153	0.838	3.1564	3.1335	3.2057
neg_1232	metab_9406	metab_9406	-	-	355.1187	5.431	neg	-	-	-	-	-	-	0.116781564857	1.8775	1.1328	2.1413	1.878	1.7945	1.119	2.1089	1.4356	1.0488	0.4022	2.1843	1.3515	1.282	1.3108	1.3748
neg_1233	metab_9407	metab_9407	-	-	503.1505	5.4217	neg	-	-	-	-	-	-	0.100510607803	2.9463	2.4236	2.3336	2.6771	1.7148	2.8465	2.8223	1.5981	1.7646	1.5382	3.2437	1.9079	2.5428	2.5315	2.6101
neg_1234	metab_9408	metab_9408	-	-	477.1756	5.4029	neg	-	-	-	-	-	-	0.135555025945	1.9889	0.802	2.1468	2.0198	1.0311	2.0961	1.8292	2.8887	1.8203	1.3183	2.7448	1.9614	2.0377	2.003	1.921
neg_1235	metab_9409	metab_9409	-	-	417.0995	5.4029	neg	-	-	-	-	-	-	0.221517548425	1.6489	1.6642	2.7959	2.626	1.9877	1.4965	1.3866	1.4249	1.4932	1.4675	1.4373	1.48	1.8511	2.0014	1.8391
neg_1236	metab_9410	metab_9410	-	-	571.1625	5.384	neg	-	-	-	-	-	-	0.0349146250969	3.976	3.8356	3.8706	3.9075	3.7871	3.9847	3.2054	1.1213	0.7536	1.6354	1.4411	1.3777	3.8878	3.8696	3.8998
neg_1237	metab_9411	metab_9411	-	-	269.0817	5.3652	neg	-	-	-	-	-	-	0.0197881535499	3.8847	3.8601	4.1764	4.2155	4.2031	4.1578	3.6651	2.0183	2.4226	2.0496	2.2012	2.2257	3.9865	3.9694	3.9775
neg_1238	metab_9412	metab_9412	-	-	553.1192	5.3179	neg	-	-	-	-	-	-	0.0366797072926	3.6944	3.3947	3.5938	3.4801	3.2941	3.6413	3.0719	2.3818	1.6671	1.086	2.4847	1.6499	3.3345	3.3612	3.3635
neg_1239	metab_9413	metab_9413	-	-	585.1756	5.3179	neg	-	-	-	-	-	-	0.0283441239497	3.5129	3.7123	4.0739	3.5154	3.9317	3.6496	3.4923	3.1788	2.2508	1.7467	3.0087	2.2678	3.6512	3.6361	3.6605
neg_1240	metab_9414	metab_9414	-	-	475.137	5.3179	neg	-	-	-	-	-	-	0.129932474907	2.583	2.2399	2.8938	3.1381	2.5892	2.4224	2.3537	1.1191	0.374	0.759	1.7704	1.1291	2.3322	2.2796	2.3916
neg_1241	metab_9415	metab_9415	-	-	632.1455	5.3086	neg	-	-	-	-	-	-	0.108530982027	1.818	2.3294	1.7415	1.6347	2.1199	0.8795	0.484	1.7097	0.919	1.5159	1.4792	1.6993	2.1417	2.0598	2.0664
neg_1242	metab_9416	metab_9416	-	-	586.1403	5.2896	neg	-	-	-	-	-	-	0.00388491082409	4.1728	3.9885	4.0637	4.1659	4.1194	3.975	3.3421	2.7095	1.5361	1.1296	2.4963	1.6755	4.0629	4.065	4.0662
neg_1243	metab_9417	metab_9417	-	-	523.1412	5.2801	neg	-	-	-	-	-	-	0.018266595441	4.4959	4.3563	4.1795	4.4786	4.2067	4.3434	3.8116	2.2777	1.5288	2.0689	2.2419	1.7468	4.2795	4.2666	4.2812
neg_1244	metab_9418	metab_9418	-	-	335.0552	5.2519	neg	-	-	-	-	-	-	0.135177996467	2.1673	2.1117	2.7797	2.3291	2.4916	2.4884	2.4147	1.4093	3.3772	2.1293	1.991	2.2098	2.6108	2.4939	2.5787
neg_1245	metab_9419	metab_9419	-	-	569.148	5.2329	neg	-	-	-	-	-	-	0.0083096504506	3.9818	4.1922	3.7651	4.0528	3.9898	3.9959	3.3301	1.8817	0.8948	0.4895	1.7789	0.9213	3.9518	3.9446	3.9477
neg_1246	metab_9420	metab_9420	-	-	812.2174	5.204	neg	-	-	-	-	-	-	0.0417176643792	3.4946	3.2879	2.875	3.6608	3.3827	3.5827	2.6225	1.9861	1.6216	0.4421	0.616	0.6023	3.3033	3.2859	3.267
neg_1247	2-(3-methoxyphenyl)-3,4-dihydro-2H-1-benzopyran-3,5,7-triol	metab_9421	HMDB0127762	-	269.0807	5.1945	neg	M-H2O-H, M-H	C16H16O5	-	63.5	-4.125083455525242	-	0.0323241192077	4.0273	3.7737	4.3164	4.1206	4.0693	4.0237	3.2766	2.1241	3.302	2.2728	2.3079	2.5868	3.993	3.966	3.9868
neg_1248	metab_9422	metab_9422	-	-	851.2052	5.1757	neg	-	-	-	-	-	-	0.215785383002	2.3315	2.6102	1.0403	1.4172	1.4627	2.2978	1.0995	1.1608	2.5252	1.7162	1.6246	1.6137	2.0466	2.2276	2.1154
neg_1250	metab_9424	metab_9424	-	-	593.1901	5.1662	neg	-	-	-	-	-	-	0.134616034382	1.9985	1.412	0.9789	1.1529	1.8188	1.268	3.8759	1.2395	0.8715	1.193	0.4942	1.201	2.5735	2.5298	2.6439
neg_1251	metab_9425	metab_9425	-	-	543.1633	5.1474	neg	-	-	-	-	-	-	0.0279381207417	3.4975	3.6207	3.985	3.9915	3.9271	3.747	3.0529	1.9194	2.9003	2.2342	1.0268	1.8725	3.6872	3.6959	3.6719
neg_1252	metab_9426	metab_9426	-	-	266.2216	5.1002	neg	-	-	-	-	-	-	0.097858812635	2.6923	2.5578	3.0466	2.6997	2.5643	2.5521	1.4261	1.4645	0.9391	0.9157	1.5996	0.9271	2.597	2.652	2.6819
neg_1255	metab_9429	metab_9429	-	-	195.0451	5.0907	neg	-	-	-	-	-	-	0.154553089982	2.9724	3.1332	3.2647	2.9954	3.0253	2.9401	1.3669	0.754	0.8131	0.7907	1.5163	0.8016	2.915	3.0399	2.9455
neg_1256	metab_9430	metab_9430	-	-	519.1887	5.0814	neg	-	-	-	-	-	-	0.04692354528	2.1696	1.9429	2.7094	1.8774	0.994	2.2551	3.8977	3.1489	2.6063	2.5745	2.708	2.6551	2.699	2.7381	2.7297
neg_1257	metab_9431	metab_9431	-	-	717.1623	5.0717	neg	-	-	-	-	-	-	0.140400806563	0.8329	1.2293	2.2506	1.7526	1.1892	1.2198	2.1611	0.9815	1.0454	1.0213	0.9931	1.0331	1.2452	1.3418	1.3566
neg_1258	metab_9432	metab_9432	-	-	591.1098	5.0429	neg	-	-	-	-	-	-	0.0308097865677	2.6226	2.6408	0.9165	2.062	2.4585	2.736	0.7738	0.631	0.6862	0.6652	0.6409	0.6754	2.5007	2.5023	2.5244
neg_1259	metab_9433	metab_9433	-	-	841.2169	5.0332	neg	-	-	-	-	-	-	0.162375231615	2.595	2.4033	1.3292	2.4337	2.1166	2.7612	1.609	1.4293	1.4976	1.4719	1.4417	1.4845	2.3428	2.2057	2.2583
neg_1260	metab_9434	metab_9434	-	-	593.1717	5.0332	neg	-	-	-	-	-	-	0.05527460162	3.1382	2.8872	2.1883	3.0765	2.9806	3.1313	3.1316	1.9336	2.3963	2.6969	1.8541	2.501	2.8677	2.9156	2.8907
neg_1261	metab_9435	metab_9435	-	-	515.1371	5.0332	neg	-	-	-	-	-	-	0.149595022092	1.7503	2.4633	1.5324	1.3119	1.2521	2.5248	1.3481	1.1052	1.1708	1.146	1.1171	1.1581	1.9683	1.9184	2.0445
neg_1262	metab_9436	metab_9436	-	-	545.1871	5.0237	neg	-	-	-	-	-	-	0.29786430344	1.7104	1.6432	1.1317	1.0955	0.5763	1.6796	2.376	1.1338	2.5798	2.3876	1.5951	1.8324	1.4312	1.6593	1.4829
neg_1263	metab_9437	metab_9437	-	-	525.1218	5.0237	neg	-	-	-	-	-	-	0.0218817953949	3.6067	4.191	2.676	3.3604	3.3213	4.1188	2.6714	1.7887	1.0998	1.0754	1.0468	1.0873	3.771	3.79	3.7809
neg_1264	Cardamonin	metab_9438	LMPK12120245	-	269.0818	5.0237	neg	M-H, M+FA-H	C16H14O4	80.1	-	-0.531489554199844	-	0.0102745193459	4.3013	4.1914	4.7266	4.3195	4.3352	4.1332	3.5222	2.9978	3.1941	2.4359	3.0776	2.4672	4.2953	4.3037	4.2969
neg_1265	metab_9439	metab_9439	-	-	527.1736	5.0141	neg	-	-	-	-	-	-	0.021690587465	3.2799	3.3035	2.9383	3.1433	3.14	3.3249	2.4987	1.7889	2.7123	1.5688	1.2959	1.7322	3.1771	3.1601	3.1618
neg_1267	metab_9441	metab_9441	-	-	803.2662	4.9429	neg	-	-	-	-	-	-	0.0437441397743	1.8195	1.6483	1.7494	0.6643	1.7211	0.7279	3.1339	2.7484	2.9031	2.8446	2.714	2.8475	3.2003	3.215	3.1772
neg_1268	metab_9442	metab_9442	-	-	795.2145	4.9429	neg	-	-	-	-	-	-	0.0184892406482	3.9604	3.8511	2.9861	3.9806	3.761	4.2054	2.6721	2.5	2.8997	2.7228	2.5678	2.8141	3.8525	3.8523	3.8384
neg_1271	metab_9445	metab_9445	-	-	583.1523	4.9231	neg	-	-	-	-	-	-	0.0292660729842	2.7994	2.7598	2.8354	2.1886	2.0238	2.8612	3.4364	3.6929	3.2993	3.1092	3.5903	2.9999	2.8459	2.8292	2.8212
neg_1272	metab_9446	metab_9446	-	-	481.188	4.9231	neg	-	-	-	-	-	-	0.0346111528411	3.3461	3.3855	2.7041	2.6535	2.2751	3.1529	2.6314	2.5973	3.5966	2.1533	2.174	2.537	3.0945	3.0645	3.082
neg_1273	metab_9447	metab_9447	-	-	466.1154	4.9231	neg	-	-	-	-	-	-	0.133177639422	2.195	2.5541	1.9853	2.1578	1.9337	2.5345	1.32	0.3118	0.3495	0.335	0.3185	0.3421	2.2722	2.2133	2.3288
neg_1274	metab_9448	metab_9448	-	-	791.2152	4.9132	neg	-	-	-	-	-	-	0.165716992848	2.5828	2.0557	1.9969	2.3131	1.7633	2.5363	3.0062	2.6109	2.7321	2.8562	2.6092	2.7324	2.5115	2.4826	2.3693
neg_1275	metab_9449	metab_9449	-	-	775.1768	4.9132	neg	-	-	-	-	-	-	0.261797210405	2.6729	1.855	2.2019	1.9773	1.4453	2.2896	1.9126	0.3325	0.4109	0.7428	0.9695	0.364	1.7408	1.9729	1.91
neg_1276	metab_9450	metab_9450	-	-	709.2356	4.9132	neg	-	-	-	-	-	-	0.0168765625957	2.7396	2.0955	1.8285	1.8527	2.3256	2.2667	2.6561	2.7779	3.2544	3.1878	2.7794	3.0412	2.4796	2.4839	2.4696
neg_1277	metab_9451	metab_9451	-	-	695.2062	4.9132	neg	-	-	-	-	-	-	0.0820526748149	1.921	0.8389	1.6852	2.1419	1.1631	2.2007	2.5254	0.5344	1.9293	1.8603	1.2366	1.031	2.0088	2.0475	1.9773
neg_1278	metab_9452	metab_9452	-	-	691.1526	4.9132	neg	-	-	-	-	-	-	0.025998559351	2.9648	2.1533	2.4717	2.8901	2.5408	3.078	2.0037	0.9309	0.0385	0.9059	0.1472	0.9762	2.7394	2.7619	2.7527
neg_1279	metab_9453	metab_9453	-	-	703.1886	4.9029	neg	-	-	-	-	-	-	0.224622886323	2.3744	1.2906	2.5602	1.958	1.0999	2.2798	2.6866	0.6469	1.4528	1.2706	0.9669	1.3737	2.1505	2.0535	1.9558
neg_1280	metab_9454	metab_9454	-	-	473.102	4.9132	neg	-	-	-	-	-	-	0.0814597884761	1.5367	1.0406	1.656	1.6051	1.0393	1.8224	1.935	1.2347	1.3016	1.2764	1.2468	1.2887	2.1083	2.1786	2.1437
neg_1281	metab_9455	metab_9455	-	-	821.1757	4.9029	neg	-	-	-	-	-	-	0.227193204135	2.1314	1.4791	1.0422	2.0966	0.8228	1.9913	0.9721	1.0079	1.0722	1.0479	1.0196	1.0598	1.3519	1.3677	1.1851
neg_1282	metab_9456	metab_9456	-	-	403.1187	4.9132	neg	-	-	-	-	-	-	0.0421801520825	3.0608	3.0648	2.5272	2.8576	2.6495	3.1816	2.1565	2.1205	2.0671	2.2013	2.2543	2.1628	2.9996	3.0333	3.0048
neg_1283	metab_9457	metab_9457	-	-	701.1815	4.9029	neg	-	-	-	-	-	-	0.169756545248	2.4098	0.7011	1.992	1.0627	0.6999	1.4746	2.4778	1.7186	1.7209	1.5742	1.6616	1.6625	1.9091	1.8921	1.7685
neg_1284	metab_9458	metab_9458	-	-	647.1647	4.9029	neg	-	-	-	-	-	-	0.123800105633	2.0653	1.2995	1.8958	1.9082	1.3823	1.9922	2.3279	1.6605	1.5324	1.5643	0.6564	1.1654	1.8849	1.8926	1.9777
neg_1285	metab_9459	metab_9459	-	-	577.1303	4.9029	neg	-	-	-	-	-	-	0.0265060807488	2.7949	2.8208	2.2079	2.7915	2.8933	2.933	1.9082	1.6732	1.5912	2.1305	2.0052	1.9372	2.7896	2.8112	2.8075
neg_1286	metab_9460	metab_9460	-	-	505.1214	4.9029	neg	-	-	-	-	-	-	0.0189882085741	2.7127	2.3161	2.9039	2.3366	1.9417	2.3894	2.9186	2.5811	3.151	2.7814	2.6915	3.1036	2.6675	2.658	2.6512
neg_1287	metab_9461	metab_9461	-	-	461.1122	4.9029	neg	-	-	-	-	-	-	0.0687855628027	2.3593	2.2101	2.7476	1.9474	1.6357	2.1095	2.2911	1.5874	1.5145	1.1305	1.5198	1.1426	2.8389	2.8849	2.8963
neg_1289	metab_9463	metab_9463	-	-	573.1989	4.8931	neg	-	-	-	-	-	-	0.0441301954229	2.3855	2.6318	2.2501	2.4205	2.8477	2.653	1.5262	1.3818	2.8005	1.4242	1.3942	1.8897	2.602	2.565	2.5761
neg_1290	metab_9464	metab_9464	-	-	891.3181	4.8732	neg	-	-	-	-	-	-	0.246444510595	2.4665	1.5175	1.6196	1.9725	2.2192	2.0414	3.0748	3.051	3.2657	3.3854	3.072	3.3564	2.1971	2.1973	1.9956
neg_1291	metab_9465	metab_9465	-	-	698.1773	4.8732	neg	-	-	-	-	-	-	0.0992776469183	0.4179	0.3938	0.4594	0.3941	0.3929	2.0082	2.6956	0.5789	1.0371	0.707	0.5395	0.5714	1.9087	1.9636	1.881
neg_1293	metab_9467	metab_9467	-	-	569.1156	4.7966	neg	-	-	-	-	-	-	0.0657890100198	3.5243	3.4945	3.3766	3.4148	3.2544	3.4726	2.8359	1.3877	1.9281	1.9153	0.5236	1.6722	3.1751	3.1792	3.2256
neg_1294	metab_9468	metab_9468	-	-	364.1039	4.7966	neg	-	-	-	-	-	-	0.0408149454835	3.6136	3.6158	3.53	3.4614	3.5534	3.5033	2.7483	2.0866	2.6044	1.4729	1.4345	1.5431	3.5434	3.5707	3.5379
neg_1295	metab_9469	metab_9469	-	-	311.056	4.7871	neg	-	-	-	-	-	-	0.0453798924956	3.1007	3.0635	3.8513	2.9826	3.0824	3.4452	2.8894	2.5071	3.311	1.4217	2.9664	2.6278	3.2387	3.2339	3.202
neg_1296	metab_9470	metab_9470	-	-	529.1516	4.7776	neg	-	-	-	-	-	-	0.122076834127	2.5604	3.1114	2.4649	2.5982	2.4304	2.9751	1.9278	1.7563	1.6387	1.9441	1.6709	1.9866	2.5321	2.6193	2.6333
neg_1298	metab_9472	metab_9472	-	-	649.2175	4.7584	neg	-	-	-	-	-	-	0.0416543862787	3.1726	3.191	1.8257	3.2828	3.5278	3.259	4.0208	3.6941	3.7372	3.8654	3.5835	3.7788	3.3746	3.3839	3.3487
neg_1300	metab_9474	metab_9474	-	-	493.1518	4.7584	neg	-	-	-	-	-	-	0.0119935806377	3.6136	3.344	3.4372	3.5314	3.2941	3.7023	2.3634	2.023	2.5591	2.6301	1.4728	2.4591	3.1824	3.1885	3.1928
neg_1301	metab_9475	metab_9475	-	-	313.108	4.7584	neg	-	-	-	-	-	-	0.0789798858205	2.3639	1.5814	3.1036	1.7835	1.9407	1.3974	1.4923	1.5309	1.5997	1.5738	1.5434	1.5865	2.4702	2.5069	2.5388
neg_1303	metab_9477	metab_9477	-	-	711.2487	4.7396	neg	-	-	-	-	-	-	0.0564255393777	2.2304	2.3947	2.5615	2.2758	2.3875	1.874	3.3123	3.5291	3.5255	3.514	3.2413	3.6083	2.4307	2.4508	2.4791
neg_1305	metab_9479	metab_9479	-	-	681.2302	4.6829	neg	-	-	-	-	-	-	0.123886611985	1.8426	1.9299	2.3186	2.2763	2.6258	1.288	3.1316	3.6294	3.5449	3.5623	3.602	3.585	2.3648	2.2613	2.348
neg_1306	metab_9480	metab_9480	-	-	679.2274	4.6829	neg	-	-	-	-	-	-	0.0343893566384	2.7921	2.235	2.0596	2.6973	2.9122	3.0053	2.4138	2.7793	2.6295	2.5546	2.8904	2.2798	2.7308	2.7511	2.7222
neg_1307	metab_9481	metab_9481	-	-	297.0768	4.6734	neg	-	-	-	-	-	-	0.0268865710581	3.2301	3.3288	3.4898	2.8489	3.0941	3.5623	3.549	2.4824	2.7487	2.3141	2.1451	2.1186	3.3505	3.3272	3.3406
neg_1308	metab_9482	metab_9482	-	-	291.1242	4.6734	neg	-	-	-	-	-	-	0.0746631139035	3.1275	2.2219	4.2479	2.9647	2.9076	2.3876	2.1996	2.2392	2.5099	2.2831	2.252	2.2961	3.2761	3.3335	3.2811
neg_1309	metab_9483	metab_9483	-	-	811.2108	4.5293	neg	-	-	-	-	-	-	0.0155423214171	4.4926	4.0945	3.2161	4.4455	4.0574	4.3357	3.656	3.8294	3.9233	3.956	3.8609	4.1477	4.14	4.1371	4.1499
neg_1310	metab_9484	metab_9484	-	-	679.2283	4.5293	neg	-	-	-	-	-	-	0.104991462494	1.8216	1.5357	1.638	2.25	2.3822	1.9917	2.4219	2.4085	2.8493	2.2437	2.2926	2.4063	2.0276	1.9525	2.0378
neg_1311	metab_9485	metab_9485	-	-	637.2144	4.5293	neg	-	-	-	-	-	-	0.088720331835	2.787	2.3588	2.3983	2.9379	3.0776	2.2976	2.8908	2.4353	2.9103	2.6482	2.5966	2.5005	2.6139	2.5565	2.6316
neg_1312	metab_9486	metab_9486	-	-	553.1161	4.5293	neg	-	-	-	-	-	-	0.237306178562	2.5896	2.5034	2.5404	2.2893	2.0163	2.5201	2.6323	2.1666	2.8156	1.8286	2.1189	1.9844	2.3373	2.3009	2.486
neg_1313	metab_9487	metab_9487	-	-	503.1712	4.5091	neg	-	-	-	-	-	-	0.093424353798	2.1122	2.2827	2.0321	2.1812	2.2746	1.6127	1.6316	2.8708	2.854	2.9734	2.6408	2.9058	2.2645	2.1839	2.2228
neg_1314	metab_9488	metab_9488	-	-	911.3928	4.4994	neg	-	-	-	-	-	-	0.112364290672	1.9116	1.2444	2.2425	1.9932	2.0459	2.1192	0.978	1.5629	1.8487	1.277	1.1485	1.3872	1.6308	1.7265	1.695
neg_1315	metab_9489	metab_9489	-	-	877.3	4.4994	neg	-	-	-	-	-	-	0.0862697581435	2.0804	2.2288	2.2354	2.0748	1.5578	1.5795	3.5041	3.5663	3.6627	3.7608	3.5924	3.7002	2.5525	2.48	2.5373
neg_1316	metab_9490	metab_9490	-	-	509.1111	4.4698	neg	-	-	-	-	-	-	0.0303774744079	3.6719	3.8991	3.6065	3.5825	3.6506	3.7597	3.5096	1.8572	2.3629	1.5162	2.2319	1.703	3.5634	3.5467	3.5375
neg_1317	metab_9491	metab_9491	-	-	467.1357	4.4698	neg	-	-	-	-	-	-	0.0450369417359	2.5101	2.1303	1.2857	2.3649	2.9816	3.193	2.9159	2.7219	1.0026	2.7102	3.0173	2.0316	2.6781	2.6962	2.717
neg_1318	metab_9492	metab_9492	-	-	459.1317	4.4698	neg	-	-	-	-	-	-	0.0745269447612	2.1804	0.9987	2.3327	0.5664	0.9377	0.571	3.0965	2.7237	2.4855	2.6675	3.0064	2.1894	2.2003	2.1374	2.1599
neg_1319	metab_9493	metab_9493	-	-	449.0891	4.4698	neg	-	-	-	-	-	-	0.00812751533391	2.3526	2.4611	3.8157	2.8514	2.6014	2.7722	2.049	0.9618	1.0254	1.0014	0.9733	1.0131	2.883	2.8759	2.8796
neg_1320	metab_9494	metab_9494	-	-	495.1316	4.4404	neg	-	-	-	-	-	-	0.144321167094	1.616	1.908	2.1043	2.1488	1.8582	1.9938	1.064	1.6656	2.1168	1.9283	1.6231	2.2417	2.0065	1.9622	2.0831
neg_1321	metab_9495	metab_9495	-	-	569.1278	4.4301	neg	-	-	-	-	-	-	0.0693266976217	2.2278	2.726	1.7944	2.1984	2.0725	2.5738	3.0409	2.446	2.6254	2.4112	1.7998	2.2777	2.2869	2.3447	2.3327
neg_1322	metab_9496	metab_9496	-	-	649.2173	4.4101	neg	-	-	-	-	-	-	0.0551006805502	2.3721	1.2932	2.1579	2.5792	1.4955	2.4692	3.3848	3.1846	3.6752	3.381	2.9957	3.3307	2.7592	2.7847	2.737
neg_1323	metab_9497	metab_9497	-	-	523.0913	4.4004	neg	-	-	-	-	-	-	0.029207839566	4.544	3.8144	4.3253	4.1152	3.6656	3.8211	4.5586	2.9126	2.675	2.3996	2.7736	2.828	4.0482	4.0424	4.0666
neg_1324	metab_9498	metab_9498	-	-	793.1725	4.3903	neg	-	-	-	-	-	-	0.227427512671	2.8745	2.1695	1.0811	2.8264	1.479	2.6411	1.2431	0.4778	1.2232	1.1724	1.0755	0.9083	2.0132	1.8292	2.0124
neg_1325	5,7-Dihydroxy-3-methoxyflavone	metab_9499	LMPK12111654;HMDB0029522	C11577	329.0668	4.3903	neg	M+Cl, M+FA-H	C16H12O5	-	56.1	4.26449665786038	6665-74-3	0.0649762431483	2.9037	3.3143	2.963	2.464	2.6475	2.8818	3.225	0.9723	1.0123	0.9884	2.0033	1.0001	2.9076	2.9411	2.964
neg_1326	metab_9500	metab_9500	-	-	667.2251	4.3806	neg	-	-	-	-	-	-	0.0349967750881	2.4125	2.042	2.4685	2.4841	2.5729	2.4694	2.6289	2.3064	2.7016	2.6858	2.5964	2.3519	2.405	2.4135	2.4342
neg_1327	metab_9501	metab_9501	-	-	951.3282	4.3706	neg	-	-	-	-	-	-	0.0378447312065	2.5496	2.2926	2.4941	1.8093	1.2691	2.79	3.6909	3.2828	3.5544	3.6461	3.4732	3.485	2.7528	2.7802	2.7828
neg_1328	metab_9502	metab_9502	-	-	653.1873	4.3706	neg	-	-	-	-	-	-	0.0622815299913	2.0682	1.6713	0.9823	1.761	1.5954	1.8767	3.6278	3.0719	3.4351	3.2156	3.0573	2.9579	2.713	2.6609	2.7019
neg_1329	metab_9503	metab_9503	-	-	539.1368	4.3706	neg	-	-	-	-	-	-	0.0212878919285	3.7727	3.7882	3.2599	3.8887	3.4737	4.1402	3.2809	2.3665	2.8755	3.1024	2.8422	2.9152	3.7787	3.7955	3.7939
neg_1330	3-Hexenyl salicylic acid	metab_9504	HMDB0061823	-	241.0866	4.3706	neg	M+Na-2H, 2M+FA-H	C13H16O3	-	56	9.13853829172063	-	0.0503082799861	2.7567	0.6322	3.0751	2.2782	2.4067	2.8675	1.8151	2.0841	2.0748	1.3721	2.1328	1.5909	2.4694	2.5057	2.4677
neg_1331	metab_9505	metab_9505	-	-	597.1985	4.3609	neg	-	-	-	-	-	-	0.0668939367627	2.7415	2.9003	3.1116	2.8429	2.8423	2.6095	3.0845	3.533	3.655	3.6336	3.4689	3.6239	2.8687	2.9231	2.9159
neg_1332	metab_9506	metab_9506	-	-	644.2024	4.3416	neg	-	-	-	-	-	-	0.0325218109956	3.0158	3.383	3.3989	2.9886	3.1178	2.8879	3.0813	4.357	4.1148	4.0978	4.0354	4.3542	3.3136	3.2854	3.2989
neg_1333	metab_9507	metab_9507	-	-	627.212	4.3416	neg	-	-	-	-	-	-	0.00922309378748	3.6303	3.9835	3.9232	3.6497	3.8408	3.6113	3.6171	4.4883	4.3434	4.3001	4.2361	4.4431	3.8283	3.8215	3.8285
neg_1334	metab_9508	metab_9508	-	-	827.2058	4.3224	neg	-	-	-	-	-	-	0.0377551329413	4.2737	4.1838	2.692	4.5283	4.2231	4.552	3.178	1.8951	2.133	2.4542	2.3996	2.3596	4.1804	4.2085	4.1804
neg_1335	metab_9509	metab_9509	-	-	815.2138	4.3128	neg	-	-	-	-	-	-	0.0902301388581	2.5466	2.0777	0.9681	3.1639	3.3304	2.5689	2.7997	1.9626	2.2682	2.5505	2.5527	2.4721	2.536	2.6144	2.5827
neg_1337	metab_9511	metab_9511	-	-	313.0356	4.3128	neg	-	-	-	-	-	-	0.0554043135117	2.8809	3.0165	3.2355	3.7165	3.3033	3.235	3.2741	3.0476	3.4209	3.2213	3.1918	3.0851	3.1433	3.1714	3.1914
neg_1338	metab_9512	metab_9512	-	-	607.1501	4.2936	neg	-	-	-	-	-	-	0.106101846906	3.5583	2.0599	1.934	3.216	2.9004	4.1918	3.3127	2.1636	2.8845	2.6758	2.4318	2.5449	2.8613	2.8437	2.9289
neg_1339	metab_9513	metab_9513	-	-	601.1364	4.2748	neg	-	-	-	-	-	-	0.0374447880168	3.3631	3.4992	2.9898	3.4556	3.3544	3.704	3.3047	3.3023	3.1206	3.0971	3.25	3.0369	3.275	3.2928	3.2604
neg_1341	metab_9515	metab_9515	-	-	333.0615	4.2748	neg	-	-	-	-	-	-	0.115508951405	2.6262	2.7335	2.5171	2.7321	2.8175	2.5948	3.0333	0.7468	2.8632	2.1688	0.7574	1.6907	2.57	2.5942	2.6643
neg_1342	metab_9516	metab_9516	-	-	473.1466	4.2655	neg	-	-	-	-	-	-	0.183114067033	2.4518	0.5586	1.4299	2.7788	2.1736	2.441	2.6683	0.8399	2.1386	0.7557	1.7004	0.7664	2.194	2.2361	2.0766
neg_1343	metab_9517	metab_9517	-	-	821.2437	4.1994	neg	-	-	-	-	-	-	0.0752226380239	2.1377	1.5325	2.0505	1.6893	1.845	1.964	3.069	3.1334	3.2784	3.2819	3.4403	3.2086	3.2895	3.3549	3.3252
neg_1344	metab_9518	metab_9518	-	-	777.281	4.1616	neg	-	-	-	-	-	-	0.0333819999527	3.4781	3.8744	3.9151	3.5154	3.7672	3.35	3.521	4.7684	4.7852	4.727	4.7078	4.8156	3.8853	3.9129	3.8921
neg_1345	metab_9519	metab_9519	-	-	505.1735	4.1565	neg	-	-	-	-	-	-	0.178174402445	0.0946	1.5104	1.721	1.2353	0.9003	1.5206	4.0667	3.0029	3.3021	2.8943	3.0715	2.961	2.7522	2.9043	2.815
neg_1346	Isoscoparin 2''-(6-(E)-ferulylglucoside)	metab_9520	LMPK12110753;HMDB0038454	-	845.2271	4.1463	neg	M-H, M+FA-H	C38H40O19	-	52.3	9.534242685655439	97605-26-0	0.132160159241	2.6728	2.5217	1.6673	2.9971	3.1612	2.9366	2.6169	2.1251	2.3465	2.2048	2.4975	2.339	2.8005	2.893	2.7937
neg_1348	metab_9522	metab_9522	-	-	899.3204	4.1363	neg	-	-	-	-	-	-	0.198871760937	2.5901	2.8444	3.0604	2.6788	2.8233	2.6027	3.3505	3.9363	3.8638	3.9258	3.9139	4.0532	2.917	3.0744	2.9498
neg_1351	metab_9525	metab_9525	-	-	563.1792	4.1259	neg	-	-	-	-	-	-	0.222435684208	2.62	2.464	2.2935	2.3488	2.3432	2.7015	2.6963	2.3399	2.2185	2.0251	2.4589	2.32	2.2634	2.4437	2.3141
neg_1352	metab_9526	metab_9526	-	-	803.2209	4.1163	neg	-	-	-	-	-	-	0.108110070811	2.0553	2.0669	1.7364	1.839	1.9345	2.4742	3.7753	2.7184	2.7696	2.729	2.9363	2.8341	2.6014	2.6753	2.592
neg_1353	metab_9527	metab_9527	-	-	583.2205	4.1163	neg	-	-	-	-	-	-	0.0211991458676	2.954	3.2535	3.1488	2.8161	3.1323	2.9762	3.0639	3.9943	4.0325	3.7609	3.9582	3.8905	3.2806	3.2624	3.2741
neg_1354	metab_9528	metab_9528	-	-	503.2516	4.1163	neg	-	-	-	-	-	-	0.13961756582	1.7828	1.7437	1.8471	1.7444	1.7423	1.7506	2.6725	3.3285	3.5666	3.1712	2.9317	3.0216	2.2061	2.3004	2.1938
neg_1355	metab_9529	metab_9529	-	-	449.1462	4.1061	neg	-	-	-	-	-	-	0.0509699265443	2.8791	1.27	2.3828	2.3387	2.188	1.849	3.2336	2.7664	3.5989	3.285	2.6516	3.2035	2.6417	2.6852	2.6583
neg_1356	metab_9530	metab_9530	-	-	443.157	4.1061	neg	-	-	-	-	-	-	0.0797102752803	0.7144	3.026	2.2379	2.3604	2.9	1.8298	2.6023	2.4145	1.5792	0.8944	2.3872	2.045	2.4526	2.5054	2.4423
neg_1357	metab_9531	metab_9531	-	-	927.3437	4.0868	neg	-	-	-	-	-	-	0.129444705956	2.7053	3.0909	3.2388	2.6931	2.9507	2.6752	3.5966	3.9832	3.9789	4.0742	3.9411	4.1594	3.0673	3.1802	3.1265
neg_1358	metab_9532	metab_9532	-	-	841.1877	4.0868	neg	-	-	-	-	-	-	0.254002185456	2.9081	2.8338	1.3347	2.4084	1.9634	3.2466	1.8109	1.7394	2.2361	2.2536	2.5149	2.3611	1.953	2.0721	1.8551
neg_1359	metab_9533	metab_9533	-	-	665.2143	4.0868	neg	-	-	-	-	-	-	0.269199899004	2.0215	1.6062	2.5244	2.0672	2.2804	1.8425	2.8476	2.5668	2.2981	2.4345	2.6004	2.6998	2.0039	2.2409	2.1338
neg_1360	metab_9534	metab_9534	-	-	625.2087	4.0774	neg	-	-	-	-	-	-	0.0511348559264	2.7532	2.684	3.3364	2.6026	2.7545	2.7921	3.1903	3.2244	3.2024	3.1893	3.2551	3.1433	2.837	2.8693	2.8274
neg_1361	metab_9535	metab_9535	-	-	585.1071	4.0868	neg	-	-	-	-	-	-	0.0258183560155	3.5173	3.6668	3.4848	3.2787	3.5446	3.5895	3.2995	2.2323	2.1329	2.2844	2.2083	2.5328	3.2401	3.261	3.2439
neg_1362	metab_9536	metab_9536	-	-	557.1156	4.0774	neg	-	-	-	-	-	-	0.0545127447441	3.1987	3.3044	2.8676	3.2257	3.2691	3.5228	2.699	2.299	3.0139	2.2512	2.3001	2.4902	3.1684	3.1836	3.1368
neg_1363	metab_9537	metab_9537	-	-	614.1912	4.0668	neg	-	-	-	-	-	-	0.0256945381826	2.9494	3.2611	3.3773	3.0908	3.2115	2.8946	3.1673	4.0453	3.8252	3.9269	3.7947	4.1298	3.2651	3.2591	3.2806
neg_1365	metab_9539	metab_9539	-	-	473.1655	4.0475	neg	-	-	-	-	-	-	0.180686312856	1.6642	2.6468	1.7581	2.4801	2.8512	2.6087	2.3963	2.5113	1.9007	2.8191	2.5868	2.9611	2.2731	2.4299	2.3931
neg_1366	metab_9540	metab_9540	-	-	679.1954	4.0374	neg	-	-	-	-	-	-	0.165571724761	2.382	0.9114	1.4886	1.0056	0.9101	1.7209	2.7056	2.3311	2.0551	3.3363	2.2649	2.5924	2.0258	1.9796	1.8819
neg_1367	metab_9541	metab_9541	-	-	803.2812	4.0226	neg	-	-	-	-	-	-	0.0640160977302	2.1346	1.4518	2.1171	1.2814	1.8706	2.0713	4.0333	3.4443	3.2161	3.1764	3.3835	3.3676	3.024	3.0255	2.9757
neg_1368	metab_9542	metab_9542	-	-	819.275	4.0226	neg	-	-	-	-	-	-	0.203450032754	1.7668	1.2862	1.6991	1.3356	1.3367	1.6829	3.6256	3.2057	3.2246	3.2029	3.2189	3.2549	2.5533	2.6604	2.4891
neg_1369	metab_9543	metab_9543	-	-	557.1451	4.0226	neg	-	-	-	-	-	-	0.0370263453904	3.0161	3.1387	2.5084	3.1564	3.2348	3.418	3.3787	3.396	2.7231	2.9917	2.7744	3.192	3.1831	3.1698	3.151
neg_1370	metab_9544	metab_9544	-	-	489.0693	4.0171	neg	-	-	-	-	-	-	0.04011248693	2.0406	1.3492	2.4559	1.5537	1.3478	1.3559	3.9411	2.1979	2.9014	2.6416	3.0973	2.7339	3.0852	3.1036	3.1201
neg_1371	metab_9545	metab_9545	-	-	815.2577	3.9973	neg	-	-	-	-	-	-	0.0741908992287	2.508	2.6837	2.1856	2.5575	2.6126	2.7604	2.6	3.3055	2.99	2.9321	3.2365	3.1974	2.6367	2.6356	2.5792
neg_1372	metab_9546	metab_9546	-	-	719.2401	3.9875	neg	-	-	-	-	-	-	0.0314833811613	2.5336	2.7796	2.6883	2.5921	2.6781	2.6313	2.7718	3.5678	3.3016	3.2701	3.1968	3.4745	2.8249	2.8433	2.8517
neg_1373	metab_9547	metab_9547	-	-	319.118	3.9875	neg	-	-	-	-	-	-	0.0469474105063	1.8885	1.8462	2.6553	2.0903	1.9925	1.6883	1.7736	1.8128	1.8825	1.8563	1.8255	1.8691	1.7272	1.7559	1.7662
neg_1374	metab_9548	metab_9548	-	-	445.1144	3.9771	neg	-	-	-	-	-	-	0.0297779710577	2.4444	2.0321	2.2155	2.2715	1.9979	2.2667	3.3981	3.1786	4	3.695	3.5086	3.8908	2.9013	2.9214	2.8976
neg_1375	metab_9549	metab_9549	-	-	297.0763	3.9771	neg	-	-	-	-	-	-	0.0768214778025	2.8288	1.842	2.6898	2.6421	2.4408	2.4718	3.418	2.0259	2.6669	2.9636	1.9586	2.8965	2.5624	2.5367	2.4958
neg_1376	metab_9550	metab_9550	-	-	875.2771	3.9673	neg	-	-	-	-	-	-	0.0715282313868	2.7811	1.6494	2.6934	2.3621	2.0884	2.4577	3.3068	3.059	2.5503	2.9108	2.8241	3.2342	2.7052	2.7581	2.7055
neg_1377	metab_9551	metab_9551	-	-	537.1684	3.9673	neg	-	-	-	-	-	-	0.155006377651	2.1329	2.0143	2.235	2.2293	2.3312	1.7809	1.5597	2.8335	2.8012	2.5657	2.6637	2.9185	2.2523	2.1855	2.1181
neg_1378	metab_9552	metab_9552	-	-	481.2078	3.9673	neg	-	-	-	-	-	-	0.0534188520434	1.3704	0.1596	0.7075	0.1598	0.2787	0.1618	3.2316	2.2202	3.7172	3.1634	2.4161	3.1505	2.5077	2.5287	2.4823
neg_1379	metab_9553	metab_9553	-	-	357.1346	3.957	neg	-	-	-	-	-	-	0.0350321606447	2.8942	3.1036	3.3299	3.0228	3.127	2.8627	1.1003	3.0054	3.1664	3.2061	3.2591	3.362	2.935	2.961	2.9349
neg_1380	Chrysaloin	metab_9554	HMDB0039379	-	401.1247	3.957	neg	M-H2O-H, M-H	C21H22O8	-	52.7	0.6236731929802889	18262-45-8	0.083086320836	2.0824	1.5752	2.2711	2.0433	2.0162	1.5913	1.2667	1.3045	1.372	1.5868	1.3167	1.9324	1.7411	1.7491	1.6827
neg_1381	Aeglin	metab_9555	HMDB0041415	-	509.2042	3.937	neg	M-H, M+Cl	C25H34O11	-	50.7	2.76842417693331	169626-23-7	0.136804799241	1.0997	1.4866	0.8156	1.4031	1.0421	1.2609	3.0272	2.6549	3.5862	3.7327	2.8082	3.3063	2.5359	2.6443	2.5566
neg_1382	metab_9556	metab_9556	-	-	587.2519	3.937	neg	-	-	-	-	-	-	0.0494509973382	3.0567	2.6834	2.8461	2.8061	2.4671	2.7018	2.0663	3.4301	3.3147	3.6121	3.3735	3.485	2.8729	2.8735	2.8355
neg_1383	metab_9557	metab_9557	-	-	529.1161	3.937	neg	-	-	-	-	-	-	0.026820014843	2.8541	3.9079	0.6956	2.1151	2.6735	3.1046	2.5479	0.4033	0.4474	1.177	1.4578	1.161	2.8193	2.8014	2.8234
neg_1384	metab_9558	metab_9558	-	-	511.2201	3.937	neg	-	-	-	-	-	-	0.00896130816265	2.9792	0.8569	0.9488	2.1095	0.8557	1.4258	4.4323	4.0157	4.9342	4.9882	4.1075	4.4761	4.005	3.9989	3.9978
neg_1385	metab_9559	metab_9559	-	-	505.1726	3.937	neg	-	-	-	-	-	-	0.0266204596553	3.0465	3.0797	2.957	3.2371	3.4632	3.0309	4.0833	3.42	3.9297	3.9575	3.3927	3.6297	3.4913	3.471	3.491
neg_1386	metab_9560	metab_9560	-	-	597.2002	3.9273	neg	-	-	-	-	-	-	0.0391612179629	3.4289	3.7825	3.3661	3.4807	3.3787	3.3669	2.8773	4.3626	4.2343	4.3503	4.1863	4.5183	3.6348	3.6598	3.6277
neg_1387	metab_9561	metab_9561	-	-	375.0726	3.8983	neg	-	-	-	-	-	-	0.108214590427	2.4759	1.1784	3.4558	1.2333	0.5545	1.059	3.8959	3.3381	4.0421	3.5252	3.3615	3.54	3.0989	3.1379	3.0435
neg_1388	metab_9562	metab_9562	-	-	359.0775	3.8983	neg	-	-	-	-	-	-	0.0805027669032	2.2522	2.1231	3.0282	2.521	2.9353	2.2296	2.8622	3.116	2.8286	3.098	2.3943	2.8931	2.5205	2.5244	2.4607
neg_1389	metab_9563	metab_9563	-	-	817.2696	3.87	neg	-	-	-	-	-	-	0.0990695194347	2.7606	2.3835	2.7962	2.6421	2.5713	2.3046	3.8808	3.6776	3.3825	3.896	3.6737	3.7065	2.9598	2.9763	2.893
neg_1391	metab_9565	metab_9565	-	-	555.1292	3.8511	neg	-	-	-	-	-	-	0.0328297814795	3.8924	3.941	3.3193	3.8658	3.7601	4.1258	2.7301	2.1075	2.5834	2.1693	1.9655	2.0095	3.7398	3.717	3.7139
neg_1392	metab_9566	metab_9566	-	-	361.0562	3.8268	neg	-	-	-	-	-	-	0.0489759630826	2.4591	2.7229	2.2144	2.5838	2.737	2.4598	1.5761	1.7303	2.0179	1.6581	1.6275	1.6708	2.6295	2.636	2.596
neg_1393	metab_9567	metab_9567	-	-	135.0446	3.8365	neg	-	-	-	-	-	-	0.0650049533324	2.5426	2.802	2.9191	2.621	2.7948	2.6259	2.1764	2.216	2.2864	2.2599	2.2289	2.2729	2.578	2.5788	2.6263
neg_1394	metab_9568	metab_9568	-	-	559.1291	3.8268	neg	-	-	-	-	-	-	0.0251919441565	3.1214	3.2326	2.8289	3.3632	3.4293	3.2516	2.634	3.2501	3.0055	3.3662	3.1199	3.3454	3.0321	3.0194	3.0104
neg_1397	metab_9571	metab_9571	-	-	831.2695	3.7978	neg	-	-	-	-	-	-	0.157064105713	2.437	2.1246	2.1115	2.5683	2.1853	2.3616	3.6424	3.5576	3.361	3.6333	3.4951	3.552	2.8822	2.825	2.7444
neg_1399	metab_9573	metab_9573	-	-	833.2642	3.7878	neg	-	-	-	-	-	-	0.0287934698242	3.4632	3.0191	3.535	3.3487	3.199	2.9203	4.4021	4.2216	4.159	4.3118	4.1658	4.2126	3.6666	3.6843	3.6603
neg_1401	metab_9575	metab_9575	-	-	877.285	3.7781	neg	-	-	-	-	-	-	0.170808610348	2.5764	2.7528	2.2527	2.5471	2.4577	2.2423	3.5117	3.7667	3.3918	3.785	3.7122	3.7061	2.8404	2.7504	2.6961
neg_1402	metab_9576	metab_9576	-	-	943.3509	3.7583	neg	-	-	-	-	-	-	0.0279768436594	2.9209	3.7034	3.3257	3.1237	3.1874	2.698	3.0837	4.4878	4.4034	4.5105	4.3353	4.6564	3.5843	3.56	3.574
neg_1403	metab_9577	metab_9577	-	-	685.1887	3.7583	neg	-	-	-	-	-	-	0.0522108849379	2.9992	2.1588	2.5638	3.0866	2.6361	3.1542	2.9189	3.3249	3.0898	3.5132	3.2656	3.2808	2.8698	2.8786	2.8352
neg_1404	metab_9578	metab_9578	-	-	555.2247	3.7481	neg	-	-	-	-	-	-	0.0888611330415	2.5716	3.0103	2.9586	2.8777	2.7318	2.9195	1.9261	3.8198	3.6008	3.8769	3.7949	3.8622	2.9408	2.8856	2.8684
neg_1405	metab_9579	metab_9579	-	-	408.0567	3.7481	neg	-	-	-	-	-	-	0.134650765028	1.6845	2.464	1.7485	2.0428	2.277	2.8991	1.812	1.8513	1.9212	1.8949	1.864	1.9078	2.2988	2.2233	2.187
neg_1406	metab_9580	metab_9580	-	-	987.3405	3.7285	neg	-	-	-	-	-	-	0.165953500161	2.0978	1.8268	2.1869	1.7359	2.2684	0.9611	2.6586	3.9273	3.6625	3.9305	3.7788	3.9529	2.7234	2.7591	2.615
neg_1408	metab_9582	metab_9582	-	-	163.0396	3.6755	neg	-	-	-	-	-	-	0.174833158959	2.5196	1.3981	3.159	2.3151	2.2911	1.6642	2.5938	2.5764	3.4772	2.5202	2.4283	2.2755	2.7656	2.8435	2.6916
neg_1409	metab_9583	metab_9583	-	-	991.3649	3.6662	neg	-	-	-	-	-	-	0.00345730118542	2.595	3.1756	2.8281	2.5648	2.7362	2.5524	2.6519	3.9313	3.9406	3.9166	3.8082	4.0933	3.093	3.0959	3.0952
neg_1410	metab_9584	metab_9584	-	-	433.1149	3.6662	neg	-	-	-	-	-	-	0.0611849162261	3.8455	3.2411	2.977	2.9958	3.0259	3.2639	3.7771	3.5233	3.1088	2.9456	3.0648	3.0716	3.3899	3.3934	3.3449
neg_1413	metab_9587	metab_9587	-	-	473.1682	3.5745	neg	-	-	-	-	-	-	0.110422743292	1.577	2.0255	2.0172	1.644	2.9357	1.7712	3.7947	2.0782	2.6517	1.628	1.9645	2.0345	2.7282	2.8143	2.7403
neg_1414	metab_9588	metab_9588	-	-	369.029	3.5745	neg	-	-	-	-	-	-	0.011269162882	2.5474	2.1033	2.7408	2.5964	2.603	1.9425	2.9942	1.8316	2.2476	1.911	2.3459	1.8706	2.446	2.452	2.4424
neg_1415	metab_9589	metab_9589	-	-	347.0776	3.5745	neg	-	-	-	-	-	-	0.258539972605	2.4775	2.8886	2.6002	1.0567	1.9161	2.4251	2.187	1.9729	1.9377	1.0205	1.8964	1.0029	2.1452	2.3227	2.3751
neg_1416	metab_9590	metab_9590	-	-	793.294	3.564	neg	-	-	-	-	-	-	0.0100244452999	3.2505	3.8263	3.2777	3.2152	3.3807	3.1016	3.4714	4.7376	4.7241	4.6472	4.5376	4.8865	3.9262	3.9346	3.9326
neg_1417	metab_9591	metab_9591	-	-	751.1994	3.564	neg	-	-	-	-	-	-	0.0353341468035	3.203	2.4599	2.754	2.8703	2.6691	3.244	2.494	2.8901	2.8265	2.8208	2.8874	3.1097	2.7342	2.7082	2.7077
neg_1418	metab_9592	metab_9592	-	-	531.1184	3.554	neg	-	-	-	-	-	-	0.168964765736	1.5639	1.3105	2.1726	1.8405	1.9829	1.1405	1.5753	1.344	1.9383	0.6942	1.0482	0.7046	1.7219	1.6422	1.5796
neg_1419	metab_9593	metab_9593	-	-	707.2366	3.5431	neg	-	-	-	-	-	-	0.0783431574788	2.0695	2.6495	2.3834	2.4524	2.524	1.8465	2.2538	3.5145	3.3107	3.498	3.3556	3.5551	2.6754	2.6074	2.6419
neg_1420	metab_9594	metab_9594	-	-	471.2029	3.5431	neg	-	-	-	-	-	-	0.0834996382771	0.8966	0.8621	1.2622	1.282	1.9214	0.8682	1.3181	2.1783	1.829	2.5497	2.5765	2.4041	1.6459	1.5752	1.6206
neg_1421	metab_9595	metab_9595	-	-	553.1626	3.5222	neg	-	-	-	-	-	-	0.0764682485158	2.3953	2.4161	2.5165	2.369	2.3587	2.1223	3.0938	3.0506	2.9631	3.2017	3.1728	3.1472	2.6094	2.6064	2.5492
neg_1422	metab_9596	metab_9596	-	-	737.2504	3.5222	neg	-	-	-	-	-	-	0.0205898756303	3.0852	3.5421	3.0785	3.0848	3.177	3.2364	3.1899	4.1803	4.0493	4.1694	4.0067	4.2649	3.4504	3.4383	3.433
neg_1423	metab_9597	metab_9597	-	-	597.1942	3.5222	neg	-	-	-	-	-	-	0.0239879077928	3.1268	3.3464	3.0347	2.9802	3.068	2.8901	3.2356	3.6223	3.5321	3.6161	3.6709	3.5895	3.1932	3.1786	3.1989
neg_1424	metab_9598	metab_9598	-	-	413.1455	3.5222	neg	-	-	-	-	-	-	0.209227563569	0.9994	0.9638	1.5838	0.9644	0.9625	0.97	2.0396	1.8997	2.3085	2.0948	2.1254	1.5102	1.2389	1.2029	1.0687
neg_1425	metab_9599	metab_9599	-	-	704.221	3.512	neg	-	-	-	-	-	-	0.142315881733	1.095	1.0586	2.4446	1.8809	2.2326	1.0649	2.2813	3.0779	3.0073	3.0394	2.91	3.0731	2.1687	2.2884	2.2127
neg_1426	metab_9600	metab_9600	-	-	255.051	3.512	neg	-	-	-	-	-	-	0.195604217823	2.2659	2.0877	2.1127	2.3001	2.4804	0.7298	2.5618	1.3912	1.3261	1.0654	1.6885	0.8814	2.1736	2.0488	2.2199
neg_1427	metab_9601	metab_9601	-	-	373.1294	3.5013	neg	-	-	-	-	-	-	0.0667441191709	2.326	2.67	2.5653	2.5574	2.6696	2.3927	1.1494	2.0414	2.1101	2.3014	2.2918	2.189	2.4311	2.4252	2.4771
neg_1428	metab_9602	metab_9602	-	-	861.2882	3.5013	neg	-	-	-	-	-	-	0.0293350410395	2.2903	0.277	2.3988	1.7394	1.1207	1.3123	3.0416	3.3791	3.3127	3.3412	3.2617	3.4457	2.5599	2.5351	2.5529
neg_1429	metab_9603	metab_9603	-	-	697.2117	3.5013	neg	-	-	-	-	-	-	0.0619061531628	2.6529	2.3518	2.1454	2.2379	2.6678	2.3987	3.4891	3.3303	3.2358	3.1945	3.28	3.174	2.9194	2.9138	2.8695
neg_1430	metab_9604	metab_9604	-	-	645.2231	3.5013	neg	-	-	-	-	-	-	0.0325592869829	3.1012	3.4628	3.2318	3.1843	3.3735	3.175	3.4285	4.1011	3.9247	3.8291	3.943	3.9893	3.4135	3.4066	3.3861
neg_1431	metab_9605	metab_9605	-	-	549.1592	3.5013	neg	-	-	-	-	-	-	0.0433947384359	2.2181	1.7526	2.1615	1.9459	1.7566	2.1183	3.1066	2.4579	1.1589	2.3398	2.8088	2.4838	2.4	2.4194	2.3819
neg_1432	metab_9606	metab_9606	-	-	489.0693	3.5013	neg	-	-	-	-	-	-	0.0346349087763	3.1278	0.4761	3.2813	2.4571	1.3672	0.6983	4.0723	3.2178	3.6181	3.3525	3.2935	3.387	3.1711	3.1554	3.1855
neg_1433	metab_9607	metab_9607	-	-	253.0353	3.5013	neg	-	-	-	-	-	-	0.0639006392708	2.4262	2.1187	2.2001	2.3615	2.4113	1.7754	2.6228	1.8122	1.7832	1.5156	2.0666	1.4154	2.2405	2.1885	2.2328
neg_1434	metab_9608	metab_9608	-	-	961.3544	3.4913	neg	-	-	-	-	-	-	0.0349887585357	2.9885	3.5082	3.0983	3.0211	3.0437	2.9979	3.2061	4.1428	4.1127	4.161	4.0328	4.3185	3.3732	3.3864	3.356
neg_1436	3-(1,2-dihydroxybutyl)-7-hydroxy-1H-isochromen-1-one	metab_9610	HMDB0130060	-	271.061	3.481	neg	M-H, M+Na-2H	C13H14O5	-	82.4	2.9889711120364906	-	0.11411787729	2.0952	2.1624	2.0045	2.0242	2.135	2.3241	0.415	0.4399	0.4863	0.4686	0.6332	0.4772	1.8898	1.9616	1.9868
neg_1437	metab_9611	metab_9611	-	-	877.3176	3.4713	neg	-	-	-	-	-	-	0.0967455009472	2.5211	1.9308	2.1784	2.0027	1.694	1.9581	3.3151	3.1328	3.3722	2.9553	2.997	3.3789	2.5378	2.5844	2.5012
neg_1438	metab_9612	metab_9612	-	-	855.2813	3.4713	neg	-	-	-	-	-	-	0.0601767234245	0.8184	2.151	1.4761	1.77	1.8151	0.9338	2.8198	3.5966	3.5679	3.3917	3.5373	3.7032	2.7236	2.6718	2.694
neg_1439	metab_9613	metab_9613	-	-	825.3147	3.4713	neg	-	-	-	-	-	-	0.0324374397536	2.415	2.6612	2.4801	2.5054	2.5529	2.4616	3.2805	3.8769	3.7606	3.7311	3.7176	3.8644	3.015	2.9869	3.0032
neg_1440	metab_9614	metab_9614	-	-	563.1786	3.4612	neg	-	-	-	-	-	-	0.0263782203255	2.0588	2.92	2.0406	1.3875	2.0149	2.6037	3.5811	3.9434	3.988	3.8302	3.9845	4.1171	3.2235	3.2168	3.2011
neg_1441	metab_9615	metab_9615	-	-	665.2152	3.4612	neg	-	-	-	-	-	-	0.0292828899993	2.9317	3.0063	2.7829	3.0974	3.1718	2.9606	3.6225	3.6924	3.4993	3.4601	3.5646	3.7218	3.2501	3.2558	3.2313
neg_1442	metab_9616	metab_9616	-	-	603.1796	3.4612	neg	-	-	-	-	-	-	0.158733753143	0.7496	1.5632	1.5905	1.4955	1.1299	1.1017	2.6021	2.9034	2.8959	2.556	2.6745	3.0269	2.1026	2.1307	1.9953
neg_1443	metab_9617	metab_9617	-	-	587.1221	3.4612	neg	-	-	-	-	-	-	0.0197569992723	3.8607	4.1185	3.4037	3.6065	3.9103	3.9255	2.7916	2.4901	2.8526	2.3047	2.3069	2.3755	3.6405	3.6556	3.6553
neg_1444	metab_9618	metab_9618	-	-	477.1051	3.4612	neg	-	-	-	-	-	-	0.051951524297	3.4617	2.9826	3.9208	3.3433	3.305	3.0857	3.6759	3.1846	3.5068	2.8853	3.4755	3.0179	3.3754	3.4206	3.4006
neg_1445	metab_9619	metab_9619	-	-	419.1354	3.4612	neg	-	-	-	-	-	-	0.028759574194	2.9436	3.2039	3.0691	3.0514	3.1368	3.0375	2.4312	2.5275	2.5476	2.5216	2.6292	2.6878	2.918	2.9394	2.9402
neg_1446	metab_9620	metab_9620	-	-	595.2015	3.4415	neg	-	-	-	-	-	-	0.00827748887944	0.119	1.7625	2.2786	1.0512	1.5858	0.1114	2.3081	3.3287	3.1418	3.121	3.2536	3.1974	2.3225	2.3281	2.3292
neg_1447	metab_9621	metab_9621	-	-	569.2124	3.4222	neg	-	-	-	-	-	-	0.0110695110415	3.4398	3.9158	3.3611	3.5123	3.4138	3.4749	3.8803	4.5187	4.4851	4.4339	4.4685	4.4985	3.7839	3.7755	3.7839
neg_1448	metab_9622	metab_9622	-	-	505.136	3.4222	neg	-	-	-	-	-	-	0.0269166544377	0.7245	0.1712	0.2082	1.1317	0.1707	0.1734	2.6025	2.9001	3.4959	3.4118	2.9865	3.2876	2.2367	2.2185	2.2403
neg_1449	metab_9623	metab_9623	-	-	867.2334	3.3285	neg	-	-	-	-	-	-	0.0983561955319	2.6	2.5482	2.5828	2.3634	2.5125	2.3802	3.1988	3.8264	3.7774	3.4695	3.5727	3.4497	2.8303	2.8295	2.9019
neg_1450	metab_9624	metab_9624	-	-	573.2907	3.3193	neg	-	-	-	-	-	-	0.026706628145	3.1854	3.2346	3.0045	3.1973	3.333	3.1747	3.0691	3.1089	3.1796	3.153	3.1218	3.166	3.0715	3.05	3.0536
neg_1452	metab_9626	metab_9626	-	-	477.1541	3.3193	neg	-	-	-	-	-	-	0.172060171106	2.3626	1.0268	2.8078	2.0764	1.6937	1.9054	3.9926	3.1683	2.8399	1.9574	3.3001	1.6694	2.1322	2.2507	2.1229
neg_1453	metab_9627	metab_9627	-	-	897.2562	3.31	neg	-	-	-	-	-	-	0.0282143744068	3.6847	3.4234	3.0235	3.8158	3.8105	3.5483	3.477	2.8058	2.384	2.2078	2.9659	2.0459	3.4468	3.471	3.4627
neg_1454	Aloin A	metab_9628	-	C10305	835.2752	3.3007	neg	M-H, 2M-H	C21H22O9	54.1	-	5.153551714209991	-	0.0720817890386	2.2	0.8077	1.4373	1.2894	1.494	1.3243	3.7837	3.0967	2.8265	3.2673	3.1543	2.8248	2.3607	2.3362	2.3977
neg_1456	metab_9630	metab_9630	-	-	951.3342	3.2725	neg	-	-	-	-	-	-	0.175943321776	0.9504	2.4176	2.4027	2.0485	1.7918	1.7361	3.1437	3.4474	3.4458	3.4879	3.2325	3.4952	2.0667	2.1909	2.0633
neg_1458	metab_9632	metab_9632	-	-	285.0398	3.2632	neg	-	-	-	-	-	-	0.0424725786516	3.6918	3.9641	3.6137	3.6107	3.8104	3.7047	2.2452	2.2685	2.5055	2.7166	2.7662	2.5525	3.7851	3.7932	3.82
neg_1461	metab_9635	metab_9635	-	-	901.3123	3.2348	neg	-	-	-	-	-	-	0.00781938901828	1.24	1.2026	2.3265	1.2032	1.2013	1.2092	2.6418	2.9843	2.9115	2.7861	2.7496	2.8366	1.3183	1.3133	1.3123
neg_1463	metab_9637	metab_9637	-	-	805.264	3.2348	neg	-	-	-	-	-	-	0.103434065621	3.4221	2.867	3.5005	3.2101	2.9518	2.8028	4.5016	3.8932	4.1216	4.112	3.8442	3.8481	3.5214	3.4323	3.4963
neg_1467	metab_9641	metab_9641	-	-	709.2556	3.2159	neg	-	-	-	-	-	-	0.185137928794	2.1888	2.7372	2.7709	2.4982	2.4576	2.3195	2.4957	3.8485	3.8385	3.9114	3.6298	3.9611	2.7281	2.6575	2.5654
neg_1468	metab_9642	metab_9642	-	-	283.0462	3.2159	neg	-	-	-	-	-	-	0.0984343777994	2.0148	1.8711	3.0981	2.1025	1.7379	1.8192	3.0618	2.7574	3.6857	2.2261	2.6752	2.6499	2.5939	2.5087	2.5646
neg_1469	metab_9643	metab_9643	-	-	809.2644	3.2064	neg	-	-	-	-	-	-	0.193611730963	2.3338	1.8542	2.4218	1.8827	2.2051	1.427	2.9393	3.5339	3.4219	3.3747	3.2849	3.3808	2.4038	2.3319	2.2338
neg_1471	metab_9645	metab_9645	-	-	702.1943	3.2064	neg	-	-	-	-	-	-	0.065022711574	2.8149	2.1464	2.7112	2.6811	2.8911	2.8779	3.2098	3.2181	3.1326	2.9817	3.1286	3.0753	2.7634	2.7237	2.7097
neg_1473	metab_9647	metab_9647	-	-	573.1065	3.2064	neg	-	-	-	-	-	-	0.0133646886845	5.3024	5.3431	4.709	5.1771	5.3018	5.3686	3.3052	2.8413	3.3725	3.0904	2.8988	2.6706	5.0844	5.0847	5.0946
neg_1474	metab_9648	metab_9648	-	-	493.0996	3.2064	neg	-	-	-	-	-	-	0.0327950505108	3.2046	2.4573	4.1121	3.4553	2.6023	1.9287	3.9345	3.7318	4.0559	3.8459	4.1317	3.686	3.7445	3.7457	3.7695
neg_1475	metab_9649	metab_9649	-	-	663.2375	3.1965	neg	-	-	-	-	-	-	0.1886013857	2.7584	3.0641	3.1028	2.5219	2.8723	2.4744	3.2465	3.9525	3.8017	3.6481	3.8147	3.8259	3.0608	2.9127	2.9405
neg_1476	metab_9650	metab_9650	-	-	563.2371	3.1965	neg	-	-	-	-	-	-	0.138232625035	1.5833	2.0419	2.549	1.5453	2.5638	1.5515	3.601	3.347	3.4389	2.9907	3.4147	2.8035	2.6923	2.5801	2.6082
neg_1478	metab_9652	metab_9652	-	-	755.2589	3.187	neg	-	-	-	-	-	-	0.135031346663	2.7164	3.1433	3.0203	2.6343	2.6856	2.7902	3.4104	4.0314	3.9121	3.9756	3.9989	4.2292	3.2388	3.1222	3.1749
neg_1479	metab_9653	metab_9653	-	-	535.1806	3.1772	neg	-	-	-	-	-	-	0.00781938901828	1.5764	1.5378	1.6401	1.5384	1.5364	1.5445	3.173	2.7323	2.9126	2.8593	2.9863	2.7713	1.6571	1.6519	1.6509
neg_1482	metab_9656	metab_9656	-	-	373.0943	3.1575	neg	-	-	-	-	-	-	0.252187849818	1.9226	2.0628	3.0299	1.8742	1.7437	1.115	2.9942	2.4858	3.0454	2.7194	2.6187	2.704	2.3676	2.2406	2.1541
neg_1483	metab_9657	metab_9657	-	-	545.2046	3.1575	neg	-	-	-	-	-	-	0.182636634569	2.4307	2.6332	2.7977	2.3345	2.5383	2.3651	2.0373	3.07	3.2175	3.0188	2.8651	2.9791	2.4669	2.3127	2.3718
neg_1484	metab_9658	metab_9658	-	-	597.1543	3.1479	neg	-	-	-	-	-	-	0.114338229511	2.3642	2.4675	3.0011	2.8034	2.4871	2.1547	3.5811	3.2373	3.5066	3.8958	3.1206	3.4803	3.0377	2.9394	2.9821
neg_1485	metab_9659	metab_9659	-	-	569.2243	3.1479	neg	-	-	-	-	-	-	0.134866473599	1.2079	2.3034	2.4913	1.2515	1.8546	1.1773	2.731	4.0288	3.8694	4.066	4.1678	3.9687	3.0909	2.992	2.9939
neg_1488	metab_9662	metab_9662	-	-	795.1634	3.1084	neg	-	-	-	-	-	-	0.0731571659225	3.8153	3.8545	2.2481	3.8697	3.944	3.7503	2.4219	1.9963	2.5949	2.0401	2.0091	2.5972	3.3496	3.2861	3.3174
neg_1489	metab_9663	metab_9663	-	-	629.2472	3.0885	neg	-	-	-	-	-	-	0.0824764295432	1.9163	1.919	1.9296	1.5789	1.0682	0.8912	3.745	3.9947	3.7485	3.7352	4.0492	3.7888	3.1958	3.1304	3.141
neg_1490	metab_9664	metab_9664	-	-	581.1344	3.0885	neg	-	-	-	-	-	-	0.25608632705	2.8058	3.0847	2.5437	2.8111	3.0926	2.8376	1.7886	0.586	1.3553	0.9969	1.316	1.3002	2.4735	2.251	2.3594
neg_1491	metab_9665	metab_9665	-	-	439.0677	3.0885	neg	-	-	-	-	-	-	0.150913568631	2.3196	2.4134	2.5116	1.8553	2.3767	2.1113	1.009	0.7952	0.8554	0.8326	0.806	0.8437	1.9471	1.8365	1.9601
neg_1493	metab_9667	metab_9667	-	-	633.2224	3.0688	neg	-	-	-	-	-	-	0.126076952199	2.8337	3.2067	3.043	2.6212	2.7948	2.7477	2.6899	3.8289	3.7197	3.4819	3.6752	3.7628	3.1226	3.0329	3.0289
neg_1494	metab_9668	metab_9668	-	-	553.2018	3.0688	neg	-	-	-	-	-	-	0.23928879359	2.0165	2.0583	1.8854	1.7694	1.5232	2.1021	2.0527	2.8381	2.9812	2.6392	2.819	3.0145	2.2256	2.114	2.0202
neg_1495	metab_9669	metab_9669	-	-	685.1873	3.0297	neg	-	-	-	-	-	-	0.0627197973318	1.6165	1.0677	2.4295	1.54	1.2437	1.6923	3.6635	3.3816	3.0704	2.8481	3.9589	3.0396	2.9846	3.0189	2.9657
neg_1496	metab_9670	metab_9670	-	-	553.1594	3.0394	neg	-	-	-	-	-	-	0.013217964727	3.1741	3.3263	3.0605	3.0437	3.1632	3.371	3.1144	3.4748	3.2488	3.2132	3.1847	3.3419	3.1622	3.1524	3.1522
neg_1497	metab_9671	metab_9671	-	-	491.1357	3.0394	neg	-	-	-	-	-	-	0.102402331413	1.4497	0.4265	1.715	1.3897	0.4256	0.8321	3.3193	2.6355	2.5687	3.1075	2.794	3.1069	2.3866	2.3001	2.3319
neg_1498	metab_9672	metab_9672	-	-	509.0964	3.0198	neg	-	-	-	-	-	-	0.0268992565295	3.5961	2.9974	4.1156	3.8656	3.3674	2.8333	3.5443	2.9211	2.8588	2.5437	3.1673	2.9458	3.4847	3.483	3.5039
neg_1499	metab_9673	metab_9673	-	-	901.323	3.0103	neg	-	-	-	-	-	-	0.294312954703	1.2902	0.4983	0.5727	0.4988	0.4973	0.5031	1.5057	3.2938	3.3766	2.5313	2.6214	3.3771	1.4985	1.2576	1.4924
neg_1500	metab_9674	metab_9674	-	-	561.2011	3.0103	neg	-	-	-	-	-	-	0.0565041279087	3.1251	3.2794	3.339	3.0296	3.1613	3.1016	2.941	3.5483	3.5508	3.2075	3.5451	3.5133	3.1684	3.1399	3.1198
neg_1501	metab_9675	metab_9675	-	-	533.1533	3.0103	neg	-	-	-	-	-	-	0.167579961951	1.7244	1.681	1.2055	2.3475	2.5728	2.3441	1.8287	1.3042	1.3717	1.3462	1.3164	1.3587	1.7565	1.901	1.8332
neg_1502	Formononetin 7-O-glucuronide	metab_9676	HMDB0041735	-	443.0991	2.991	neg	M-H, M+Na-2H	C22H20O10	-	51.9	1.7194182705483505	-	0.0494674094953	4.0216	4.232	2.7986	4.2402	4.3796	3.7162	3.9239	3.8024	3.1982	4.5754	4.2658	3.809	4.0196	4.0222	3.9832
neg_1503	metab_9677	metab_9677	-	-	236.056	2.991	neg	-	-	-	-	-	-	0.164056959962	1.0368	1.0009	1.0965	1.0015	0.9996	1.0072	1.1563	2.9743	1.6311	3.1681	2.5353	2.4157	1.4972	1.6099	1.4923
neg_1504	metab_9678	metab_9678	-	-	269.0668	2.9812	neg	-	-	-	-	-	-	0.0981532184887	2.8257	2.7068	3.1209	2.328	2.4812	2.5242	3.95	3.5251	3.6356	3.0192	3.3037	3.3487	3.1974	3.1303	3.2126
neg_1506	metab_9680	metab_9680	-	-	517.1592	2.9717	neg	-	-	-	-	-	-	0.0833554903547	2.4676	2.0651	2.3009	2.7346	2.865	3.0868	0.4866	1.2148	1.2193	0.545	1.1408	0.7059	2.4623	2.4004	2.4021
neg_1507	metab_9681	metab_9681	-	-	419.1561	2.9717	neg	-	-	-	-	-	-	0.151871625057	0.1243	0.1147	0.1414	0.1149	0.1144	0.1163	2.8587	1.9246	2.3457	1.2788	2.2445	2.034	1.6784	1.6305	1.5482
neg_1508	metab_9682	metab_9682	-	-	461.1099	2.9335	neg	-	-	-	-	-	-	0.0569657500681	3.3658	3.4475	2.9679	3.4959	3.5526	3.1503	3.6539	3.5392	3.2775	3.9855	3.7389	3.4776	3.4049	3.4016	3.3598
neg_1509	metab_9683	metab_9683	-	-	639.1616	2.8394	neg	-	-	-	-	-	-	0.0548008288846	3.4646	2.901	3.3894	3.2085	3.0815	3.1996	2.846	2.4149	2.1548	2.4765	2.2366	1.9793	3.0554	3.0612	3.0986
neg_1512	metab_9686	metab_9686	-	-	525.1265	2.8299	neg	-	-	-	-	-	-	0.0222679616255	2.9941	2.3532	3.9396	2.6052	1.7304	1.8133	3.0507	3.0311	3.8233	3.2638	2.9431	3.5301	3.5728	3.5552	3.5572
neg_1513	metab_9687	metab_9687	-	-	193.0501	2.8299	neg	-	-	-	-	-	-	0.106150918914	3.6671	3.719	3.3751	3.8094	3.9059	3.3541	3.7616	2.7649	3.0985	2.9754	3.3324	3.0366	3.6005	3.6618	3.5734
neg_1514	metab_9688	metab_9688	-	-	597.1839	2.8205	neg	-	-	-	-	-	-	0.242244187886	1.7277	0.5939	2.6861	1.0653	1.7855	1.6766	1.8707	2.5427	3.0958	2.7597	2.7678	2.6088	1.9217	1.9308	1.7302
neg_1517	metab_9691	metab_9691	-	-	779.1528	2.7922	neg	-	-	-	-	-	-	0.133230114891	2.9959	2.7646	2.6895	2.9106	2.7506	2.1622	1.4701	0.1368	0.1571	0.1492	1.1604	1.0324	2.0417	1.9319	1.9662
neg_1518	metab_9692	metab_9692	-	-	535.0753	2.7922	neg	-	-	-	-	-	-	0.0432950187817	2.6534	2.3138	3.1265	2.5574	2.072	1.5055	3.6183	3.4932	3.8167	3.6486	3.5167	3.5849	3.1228	3.094	3.088
neg_1519	metab_9693	metab_9693	-	-	475.0895	2.7922	neg	-	-	-	-	-	-	0.0295713431901	4.2071	4.2906	3.6657	4.5699	4.6338	3.6209	3.9622	3.0963	3.0219	3.0173	3.2088	3.0507	4.0118	3.9914	3.9883
neg_1520	metab_9694	metab_9694	-	-	192.038	2.7922	neg	-	-	-	-	-	-	0.279193047215	2.122	2.4381	1.7109	2.5595	2.7078	1.9909	1.1408	1.1779	1.2443	1.448	1.6781	1.2315	2.0107	2.2329	2.0685
neg_1521	metab_9695	metab_9695	-	-	791.2366	2.7829	neg	-	-	-	-	-	-	0.234483705009	0.6361	0.6059	0.6872	0.6064	0.6048	0.6112	2.0855	2.8825	3.4283	2.9977	2.9807	3.2153	1.9358	1.8293	2.033
neg_1522	metab_9696	metab_9696	-	-	757.1892	2.7734	neg	-	-	-	-	-	-	0.0774199709442	1.7319	1.3163	0.2935	1.2678	0.2445	0.6675	2.888	2.4534	1.7678	1.808	2.3987	0.9523	2.2236	2.2004	2.157
neg_1523	metab_9697	metab_9697	-	-	687.1856	2.7734	neg	-	-	-	-	-	-	0.151645551148	2.108	2.8596	2.4541	2.8231	2.864	2.4834	3.3929	3.0499	2.5367	2.5636	3.019	2.9764	2.7208	2.8498	2.7717
neg_1524	metab_9698	metab_9698	-	-	515.082	2.764	neg	-	-	-	-	-	-	0.155963736105	2.1881	2.3615	2.2044	2.4001	2.5615	2.0611	1.7119	2.2531	2.3	2.3361	2.6358	2.2828	1.8505	1.9607	1.9809
neg_1525	metab_9699	metab_9699	-	-	733.2257	2.6035	neg	-	-	-	-	-	-	0.0743952960421	1.4577	2.7393	2.0983	2.2932	2.6627	2.2848	2.9483	3.0128	2.1552	2.5275	2.7388	2.487	2.56	2.5126	2.4998
neg_1526	metab_9700	metab_9700	-	-	618.1131	2.5847	neg	-	-	-	-	-	-	0.0540381279328	1.1844	1.1543	1.1295	0.717	1.4118	1.0649	3.2644	3.2513	2.8782	3.5421	3.0488	3.4867	2.6911	2.6641	2.6447
neg_1527	metab_9701	metab_9701	-	-	327.9906	2.5752	neg	-	-	-	-	-	-	0.0966600542184	1.1875	1.4117	1.7579	1.4057	1.5454	1.4531	1.31	2.5538	2.5383	2.4458	2.3582	2.6089	1.5692	1.6259	1.6506
neg_1528	metab_9702	metab_9702	-	-	703.1782	2.5564	neg	-	-	-	-	-	-	0.0436000656818	1.5603	1.6253	2.0107	2.2605	1.911	1.5285	3.9942	2.817	2.8047	2.9166	2.6542	2.916	2.9162	2.9308	2.9535
neg_1529	metab_9703	metab_9703	-	-	522.1273	2.1782	neg	-	-	-	-	-	-	0.00793182179416	2.2834	2.0296	1.3457	1.4662	2.0253	2.1479	4.0978	2.8921	2.6934	2.7706	2.6425	3.037	2.8705	2.8754	2.8771
neg_1530	metab_9704	metab_9704	-	-	559.1004	1.9632	neg	-	-	-	-	-	-	0.0190561030372	0.3979	1.0949	1.1835	0.3748	0.8649	1.286	1.9547	3.3094	2.4691	3.2896	3.5633	3.2428	2.4248	2.4293	2.4407
neg_1531	metab_9705	metab_9705	-	-	459.048	1.6903	neg	-	-	-	-	-	-	0.0255496156822	0.1438	0.2803	0.5408	0.0376	0.0374	0.2784	0.0543	3.0145	2.7285	2.6982	2.0124	2.9983	1.8374	1.8384	1.8188
neg_1532	4-Glucosyl gallate	metab_9706	HMDB0038912	-	313.0567	1.6646	neg	M-H2O-H, M+Cl	C13H16O10	-	52.3	0.596243254026131	84274-52-2	0.0315889988538	0.8549	1.1278	1.5026	1.0288	1.1778	0.8247	2.6847	2.5424	2.8209	2.4485	1.8975	2.5406	2.0357	2.0354	2.0589
neg_1533	metab_9707	metab_9707	-	-	561.1485	1.6646	neg	-	-	-	-	-	-	0.0521554660342	2.6009	2.5041	2.8885	2.3828	2.1666	1.9903	4.0284	3.7814	4.1204	3.591	4.0211	3.5708	3.4054	3.3996	3.4409
neg_1534	metab_9708	metab_9708	-	-	529.063	1.6496	neg	-	-	-	-	-	-	0.0659231405777	2.7859	1.9133	3.5361	2.3734	1.9129	1.4965	3.2114	2.585	2.8599	2.6832	2.759	2.5974	2.655	2.6574	2.7048
neg_1535	metab_9709	metab_9709	-	-	253.0354	1.6392	neg	-	-	-	-	-	-	0.0540144931139	3.9964	3.7852	4.2999	3.8349	3.8762	3.4246	4.3522	3.9702	4.1273	3.8694	3.9766	4.0586	3.9773	3.9346	3.9743
neg_1536	metab_9710	metab_9710	-	-	351.0031	1.6444	neg	-	-	-	-	-	-	0.0634205932159	3.0994	2.5707	3.4843	2.7481	2.5678	2.2236	3.7153	4.3353	3.5347	4.2197	3.8514	4.2459	3.7191	3.6639	3.6924
neg_1537	metab_9711	metab_9711	-	-	505.0644	1.6392	neg	-	-	-	-	-	-	0.065937980123	3.7906	2.5679	4.5027	3.3084	2.2092	1.7043	4.3103	4.2035	4.1831	4.0667	4.12	4.2745	4.0588	4.0018	4.0269
neg_1538	metab_9712	metab_9712	-	-	503.0488	1.634	neg	-	-	-	-	-	-	0.152165056505	3.4319	2.5962	4.0856	3.0637	2.4385	2.2163	3.7265	3.9894	3.8917	3.859	3.8247	4.0148	3.7811	3.6618	3.6819
neg_1539	metab_9713	metab_9713	-	-	583.1336	1.634	neg	-	-	-	-	-	-	0.0730266597737	1.2521	0.7668	0.2996	0.2507	0.5685	0.2535	2.8187	3.2412	3.237	3.0039	2.973	3.3614	2.6031	2.6143	2.6617
neg_1540	3-(2-hydroxyphenyl)oxirane-2-carbaldehyde	metab_9714	HMDB0134031	-	163.0399	1.6289	neg	M-H2O-H, M-H	C9H8O3	-	68.6	-0.993034276917073	-	0.0769545011668	2.7945	2.1219	3.2886	2.5338	1.9855	1.6984	3.0867	3.2331	3.2493	3.0921	3.159	3.2337	2.9951	2.9308	2.9506
neg_1541	metab_9715	metab_9715	-	-	402.95	0.8003	neg	-	-	-	-	-	-	0.287019307183	1.3687	1.4137	1.79	1.3834	1.9271	1.5956	1.1874	1.2248	1.6936	1.5347	1.2369	1.2787	1.1434	1.1474	1.3366
neg_1542	metab_9716	metab_9716	-	-	96.9615	0.791	neg	-	-	-	-	-	-	0.0711200458184	2.7582	2.8656	2.7765	2.6509	2.7338	2.6101	3.5076	4.5422	3.5475	4.4375	3.9525	4.4185	3.6402	3.6889	3.6991
neg_1543	metab_9717	metab_9717	-	-	304.9895	0.7815	neg	-	-	-	-	-	-	0.120070154474	1.2273	2.5351	1.8053	1.8553	2.2387	1.6172	1.293	2.038	2.4222	1.5886	1.3432	1.3856	1.5903	1.6061	1.683
neg_1544	metab_9718	metab_9718	-	-	446.1522	0.5918	neg	-	-	-	-	-	-	0.0327466852425	1.7509	1.5204	0.6301	1.2691	1.4311	0.8712	2.6879	3.0806	3.7959	3.18	3.279	3.1291	2.673	2.6843	2.7011
neg_1545	metab_9719	metab_9719	-	-	486.1843	0.5918	neg	-	-	-	-	-	-	0.0449475286184	2.5514	1.5239	0.1315	0.1065	0.1061	0.9046	3.7446	3.5848	4.381	3.6581	3.8853	3.5156	3.3009	3.3036	3.2681
neg_1546	metab_9720	metab_9720	-	-	473.1618	0.5918	neg	-	-	-	-	-	-	0.0425088180542	2.2038	2.2573	2.1683	2.003	2.237	2.121	2.8435	3.4369	3.6917	3.3182	3.1732	3.4457	2.7594	2.7963	2.7801
neg_1547	metab_9721	metab_9721	-	-	456.1734	0.5918	neg	-	-	-	-	-	-	0.147498722814	1.4637	0.3807	0.445	0.9415	1.0745	0.3848	2.508	2.0151	2.9183	2.7024	2.3725	2.3744	2.0541	2.1792	2.1547
neg_1548	metab_9722	metab_9722	-	-	455.0923	0.5918	neg	-	-	-	-	-	-	0.0578839110149	2.6849	2.4688	1.883	2.1968	2.1597	2.2152	3.2049	2.7126	2.6157	2.7614	2.8468	2.1658	2.4769	2.527	2.5006
neg_1549	metab_9723	metab_9723	-	-	404.105	0.5918	neg	-	-	-	-	-	-	0.00731000611049	3.478	3.2051	1.9119	2.6432	2.4258	2.7088	4.1499	4.0753	3.934	4.0163	4.0598	4.4757	3.7254	3.7192	3.7214
neg_1550	metab_9724	metab_9724	-	-	451.0189	0.5825	neg	-	-	-	-	-	-	0.0827582543547	1.7994	1.4652	1.2347	1.1275	0.2049	0.2081	0.2774	3.0905	2.0702	3.1202	2.5393	3.3138	2.3527	2.4242	2.3989
neg_1551	Melibiose	metab_9725	HMDB0000048	C05400;C05402	377.0859	0.5918	neg	M+Cl, M+K-2H	C12H22O11	52.6	-	0.8462905075414692	585-99-9	0.0293825675309	4.5301	4.2118	2.6783	3.7629	3.1857	3.7004	4.7875	5.2464	4.9724	5.3005	5.3065	5.4035	4.8272	4.8042	4.8064
neg_1553	metab_9727	metab_9727	-	-	293.0867	0.5825	neg	-	-	-	-	-	-	0.0906801871608	0.9226	1.3179	1.8329	1.8533	1.9973	1.705	1.2339	1.0753	2.0837	1.9899	1.8208	2.0994	1.3538	1.3474	1.2841
neg_1557	metab_9731	metab_9731	-	-	148.9497	0.5728	neg	-	-	-	-	-	-	0.142344359389	2.3157	2.2126	2.0953	2.1135	2.1462	2.068	2.5404	2.9635	1.8412	2.9898	2.8016	2.2716	2.3195	2.441	2.4149
neg_1558	metab_9732	metab_9732	-	-	600.8644	0.5634	neg	-	-	-	-	-	-	0.176633599013	1.8452	1.9794	2.1413	2.1275	2.0984	2.0618	2.1841	1.7208	2.7349	1.3202	1.3587	2.7089	2.0364	2.0955	1.9411
neg_1559	metab_9733	metab_9733	-	-	272.959	0.5488	neg	-	-	-	-	-	-	0.0262031182874	4.1862	4.0785	4.1659	3.9945	4.0701	3.9301	4.5172	4.6324	4.6884	4.6247	4.606	4.5412	4.2608	4.2478	4.2381
neg_1562	metab_9736	metab_9736	-	-	376.9109	0.5634	neg	-	-	-	-	-	-	0.145141990531	2.311	1.7453	2.2755	1.6101	1.442	1.5552	2.6656	2.8008	2.53	2.9319	2.8356	2.3659	2.1738	2.2728	2.1629
neg_1564	metab_9738	metab_9738	-	-	634.8437	0.5582	neg	-	-	-	-	-	-	0.2114293235	1.2093	2.3862	1.3658	2.387	2.3074	2.4535	0.0728	1.7358	0.0918	1.1478	0.7507	0.0893	1.3078	1.488	1.432
neg_1565	metab_9739	metab_9739	-	-	304.9138	0.5582	neg	-	-	-	-	-	-	0.0641668710126	3.1666	3.4245	3.0888	3.4847	3.6543	3.4959	2.5733	3.0872	3.0604	3.0366	2.9522	3.4336	3.0294	3.0249	3.0744
neg_1566	metab_9740	metab_9740	-	-	288.9365	0.5582	neg	-	-	-	-	-	-	0.0148075211604	3.7034	3.9713	3.764	3.9814	4.0917	3.9661	3.2097	3.8368	3.6737	3.6459	3.4975	3.8823	3.6454	3.6375	3.6327
neg_1567	metab_9741	metab_9741	-	-	358.9447	0.5392	neg	-	-	-	-	-	-	0.0537905849634	2.7702	2.5003	2.8582	2.3044	2.3868	2.1066	3.3875	3.4916	3.5045	3.4342	3.4903	3.2409	2.9871	2.9916	2.9485
neg_1568	metab_9742	metab_9742	-	-	946.837	0.5297	neg	-	-	-	-	-	-	0.260354640882	2.3182	2.1855	2.4737	1.8744	2.2257	1.7999	2.5508	2.7744	2.7659	2.7831	2.7501	2.7915	2.3567	2.5889	2.4977
neg_1570	metab_9744	metab_9744	-	-	614.9037	0.5202	neg	-	-	-	-	-	-	0.03381936528	3.3372	3.1035	3.4088	2.9175	2.9652	2.8193	3.9339	4.0175	4.0342	4.0136	4.0297	3.7638	3.5232	3.5509	3.5292
neg_1571	metab_9745	metab_9745	-	-	568.9095	0.4911	neg	-	-	-	-	-	-	0.248706351632	1.1055	1.1385	1.2722	0.8934	1.0678	0.7941	1.227	1.6138	1.7114	1.7255	1.7058	1.6556	1.3474	1.1375	1.2719
neg_1572	metab_9746	metab_9746	-	-	263.9318	0.5007	neg	-	-	-	-	-	-	0.0432623870506	0.939	1.0033	0.9744	0.7954	0.9349	0.6492	1.3878	1.2194	1.5295	1.717	1.5175	1.4867	1.213	1.2177	1.1848
neg_1574	metab_9748	metab_9748	-	-	541.102	0.6108	neg	-	-	-	-	-	-	0.0584555648108	3.1659	3.1101	3.4022	3.2438	3.1331	2.8314	2.2214	2.6051	2.7424	2.7103	3.0507	3.0267	2.7316	2.7127	2.7626
neg_1575	metab_9749	metab_9749	-	-	637.1633	0.6108	neg	-	-	-	-	-	-	0.195392176509	1.9214	2.5538	2.6028	2.6772	2.9063	2.4674	2.2322	2.3003	2.3396	2.4529	1.7108	1.7542	2.2377	2.0844	2.1152
neg_1576	metab_9750	metab_9750	-	-	721.2057	0.6108	neg	-	-	-	-	-	-	0.0672120260877	2.9002	2.2421	0.8139	1.2256	0.0334	0.034	3.2399	3.732	3.5247	3.7136	3.8449	3.9714	3.314	3.2807	3.3392
neg_1578	metab_9752	metab_9752	-	-	689.1977	0.6205	neg	-	-	-	-	-	-	0.134553809087	2.3061	3.0193	2.3853	2.9304	3.0801	3.0004	3.0608	2.4141	2.7299	2.378	2.4002	2.8878	2.5087	2.6131	2.5235
neg_1581	metab_9755	metab_9755	-	-	285.0618	0.6298	neg	-	-	-	-	-	-	0.207211315019	2.0563	1.5395	2.263	1.68	1.6651	2.4484	1.2564	1.2942	1.7244	1.3362	1.3064	1.3486	1.9578	1.8762	1.7778
neg_1582	(2Z)-2-hydroxy-3-phenylprop-2-enal	metab_9756	HMDB0135273	-	193.0503	0.6395	neg	M-H, M+FA-H	C9H8O2	-	55.9	-3.33504862472788	-	0.0283068777958	3.2521	3.2945	2.7537	3.5083	3.6193	2.9083	3.046	2.5345	2.5178	2.4548	2.7281	2.3147	2.975	2.9644	2.9888
neg_1585	metab_9759	metab_9759	-	-	575.1121	0.6395	neg	-	-	-	-	-	-	0.155924738838	2.4913	2.6264	1.837	2.4025	2.4893	2.9486	0.0811	0.0882	0.102	0.0966	0.0906	0.0992	1.9658	1.8731	2.0082
neg_1586	metab_9760	metab_9760	-	-	555.1144	0.6488	neg	-	-	-	-	-	-	0.110820436849	2.0394	0.7532	2.0639	1.8066	0.9102	1.2234	3.089	2.5777	2.5349	2.7048	3.1079	2.4763	2.3189	2.4124	2.3528
neg_1589	metab_9763	metab_9763	-	-	609.192	0.6585	neg	-	-	-	-	-	-	0.0765700895272	1.5921	2.5159	1.0593	1.7064	0.9633	0.9708	3.0761	2.8992	2.9004	2.6617	3.2653	2.8437	2.5672	2.5142	2.508
neg_1590	metab_9764	metab_9764	-	-	507.0804	0.6205	neg	-	-	-	-	-	-	0.0660419747245	3.005	2.1451	4.1998	2.7278	2.1254	1.7849	2.9682	2.2874	2.6082	2.1284	1.8523	2.4693	2.7666	2.7092	2.7412
neg_1591	metab_9765	metab_9765	-	-	517.1658	0.6678	neg	-	-	-	-	-	-	0.0200219460258	2.3261	1.4238	0.8479	1.4687	1.1552	0.7332	4.1056	3.5875	4.2863	2.8447	2.824	3.5907	3.4822	3.4693	3.486
neg_1592	metab_9766	metab_9766	-	-	541.1357	0.6678	neg	-	-	-	-	-	-	0.0617022576883	2.4811	1.9491	2.4299	2.5384	2.3692	2.0463	2.5455	2.6593	2.7447	2.8614	3.3166	3.1966	2.6034	2.5737	2.6272
neg_1593	metab_9767	metab_9767	-	-	643.1766	0.6773	neg	-	-	-	-	-	-	0.0488198167156	3.3768	3.8005	3.6194	3.8016	4.0312	3.5347	3.514	3.2938	3.8308	3.2746	3.5518	3.2076	3.3982	3.3579	3.3678
neg_1594	metab_9768	metab_9768	-	-	730.2385	0.6773	neg	-	-	-	-	-	-	0.0492174404316	1.1415	1.1048	1.2024	1.1054	1.1034	1.1112	3.1464	2.81	2.8756	2.9102	3.6073	2.7521	2.4832	2.507	2.5258
neg_1595	metab_9769	metab_9769	-	-	471.1362	0.6868	neg	-	-	-	-	-	-	0.0813228202272	2.3155	2.3477	2.0623	2.3829	2.3287	2.4284	2.7481	2.2847	3.2724	2.1591	2.5772	2.3829	2.3684	2.2979	2.3396
neg_1598	metab_9772	metab_9772	-	-	429.1255	0.6678	neg	-	-	-	-	-	-	0.27637491075	2.1973	1.7091	2.1324	2.4228	2.4364	3.1944	2.9316	2.2829	3.006	1.7823	2.7324	2.0204	1.7347	1.5701	1.5211
neg_1599	metab_9773	metab_9773	-	-	389.0728	0.6205	neg	-	-	-	-	-	-	0.118547735473	2.3957	3.3031	2.9755	2.8958	3.3048	2.4395	2.4865	2.9726	2.8847	2.7705	2.7537	2.5517	2.7241	2.7993	2.826
neg_1600	metab_9774	metab_9774	-	-	162.8387	0.3388	neg	-	-	-	-	-	-	0.0315396231355	2.8849	2.9664	2.9309	2.9019	3.0632	2.9047	3.1732	3.4152	3.4412	3.4195	3.3606	3.4009	3.0172	3.0317	3.0446
neg_1601	metab_9775	metab_9775	-	-	103.9205	0.1689	neg	-	-	-	-	-	-	0.0681995172231	2.0544	2.076	2.2091	1.9505	1.9323	2.0692	2.1794	2.4496	2.6418	2.4597	2.5051	2.2803	2.2237	2.2621	2.2049
neg_1602	metab_9776	metab_9776	-	-	191.946	0.2089	neg	-	-	-	-	-	-	0.0139839870638	2.4955	2.6083	2.5601	2.4746	2.6404	2.4451	2.6978	2.9786	3.0053	2.9708	2.9157	2.9484	2.6048	2.6071	2.6162
neg_1603	metab_9777	metab_9777	-	-	96.9614	0.2689	neg	-	-	-	-	-	-	0.0573118948021	3.1911	3.2413	3.2982	3.1389	3.3653	3.145	3.3857	3.6233	3.6572	3.6593	3.5855	3.6372	3.3137	3.2789	3.2662
neg_1604	metab_9778	metab_9778	-	-	195.8107	0.3039	neg	-	-	-	-	-	-	0.101083461587	2.9129	2.9718	2.9976	2.9922	3.0588	2.8924	3.2184	3.391	3.4582	3.3859	3.417	3.4389	3.0196	3.0967	3.0994
neg_1605	metab_9779	metab_9779	-	-	146.9641	0.4553	neg	-	-	-	-	-	-	0.0762303441038	1.2604	1.3841	1.3719	1.3416	1.4773	1.2621	1.6405	1.7543	1.7523	1.7892	1.7786	1.7774	1.4971	1.4834	1.435
neg_1606	metab_9780	metab_9780	-	-	205.8393	0.4705	neg	-	-	-	-	-	-	0.0599040238806	2.59	2.647	2.6483	2.6138	2.7976	2.5284	2.846	3.0764	3.0983	3.1124	3.0356	3.0573	2.7396	2.7151	2.7669
neg_1608	metab_9782	metab_9782	-	-	979.8007	0.5007	neg	-	-	-	-	-	-	0.196179499102	1.4551	1.8538	1.2521	1.2836	1.8834	0.8975	0.7046	0.737	0.7955	0.7733	0.7475	1.5165	1.1315	1.2896	1.2648
neg_1613	metab_9787	metab_9787	-	-	925.8278	0.5107	neg	-	-	-	-	-	-	0.278180638844	1.8522	2.26	2.0592	1.8286	2.2002	1.6119	0.6834	1.2257	0.7733	1.2948	1.1695	1.9859	1.8688	2.0749	1.8922
neg_1618	metab_9792	metab_9792	-	-	700.8894	0.5297	neg	-	-	-	-	-	-	0.115068447797	1.6976	1.3249	2.0841	0.8386	0.4861	0.4377	2.5914	2.713	2.7758	2.6731	2.7174	2.4664	2.0911	2.1867	2.1713
neg_1621	metab_9795	metab_9795	-	-	814.872	0.5297	neg	-	-	-	-	-	-	0.17122442429	1.2981	0.6423	1.8532	0.2362	0.1655	0.0422	2.3761	2.512	2.5385	2.3961	2.4851	2.108	1.9376	1.9118	1.7928
neg_1623	metab_9797	metab_9797	-	-	843.8684	0.5297	neg	-	-	-	-	-	-	0.197821136749	1.4192	0.5587	1.9527	0.1779	0.0069	0.0045	2.9783	2.9131	2.9869	2.8684	3.0057	2.4902	2.0955	2.2693	2.2161
neg_1624	metab_9798	metab_9798	-	-	845.8675	0.5297	neg	-	-	-	-	-	-	0.224700205403	1.7586	0.8839	2.1526	0.4982	0.1959	0.199	3.0247	3.0135	3.0406	2.9467	3.0324	2.5906	2.2268	2.426	2.3523
neg_1625	metab_9799	metab_9799	-	-	847.8599	0.5297	neg	-	-	-	-	-	-	0.259341137925	2.1356	2.2867	2.266	2.0692	2.3468	2.0089	2.574	2.6823	2.5035	2.6187	2.6333	2.5255	2.1308	2.3627	2.291
neg_1631	metab_9805	metab_9805	-	-	958.8506	0.5297	neg	-	-	-	-	-	-	0.277690188656	2.4449	2.39	2.7351	2.225	2.3998	2.0287	3.3896	3.3475	3.3701	3.2889	3.3841	3.0414	2.6316	2.8778	2.7667
neg_1632	metab_9806	metab_9806	-	-	114.9891	0.5392	neg	-	-	-	-	-	-	0.0631481879445	2.8171	2.7789	2.8194	2.672	2.8097	2.5759	3.107	3.2181	3.2896	3.3098	3.2718	3.1937	2.9598	2.9245	2.9064
neg_1636	metab_9810	metab_9810	-	-	944.841	0.5392	neg	-	-	-	-	-	-	0.269765689264	1.5988	1.3451	1.9748	0.9002	1.3345	0.5925	2.3319	2.264	2.3009	2.1088	2.1588	2.2385	1.6606	1.8979	1.8014
neg_1638	metab_9812	metab_9812	-	-	488.903	0.5488	neg	-	-	-	-	-	-	0.0971326803979	2.5965	2.656	2.5833	2.5633	2.6057	2.5223	1.9742	2.5705	2.4845	2.7209	2.5081	2.882	2.5109	2.59	2.5812
neg_1639	metab_9813	metab_9813	-	-	646.8591	0.5488	neg	-	-	-	-	-	-	0.268521738155	2.6523	3.1139	2.6864	3.1014	3.2431	3.0355	1.5856	1.633	1.6937	1.7914	1.6401	2.5702	2.3321	2.5681	2.456
neg_1640	metab_9814	metab_9814	-	-	860.8458	0.5488	neg	-	-	-	-	-	-	0.0930485654545	2.4975	2.3474	2.5108	2.0081	2.0048	1.77	1.4324	2.6287	2.4027	2.5992	2.4262	2.7629	2.5757	2.6451	2.5782
neg_1642	metab_9816	metab_9816	-	-	668.8505	0.5582	neg	-	-	-	-	-	-	0.249504362741	0.9983	0.9222	1.5499	1.0361	0.9374	0.7899	0.93	0.9654	2.1528	1.005	0.9769	2.0773	1.063	1.2438	1.097
neg_1643	metab_9817	metab_9817	-	-	556.887	0.5634	neg	-	-	-	-	-	-	0.112731250755	1.5899	1.2196	1.9849	1.2414	0.9306	1.3019	2.0619	1.696	2.6506	1.4868	1.9335	1.106	1.7586	1.7982	1.7014
neg_1646	metab_9820	metab_9820	-	-	132.0303	0.5825	neg	-	-	-	-	-	-	0.244309552111	0.9506	0.9155	1.009	0.9161	0.9142	0.9216	1.7807	2.4391	2.244	1.9728	1.7261	1.9244	1.6378	1.5607	1.4258
neg_1648	metab_9822	metab_9822	-	-	513.0395	0.5825	neg	-	-	-	-	-	-	0.24778642712	1.8787	1.8472	0.3318	1.0673	0.2782	0.8815	1.2754	1.9867	0.4341	1.6737	1.7215	1.5544	1.2166	1.4026	1.2566
neg_1649	metab_9823	metab_9823	-	-	554.1609	0.5918	neg	-	-	-	-	-	-	0.236403887472	1.7293	0.6383	1.2814	0.6388	0.6372	0.6437	2.6823	2.3574	2.7017	2.0174	2.3967	1.6415	2.1753	1.994	2.0244
neg_1650	metab_9824	metab_9824	-	-	475.1318	0.6015	neg	-	-	-	-	-	-	0.0258940972672	3.3878	3.8178	2.4005	3.2595	3.1042	2.8458	3.8814	3.8525	4.5093	4.0477	3.9678	4.082	3.7739	3.7813	3.7591
neg_1652	D-(+)-Malic acid	metab_9826	-	C00497	133.0145	0.6108	neg	M-H	C4H6O5	85.9	-	1.66968496320341	-	0.049234857528	3.2252	4.0454	3.7015	3.6278	4.007	3.404	3.5164	3.7848	4.4847	4.2142	3.8562	4.0694	3.7791	3.7364	3.7615
neg_1653	metab_9827	metab_9827	-	-	387.0581	0.6108	neg	-	-	-	-	-	-	0.0970239850397	1.0131	1.7821	3.3872	1.9963	0.734	0.7409	1.8379	1.8689	2.7709	2.3548	1.7341	2.2312	2.1557	2.1818	2.2365
neg_1654	metab_9828	metab_9828	-	-	561.1545	0.6108	neg	-	-	-	-	-	-	0.180444293371	0.4168	1.3223	0.4582	1.1684	0.3919	0.3969	2.1044	2.5811	2.8623	2.3558	2.6128	2.1705	1.8768	1.7221	1.8406
neg_1656	Methylacetoacetic acid	metab_9830	HMDB0000310	-	161.0452	0.6205	neg	M+FA-H	C5H8O3	-	94.7	-2.7027975531908304	105-45-3	0.177695926804	0.9283	0.5162	1.1997	1.2612	1.1516	2.257	1.25	2.1896	1.9615	2.7329	2.4408	2.6407	1.8968	1.8876	2.0187
neg_1657	metab_9831	metab_9831	-	-	255.0511	0.6205	neg	-	-	-	-	-	-	0.0152302563195	4.2566	4.2347	4.1108	4.1825	4.3084	4.1065	4.4494	3.045	3.2831	3.0332	3.6181	3.313	4.0927	4.1038	4.1045
neg_1659	metab_9833	metab_9833	-	-	875.2061	0.6205	neg	-	-	-	-	-	-	0.125804688043	2.2863	1.0251	1.711	1.6946	1.3658	1.0315	2.1242	1.2187	1.2855	1.2603	1.312	1.2726	1.6185	1.5271	1.5316
neg_1660	metab_9834	metab_9834	-	-	593.1397	0.6298	neg	-	-	-	-	-	-	0.277369855965	1.6821	0.4719	0.5443	0.4723	0.471	0.4765	1.621	1.8244	1.1906	0.6554	0.6312	1.2623	1.4814	1.3126	1.276
neg_1661	metab_9835	metab_9835	-	-	759.2254	0.6298	neg	-	-	-	-	-	-	0.192907474205	2.5137	1.4646	1.0098	1.7671	0.915	1.7006	1.9893	1.1051	1.9766	1.8765	1.9157	1.3988	2.3832	2.5008	2.3465
neg_1663	metab_9837	metab_9837	-	-	477.1042	0.6395	neg	-	-	-	-	-	-	0.106469571989	2.8373	2.9582	2.1972	2.7713	2.9202	2.5337	3.0837	1.15	2.1789	1.6724	2.1052	1.6262	2.4589	2.5476	2.4869
neg_1664	metab_9838	metab_9838	-	-	811.1571	0.6395	neg	-	-	-	-	-	-	0.10876463759	2.5105	2.781	1.0971	2.8317	2.8812	2.5803	1.6909	1.5986	1.2607	1.2356	1.2141	1.7284	1.9979	1.9937	1.9121
neg_1665	Hesperetin 7-O-glucuronide	metab_9839	HMDB0041745	-	459.0943	0.6488	neg	M-H2O-H	C22H22O12	-	95.1	2.08077668590562	-	0.218585689612	2.0428	2.5825	2.3028	2.6783	2.7441	1.5466	2.0286	0.8344	1.3369	1.6195	0.8228	0.8607	1.5318	1.3752	1.387
neg_1668	metab_9842	metab_9842	-	-	803.1799	0.6678	neg	-	-	-	-	-	-	0.1621861529	1.5167	0.0884	0.5142	0.0518	0.0515	0.0525	2.5751	3.1902	2.325	3.2361	3.1787	3.2672	2.6667	2.7527	2.6159
neg_1673	metab_9847	metab_9847	-	-	601.134	0.6963	neg	-	-	-	-	-	-	0.0170577460869	2.2497	2.0178	1.3834	1.776	2.0533	1.8705	3.1467	4.1949	4.0501	4.2809	4.2133	4.2864	3.486	3.4712	3.479
neg_1675	metab_9849	metab_9849	-	-	409.0667	0.7152	neg	-	-	-	-	-	-	0.0877464184268	1.7375	2.3098	2.2489	2.4909	2.6884	2.2978	2.3743	3.2828	2.8236	3.5538	2.7666	3.5072	2.7812	2.8431	2.7764
neg_1676	metab_9850	metab_9850	-	-	586.0506	0.7152	neg	-	-	-	-	-	-	0.253316225979	0.5152	1.4095	0.3181	0.819	0.2661	0.7281	2.7439	2.8009	3.3717	2.9149	3.6153	2.9026	3.0286	2.9048	2.8115
neg_1678	metab_9852	metab_9852	-	-	917.123	0.7245	neg	-	-	-	-	-	-	0.178670161395	1.2075	1.1703	1.269	1.1709	1.1689	1.1768	1.9135	2.9949	1.4364	3.1154	2.4798	2.9184	2.2875	2.3823	2.2323
neg_1682	metab_9856	metab_9856	-	-	408.9244	0.8003	neg	-	-	-	-	-	-	0.224214795745	0.0923	0.0199	0.0252	0.02	0.0199	0.0202	1.2379	2.9323	0.0372	2.7552	2.1898	2.352	1.7775	1.7686	1.9309
neg_1684	metab_9858	metab_9858	-	-	704.1698	0.838	neg	-	-	-	-	-	-	0.0137037414952	0.9946	1.0778	0.4368	0.7441	0.3724	0.5811	1.629	2.4072	0.5558	1.8249	0.7628	0.6164	1.4557	1.4564	1.466
neg_1686	metab_9860	metab_9860	-	-	421.0018	0.857	neg	-	-	-	-	-	-	0.121175035838	1.3754	2.2216	1.9111	2.1635	2.6151	1.8082	2.7121	2.8962	3.494	2.9266	3.1463	2.9631	2.701	2.7608	2.8068
neg_1688	metab_9862	metab_9862	-	-	435.9586	0.857	neg	-	-	-	-	-	-	0.133040584804	0.7778	1.7006	1.0118	2.1872	2.6574	0.7506	2.7969	3.4236	3.6798	3.5324	3.602	3.0605	3.2225	3.108	3.1581
neg_1689	metab_9863	metab_9863	-	-	515.1289	0.857	neg	-	-	-	-	-	-	0.0885604311388	0.2363	0.22	0.443	0.4741	0.2195	0.2228	0.4061	1.9643	1.1708	1.6236	2.2554	1.4094	1.2515	1.2294	1.1798
neg_1690	metab_9864	metab_9864	-	-	627.9863	0.857	neg	-	-	-	-	-	-	0.112341085473	0.6579	0.6273	0.7097	0.6278	0.6262	0.6326	0.7624	0.941	1.6948	1.5814	1.765	1.2545	1.1392	1.2047	1.2297
neg_1691	metab_9865	metab_9865	-	-	835.2092	0.857	neg	-	-	-	-	-	-	0.196630578635	1.262	1.8971	1.1574	2.0901	2.5843	0.7636	2.3299	2.674	2.8208	2.3419	2.4735	1.9568	2.3002	2.3703	2.1974
neg_1694	metab_9868	metab_9868	-	-	310.9688	0.8713	neg	-	-	-	-	-	-	0.179054590075	1.6969	1.7229	1.6218	1.8398	2.0817	1.806	2.4265	3.2925	2.8921	3.3133	3.1899	3.2182	2.9121	2.756	2.835
neg_1695	metab_9869	metab_9869	-	-	447.9588	0.8713	neg	-	-	-	-	-	-	0.112586049279	0.7225	0.6906	0.7761	1.3082	1.7072	0.6961	1.0609	2.202	2.5728	2.1119	2.5996	2.3153	2.4004	2.303	2.3504
neg_1696	metab_9870	metab_9870	-	-	260.0232	0.8855	neg	-	-	-	-	-	-	0.0767562658513	0.4083	0.6296	1.9218	0.4728	0.3836	0.3886	3.1803	2.7962	3.0356	3.1698	2.7742	2.7968	2.5324	2.5024	2.5686
neg_1697	metab_9871	metab_9871	-	-	457.0664	0.8855	neg	-	-	-	-	-	-	0.116531878733	0.9411	1.0301	1.2398	1.0395	0.9706	0.9653	2.2378	2.7152	2.654	2.5422	2.5575	2.8602	2.112	2.051	2.1521
neg_1698	metab_9872	metab_9872	-	-	303.0026	0.895	neg	-	-	-	-	-	-	0.111656821688	0.363	0.1467	0.1795	0.4404	0.4032	0.4571	0.2025	2.4455	0.7528	2.6914	2.1522	1.8116	1.4146	1.3697	1.3215
neg_1699	metab_9873	metab_9873	-	-	331.0284	0.895	neg	-	-	-	-	-	-	0.0915805874846	1.7724	1.8523	2.0632	1.956	2.1693	1.2934	0.1798	1.2298	2.0431	0.0175	0.8425	1.1052	2.0487	2.0261	2.1017
neg_1700	metab_9874	metab_9874	-	-	459.1366	0.9043	neg	-	-	-	-	-	-	0.0214849047021	2.2974	1.8058	0.6773	0.9142	1.2818	1.1889	1.5617	0.7618	1.5128	0.7986	1.5322	1.9509	2.4727	2.4671	2.4852
neg_1701	metab_9875	metab_9875	-	-	236.968	0.9232	neg	-	-	-	-	-	-	0.0390570646954	1.5979	1.2864	1.2154	1.1894	1.1708	1.2628	0.4212	0.4464	0.4931	0.4753	0.4547	1.6318	1.9506	1.9369	1.9701
neg_1702	metab_9876	metab_9876	-	-	370.9607	0.9232	neg	-	-	-	-	-	-	0.106130217732	2.0848	1.7174	1.7331	1.6107	1.7197	1.9989	1.7762	1.8154	1.8852	1.859	1.8282	1.8718	2.112	2.2038	2.1713
neg_1703	Losartan N2-glucuronide	metab_9877	HMDB0013847	-	579.1705	0.9232	neg	M-H2O-H	C28H31ClN6O7	-	67.3	-9.93320464186922	-	0.239289687401	1.4519	2.0786	1.9067	1.6378	2.1645	2.3649	2.1905	2.3052	2.4821	0.6584	1.8894	2.576	1.8897	2.0299	1.8389
neg_1704	metab_9878	metab_9878	-	-	287.9572	0.9328	neg	-	-	-	-	-	-	0.0238859605736	2.4714	2.1047	2.4921	2.062	2.1874	2.6858	0.147	2.5165	0.1818	2.1088	1.7817	1.6134	1.6379	1.6426	1.6573
neg_1705	metab_9879	metab_9879	-	-	350.9006	0.9423	neg	-	-	-	-	-	-	0.101819494371	0.4772	0.011	0.0139	0.011	0.0109	0.0111	0.091	0.9604	0.0207	0.6726	0.0182	1.8164	1.8041	1.8658	1.8906
neg_1706	metab_9880	metab_9880	-	-	551.1638	0.9423	neg	-	-	-	-	-	-	0.0769408613801	1.8069	2.4975	1.9683	2.2145	2.385	2.7128	1.3835	0.8463	1.7682	1.4303	1.3965	1.3189	1.9376	1.9944	1.9979
neg_1707	N-Acetylthreonine	metab_9881	HMDB0062557	-	142.0507	0.952	neg	M-H2O-H	C6H11NO4	-	86.7	-1.56187867068683	17093-74-2	0.220760306999	1.274	1.7246	0.9639	1.5704	1.8054	0.7469	2.3248	3.186	2.8838	3.2872	2.937	2.7902	2.5057	2.3169	2.3984
neg_1708	metab_9882	metab_9882	-	-	354.9835	0.952	neg	-	-	-	-	-	-	0.1484682586	1.1659	0.9289	0.9562	0.9446	1.0132	1.0032	0.2124	0.2283	0.2586	0.2469	0.2336	0.2525	1.5491	1.4352	1.457
neg_1709	metab_9883	metab_9883	-	-	284.0082	0.9615	neg	-	-	-	-	-	-	0.136018071543	0.6309	0.6008	0.8161	0.6013	0.5997	0.606	0.7337	2.7342	0.8259	2.8842	2.2199	2.2321	1.6777	1.6619	1.5666
neg_1710	metab_9884	metab_9884	-	-	301.0547	0.9808	neg	-	-	-	-	-	-	0.172911308113	1.3782	1.3313	1.8731	1.0629	1.5414	1.9837	1.1654	0.5269	1.7379	0.9962	0.6658	0.6033	1.4064	1.2895	1.2852
neg_1711	metab_9885	metab_9885	-	-	200.971	1.0002	neg	-	-	-	-	-	-	0.112379783819	1.5699	1.6727	1.3944	1.6854	1.7144	1.5292	1.2492	0.963	0.0714	0.8528	0.0631	0.0694	1.2352	1.3188	1.3176
neg_1712	Domesticoside	metab_9886	HMDB0029647	-	389.1103	1.0103	neg	M+FA-H	C15H20O9	-	77.5	4.05389130140575	24587-97-1	0.0214258702654	1.716	1.9192	1.1634	1.5416	1.9307	1.3501	2.6329	2.8034	3.2089	2.6701	3.0162	2.8432	2.3167	2.3006	2.3167
neg_1713	4-(4-Hydroxyphenyl)-2-butanone O-[2-galloyl-6-p-coumaroylglucoside]	metab_9887	HMDB0039315	-	661.1356	1.0103	neg	M+K-2H	C32H32O13	-	69.4	4.33359459922583	105274-16-6	0.0586632051831	0.6262	0.5962	0.6769	0.5966	0.5951	0.6014	0.7287	3.0858	2.0268	2.0284	2.7925	2.1172	1.8328	1.8592	1.8091
neg_1714	Tyrosyl-Glutamate	metab_9888	HMDB0029104	-	347.0632	1.0298	neg	M+K-2H	C14H18N2O6	-	55.5	-5.986324998559049	-	0.0991376667273	1.0322	0.8194	1.6773	1.2356	1.0703	1.1443	1.4689	1.4276	2.7357	1.6382	1.9132	1.557	1.5322	1.4602	1.4636
neg_1715	Resveratrol 4'-(6-galloylglucoside)	metab_9889	HMDB0034687	-	577.1119	1.0298	neg	M+Cl	C27H26O12	-	87	0.0795862844273221	64898-03-9	0.115305317906	0.3228	0.3024	0.3583	0.3028	0.3017	0.3059	2.2217	1.9071	0.4652	1.3071	2.0608	1.6419	1.3335	1.2384	1.302
neg_1717	metab_9891	metab_9891	-	-	436.1109	1.0585	neg	-	-	-	-	-	-	0.0301621008132	1.2732	1.2335	0.0109	0.0985	0.0085	0.954	2.4517	2.0526	3.1225	1.7669	2.6608	2.3907	2.1069	2.1277	2.1312
neg_1718	Isopropyl beta-D-glucoside	metab_9892	HMDB0032705	-	243.087	1.0775	neg	M+Na-2H	C9H18O6	-	51.6	9.00114728007383	5391-17-3	0.15302737112	1.9609	1.9604	1.9784	2.1439	2.1583	2.1502	1.434	0.2534	0.1446	1.0863	0.3204	0.0615	1.6547	1.6747	1.5484
neg_1719	metab_9893	metab_9893	-	-	421.1347	1.0873	neg	-	-	-	-	-	-	0.0517609826906	0.003	0.0027	0.0035	0.0027	0.0274	0.0028	1.9423	1.828	2.1302	2.1664	2.6573	2.5958	1.6815	1.6668	1.7098
neg_1720	metab_9894	metab_9894	-	-	589.1113	1.1065	neg	-	-	-	-	-	-	0.0384699728202	0.6369	1.8519	1.7679	0.4089	0.7835	1.0436	2.5446	2.4222	2.1629	3.0921	3.0566	2.6546	2.3709	2.3377	2.3573
neg_1721	metab_9895	metab_9895	-	-	243.0509	1.1255	neg	-	-	-	-	-	-	0.0264893193604	1.2597	0.7239	1.8443	0.7625	0.9796	0.2293	2.2938	1.8374	2.7857	2.3515	2.169	2.1834	1.8963	1.9189	1.906
neg_1722	metab_9896	metab_9896	-	-	405.1396	1.1255	neg	-	-	-	-	-	-	0.0509744976698	0.9719	0.6391	0.1116	0.1654	0.0897	0.0912	2.4196	2.1112	2.6291	2.3828	2.4606	2.4467	1.953	1.9333	1.9092
neg_1723	metab_9897	metab_9897	-	-	413.0401	1.1348	neg	-	-	-	-	-	-	0.0265967804316	1.3064	1.2688	1.3687	1.2694	1.2674	1.2754	1.5181	2.475	1.5378	2.1129	2.0304	2.161	1.6877	1.6652	1.6743
neg_1724	metab_9898	metab_9898	-	-	621.1711	1.1445	neg	-	-	-	-	-	-	0.0063492350575	1.5554	2.2485	2.3818	2.3975	2.5817	2.1114	2.1087	2.6363	2.5143	1.8623	1.6175	1.0159	1.9809	1.979	1.9844
neg_1725	metab_9899	metab_9899	-	-	195.8102	1.1635	neg	-	-	-	-	-	-	0.250828746272	2.4347	2.6649	1.981	2.463	2.708	2.8332	1.8216	2.0534	2.6643	2.4389	1.8974	2.7633	1.7751	1.9906	1.9634
neg_1726	metab_9900	metab_9900	-	-	501.0953	1.1918	neg	-	-	-	-	-	-	0.0511390634169	1.5824	2.1346	2.3971	1.7078	2.055	1.7896	3.7893	3.593	3.0937	3.408	3.4463	3.5021	2.9297	2.9095	2.8853
neg_1727	metab_9901	metab_9901	-	-	195.066	1.2111	neg	-	-	-	-	-	-	0.15162483692	1.7756	1.6369	1.7947	1.8899	1.8557	1.9619	2.2342	0.4948	1.1283	1.1205	1.3825	0.5345	1.4818	1.6027	1.5932
neg_1728	Phlorisobutyrophenone 2-glucoside	metab_9902	HMDB0029651	-	403.125	1.2111	neg	M+FA-H	C16H22O9	-	60.3	1.2919300927756598	17004-75-0	0.0184542153471	2.4011	2.6752	1.8559	2.2401	2.527	2.3301	3.3399	3.4068	3.7048	3.2022	3.5855	3.3815	2.9646	2.9706	2.9804
neg_1729	metab_9903	metab_9903	-	-	477.1629	1.221	neg	-	-	-	-	-	-	0.0822819476922	0.0009	2.2987	2.1628	0.7558	1.6192	1.0042	1.6474	1.3733	2.0782	0.2935	0.5148	0.0015	1.5984	1.5363	1.5976
neg_1730	metab_9904	metab_9904	-	-	287.0409	1.269	neg	-	-	-	-	-	-	0.00402913420694	2.3463	1.951	3.3426	2.5819	2.4024	1.7186	3.3469	2.3564	3.3525	2.5962	3.1503	2.4548	2.7571	2.7583	2.7548
neg_1731	(1x,2x)-Guaiacylglycerol 3-glucoside	metab_9905	HMDB0040600	-	421.1331	1.2883	neg	M+FA-H	C16H24O10	-	92	-5.33209239352205	7094-73-7	0.0190483266571	1.3283	1.2905	1.3907	1.2911	1.2891	1.2971	1.7843	1.8785	1.5601	2.1975	2.5903	2.3577	1.614	1.627	1.6122
neg_1732	metab_9906	metab_9906	-	-	197.0452	1.3368	neg	-	-	-	-	-	-	0.137929888851	1.4708	1.5944	1.4335	1.7542	1.8431	1.4206	1.1404	1.1775	1.2439	1.2188	1.1895	1.2311	1.1765	1.2007	1.0909
neg_1733	metab_9907	metab_9907	-	-	409.0426	1.3561	neg	-	-	-	-	-	-	0.0646047008555	1.3303	1.2926	1.4615	1.2932	1.2912	1.2992	3.0832	1.4935	2.7172	2.1926	2.4399	2.0992	1.9321	1.8791	1.9222
neg_1734	metab_9908	metab_9908	-	-	427.0891	1.4043	neg	-	-	-	-	-	-	0.0393148175166	0.564	0.0058	2.756	0.567	0.0058	0.0059	0.1372	2.0488	2.2282	1.4723	1.2017	1.6374	1.2383	1.207	1.2299
neg_1735	metab_9909	metab_9909	-	-	421.1028	1.4818	neg	-	-	-	-	-	-	0.116840233283	0.5751	0.5463	0.6239	0.5467	0.9283	0.5513	0.8632	2.594	2.3739	2.5734	2.6944	2.4297	1.5046	1.4281	1.4172
neg_1736	metab_9910	metab_9910	-	-	465.0683	1.526	neg	-	-	-	-	-	-	0.251804138412	0.2163	0.0342	1.3873	0.5389	0.0341	0.0347	1.7479	1.9692	2.1021	2.4319	1.9232	2.0803	1.3108	1.4581	1.2668
neg_1737	Vanilloloside	metab_9911	HMDB0032013	-	361.1141	1.5505	neg	M+FA-H	C14H20O8	-	51.6	0.167692918452369	74950-96-2	0.0463546945254	1.8376	2.1295	2.1391	1.6988	2.2222	1.6264	2.417	2.9958	3.3918	3.4473	3.6461	3.1557	2.72	2.6897	2.7283
neg_1738	metab_9912	metab_9912	-	-	348.9873	1.5998	neg	-	-	-	-	-	-	0.250634397766	1.5103	0.7689	2.0892	0.7694	0.7677	0.7747	1.115	3.4248	2.0849	3.2779	2.5637	3.2221	2.5313	2.3468	2.3609
neg_1739	metab_9913	metab_9913	-	-	377.8994	1.6998	neg	-	-	-	-	-	-	0.0639066351907	0.9906	1.6967	1.3315	1.5618	1.7073	1.6319	1.1089	2.0344	2.6297	1.8993	1.9159	2.458	1.6187	1.6124	1.6614
neg_1740	metab_9914	metab_9914	-	-	523.1335	1.6998	neg	-	-	-	-	-	-	0.10320460705	0.5941	2.5048	0.5173	2.0964	2.4121	2.3493	2.4991	2.441	2.0394	2.0864	2.3062	2.4606	2.0656	2.1396	2.1495
neg_1741	metab_9915	metab_9915	-	-	659.1867	1.7191	neg	-	-	-	-	-	-	0.296776834317	0.167	0.9247	0.1889	0.1549	0.8601	0.1568	1.9811	3.1346	2.6823	2.5217	1.2536	3.0688	1.1851	1.3484	1.1229
neg_1742	metab_9916	metab_9916	-	-	397.0758	1.7289	neg	-	-	-	-	-	-	0.0374613060589	0.0768	0.0706	0.0881	0.0707	0.0704	0.0717	0.1007	2.7093	2.6779	2.4607	2.0111	2.7681	1.8101	1.8027	1.7792
neg_1743	metab_9917	metab_9917	-	-	382.1011	1.7788	neg	-	-	-	-	-	-	0.0590270609545	0.4405	1.6305	0.7906	1.1222	1.9095	0.1875	2.4663	2.8061	2.2368	2.4608	2.8099	2.0105	1.9716	1.9355	1.9852
neg_1744	metab_9918	metab_9918	-	-	537.1478	1.7891	neg	-	-	-	-	-	-	0.106710503205	0.2749	1.1531	0.3067	0.4109	0.5273	0.6313	0.8145	2.309	1.5103	2.6826	2.9855	2.3191	1.7857	1.8577	1.8742
neg_1745	metab_9919	metab_9919	-	-	455.1781	1.8243	neg	-	-	-	-	-	-	0.0352456314122	2.306	2.2665	2.4649	2.6233	2.9766	2.7104	2.5161	2.652	3.3028	3.139	3.117	2.6727	2.6336	2.6031	2.6174
neg_1746	3,4,5-trihydroxy-6-(3-methoxyphenoxy)oxane-2-carboxylic acid	metab_9920	HMDB0135642	-	299.0776	1.8338	neg	M-H	C13H16O8	-	62	1.14303364337809	-	0.144056006528	0.7214	1.6854	1.7682	1.3574	1.6516	0.5736	1.9356	1.8895	2.443	2.2634	2.3448	2.0035	1.7066	1.651	1.5833
neg_1747	metab_9921	metab_9921	-	-	687.2142	1.8985	neg	-	-	-	-	-	-	0.0875542691432	0.3655	1.5991	1.3483	1.3396	1.5194	1.1077	2.6011	2.3085	1.1798	2.0388	2.3266	1.3211	1.7876	1.8578	1.8499
neg_1748	2,5-Dimethyl-3-mercaptotetrahydrofuran	metab_9922	HMDB0032237	-	309.1195	1.9132	neg	2M+FA-H	C6H12OS	-	77.7	-1.63810035945714	26486-21-5	0.170670466502	0.4147	1.312	0.456	0.391	1.6539	0.3948	0.4991	2.1307	1.9516	1.6114	1.9849	1.2961	1.3495	1.3448	1.4654
neg_1749	metab_9923	metab_9923	-	-	703.2128	1.9184	neg	-	-	-	-	-	-	0.0873867228108	1.1529	2.393	1.5922	1.7394	2.2308	1.9925	3.0561	2.1641	1.1884	2.2101	2.4272	2.022	2.2483	2.3217	2.3057
neg_1750	metab_9924	metab_9924	-	-	226.0357	1.9338	neg	-	-	-	-	-	-	0.0209606957992	0.6363	1.6132	0.2654	1.1941	1.6621	0.5363	0.9993	2.7537	1.872	2.6019	2.4335	2.1234	1.8457	1.8485	1.8624
neg_1751	metab_9925	metab_9925	-	-	461.1309	1.9729	neg	-	-	-	-	-	-	0.0599571445447	1.0914	2.6819	2.2379	2.2354	2.6288	2.632	2.8781	3.5152	3.2577	3.4222	3.2106	3.5874	2.8395	2.8428	2.8854
neg_1752	metab_9926	metab_9926	-	-	87.0098	2.0847	neg	-	-	-	-	-	-	0.283235292394	1.646	1.3831	1.5289	1.8701	1.9234	1.478	1.9336	1.5857	1.6547	1.6287	1.5983	1.6415	1.554	1.6542	1.7913
neg_1753	metab_9927	metab_9927	-	-	195.81	2.114	neg	-	-	-	-	-	-	0.214773706648	0.31	1.243	0.3446	0.7564	1.1835	2.4375	0.3812	3.1596	3.4351	3.1309	2.6759	3.4252	1.5424	1.4795	1.3582
neg_1754	metab_9928	metab_9928	-	-	561.1162	2.15	neg	-	-	-	-	-	-	0.091685803974	0.2461	2.4741	1.2716	1.9642	2.5737	2.4239	2.8353	3.4148	2.4147	3.2933	3.1683	3.3709	2.8331	2.7597	2.7737
neg_1755	metab_9929	metab_9929	-	-	719.2095	2.15	neg	-	-	-	-	-	-	0.0855153364487	1.6441	3.0164	2.0814	2.7572	3.1686	2.8182	3.2007	2.58	2.8731	1.8817	2.1344	2.8224	2.4919	2.503	2.5596
neg_1756	metab_9930	metab_9930	-	-	339.0044	2.2794	neg	-	-	-	-	-	-	0.078933081787	2.2779	2.2632	2.3287	2.1399	2.4531	2.0059	1.9024	2.2317	0.8416	2.2911	2.2432	0.5638	2.0521	2.0354	2.0999
neg_1758	metab_9932	metab_9932	-	-	481.1366	2.4622	neg	-	-	-	-	-	-	0.0376089446766	2.3764	1.5332	1.9104	2.2664	2.1537	2.4716	1.4161	1.3408	1.2021	1.3411	2.0513	1.3428	1.9666	1.9752	1.9437
neg_1759	metab_9933	metab_9933	-	-	567.1589	2.4717	neg	-	-	-	-	-	-	0.0255903728442	0.0513	0.0471	0.0591	0.0471	0.0469	0.0478	0.0679	2.5048	2.0381	2.6613	3.4386	2.4228	1.9435	1.9215	1.9322
neg_1760	metab_9934	metab_9934	-	-	575.9869	2.4811	neg	-	-	-	-	-	-	0.0346259880106	0.0141	0.0129	1.7228	0.8401	0.0129	0.0131	1.326	2.4939	2.3005	2.4362	2.1451	2.4942	1.4545	1.4415	1.4704
neg_1761	metab_9935	metab_9935	-	-	523.0749	2.5094	neg	-	-	-	-	-	-	0.12645926426	2.3034	1.2804	3.7557	1.794	1.6059	1.5239	3.9629	4.1577	4.0403	4.2198	3.842	4.2278	3.3856	3.4542	3.4962
neg_1762	Chlorogenic acid	metab_9936	HMDB0003164	C00852	399.0932	2.5471	neg	M+FA-H	C16H18O9	-	53.6	-0.31694019922483296	327-97-9	0.0572040699656	0.3353	0.3555	0.3716	0.3147	0.3136	0.318	2.4243	2.9349	2.5159	2.7702	3.277	2.7351	2.0318	1.9863	2.027
neg_1763	metab_9937	metab_9937	-	-	545.0818	2.5659	neg	-	-	-	-	-	-	0.0904297741889	2.1705	2.2244	2.4141	2.1695	2.3015	2.1248	3.3453	2.8941	2.6778	3.7061	2.5063	3.2209	2.7114	2.6331	2.6847
neg_1764	Gentisate aldehyde	metab_9938	HMDB0004062	C05585	137.024	2.6035	neg	M-H	C7H6O3	-	58.9	-3.1993165587612005	1194-98-5	0.261607092139	1.8375	2.421	2.6209	1.7267	2.1266	2.0056	2.113	2.1996	2.6835	2.6057	2.0176	2.3509	1.9387	1.8477	2.0684
neg_1765	metab_9939	metab_9939	-	-	639.1597	2.6129	neg	-	-	-	-	-	-	0.0706131534148	0.0161	0.0147	0.0186	0.0147	0.0147	0.0149	2.6079	2.1399	0.9161	2.0548	2.8177	1.6737	2.1112	2.0692	2.053
neg_1767	3-Hydroxy-2H-pyran-2-one	metab_9941	HMDB0032994	-	269.0302	2.6315	neg	2M+FA-H	C5H4O3	-	54.8	-0.26931294032694103	496-64-0	0.102441279642	1.6394	1.3067	1.758	0.2815	0.2805	0.2845	2.6307	3.1568	3.0141	3.35	3.1026	3.3613	2.1529	2.227	2.2361
neg_1768	metab_9942	metab_9942	-	-	108.0456	2.6366	neg	-	-	-	-	-	-	0.22385921003	0.1305	1.1589	2.6804	0.386	0.2991	0.1603	0.0937	0.1017	0.1174	0.1113	0.1285	0.1143	1.1129	1.2399	1.2999
neg_1770	metab_9944	metab_9944	-	-	354.0832	2.6746	neg	-	-	-	-	-	-	0.179924347333	1.7378	0.4916	1.4753	0.492	1.178	0.4963	2.6061	2.2892	2.4321	2.4487	2.3453	2.3136	1.7285	1.8192	1.8845
neg_1771	metab_9945	metab_9945	-	-	417.1045	2.6746	neg	-	-	-	-	-	-	0.0740136859513	1.4356	0.818	0.9086	0.8186	0.8168	0.824	3.7484	3.2023	3.6287	3.3801	3.4249	3.6854	2.9573	2.8932	2.9237
neg_1772	metab_9946	metab_9946	-	-	564.0233	2.7031	neg	-	-	-	-	-	-	0.140340962961	3.6325	3.567	3.545	3.51	3.741	3.3938	3.6097	2.5085	3.085	2.3078	3.1353	2.2808	3.429	3.3139	3.419
neg_1773	metab_9947	metab_9947	-	-	805.1221	2.7031	neg	-	-	-	-	-	-	0.0456955701979	3.6165	3.5604	3.5363	3.5314	3.6236	3.3328	3.341	1.7153	1.3463	1.4802	2.8123	1.9232	3.2476	3.2083	3.2243
neg_1774	metab_9948	metab_9948	-	-	254.246	2.7124	neg	-	-	-	-	-	-	0.0624380095551	2.1813	2.1025	2.1109	1.982	2.2376	1.8771	2.4647	0.8535	0.9633	0.8918	1.5461	0.9354	2.1891	2.1746	2.1363
neg_1776	metab_9950	metab_9950	-	-	353.0185	2.7217	neg	-	-	-	-	-	-	0.0730653003655	3.882	3.7885	3.7473	3.7254	3.8941	3.5041	4.2975	3.8375	3.1398	3.7355	3.7611	3.7403	4.1151	4.0526	4.0976
neg_1779	metab_9952	metab_9952	-	-	338.0881	2.7267	neg	-	-	-	-	-	-	0.00781938901828	1.186	1.1489	1.2473	1.1495	1.1476	1.1554	2.1541	1.8919	2.0831	2.4474	1.6819	2.4454	1.2637	1.2587	1.2578
neg_1781	metab_9954	metab_9954	-	-	715.1806	2.7359	neg	-	-	-	-	-	-	0.216942870257	0.9861	1.3965	1.0451	0.9512	0.9494	0.9569	2.5959	2.7258	2.6455	2.8214	2.9314	3.0363	2.2127	2.0356	2.0898
neg_1788	metab_9961	metab_9961	-	-	775.2099	2.764	neg	-	-	-	-	-	-	0.222135864431	0.1112	0.1025	0.1268	1.6429	0.875	0.104	3.0897	2.605	2.2271	2.372	2.2448	2.8445	2.2181	2.0524	2.0694
neg_1789	8-Hydroxyluteolin 4'-methyl ether 8-glucuronide	metab_9962	HMDB0038772;LMPK12111385	-	491.0845	2.7734	neg	M-H	C22H20O13	-	50.3	2.7706176711384	135010-46-7	0.120483538605	2.7875	2.7459	2.6244	3.033	3.0365	2.5054	3.1931	1.8507	2.0427	2.2794	2.3163	2.1798	2.7447	2.8491	2.7952
neg_1790	metab_9963	metab_9963	-	-	414.1053	2.7829	neg	-	-	-	-	-	-	0.117556103129	1.8744	2.2741	1.8518	1.4984	1.4684	1.4765	3.0216	3.0911	3.0603	3.4516	3.1146	2.8904	2.4856	2.423	2.5255
neg_1793	metab_9966	metab_9966	-	-	473.0736	2.7922	neg	-	-	-	-	-	-	0.136239105716	3.0028	3.0469	2.5272	3.4028	3.472	2.6237	2.4333	1.6726	1.742	1.7159	1.9402	1.7482	2.9136	2.823	2.8076
neg_1796	metab_9969	metab_9969	-	-	537.0905	2.8017	neg	-	-	-	-	-	-	0.0402779062055	3.4718	3.2476	3.9295	3.3628	3.264	2.9443	4.3837	3.6015	4.085	3.8208	3.8953	4.0839	3.7554	3.7485	3.7219
neg_1798	metab_9971	metab_9971	-	-	715.1822	2.811	neg	-	-	-	-	-	-	0.162609660348	0.4556	0.7527	1.7367	0.4306	0.4293	0.8084	2.2565	2.9341	2.7409	3.0364	2.6535	3.055	1.8981	1.8844	2.007
neg_1800	metab_9973	metab_9973	-	-	459.0943	2.8394	neg	-	-	-	-	-	-	0.197016209082	2.6174	2.9436	1.845	3.154	3.286	2.1066	2.2587	1.0477	1.1126	2.3603	1.0595	1.8952	2.5019	2.6448	2.5056
neg_1801	metab_9974	metab_9974	-	-	507.1132	2.8394	neg	-	-	-	-	-	-	0.126780436339	0.6967	0.8805	1.9882	2.1393	0.985	0.6708	2.4467	2.1539	2.1912	3.2262	2.3249	2.5341	2.1022	2.1071	2.0062
neg_1802	metab_9975	metab_9975	-	-	809.2222	2.8675	neg	-	-	-	-	-	-	0.0632020223678	2.7959	3.258	2.8422	2.678	2.8584	3.0691	2.8082	1.7639	1.8335	1.8073	1.9947	1.8201	2.7661	2.7698	2.8145
neg_1803	metab_9976	metab_9976	-	-	501.1032	2.877	neg	-	-	-	-	-	-	0.0456713578014	3.1857	3.3294	3.3275	3.1648	3.3553	3.3627	3.1073	3.9514	3.9093	3.9215	3.8544	3.8527	3.3708	3.3924	3.4105
neg_1804	metab_9977	metab_9977	-	-	761.1284	2.877	neg	-	-	-	-	-	-	0.0943501592546	0.882	0.8695	2.5124	1.9387	1.8635	0.7789	4.3916	2.4962	2.1361	2.088	2.4397	1.7746	2.8889	2.936	2.9711
neg_1806	metab_9979	metab_9979	-	-	502.1061	2.8864	neg	-	-	-	-	-	-	0.0844064959668	2.4082	2.4935	2.4602	2.3697	2.5928	2.5205	1.8566	2.9607	2.8521	2.8536	2.7132	2.8526	2.5118	2.5489	2.4758
neg_1807	metab_9980	metab_9980	-	-	837.2204	2.8864	neg	-	-	-	-	-	-	0.149031086998	1.9482	1.901	2.1503	2.2462	1.8846	1.4167	1.7805	2.693	2.8176	2.4021	2.5975	2.5217	2.2444	2.1456	2.2731
neg_1809	4-Hydroxy-6-methyl-3-(1-oxobutyl)-2H-pyran-2-one	metab_9982	HMDB0040637	-	195.0657	2.8959	neg	M-H	C10H12O4	-	76.9	-3.0828293211060696	22073-85-4	0.0849751221039	3.1782	3.1336	2.8578	2.9991	3.1431	3.0184	3.3521	3.7315	3.4392	3.6602	3.6498	3.5744	3.3099	3.246	3.3131
neg_1810	metab_9983	metab_9983	-	-	239.0562	2.8959	neg	-	-	-	-	-	-	0.00808353765429	5.1288	5.0721	4.7972	4.9063	5.0528	4.9841	5.7144	5.6287	5.4225	5.6123	5.6567	5.4048	5.2248	5.2187	5.2187
neg_1811	[2-hydroxy-5-(2-hydroxy-3-methoxy-3-oxopropyl)phenyl]oxidanesulfonic acid	metab_9984	HMDB0124954	-	337.0235	2.8959	neg	M+FA-H	C10H12O8S	-	72.5	0.147198515121509	-	0.114066396878	2.2588	2.0662	2.1615	2.2311	2.2037	2.2466	2.3597	3.3741	2.636	3.0998	3.1222	3.0879	2.6992	2.643	2.7425
neg_1813	metab_9986	metab_9986	-	-	388.0694	2.9052	neg	-	-	-	-	-	-	0.213719886835	0.6369	0.6067	0.688	0.6072	0.6056	0.612	2.2614	2.1209	0.8326	3.0675	3.108	2.0527	1.3236	1.2045	1.3848
neg_1814	metab_9987	metab_9987	-	-	295.0457	2.924	neg	-	-	-	-	-	-	0.251436318034	2.3275	2.2035	2.7837	1.6007	2.1766	2.1588	3.2574	3.391	3.548	1.8147	2.9071	3.3807	2.6609	2.8844	2.7908
neg_1815	metab_9988	metab_9988	-	-	544.1195	2.924	neg	-	-	-	-	-	-	0.201068034865	2.9462	2.7051	2.5059	2.7244	2.5152	3.145	1.8267	1.866	1.9358	1.9096	1.8787	1.9224	2.6331	2.4886	2.4899
neg_1817	metab_9990	metab_9990	-	-	715.1784	2.924	neg	-	-	-	-	-	-	0.0245144006069	1.1311	0.2635	2.3776	0.03	0.0299	0.0305	2.6951	3.54	3.2042	3.5856	3.178	3.7377	2.6893	2.694	2.6736
neg_1822	metab_9995	metab_9995	-	-	281.0301	2.9525	neg	-	-	-	-	-	-	0.11820255385	2.0376	1.0866	2.46	1.8373	1.4275	1.093	2.8204	2.6065	3.4539	3.3111	3.2118	3.6828	2.5897	2.6628	2.5671
neg_1825	metab_9998	metab_9998	-	-	417.1405	2.962	neg	-	-	-	-	-	-	0.0756097313383	1.4387	1.6511	2.2228	1.6679	1.3991	2.3074	3.6156	2.7013	2.5507	3.082	2.5538	3.0135	2.7389	2.686	2.748
neg_1826	metab_9999	metab_9999	-	-	555.0813	2.962	neg	-	-	-	-	-	-	0.0253688865677	4.6166	3.7734	4.3678	4.0906	3.7863	3.6056	4.493	2.1097	2.3873	1.9901	1.9592	2.003	4.0757	4.0702	4.0913
neg_1827	metab_10000	metab_10000	-	-	577.2538	2.9717	neg	-	-	-	-	-	-	0.219348150136	1.0394	1.6324	2.1551	1.4598	2.1896	1.7545	2.366	2.4578	2.6113	2.3635	2.4265	2.4158	1.9781	2.0136	2.1497
neg_1828	metab_10001	metab_10001	-	-	733.2278	2.9717	neg	-	-	-	-	-	-	0.150649088479	1.7078	1.455	1.2496	1.1518	1.5184	1.2234	1.3108	2.5867	2.6423	2.2765	2.3654	2.5675	1.6932	1.8211	1.7518
neg_1831	metab_10004	metab_10004	-	-	485.2038	2.9812	neg	-	-	-	-	-	-	0.0698160445072	0.8816	0.8473	1.2412	0.8478	0.846	0.8532	3.0584	2.5028	3.1353	2.7535	2.4805	2.4149	2.2394	2.179	2.2107
neg_1834	metab_10007	metab_10007	-	-	133.0658	2.991	neg	-	-	-	-	-	-	0.0547774900317	2.4133	2.5964	0.6201	2.6475	2.6931	2.1247	2.4458	2.4201	1.8926	3.0115	2.6889	2.2887	2.3897	2.4315	2.3926
neg_1837	Isosalicin	metab_10010	HMDB0034023	-	267.0876	3.0005	neg	M-H2O-H	C13H18O7	-	59.8	0.605040044426493	7724-09-6	0.198733929756	1.6089	1.1818	2.5206	1.9493	1.9955	1.3899	1.0211	1.0573	1.1223	1.0978	1.0691	1.1098	1.5402	1.6177	1.4481
neg_1838	metab_10011	metab_10011	-	-	639.1964	3.0005	neg	-	-	-	-	-	-	0.0994702697493	2.3421	2.4741	2.3197	2.3833	2.4579	2.6917	3.7487	2.8826	2.8446	3.0806	3.151	3.0535	2.9873	2.9335	2.903
neg_1839	metab_10012	metab_10012	-	-	579.2691	3.0103	neg	-	-	-	-	-	-	0.113963907966	1.7934	2.0059	2.7562	2.0307	2.4544	2.247	2.7839	2.8841	3.3447	3.0059	2.9537	2.9964	2.566	2.4716	2.5527
neg_1840	metab_10013	metab_10013	-	-	655.1887	3.0198	neg	-	-	-	-	-	-	0.124136912841	2.2228	2.7639	2.4768	2.7144	2.9476	2.7188	3.1827	2.7906	2.9349	1.9853	2.9814	2.8891	2.737	2.6552	2.6396
neg_1841	metab_10014	metab_10014	-	-	671.1689	3.0198	neg	-	-	-	-	-	-	0.00379894221774	2.6494	3.1633	2.2763	2.7546	2.9248	2.6924	3.6816	3.3329	3.0877	3.8543	3.7945	3.6842	3.2432	3.2415	3.2399
neg_1842	metab_10015	metab_10015	-	-	905.2824	3.0198	neg	-	-	-	-	-	-	0.0816337890466	2.7788	2.8903	1.4284	2.949	2.9163	2.7291	3.3994	2.9103	3.0179	3.3056	3.1327	3.0432	2.9294	2.9411	2.8733
neg_1843	metab_10016	metab_10016	-	-	449.1098	3.0297	neg	-	-	-	-	-	-	0.0238223243318	2.7105	3.034	2.7455	2.5806	2.5826	2.6605	3.9684	3.7593	3.7255	3.9169	3.8061	4.2737	3.4087	3.3883	3.4018
neg_1844	metab_10017	metab_10017	-	-	805.228	3.0297	neg	-	-	-	-	-	-	0.0496011596539	3.7041	3.9438	2.9017	3.9086	3.9103	3.647	3.4952	3.5623	3.3464	3.6268	3.5017	3.4024	3.6117	3.6303	3.5872
neg_1845	metab_10018	metab_10018	-	-	163.0399	3.0394	neg	-	-	-	-	-	-	0.115698041006	2.4761	1.0005	2.904	2.0329	0.9992	1.0067	2.3202	2.3751	2.8782	2.4119	2.537	2.511	2.6112	2.5546	2.5119
neg_1846	metab_10019	metab_10019	-	-	435.2244	3.0494	neg	-	-	-	-	-	-	0.0789278108098	0.847	0.8131	0.9036	0.8137	0.8119	0.819	3.3209	3.203	2.9681	3.2844	3.2455	2.7665	2.5445	2.4776	2.5277
neg_1847	metab_10020	metab_10020	-	-	481.0788	3.0494	neg	-	-	-	-	-	-	0.0149650699624	2.7148	2.9906	3.5056	3.2421	3.2518	2.6623	0.0363	1.3865	0.0463	2.0825	2.2199	1.5598	2.8022	2.7948	2.8077
neg_1848	metab_10021	metab_10021	-	-	863.2358	3.0494	neg	-	-	-	-	-	-	0.147587698815	2.8207	2.0258	2.2888	2.6156	2.1746	1.6542	3.3706	3.1813	3.0543	2.8005	3.1747	2.5322	2.7333	2.6104	2.6504
neg_1849	Geniposidic Acid	metab_10022	HMDB0034942	C11673	355.1034	3.0589	neg	M-H2O-H	C16H22O10	50.4	-	-0.23260427141714304	27741-01-1	0.116802692515	2.5615	2.6456	2.1169	2.432	2.7402	2.7556	0.2926	0.3126	0.3504	0.3358	0.3193	0.3429	2.4034	2.3189	2.3182
neg_1850	Ustiloxin D	metab_10023	HMDB0041054	-	475.2204	3.0589	neg	M-H2O-H	C23H34N4O8	-	75	1.1994075960888302	158243-18-6	0.229180708968	1.1551	1.1183	1.2161	1.1188	1.1169	1.1247	1.8398	2.0905	2.6035	1.9792	1.3272	2.3455	1.3825	1.2275	1.2265
neg_1851	metab_10024	metab_10024	-	-	803.245	3.0589	neg	-	-	-	-	-	-	0.18960250723	2.0601	0.9238	2.0039	1.1259	1.2174	1.0513	3.0989	3.0432	3.7847	3.0955	3.1145	3.5515	2.6308	2.5777	2.4637
neg_1852	2-[3-hydroxy-4-(methoxymethyl)phenyl]-3,4-dihydro-2H-1-benzopyran-3,5,7-triol	metab_10025	HMDB0127845	-	363.1087	3.0688	neg	M+FA-H	C17H18O6	-	78.1	0.491159952346574	-	0.0815696751366	2.5206	2.3726	2.6245	2.351	2.3941	2.3577	2.2312	2.2708	2.3412	2.3147	2.2836	2.3277	2.2457	2.179	2.236
neg_1854	metab_10027	metab_10027	-	-	717.1942	3.0688	neg	-	-	-	-	-	-	0.0429642807233	2.5128	2.5039	3.3361	2.7971	2.3466	2.0366	4.4445	4.6986	4.3261	4.4626	4.5649	4.6128	3.9317	3.8974	3.9028
neg_1855	metab_10028	metab_10028	-	-	167.0347	3.0785	neg	-	-	-	-	-	-	0.264268908192	0.7001	0.6686	1.8138	0.8333	0.6675	0.6741	3.0381	0.8409	2.457	1.6593	1.6263	1.9604	2.1476	2.1488	1.9304
neg_1856	metab_10029	metab_10029	-	-	745.2526	3.0885	neg	-	-	-	-	-	-	0.280031250527	1.4884	1.45	1.81	1.4506	1.4486	1.4567	1.6146	2.5249	2.798	2.7913	2.7093	2.537	1.6576	1.5635	1.7966
neg_1858	metab_10031	metab_10031	-	-	646.2372	3.0982	neg	-	-	-	-	-	-	0.27151246482	1.7372	1.9161	2.4841	1.3759	1.1987	1.7907	2.295	3.052	3.0737	2.685	3.0842	2.8754	2.2154	2.0128	2.037
neg_1859	metab_10032	metab_10032	-	-	676.1781	3.0982	neg	-	-	-	-	-	-	0.115454864252	1.9223	2.1225	2.5106	2.1805	2.3268	1.9894	1.7069	2.4877	2.1632	1.9465	2.2963	1.8023	2.0945	2.0409	2.1408
neg_1860	Methyl 7-epi-12-hydroxyjasmonate glucoside	metab_10033	HMDB0031763	-	423.1663	3.1084	neg	M+Na-2H	C19H30O9	-	82	6.58723647832669	142465-56-3	0.22917422635	2.2882	2.2953	2.5207	2.1704	2.3249	2.232	0.6299	0.6608	2.5373	1.0432	1.7122	0.7061	2.2283	2.0274	2.1385
neg_1862	metab_10035	metab_10035	-	-	537.259	3.1084	neg	-	-	-	-	-	-	0.0526886523753	1.4828	1.4444	1.5461	1.445	1.443	1.4512	2.3069	2.8133	2.9148	2.3889	2.4593	1.844	1.5902	1.5579	1.6012
neg_1863	metab_10036	metab_10036	-	-	429.0475	3.118	neg	-	-	-	-	-	-	0.234520257435	1.1098	1.0733	2.4523	1.0739	1.072	1.0797	2.4611	2.2075	2.8911	2.4272	2.0999	2.4071	2.0127	1.8202	1.8848
neg_1866	metab_10039	metab_10039	-	-	595.0902	3.128	neg	-	-	-	-	-	-	0.109420827374	1.8543	1.9091	1.4154	1.7209	1.8981	2.1503	1.3591	1.3973	1.4654	1.4398	1.4097	1.4523	1.4001	1.309	1.3552
neg_1872	metab_10045	metab_10045	-	-	693.2585	3.1677	neg	-	-	-	-	-	-	0.180468697605	2.5309	2.9253	2.965	2.5879	2.5907	2.5731	2.8842	3.6198	3.6665	3.7478	3.5017	3.7588	2.8882	2.7493	2.769
neg_1873	metab_10046	metab_10046	-	-	569.095	3.1772	neg	-	-	-	-	-	-	0.070076328409	3.5352	3.4027	3.6726	3.4331	2.6585	2.7862	3.2305	0.2761	0.3108	0.2974	1.1265	0.3039	3.0672	3.0069	3.0475
neg_1877	metab_10050	metab_10050	-	-	457.0429	3.2064	neg	-	-	-	-	-	-	0.00781938901828	1.09	1.0536	1.4925	1.0542	1.0523	1.06	2.3318	2.4986	2.9274	2.6046	2.5095	2.3838	1.1665	1.1616	1.1606
neg_1878	metab_10051	metab_10051	-	-	609.1858	3.2159	neg	-	-	-	-	-	-	0.0828969122825	3.1288	2.8328	2.7948	3.0806	3.1501	2.9037	3.9673	3.958	3.7861	3.805	4.0209	3.5552	3.2332	3.161	3.2025
neg_1879	metab_10052	metab_10052	-	-	297.0986	3.2255	neg	-	-	-	-	-	-	0.214523291395	1.321	0.9527	2.1233	1.3459	1.4705	0.9589	1.1064	1.1433	1.2094	1.1844	1.1553	1.1966	1.1999	1.0583	1.0574
neg_1880	Castaneiolide	metab_10053	HMDB0034876	-	465.1781	3.2255	neg	M+FA-H	C22H28O8	-	70.6	3.4315269136651003	125300-50-7	0.25919029758	1.8254	1.399	2.7537	2.1939	2.1385	2.1473	2.2187	1.8579	1.4648	1.8617	1.4224	1.607	1.9049	1.9731	1.7433
neg_1883	metab_10056	metab_10056	-	-	509.1099	3.2348	neg	-	-	-	-	-	-	0.035827604948	3.8316	4.1498	3.2405	4.1335	4.2458	3.6167	3.6493	3.0395	2.9701	2.8765	3.0287	2.8454	3.9187	3.9382	3.9496
neg_1884	metab_10057	metab_10057	-	-	521.1319	3.2348	neg	-	-	-	-	-	-	0.242235346903	1.6185	0.0045	2.1487	1.4396	0.413	0.0046	3.6624	3.1811	3.1802	1.4072	2.9996	1.6585	2.0735	1.96	1.8664
neg_1885	metab_10058	metab_10058	-	-	565.1947	3.2348	neg	-	-	-	-	-	-	0.0815962951908	2.1877	1.6103	1.2565	1.7778	1.798	1.5984	3.6457	4.3552	4.702	4.3469	4.3488	4.7128	3.4203	3.3502	3.3791
neg_1887	metab_10060	metab_10060	-	-	507.0803	3.2443	neg	-	-	-	-	-	-	0.0373019908937	3.6265	3.1793	4.1806	3.7512	3.3147	2.91	4.6273	4.1632	3.8809	3.9563	3.9497	4.0153	4.0802	4.0619	4.048
neg_1889	metab_10062	metab_10062	-	-	860.1638	3.282	neg	-	-	-	-	-	-	0.0388220230418	3.4722	3.6497	2.8716	3.3868	3.5087	3.6419	1.7802	0.2952	0.6374	0.9856	1.2358	0.3869	3.2242	3.2031	3.191
neg_1890	6-(4-carboxy-5-hydroxy-2-methoxyphenoxy)-3,4,5-trihydroxyoxane-2-carboxylic acid	metab_10063	HMDB0128047	-	341.0532	3.3007	neg	M-H2O-H	C14H16O11	-	63.5	4.813265764071018	-	0.26550154583	1.3095	1.2643	1.3642	1.2649	1.263	1.346	3.0215	2.5784	3.1372	2.9191	2.8132	2.1122	2.1185	2.0062	1.8873
neg_1893	metab_10066	metab_10066	-	-	625.2145	3.3655	neg	-	-	-	-	-	-	0.200222315052	1.9993	1.5669	2.5667	2.4934	2.5544	1.7332	3.8066	3.2804	3.0379	2.7898	3.0361	3.0092	2.4353	2.548	2.3828
neg_1895	metab_10068	metab_10068	-	-	844.2394	3.375	neg	-	-	-	-	-	-	0.132892862401	0.8467	0.9992	1.8289	0.8134	1.2114	1.628	4.0177	4.4765	4.2441	4.3079	4.4264	4.5753	3.0625	2.9468	3.0054
neg_1896	metab_10069	metab_10069	-	-	445.0787	3.3938	neg	-	-	-	-	-	-	0.0510727498319	2.8504	1.7206	2.8949	2.7039	2.1035	2.5416	4.2948	3.5723	4.3267	3.8259	4.0231	3.7238	3.2102	3.2056	3.2456
neg_1898	N-Acetyl-D-phenylalanine	metab_10071	-	C05620	206.0819	3.4032	neg	M-H	C11H13NO3	89.8	-	-1.8461777470634	-	0.0279308579123	2.7889	2.8003	2.9274	2.6587	2.9019	2.8241	3.8911	4.2243	3.9133	3.9192	3.8632	4.0286	3.2826	3.2623	3.2841
neg_1899	metab_10072	metab_10072	-	-	523.2201	3.4032	neg	-	-	-	-	-	-	0.233031225925	1.8081	1.769	1.8725	1.7697	1.7676	1.7759	1.9363	3.3357	3.5228	3.349	3.5494	3.1548	2.1541	2.1112	1.9501
neg_1901	metab_10074	metab_10074	-	-	586.2152	3.4127	neg	-	-	-	-	-	-	0.154879812338	0.808	0.7747	0.8919	0.7752	0.7735	0.7805	2.1347	3.4878	3.573	3.5948	3.7415	3.5026	2.1913	2.1472	2.0565
neg_1902	metab_10075	metab_10075	-	-	785.2703	3.4222	neg	-	-	-	-	-	-	0.0421127784758	2.402	2.8738	2.5536	2.3849	2.6862	2.5818	3.042	3.7404	3.6175	3.669	3.4623	3.7672	2.9365	2.9275	2.901
neg_1903	metab_10076	metab_10076	-	-	606.1873	3.432	neg	-	-	-	-	-	-	0.100814591891	0.9122	1.3425	0.97	1.3205	1.3526	0.8836	1.7433	2.4942	2.539	2.3667	2.1948	2.6525	1.6346	1.6373	1.5597
neg_1904	metab_10077	metab_10077	-	-	331.0463	3.4415	neg	-	-	-	-	-	-	0.0343862510123	2.7668	3.0429	3.4858	2.6564	2.8994	2.7426	1.9523	3.2533	3.6247	2.8782	2.0045	3.0612	2.9532	2.9471	2.9752
neg_1905	metab_10078	metab_10078	-	-	632.2026	3.4415	neg	-	-	-	-	-	-	0.0261689234764	2.6227	3.2059	2.6333	2.8098	2.8917	2.5427	2.5514	3.8569	3.6962	3.7578	3.6973	3.958	3.0675	3.0448	3.0553
neg_1906	metab_10079	metab_10079	-	-	771.2312	3.4415	neg	-	-	-	-	-	-	0.0160044923068	1.6526	2.3082	2.0167	1.4564	2.5262	1.1683	3.0092	3.3413	3.1191	3.0417	3.3782	3.5407	2.5778	2.5643	2.5682
neg_1907	metab_10080	metab_10080	-	-	549.258	3.4515	neg	-	-	-	-	-	-	0.0721708811874	1.0797	2.108	2.765	1.044	1.7357	1.0497	2.9923	3.0888	3.34	2.5184	2.665	1.2917	2.3654	2.3061	2.3558
neg_1908	metab_10081	metab_10081	-	-	637.194	3.4515	neg	-	-	-	-	-	-	0.0683157910686	1.5965	1.6482	1.3207	1.1778	1.1464	1.3624	2.8941	2.8506	2.9461	2.5645	2.6921	2.7398	2.1755	2.1982	2.1393
neg_1909	metab_10082	metab_10082	-	-	867.259	3.4515	neg	-	-	-	-	-	-	0.0486798795694	0.9929	1.2415	1.595	0.8647	0.8629	0.8702	2.5013	3.4107	3.3081	3.1567	3.26	3.2364	2.2874	2.2567	2.2975
neg_1910	metab_10083	metab_10083	-	-	359.0774	3.4612	neg	-	-	-	-	-	-	0.0466711644386	2.2552	2.5427	1.855	2.4235	2.8547	2.7577	0.0332	1.0744	0.0424	0.6843	0.0373	0.8253	2.2633	2.3006	2.2965
neg_1911	metab_10084	metab_10084	-	-	393.1196	3.4713	neg	-	-	-	-	-	-	0.059889106105	1.5956	1.7094	1.9057	1.4764	2.0181	1.6386	1.6407	1.6797	1.7491	1.7229	1.6923	1.7357	1.6477	1.666	1.6154
neg_1912	metab_10085	metab_10085	-	-	619.2066	3.4713	neg	-	-	-	-	-	-	0.0106277902513	2.5885	2.6868	2.0886	2.8275	2.8784	2.7168	1.5902	3.1946	2.8394	2.8882	2.8103	3.1752	2.6801	2.6749	2.6709
neg_1915	metab_10088	metab_10088	-	-	509.0785	3.481	neg	-	-	-	-	-	-	0.245020217698	0.5303	0.7215	1.9756	1.2069	1.3554	0.1259	3.0031	1.5968	0.0417	0.8218	0.0367	0.0404	1.2136	1.4205	1.3762
neg_1916	metab_10089	metab_10089	-	-	921.3012	3.481	neg	-	-	-	-	-	-	0.157804715802	2.5468	2.594	2.0466	2.2871	2.4519	2.4451	3.106	3.2954	2.9951	3.4107	3.2986	3.2783	2.6296	2.5112	2.5207
neg_1917	metab_10090	metab_10090	-	-	151.0401	3.4913	neg	-	-	-	-	-	-	0.0833256476475	1.3307	1.2445	1.6985	1.4031	1.5765	1.4975	0.5113	0.5392	0.5907	0.5711	0.5485	0.5807	1.2483	1.2359	1.1829
neg_1919	Cinnamoside	metab_10092	HMDB0038923	-	539.2085	3.4913	neg	M+Na-2H	C24H38O12	-	65.7	-4.895598245620951	108567-70-0	0.275025849741	1.1835	2.3141	1.1371	1.3804	2.021	1.6223	1.7215	3.2679	3.224	3.1441	3.3367	3.2484	2.4745	2.2299	2.4294
neg_1920	metab_10093	metab_10093	-	-	561.258	3.4913	neg	-	-	-	-	-	-	0.0192707712003	2.492	2.7706	2.8949	2.7576	3.145	2.5558	3.3608	3.4799	3.4689	3.4431	3.483	3.2909	3.0112	3.0012	2.9946
neg_1921	metab_10094	metab_10094	-	-	387.0729	3.5013	neg	-	-	-	-	-	-	0.175889681531	0.0012	1.0583	2.265	0.6573	0.5429	0.7297	1.631	0.0018	0.0021	0.0019	0.0088	0.1798	1.4128	1.4501	1.3029
neg_1922	metab_10095	metab_10095	-	-	908.3143	3.5013	neg	-	-	-	-	-	-	0.148958801689	1.6954	1.2488	1.3485	1.3626	1.2739	1.2554	2.6362	2.8755	2.9203	3.066	3.0298	3.0351	2.066	1.9366	2.0106
neg_1923	metab_10096	metab_10096	-	-	947.3346	3.512	neg	-	-	-	-	-	-	0.0900538505104	1.6403	1.8837	1.9033	1.4126	1.5037	1.4187	2.0602	3.0625	3.2382	3.2001	3.2082	3.2946	2.3877	2.4571	2.3952
neg_1924	N-Acetyl-DL-tryptophan	metab_10097	-	-	245.0929	3.5222	neg	M-H	C13H14N2O3	61	-	-0.8996593491193691	-	0.119132230457	0.4369	0.4121	0.4794	0.4125	0.4112	0.4164	1.9689	2.7768	0.604	2.5992	2.0454	2.8617	1.8039	1.7284	1.7105
neg_1925	metab_10098	metab_10098	-	-	651.1984	3.5222	neg	-	-	-	-	-	-	0.0788169816279	2.4369	1.8252	1.5865	1.5876	2.0405	1.2401	3.2691	2.8286	2.6491	2.5941	2.8862	2.4748	2.5416	2.4826	2.4849
neg_1926	3,3',4,5'-Tetrahydroxy-trans-stilbene	metab_10099	-	-	243.0659	3.5431	neg	M-H	C14H12O4	61.4	-	-1.7222649712421203	-	0.13045692898	2.0555	2.529	1.4702	2.3537	2.5847	2.6246	0.5682	0.5977	0.6516	0.6311	0.6073	0.6411	1.9785	1.9495	2.0556
neg_1927	metab_10100	metab_10100	-	-	435.126	3.5431	neg	-	-	-	-	-	-	0.144352833713	1.4056	1.4192	1.5471	1.5329	1.9237	1.4741	0.318	0.3392	1.167	1.1792	0.3462	1.2457	1.6456	1.5356	1.553
neg_1928	metab_10101	metab_10101	-	-	729.1376	3.5431	neg	-	-	-	-	-	-	0.125641111822	0.1319	0.1218	0.1499	0.122	0.1214	0.1235	4.0114	1.5523	0.6527	1.3249	1.8421	2.5308	2.3206	2.4293	2.3738
neg_1929	Sinapyl aldehyde	metab_10102	-	-	207.0659	3.554	neg	M-H	C11H12O4	61.6	-	-1.88813488683885	-	0.0356196634151	1.4104	1.3837	2.051	2.0249	2.2738	1.5521	0.3364	0.3584	0.5434	1.3093	0.7035	0.3914	1.6471	1.6617	1.6315
neg_1930	Kaempferol	metab_10103	LMPK12110003;HMDB0005801	C05903	285.0403	3.554	neg	M-H	C15H10O6	56.8	-	-0.6423342609940059	520-18-3	0.0246775415947	3.8981	4.0913	3.3204	3.6044	3.8013	3.8983	1.8855	1.9092	0.9474	1.2947	0.8964	1.4023	3.6252	3.6359	3.6467
neg_1931	metab_10104	metab_10104	-	-	407.099	3.554	neg	-	-	-	-	-	-	0.0419961053719	1.9597	1.909	3.034	2.1943	1.9465	1.0572	2.533	1.8891	2.4942	1.287	1.7293	1.6371	2.2857	2.2927	2.3197
neg_1932	metab_10105	metab_10105	-	-	559.1331	3.554	neg	-	-	-	-	-	-	0.22073104612	2.1631	2.2252	1.3563	2.7402	2.4254	2.0641	0.8965	1.2632	0.9946	1.4454	1.6259	1.4213	1.9158	1.9917	2.1021
neg_1933	metab_10106	metab_10106	-	-	603.1186	3.554	neg	-	-	-	-	-	-	0.258840974444	1.7137	2.0402	0.2742	2.1941	1.7088	1.7953	0.0595	0.0004	0.0004	0.0119	1.7767	0.3246	1.7437	1.9697	1.9296
neg_1934	metab_10107	metab_10107	-	-	979.323	3.554	neg	-	-	-	-	-	-	0.067805010605	2.5442	2.1021	2.1885	1.7459	1.3583	1.7648	2.7731	3.5642	3.6613	3.4787	3.624	3.6827	2.7879	2.8249	2.8466
neg_1935	Erbstatin Analog	metab_10108	-	-	193.0503	3.564	neg	M-H	C10H10O4	65.1	-	-1.85342521561095	-	0.113802963465	1.0131	0.9774	1.5548	0.978	1.6995	0.9836	3.1879	2.6492	3.0334	3.0886	3.1757	3.0872	2.3673	2.3745	2.2828
neg_1936	metab_10109	metab_10109	-	-	567.1895	3.564	neg	-	-	-	-	-	-	0.0267078144859	2.3048	2.8765	2.3493	2.4895	2.5392	2.2825	1.4024	3.405	3.4518	3.4914	3.4453	3.6038	2.7212	2.7175	2.739
neg_1937	metab_10110	metab_10110	-	-	519.1607	3.584	neg	-	-	-	-	-	-	0.0254867318019	1.9417	1.0862	0.0449	1.0412	1.6326	1.3137	4.1525	3.3005	3.0257	2.4165	3.5779	2.6898	3.0811	3.0992	3.0794
neg_1938	metab_10111	metab_10111	-	-	551.2733	3.5988	neg	-	-	-	-	-	-	0.161144357364	1.2821	1.7737	2.3686	1.2451	1.2431	1.2511	2.7002	2.9357	3.2391	2.3314	2.1605	1.573	2.0195	1.9498	2.0889
neg_1940	metab_10113	metab_10113	-	-	938.3153	3.6085	neg	-	-	-	-	-	-	0.1219139867	1.2343	0.7567	1.4364	0.9589	1.5115	0.7625	2.3556	3.0362	3.0768	3.3623	3.0667	3.086	1.9627	2.0427	1.948
neg_1943	metab_10116	metab_10116	-	-	565.2893	3.6373	neg	-	-	-	-	-	-	0.0395852156325	1.6456	1.6068	3.2218	1.6074	1.6054	1.6136	1.7729	3.3183	4.2719	3.4343	2.7852	2.395	2.5461	2.5792	2.5715
neg_1944	metab_10117	metab_10117	-	-	589.1373	3.6373	neg	-	-	-	-	-	-	0.0177122576857	3.0254	3.3546	2.1865	3.2333	3.4601	3.3339	1.6674	0.9003	1.0807	1.8666	1.5015	2.103	2.8347	2.8477	2.8484
neg_1945	metab_10118	metab_10118	-	-	587.1216	3.647	neg	-	-	-	-	-	-	0.0729115571435	3.4847	3.9276	2.4413	2.845	3.3947	3.6912	0.0017	0.2514	0.0098	0.0021	0.7796	0.5387	3.0097	3.0283	3.0707
neg_1946	metab_10119	metab_10119	-	-	775.2765	3.647	neg	-	-	-	-	-	-	0.0617021330873	0.9126	1.0083	1.2371	1.302	1.6352	0.8839	3.1171	3.9742	3.742	3.8624	3.8681	3.8888	2.6835	2.7209	2.7362
neg_1949	metab_10122	metab_10122	-	-	547.2417	3.6662	neg	-	-	-	-	-	-	0.159264233233	1.9077	2.0143	2.5537	1.8691	1.8671	1.8754	2.4677	3.3038	3.3124	3.3534	2.671	2.172	2.1011	1.9842	2.116
neg_1950	metab_10123	metab_10123	-	-	273.0766	3.6808	neg	-	-	-	-	-	-	0.030172836964	2.9021	3.3311	2.4591	3.0938	3.5222	3.4545	2.5236	2.5633	2.6339	2.6073	2.5762	2.6203	3.0092	2.9975	2.983
neg_1953	metab_10126	metab_10126	-	-	847.2804	3.6998	neg	-	-	-	-	-	-	0.100098579822	2.4341	1.8403	1.8473	1.4084	1.351	0.9939	3.6854	3.6573	3.2327	3.6502	3.5686	3.5732	2.7997	2.7811	2.715
neg_1954	Triglochinin	metab_10127	HMDB0030934	C08342	380.0627	3.7092	neg	M+Na-2H	C14H17NO10	-	65	7.71524399686855	28876-11-1	0.164815552224	2.3465	2.3148	1.1606	2.6875	2.6544	2.4969	0.4051	0.4297	0.4754	0.4579	0.4378	0.4665	2.3163	2.2095	2.3521
neg_1955	metab_10128	metab_10128	-	-	691.243	3.7092	neg	-	-	-	-	-	-	0.0173443777304	2.6832	3.0002	2.7804	2.8213	2.8819	2.6134	1.7664	3.7963	3.6429	3.8695	3.6408	3.8629	2.9716	2.9582	2.9709
neg_1956	metab_10129	metab_10129	-	-	821.2309	3.7092	neg	-	-	-	-	-	-	0.067390919058	2.7725	2.3533	2.5902	2.2555	2.1172	1.9934	3.8559	3.9229	3.7097	3.979	4.057	3.7628	3.1778	3.2356	3.2008
neg_1957	metab_10130	metab_10130	-	-	403.1034	3.719	neg	-	-	-	-	-	-	0.0934835709847	2.1028	0.9244	2.0518	1.6512	0.9231	0.9305	1.0769	3.1536	3.5814	3.2713	3.281	3.3522	2.5029	2.5092	2.5743
neg_1958	Nivalenol	metab_10131	HMDB0004304	C06080	333.0985	3.7285	neg	M+Na-2H	C15H20O7	-	84.9	9.46736044402008	23282-20-4	0.137957719213	2.2944	0.6855	2.178	1.6873	1.7205	1.8954	0.8252	0.8593	0.9209	0.8976	0.8704	0.909	1.727	1.7894	1.6721
neg_1959	metab_10132	metab_10132	-	-	593.1995	3.7285	neg	-	-	-	-	-	-	0.0727588156632	1.3696	1	1.4477	1.5348	1.1742	1.0062	2.0048	3.3737	2.8816	3.2699	3.3757	3.2228	2.2045	2.1416	2.1748
neg_1961	metab_10134	metab_10134	-	-	763.2671	3.7285	neg	-	-	-	-	-	-	0.0313391682126	2.7517	3.3532	2.8842	2.9301	2.9659	2.6928	2.702	4.0685	3.9729	4.129	3.9124	4.2265	3.2628	3.2365	3.2563
neg_1962	metab_10135	metab_10135	-	-	816.309	3.7285	neg	-	-	-	-	-	-	0.0300403012152	1.8689	2.1782	2.005	1.7599	1.8887	1.4387	2.9991	3.3781	2.8669	3.4387	3.4354	3.4521	2.4434	2.4368	2.4182
neg_1963	metab_10136	metab_10136	-	-	865.2938	3.7285	neg	-	-	-	-	-	-	0.107636111525	2.5267	2.1082	1.4174	1.0391	0.9323	2.6289	1.8532	2.9851	2.0628	3.0415	2.9206	3.0553	2.3426	2.2851	2.3787
neg_1965	metab_10138	metab_10138	-	-	345.0615	3.7481	neg	-	-	-	-	-	-	0.0300851627595	2.837	3.2682	2.4861	2.7818	2.7369	3.6228	1.0327	1.069	1.1341	1.1095	1.0808	1.1216	3.0534	3.0361	3.0618
neg_1966	metab_10139	metab_10139	-	-	439.1981	3.7481	neg	-	-	-	-	-	-	0.136907621795	1.9665	1.6593	2.8005	1.8231	1.9608	2.217	1.9647	0.7513	2.764	1.8549	0.7619	1.8166	2.1148	2.1497	2.2278
neg_1967	metab_10140	metab_10140	-	-	519.2476	3.7481	neg	-	-	-	-	-	-	0.109079605391	1.5761	1.6829	1.7528	1.5381	1.7163	1.5442	1.703	2.84	2.5603	2.3231	2.4626	2.2648	1.7381	1.6728	1.6506
neg_1968	metab_10141	metab_10141	-	-	727.244	3.7481	neg	-	-	-	-	-	-	0.0585290050588	2.155	1.5643	2.5112	2.2991	1.811	1.7474	2.416	2.6786	2.3732	2.6626	2.8088	2.5554	2.2829	2.243	2.2372
neg_1969	metab_10142	metab_10142	-	-	531.133	3.7583	neg	-	-	-	-	-	-	0.249781240177	0.9701	1.4501	0.2466	1.4344	1.1621	1.7272	0.2758	0.295	0.3313	0.3173	0.3014	0.3241	1.1812	0.9982	1.193
neg_1970	metab_10143	metab_10143	-	-	567.1909	3.7583	neg	-	-	-	-	-	-	0.0182311072186	3.1579	3.2849	3.1921	3.2268	3.1226	2.9226	3.8934	3.7671	3.6626	3.9105	3.6071	3.888	3.4559	3.4539	3.4684
neg_1971	metab_10144	metab_10144	-	-	486.1995	3.768	neg	-	-	-	-	-	-	0.0952367753959	2.0933	2.4767	3.1821	2.1721	2.4502	2.0608	3.0033	2.6033	3.6346	3.4524	2.8458	3.0001	2.4927	2.5626	2.5694
neg_1972	metab_10145	metab_10145	-	-	617.1345	3.768	neg	-	-	-	-	-	-	0.248718660028	1.7201	2.4893	1.4278	2.0591	1.3258	2.6933	1.4902	1.5288	1.5976	1.5717	1.5413	1.5844	1.8855	2.0291	1.8297
neg_1973	metab_10146	metab_10146	-	-	715.2009	3.768	neg	-	-	-	-	-	-	0.159421145383	0.9021	0.8676	1.121	0.8682	0.8663	0.8736	2.8323	2.7814	2.2025	2.6688	2.7479	2.6763	2.0098	1.8794	1.9189
neg_1974	metab_10147	metab_10147	-	-	883.2961	3.768	neg	-	-	-	-	-	-	0.117291806491	2.1781	1.9518	1.4444	0.9048	1.0904	2.1256	2.6901	3.7064	3.5164	3.604	3.5377	3.5604	2.6672	2.6527	2.5697
neg_1977	metab_10150	metab_10150	-	-	511.0915	3.7878	neg	-	-	-	-	-	-	0.252224028711	2.295	2.4978	2.4399	0.9712	0.7326	0.5422	3.0262	2.3092	0.7531	0.7313	1.0971	0.9939	2.3336	2.3234	2.1216
neg_1980	metab_10153	metab_10153	-	-	561.2575	3.8073	neg	-	-	-	-	-	-	0.00816954372132	1.1255	1.546	2.8314	2.2178	2.4961	1.508	3.2772	3.5181	3.6501	3.6336	3.665	3.4337	2.5353	2.5295	2.5289
neg_1983	metab_10156	metab_10156	-	-	571.1261	3.8268	neg	-	-	-	-	-	-	0.0277900236486	4.0013	4.127	4.0719	3.6799	3.9065	4.0725	1.8589	0.091	0.0905	0.3324	0.0802	0.1163	3.8599	3.8826	3.879
neg_1985	metab_10158	metab_10158	-	-	585.1069	3.8458	neg	-	-	-	-	-	-	0.0808733174943	2.9836	3.0657	1.8124	2.3538	1.4074	3.1015	1.573	1.6118	1.681	1.6549	1.6244	1.6677	2.4523	2.4324	2.3832
neg_1986	metab_10159	metab_10159	-	-	703.2517	3.8458	neg	-	-	-	-	-	-	0.19473930615	0.604	0.8344	0.6539	0.5749	1.6878	0.5796	2.7175	3.1802	2.9018	3.0268	3.167	3.1504	1.6245	1.5529	1.7165
neg_1987	(S)-5'-Deoxy-5'-(methylsulfinyl)adenosine	metab_10160	HMDB0033662	-	334.0568	3.8511	neg	M+Na-2H	C11H15N5O4S	-	58.5	-7.506794687085099	897-42-7	0.034017351946	4.1113	4.2544	3.9751	4.1592	4.3013	4.1231	2.7692	3.1887	2.057	2.1003	2.5779	2.5815	4.1915	4.2134	4.2199
neg_1988	metab_10161	metab_10161	-	-	717.2104	3.8605	neg	-	-	-	-	-	-	0.0219576654693	2.6919	2.5323	2.2472	2.8295	2.1675	2.6041	4.5648	3.8067	3.4081	3.7125	3.5961	3.8044	3.7388	3.7578	3.7487
neg_1989	metab_10162	metab_10162	-	-	559.1544	3.889	neg	-	-	-	-	-	-	0.134039135293	2.5829	2.6099	2.3926	2.9086	2.8155	2.6411	1.0626	1.7643	1.1647	2.0527	1.1111	2.1167	2.2427	2.1507	2.1415
neg_1992	Cappariloside B	metab_10165	HMDB0034938	-	495.1668	3.8983	neg	M-H	C22H28N2O11	-	61.2	9.52465016911998	229483-42-5	0.103592688407	2.0945	2.2887	2.589	2.3778	2.1279	2.1928	1.5263	3.0094	2.6936	3.1598	2.7341	3.1842	2.2941	2.2501	2.2044
neg_1993	metab_10166	metab_10166	-	-	834.2968	3.8983	neg	-	-	-	-	-	-	0.163758681984	0.2861	0.6019	0.3188	0.2676	0.2667	0.2706	1.6089	2.0898	2.0099	2.402	0.3838	2.4576	1.2917	1.1566	1.2303
neg_1994	metab_10167	metab_10167	-	-	327.1237	3.908	neg	-	-	-	-	-	-	0.168313524543	1.7947	0.6867	0.772	0.6872	0.8989	0.6922	0.9645	2.3092	2.5185	2.4467	2.5177	2.2286	1.3421	1.2909	1.2017
neg_1996	19-Hydroxydeacetylnomilinic acid 17-beta-D-glucopyranoside	metab_10169	HMDB0037589	-	721.254	3.908	neg	M+Cl	C32H46O16	-	57.3	8.71923711189296	-	0.0250106598886	2.4637	2.934	2.8368	2.5983	2.6255	2.2853	1.8939	3.9108	3.6783	3.8678	3.759	3.9835	2.8589	2.8659	2.8445
neg_1999	metab_10172	metab_10172	-	-	781.3091	3.9175	neg	-	-	-	-	-	-	0.0386402515541	3.137	3.3351	3.2706	3.1514	3.2282	2.9193	1.93	3.8896	3.8813	3.8129	3.9805	4.0019	3.4297	3.4628	3.4423
neg_2002	metab_10175	metab_10175	-	-	313.0352	3.937	neg	-	-	-	-	-	-	0.0867505907655	2.5291	2.7215	1.8705	2.1665	2.066	2.388	1.9343	1.9738	2.0438	2.0175	1.9865	2.0304	2.0321	2.0205	2.0889
neg_2003	metab_10176	metab_10176	-	-	883.297	3.937	neg	-	-	-	-	-	-	0.128554501117	2.2729	2.0338	2.5454	1.7432	1.7634	1.8539	2.8746	3.7114	3.4866	3.4234	3.4544	3.4573	2.6589	2.7394	2.636
neg_2004	metab_10177	metab_10177	-	-	979.3283	3.937	neg	-	-	-	-	-	-	0.159270966899	2.357	1.6069	1.9071	1.7697	1.7919	2.5712	2.9395	3.3333	3.0053	3.2118	3.3337	3.6044	2.5545	2.6443	2.5121
neg_2005	metab_10178	metab_10178	-	-	389.0876	3.9471	neg	-	-	-	-	-	-	0.213566283869	1.6164	0.567	1.9116	0.9344	0.566	0.5721	2.2023	0.7323	3.034	2.4327	2.6138	2.4008	1.956	1.815	1.7963
neg_2006	metab_10179	metab_10179	-	-	539.1402	3.9471	neg	-	-	-	-	-	-	0.0552760485049	2.8638	2.8175	2.7141	2.6876	2.293	3.1383	2.2863	2.6108	2.7076	2.6046	2.285	2.8291	2.7553	2.7366	2.7074
neg_2007	metab_10180	metab_10180	-	-	667.1842	3.957	neg	-	-	-	-	-	-	0.0949769643299	2.0421	1.4485	0.793	1.6637	1.9933	2.5649	2.236	2.6616	1.9331	1.8381	2.735	2.4885	2.1544	2.2005	2.1192
neg_2008	metab_10181	metab_10181	-	-	712.2202	3.957	neg	-	-	-	-	-	-	0.223094856113	1.546	0.9052	0.7226	1.618	1.8993	0.7854	0.7757	1.8976	0.8696	1.5973	2.2821	1.9192	1.4924	1.3996	1.305
neg_2010	metab_10183	metab_10183	-	-	660.1993	3.9673	neg	-	-	-	-	-	-	0.11305242577	2.6883	2.1513	2.0562	2.2393	2.2338	2.5765	1.7822	3.3772	2.8339	3.0186	3.107	3.4239	2.4046	2.4151	2.3226
neg_2011	4,7-Dihydroxy-2H-1-benzopyran-2-one	metab_10184	HMDB0032951	-	355.0493	3.9771	neg	2M-H	C9H6O4	-	74.2	9.474978105911571	1983-81-9	0.0468151869919	1.4994	2.1727	1.92	1.7708	2.0765	1.7262	2.5149	1.6647	1.7341	1.708	1.6774	1.7208	1.6873	1.7244	1.6943
neg_2012	metab_10185	metab_10185	-	-	889.2939	3.9771	neg	-	-	-	-	-	-	0.0956369523377	3.0942	2.6492	2.4708	3.2426	3.2028	3.1725	3.3492	3.4221	2.7488	3.364	3.2663	3.5144	3.0188	3.0918	3.0249
neg_2013	metab_10186	metab_10186	-	-	670.2203	3.9875	neg	-	-	-	-	-	-	0.0497641244252	2.3262	2.313	2.1886	2.145	2.3526	2.6176	2.4473	3.313	3.1311	3.1838	2.9534	3.2377	2.4832	2.4401	2.4628
neg_2014	metab_10187	metab_10187	-	-	810.2698	3.9875	neg	-	-	-	-	-	-	0.0509981245878	2.6585	3.1429	2.819	2.7767	2.9255	2.5753	2.0451	3.8776	3.5257	3.6151	3.7264	3.8462	3.0469	3.0866	3.051
neg_2015	metab_10188	metab_10188	-	-	997.3422	3.9875	neg	-	-	-	-	-	-	0.138805957136	1.6844	0.5623	1.0787	0.5634	0.7332	1.8678	3.3795	2.9062	2.6111	2.8245	3.1109	3.0171	2.2258	2.2968	2.1791
neg_2016	metab_10189	metab_10189	-	-	205.05	3.9973	neg	-	-	-	-	-	-	0.2140828683	1.7608	1.4854	2.4946	1.89	1.5141	1.1527	1.3057	2.1791	2.6777	2.7574	2.2974	1.9487	1.9191	1.7738	1.9593
neg_2017	metab_10190	metab_10190	-	-	310.1117	3.9973	neg	-	-	-	-	-	-	0.19524489706	0.2994	0.28	0.3331	0.2803	0.2794	0.2834	2.0518	2.2015	0.8653	2.4747	1.9993	2.5629	1.1949	1.2363	1.3455
neg_2018	metab_10191	metab_10191	-	-	575.1548	3.9973	neg	-	-	-	-	-	-	0.221803056207	2.0711	2.6916	1.6812	1.4423	2.3841	2.3785	0.0285	0.0311	0.0364	0.0343	0.032	0.5962	1.7332	1.9069	1.9152
neg_2019	metab_10192	metab_10192	-	-	361.0578	4.0076	neg	-	-	-	-	-	-	0.189966896917	1.886	1.2786	2.2634	2.2987	1.9211	1.6261	1.4408	2.0969	2.4661	1.7976	1.4917	1.9257	1.5404	1.7043	1.6402
neg_2020	metab_10193	metab_10193	-	-	549.1698	4.0076	neg	-	-	-	-	-	-	0.0165353191569	2.9925	2.7233	2.6901	2.5657	2.7015	2.5533	4.0349	3.5559	3.2669	3.5686	3.3908	3.6432	3.1924	3.1967	3.1826
neg_2021	metab_10194	metab_10194	-	-	681.1913	4.0076	neg	-	-	-	-	-	-	0.129458221876	2.3605	1.3073	1.457	1.8221	1.6303	2.8711	2.8129	2.7469	2.2381	2.6353	2.6201	2.5898	2.5312	2.4187	2.4948
neg_2023	metab_10196	metab_10196	-	-	565.1933	4.0171	neg	-	-	-	-	-	-	0.0197107029102	1.9493	1.969	2.5033	2.0317	1.889	1.8272	3.9723	3.1356	3.0661	3.4679	3.262	3.2085	3.0065	2.9991	2.9894
neg_2024	metab_10197	metab_10197	-	-	325.0397	4.0226	neg	-	-	-	-	-	-	0.0930317237402	2.4782	1.8932	2.0878	2.4469	2.524	1.9814	3.113	2.223	2.2038	2.3699	2.5664	1.827	2.458	2.4918	2.411
neg_2025	metab_10198	metab_10198	-	-	965.2979	4.0226	neg	-	-	-	-	-	-	0.147088882271	2.5394	1.2513	2.012	1.9274	2.3065	2.26	3.2495	2.8955	2.5039	2.8755	3.0551	2.8662	2.4633	2.5391	2.4142
neg_2029	metab_10202	metab_10202	-	-	907.3009	4.0279	neg	-	-	-	-	-	-	0.281697740189	2.2531	1.4867	2.0163	2.3857	2.3779	2.2432	3.4316	3.343	3.1153	3.4932	3.268	3.612	2.4665	2.6472	2.4322
neg_2030	metab_10203	metab_10203	-	-	315.0868	4.0374	neg	-	-	-	-	-	-	0.0413827518816	2.1941	2.5043	2.0035	2.6628	2.8625	2.0282	2.5822	1.9131	2.2551	0.6876	2.0589	0.698	2.371	2.376	2.4039
neg_2031	metab_10204	metab_10204	-	-	695.2328	4.0374	neg	-	-	-	-	-	-	0.114062080337	2.7866	1.891	2.0973	2.4984	2.785	2.6377	2.6699	2.7985	2.3584	2.9652	2.9838	2.7417	2.5518	2.619	2.525
neg_2033	metab_10206	metab_10206	-	-	526.1107	4.0719	neg	-	-	-	-	-	-	0.0618032781816	3.4674	3.1596	2.9308	3.2136	2.9082	2.8891	3.4368	2.7749	1.9641	2.1291	3.0966	2.2008	3.0951	3.1481	3.1163
neg_2036	metab_10209	metab_10209	-	-	593.1888	4.0966	neg	-	-	-	-	-	-	0.0976957166367	2.8955	2.3822	2.3432	2.8017	2.854	2.8673	2.9218	2.4192	2.3432	2.5321	2.5344	2.4941	2.7241	2.6986	2.6399
neg_2037	metab_10210	metab_10210	-	-	506.1531	4.1061	neg	-	-	-	-	-	-	0.0755316466062	1.2588	2.9748	1.9637	2.1149	2.8625	1.5145	2.9159	2.7707	1.4891	1.6703	2.76	2.3988	2.3125	2.3276	2.264
neg_2038	metab_10211	metab_10211	-	-	654.1723	4.1061	neg	-	-	-	-	-	-	0.0274802379826	2.7566	2.4384	2.7558	2.8795	3.0357	2.7986	3.2492	3.1491	4.3719	4.5608	4.0256	3.9273	3.2844	3.2907	3.2675
neg_2039	metab_10212	metab_10212	-	-	855.3074	4.1061	neg	-	-	-	-	-	-	0.0932555209004	3.1007	3.2671	3.139	3.0668	3.3034	3.1741	3.0586	4.1777	3.8123	3.7917	4.0601	3.9883	3.2301	3.2991	3.2312
neg_2040	metab_10213	metab_10213	-	-	299.0925	4.1163	neg	-	-	-	-	-	-	0.294912063223	1.4585	2.1899	2.4077	1.9024	2.1881	1.5259	1.5845	1.6234	1.6926	1.6665	1.636	1.6793	1.756	1.7887	1.5325
neg_2043	metab_10216	metab_10216	-	-	451.1042	4.1259	neg	-	-	-	-	-	-	0.125513032399	1.5607	2.3496	1.8488	2.2421	2.5355	2.4382	0.0298	1.1069	0.0381	0.036	1.4533	0.037	2.069	2.116	2.0071
neg_2046	metab_10219	metab_10219	-	-	331.0818	4.1363	neg	-	-	-	-	-	-	0.241490778049	2.2301	0.9809	2.5703	1.7348	1.3138	2.2628	2.3269	1.1367	1.2026	1.1777	1.1486	1.1899	1.9089	2.0322	1.83
neg_2047	metab_10220	metab_10220	-	-	355.0425	4.1363	neg	-	-	-	-	-	-	0.224810981411	1.7442	1.8727	1.9876	2.0972	2.0407	1.4941	1.6524	1.6914	1.7608	1.7347	1.704	1.7475	1.795	1.8558	1.659
neg_2048	Neoliquiritin	metab_10221	HMDB0037490;LMPK12140022	-	399.1092	4.1363	neg	M-H2O-H	C21H22O9	-	87.5	1.48272280189346	5088-75-5	0.139731922642	1.4585	1.6349	1.7397	1.7408	1.4743	1.6055	0.0085	1.853	0.0109	1.8842	0.8519	2.3477	1.5414	1.5645	1.449
neg_2050	metab_10223	metab_10223	-	-	510.1139	4.1363	neg	-	-	-	-	-	-	0.227321580228	1.7925	1.2338	2.3662	2.1226	2.1227	1.8758	1.7793	1.7342	1.0656	1.0413	1.013	1.38	1.623	1.8183	1.7824
neg_2051	metab_10224	metab_10224	-	-	609.1808	4.1363	neg	-	-	-	-	-	-	0.0442966167164	3.0126	2.949	2.9472	3.0289	3.096	3.298	3.5244	3.1251	3.162	2.9837	3.2357	3.1748	3.0426	3.0601	3.0216
neg_2052	metab_10225	metab_10225	-	-	655.2257	4.1363	neg	-	-	-	-	-	-	0.13014820038	1.9634	1.5709	3.0309	2.3624	2.4095	2.1178	2.7459	2.1855	3.1938	3.3789	2.995	2.929	2.4649	2.5762	2.5505
neg_2054	metab_10227	metab_10227	-	-	427.0717	4.1463	neg	-	-	-	-	-	-	0.12860151779	1.3513	1.4727	1.4613	1.4137	1.576	0.9523	0.5835	0.6134	0.6679	0.6472	0.7208	0.6573	1.6073	1.6922	1.5949
neg_2055	metab_10228	metab_10228	-	-	435.1085	4.1463	neg	-	-	-	-	-	-	0.158028698605	0.5473	0.5192	1.4413	1.2167	1.0204	1.4273	1.7207	0.6752	0.732	0.7104	0.6855	0.721	1.2331	1.3624	1.2899
neg_2057	metab_10230	metab_10230	-	-	659.2372	4.1565	neg	-	-	-	-	-	-	0.164940483524	2.1234	2.2553	2.3685	1.7277	1.9885	1.4866	2.5253	3.3015	3.1488	2.9249	2.9593	3.2246	2.1501	2.2942	2.2332
neg_2059	metab_10232	metab_10232	-	-	811.3246	4.1565	neg	-	-	-	-	-	-	0.110036413433	2.4779	2.8897	3.0663	2.5426	2.464	1.9021	3.0756	3.8607	3.7919	3.5041	3.6966	3.6054	2.8743	2.9673	2.9076
neg_2062	metab_10235	metab_10235	-	-	813.2615	4.1713	neg	-	-	-	-	-	-	0.280398431368	2.4846	2.256	2.7887	2.8527	2.8584	2.8707	3.9184	3.7745	3.9585	3.8307	3.9365	3.9204	2.8014	3.0082	2.8189
neg_2063	metab_10236	metab_10236	-	-	589.1374	4.1806	neg	-	-	-	-	-	-	0.0968195023286	3.2694	3.352	2.5811	2.8463	2.8705	3.532	2.0673	0.9238	0.9566	1.6226	1.6341	2.0582	3.02	3.104	3.0613
neg_2064	metab_10237	metab_10237	-	-	638.1189	4.1806	neg	-	-	-	-	-	-	0.26901749708	2.6733	2.7221	2.0853	2.5124	2.9747	2.7928	1.0371	0.0038	0.0044	0.7508	0.0078	0.2247	2.5009	2.6771	2.7427
neg_2067	metab_10240	metab_10240	-	-	286.1486	4.1901	neg	-	-	-	-	-	-	0.120565246617	2.1255	2.3619	2.177	2.3613	2.569	2.3616	2.2412	2.2808	2.3513	2.3248	2.2937	2.3377	2.297	2.3436	2.2388
neg_2068	metab_10241	metab_10241	-	-	385.024	4.1901	neg	-	-	-	-	-	-	0.122713664766	3.2432	3.2541	3.0951	3.0737	3.2755	3.114	0.99	1.1521	1.0905	1.0661	1.0376	1.078	3.3637	3.4343	3.4707
neg_2071	metab_10244	metab_10244	-	-	285.0403	4.1994	neg	-	-	-	-	-	-	0.104588226352	3.8849	4.0144	3.7806	3.8932	4.0976	3.9004	1.7461	2.1743	1.7046	2.2174	2.2913	2.2501	3.942	4.028	3.9649
neg_2073	metab_10246	metab_10246	-	-	863.1915	4.1994	neg	-	-	-	-	-	-	0.0836340691398	2.8785	3.1146	1.9247	3.0564	3.3339	3.0866	1.5873	0.0004	0.0005	0.0005	0.0005	0.2328	2.5248	2.5961	2.5769
neg_2074	metab_10247	metab_10247	-	-	241.0867	4.2089	neg	-	-	-	-	-	-	0.191739023133	2.5978	0.8228	2.9052	2.0663	1.7645	2.7237	0.9708	1.0066	1.0708	1.0466	1.0182	1.0584	2.2064	2.2669	2.3676
neg_2075	metab_10248	metab_10248	-	-	567.1376	4.2089	neg	-	-	-	-	-	-	0.17996723765	1.504	1.7053	2.616	0.0916	0.0912	1.7339	1.844	0.1398	0.4148	0.2946	0.573	0.3418	1.5984	1.4661	1.4798
neg_2076	metab_10249	metab_10249	-	-	679.1836	4.2183	neg	-	-	-	-	-	-	0.253251969852	2.3722	1.7019	1.7829	1.8007	0.8084	2.179	3.1719	3.0715	2.8315	3.0293	2.9146	3.0505	2.1453	2.033	1.9263
neg_2077	metab_10250	metab_10250	-	-	817.173	4.2183	neg	-	-	-	-	-	-	0.14540181124	2.6654	0.139	0.1704	0.1954	0.7305	0.9163	0.288	0.2071	0.2354	0.2244	0.2121	0.2297	1.7976	1.8696	1.7471
neg_2079	metab_10252	metab_10252	-	-	527.1243	4.2278	neg	-	-	-	-	-	-	0.0827400150484	2.9329	2.821	2.2365	2.8428	2.8078	2.867	2.0064	0.6747	0.7314	0.7099	1.0581	0.7204	2.886	2.926	2.8546
neg_2080	metab_10253	metab_10253	-	-	673.2308	4.2371	neg	-	-	-	-	-	-	0.102905317033	1.6158	1.5245	2.2656	1.3941	1.9003	1.4528	2.9396	3.3249	3.3873	3.4535	3.3535	3.5159	1.8111	1.8827	1.8059
neg_2082	metab_10255	metab_10255	-	-	529.1526	4.256	neg	-	-	-	-	-	-	0.0170482048542	3.124	3.3149	1.3317	3.3663	3.1433	3.4537	2.8482	2.4031	2.2197	1.4745	2.1792	1.9869	3.1031	3.098	3.1126
neg_2083	metab_10256	metab_10256	-	-	269.0451	4.2655	neg	-	-	-	-	-	-	0.0969148241436	3.7301	3.5689	3.8248	3.0722	3.1929	3.3575	3.583	3.34	2.3948	2.287	2.8473	2.5009	3.464	3.4294	3.5126
neg_2086	metab_10259	metab_10259	-	-	376.0677	4.2748	neg	-	-	-	-	-	-	0.164499491765	2.1645	2.3467	2.025	0.9713	1.1757	2.4751	2.5915	1.0813	1.1466	1.122	1.0932	1.134	2.1979	2.1848	2.3092
neg_2087	metab_10260	metab_10260	-	-	722.3294	4.2748	neg	-	-	-	-	-	-	0.266991126721	1.091	1.0547	1.1514	1.6179	1.0533	1.061	1.2117	3.9875	3.7248	4.127	3.5155	4.188	1.1676	1.1627	1.3439
neg_2088	Paclitaxel	metab_10261	HMDB0015360;LMPR0104390001	C07394	874.3113	4.2748	neg	M+Na-2H	C47H51NO14	-	82	6.6470914512691985	33069-62-4	0.107875258427	1.0564	1.0203	1.1164	1.0209	1.019	1.0267	2.7344	2.7245	2.5056	2.6211	2.7515	2.56	1.2006	1.1276	1.1266
neg_2089	metab_10262	metab_10262	-	-	565.1918	4.2843	neg	-	-	-	-	-	-	0.122694501566	1.5405	1.7887	2.8198	2.0274	1.9971	1.5087	3.3426	2.6356	2.8224	2.6203	2.6878	2.5247	2.286	2.3095	2.3851
neg_2090	metab_10263	metab_10263	-	-	809.3088	4.2936	neg	-	-	-	-	-	-	0.0211702119418	3.3145	3.9922	3.7693	3.2103	3.6014	3.1529	3.3865	4.7033	4.3037	4.0472	4.3772	4.4895	3.7468	3.7581	3.7399
neg_2091	3,4,5-trihydroxy-6-[(6-methoxy-2-oxo-2H-chromen-7-yl)oxy]oxane-2-carboxylic acid	metab_10264	HMDB0132250	-	389.052	4.3033	neg	M+Na-2H	C16H16O10	-	64.8	7.99910116139978	-	0.151237092923	3.1169	2.4253	2.2808	2.3572	1.5231	2.5928	2.8654	0.3707	0.4127	0.3966	0.3782	0.4045	2.4157	2.3499	2.2846
neg_2092	metab_10265	metab_10265	-	-	902.3194	4.3128	neg	-	-	-	-	-	-	0.27695329489	1.1014	1.0649	1.1618	1.0655	1.0636	1.0713	2.5629	2.1206	2.473	2.5714	2.6613	2.0536	1.1781	1.3606	1.1722
neg_2094	metab_10267	metab_10267	-	-	585.1072	4.3224	neg	-	-	-	-	-	-	0.0569979954032	2.6277	2.7029	0.6814	2.4207	1.9498	2.8296	1.5404	0.7661	0.8255	1.2608	0.7768	0.814	2.1598	2.18	2.1309
neg_2095	metab_10268	metab_10268	-	-	419.1348	4.3319	neg	-	-	-	-	-	-	0.204287876812	1.0743	0.6437	0.727	0.6442	0.6426	1.1497	2.4392	2.8021	2.8596	2.3672	2.4686	2.5813	1.8282	1.9228	2.0055
neg_2096	metab_10269	metab_10269	-	-	549.1778	4.3319	neg	-	-	-	-	-	-	0.024609772701	2.6927	2.8525	2.9189	2.8866	2.7941	2.5288	3.0209	3.5103	3.46	3.7309	3.3767	3.5643	2.8937	2.8868	2.8727
neg_2097	metab_10270	metab_10270	-	-	581.2053	4.3319	neg	-	-	-	-	-	-	0.139299866505	3.3758	3.6822	3.4972	3.3114	3.5637	3.1404	2.513	4.1646	3.9801	3.6646	3.7624	4.2045	3.5022	3.5888	3.4765
neg_2098	metab_10271	metab_10271	-	-	679.1804	4.3319	neg	-	-	-	-	-	-	0.139659361555	1.2293	1.192	1.3115	1.1926	1.1906	1.1985	2.3861	2.7431	2.4579	2.5823	2.3592	2.6332	1.3075	1.3025	1.4019
neg_2099	metab_10272	metab_10272	-	-	997.3437	4.3416	neg	-	-	-	-	-	-	0.0778159643087	1.3943	0.9853	1.744	0.9859	1.0308	0.9916	3.2569	2.3312	3.0329	3.1332	2.9448	2.7828	1.934	1.8734	1.882
neg_2100	metab_10273	metab_10273	-	-	302.0756	4.3511	neg	-	-	-	-	-	-	0.174782464703	1.8238	1.4223	2.6712	2.3195	2.1479	1.429	1.5866	1.6255	1.6947	1.6687	1.6381	1.6814	1.7824	1.76	1.8944
neg_2101	metab_10274	metab_10274	-	-	587.1706	4.3511	neg	-	-	-	-	-	-	0.246130615439	0.9789	1.3107	1.3942	1.2192	1.4426	1.5666	1.7794	2.2787	2.137	2.4712	2.1397	2.3657	1.5316	1.7263	1.5851
neg_2102	metab_10275	metab_10275	-	-	913.3671	4.3511	neg	-	-	-	-	-	-	0.265118946658	0.8242	2.0477	2.3414	1.3354	1.7053	0.0579	2.3035	2.9906	3.4035	3.3989	3.217	3.3163	2.0696	2.1081	2.2743
neg_2103	(��)Abscisic Acid	metab_10276	-	-	263.1286	4.3609	neg	M-H	C15H20O4	69.4	-	-0.947927169516524	-	0.0792710455937	1.9853	2.1597	2.1698	2.1693	2.4281	1.7545	1.5737	1.4824	1.8343	1.5252	1.4949	1.5378	1.8768	1.9178	1.851
neg_2104	metab_10277	metab_10277	-	-	623.1688	4.3609	neg	-	-	-	-	-	-	0.0295119809052	2.5411	1.6375	1.9302	2.3269	1.6361	2.0292	3.4742	2.0631	3.6395	3.2446	3.3151	3.1183	2.6087	2.6343	2.6222
neg_2105	metab_10278	metab_10278	-	-	743.2442	4.3806	neg	-	-	-	-	-	-	0.094071766845	1.9584	2.0024	1.998	2.2282	2.0343	1.27	2.436	3.1196	3.3639	3.4814	3.2988	3.2695	2.4303	2.4731	2.3918
neg_2106	metab_10279	metab_10279	-	-	845.2831	4.3806	neg	-	-	-	-	-	-	0.0985127731476	1.976	2.5837	2.5224	2.2188	2.3841	2.2224	3.5407	3.4586	3.3979	3.2478	3.3623	3.3449	2.6824	2.5969	2.6518
neg_2107	metab_10280	metab_10280	-	-	553.1739	4.3903	neg	-	-	-	-	-	-	0.00770501618691	2.0503	2.4735	3.0834	2.5497	2.5475	2.0154	2.1905	2.8612	2.7729	2.9706	2.7533	2.9583	2.5132	2.5186	2.5193
neg_2108	metab_10281	metab_10281	-	-	799.2627	4.4004	neg	-	-	-	-	-	-	0.109167570221	2.1897	1.6568	2.9119	2.3627	2.364	2.5789	3.1094	2.3416	2.8669	2.9517	2.8586	2.7358	2.3488	2.4306	2.4361
neg_2109	metab_10282	metab_10282	-	-	562.2158	4.4101	neg	-	-	-	-	-	-	0.176053675927	0.9412	1.8421	1.6629	1.2193	1.3352	1.5237	2.3302	2.8748	3.1364	3.0272	3.0235	2.7904	1.559	1.686	1.5653
neg_2110	metab_10283	metab_10283	-	-	259.0609	4.4203	neg	-	-	-	-	-	-	0.109532394529	2.3171	2.3798	0.5263	0.4557	0.6249	1.9601	2.6163	0.6023	0.6564	0.6358	0.612	0.6459	2.0714	2.044	1.9776
neg_2111	(S)-2,3-Dihydro-3,5-dihydroxy-2-oxo-3-indoleacetic acid 5-glucoside	metab_10284	HMDB0034674	-	366.0834	4.4203	neg	M-H2O-H	C16H19NO10	-	58.5	0.8849731439624859	218604-37-6	0.110980845774	1.7478	2.6428	1.6602	2.4653	2.6949	2.3086	1.5853	2.6786	1.6933	1.6673	2.6286	1.6801	2.3864	2.4476	2.3545
neg_2112	metab_10285	metab_10285	-	-	717.2153	4.4203	neg	-	-	-	-	-	-	0.0277436989062	1.7063	1.2659	1.8687	2.1246	0.9742	2.0701	3.7645	2.8661	3.0952	3.2189	2.9486	3.1999	2.6941	2.7135	2.6917
neg_2113	metab_10286	metab_10286	-	-	897.3063	4.4203	neg	-	-	-	-	-	-	0.067178210762	1.6818	2.4815	2.5283	2.3368	2.103	1.8907	3.0211	3.4095	3.547	3.6056	3.4106	3.6163	2.5926	2.5808	2.6353
neg_2114	metab_10287	metab_10287	-	-	480.154	4.4301	neg	-	-	-	-	-	-	0.0295316212109	2.8209	2.9377	3.1917	2.9524	3.114	2.8166	2.8716	2.5316	2.9366	2.8515	2.6524	2.9794	2.904	2.9188	2.9296
neg_2115	metab_10288	metab_10288	-	-	815.2215	4.4301	neg	-	-	-	-	-	-	0.150548882651	1.1535	1.2196	0.6447	2.0631	2.0331	1.8516	2.0495	1.5975	2.2448	0.9447	1.0955	1.4003	1.6645	1.6081	1.5358
neg_2117	metab_10290	metab_10290	-	-	253.0499	4.4501	neg	-	-	-	-	-	-	0.14678397962	2.5785	2.2899	2.8835	2.4557	2.568	2.6692	2.2768	1.1262	1.2044	0.9793	0.9515	0.991	2.5689	2.4449	2.548
neg_2118	metab_10291	metab_10291	-	-	315.0868	4.4501	neg	-	-	-	-	-	-	0.0268027560085	3.4623	3.2244	2.1428	2.7389	2.3514	2.9443	3.6875	0.9539	0.8517	0.1715	1.4777	0.1758	3.0447	3.0647	3.0653
neg_2119	metab_10292	metab_10292	-	-	348.0726	4.4501	neg	-	-	-	-	-	-	0.0351401999445	3.0816	2.8938	3.4162	2.9685	3.0992	3.0915	1.8249	0.6338	1.1708	0.6681	0.6437	0.6783	3.1202	3.0936	3.1203
neg_2120	Rubrofusarin 6-[glucosyl-(1->3)-glucosyl-(1->6)-glucoside]	metab_10293	HMDB0034569	-	803.2203	4.4501	neg	M+FA-H	C33H42O20	-	55.3	-6.377228881429019	-	0.137780173126	0.6903	1.0553	0.667	0.5873	0.5858	1.2948	3.2464	2.0181	2.2388	2.0105	1.9733	1.9167	1.7407	1.848	1.8469
neg_2122	metab_10295	metab_10295	-	-	587.1926	4.4601	neg	-	-	-	-	-	-	0.0541195958837	3.4042	2.4523	2.0875	2.3912	2.3101	2.8242	1.7941	1.847	2.4782	2.1146	1.3066	2.153	2.7042	2.6747	2.7214
neg_2123	metab_10296	metab_10296	-	-	686.2359	4.4601	neg	-	-	-	-	-	-	0.0141933440391	2.5241	1.9782	1.9802	2.3701	1.9138	2.168	3.0746	3.8303	3.6652	3.3718	3.9204	3.3122	2.502	2.4983	2.4899
neg_2124	metab_10297	metab_10297	-	-	851.2934	4.4601	neg	-	-	-	-	-	-	0.0686050803785	1.8657	2.3032	2.5469	2.134	2.2195	1.318	2.7081	3.1007	3.2635	3.3514	3.1581	3.274	2.5296	2.5003	2.4702
neg_2125	metab_10298	metab_10298	-	-	796.2516	4.4698	neg	-	-	-	-	-	-	0.0388739064241	2.7724	2.6449	2.1848	2.9993	2.537	3.1965	3.0979	3.3967	3.6372	3.5552	3.5178	3.618	2.9175	2.8838	2.9031
neg_2126	metab_10299	metab_10299	-	-	557.1465	4.4798	neg	-	-	-	-	-	-	0.0321394069176	3.9137	3.9501	3.4552	4.0734	3.9202	3.9638	3.0196	1.875	2.261	2.5922	2.1517	2.0835	3.7942	3.7746	3.8019
neg_2127	metab_10300	metab_10300	-	-	612.1671	4.4798	neg	-	-	-	-	-	-	0.182163173971	1.4662	1.8091	1.4319	1.8461	1.6934	2.0419	2.8432	3.0123	3.1558	3.0815	3.1604	3.053	2.1625	2.0573	2.0142
neg_2128	metab_10301	metab_10301	-	-	799.2795	4.4798	neg	-	-	-	-	-	-	0.0749005498869	2.2982	2.0711	1.7563	2.2736	2.2041	2.2648	2.8122	2.3451	2.6731	2.7062	2.5262	2.6975	2.3078	2.2701	2.2438
neg_2129	metab_10302	metab_10302	-	-	269.0814	4.4894	neg	-	-	-	-	-	-	0.0912005454697	2.2061	2.0526	0.8934	2.2054	2.1516	2.3722	0.9502	0.9858	1.0498	1.0256	0.9974	1.0374	2.0499	1.9864	1.9809
neg_2130	Cyclocalopin C1	metab_10303	HMDB0039812	-	317.1028	4.4894	neg	M+Na-2H	C15H20O6	-	77.2	7.11465596169762	-	0.108302196245	2.4441	1.4246	2.4909	2.4958	2.2653	2.5488	2.2034	1.7646	1.8226	1.9183	1.5172	2.151	2.0393	1.9651	2.055
neg_2131	metab_10304	metab_10304	-	-	510.163	4.4894	neg	-	-	-	-	-	-	0.214725724049	1.9497	2.2562	1.8853	2.0756	1.523	2.1874	2.3097	3.1153	2.5922	1.6047	3.0947	2.5201	1.9175	1.7344	1.8888
neg_2133	metab_10306	metab_10306	-	-	547.1639	4.4994	neg	-	-	-	-	-	-	0.0204268543754	1.8043	2.6197	2.0579	2.0117	2.2357	2.2445	1.7661	0.5256	1.9378	1.7188	1.655	1.7287	1.8799	1.8783	1.8941
neg_2134	metab_10307	metab_10307	-	-	640.1831	4.4994	neg	-	-	-	-	-	-	0.0849685990649	2.2818	1.8407	1.9903	2.5232	2.1693	2.5948	2.9831	3.114	3.344	2.9843	3.1113	3.088	2.5552	2.5135	2.4822
neg_2135	metab_10308	metab_10308	-	-	933.3002	4.4994	neg	-	-	-	-	-	-	0.0600242052507	1.6416	0.7753	0.8644	1.1548	1.0329	0.7811	3.4807	2.4666	2.9403	2.7796	2.987	3.1032	2.1891	2.1769	2.2261
neg_2136	7-methoxy-3-(3-methoxyphenyl)-4H-chromen-4-one	metab_10309	HMDB0130371	-	281.0824	4.5091	neg	M-H	C17H14O4	-	97.2	1.76520407494148	-	0.114631642449	1.3038	1.5648	1.5412	1.4689	1.7223	1.6025	1.3783	1.4166	1.4848	1.4591	1.429	1.4717	1.4242	1.3282	1.3836
neg_2137	metab_10310	metab_10310	-	-	437.0904	4.5091	neg	-	-	-	-	-	-	0.118075297718	2.3406	2.3163	1.5692	2.1074	1.9143	2.3006	1.6322	1.6712	1.7406	1.7144	1.6838	1.7272	1.984	1.9897	2.0721
neg_2138	metab_10311	metab_10311	-	-	585.144	4.5091	neg	-	-	-	-	-	-	0.0977839157356	2.1327	2.3486	1.854	1.9802	1.8688	2.7348	2.217	1.8761	1.807	1.9649	1.7652	2.0079	2.2677	2.3105	2.2259
neg_2139	metab_10312	metab_10312	-	-	610.1773	4.5091	neg	-	-	-	-	-	-	0.130051235338	0.7868	0.6563	1.0595	0.9279	0.6552	0.8246	2.3854	2.1405	2.3583	2.0161	2.2345	2.3203	1.2807	1.1793	1.2092
neg_2141	Glycyrrhizaflavonol A	metab_10314	HMDB0035527	-	369.0981	4.5194	neg	M-H	C20H18O7	-	61.4	0.465819907550105	197304-01-1	0.101412990697	1.7252	1.4994	1.7407	1.3562	1.6109	0.2715	0.3547	2.3587	2.4826	2.5449	2.2147	2.3693	1.7296	1.6742	1.7608
neg_2142	metab_10315	metab_10315	-	-	633.2216	4.5194	neg	-	-	-	-	-	-	0.173524600965	1.7329	0.1122	1.5931	2.2894	2.4707	1.9699	2.0547	0.1696	1.3272	0.4187	0.2416	0.1889	1.9385	1.8495	2.0006
neg_2143	metab_10316	metab_10316	-	-	891.3101	4.5194	neg	-	-	-	-	-	-	0.0744822167098	1.8425	1.513	1.0703	2.0166	1.8859	1.6808	3.9664	3.1487	3.3536	3.5265	3.3851	3.2539	2.7387	2.7807	2.803
neg_2144	Isophysalin B	metab_10317	HMDB0039697	-	531.1681	4.5396	neg	M+Na-2H	C28H30O9	-	66.1	8.722828024613191	26435-77-8	0.276506808499	1.5457	1.6412	1.3049	1.1509	1.4396	0.294	0.3816	2.2438	2.5683	2.6849	2.2905	2.6498	1.541	1.6633	1.7791
neg_2145	metab_10318	metab_10318	-	-	599.123	4.5396	neg	-	-	-	-	-	-	0.175043827642	1.6428	1.5435	1.7805	2.1582	1.4662	2.6718	2.2058	0.2957	1.2213	0.0017	1.5424	0.4955	1.8665	1.8055	1.9532
neg_2146	metab_10319	metab_10319	-	-	785.2714	4.5396	neg	-	-	-	-	-	-	0.191131837246	1.1409	0.7318	0.8192	1.1309	0.7382	0.9403	3.2872	1.978	2.2921	1.9129	2.1797	1.8589	1.7131	1.6021	1.7676
neg_2147	Coriandrone B	metab_10320	HMDB0037775	-	313.1079	4.5493	neg	M+Na-2H	C16H20O5	-	62.4	7.307913596261018	139906-04-0	0.126891065723	2.0872	2.7592	2.2417	2.3731	2.191	1.6723	0.7189	0.7515	0.8105	0.7881	2.0188	0.799	2.1681	2.0938	2.2036
neg_2148	metab_10321	metab_10321	-	-	394.0784	4.5493	neg	-	-	-	-	-	-	0.0494966968088	3.0842	2.9688	3.4796	3.4692	3.3894	3.0254	3.1999	2.9726	3.1629	2.3521	3.1626	1.1024	3.1985	3.172	3.2148
neg_2149	metab_10322	metab_10322	-	-	567.1061	4.5493	neg	-	-	-	-	-	-	0.233633073714	2.3852	2.1901	2.4202	1.6582	0.9651	2.2509	2.6374	1.7769	2.2069	1.5228	2.0696	1.0889	1.9886	1.82	2.0217
neg_2151	metab_10324	metab_10324	-	-	291.1239	4.5591	neg	-	-	-	-	-	-	0.0480397662649	3.108	2.2994	4.0398	2.8846	2.8452	2.4235	2.1115	2.151	2.5231	2.1949	2.1639	2.2078	3.2695	3.2379	3.2309
neg_2152	metab_10325	metab_10325	-	-	399.1669	4.5642	neg	-	-	-	-	-	-	0.137839485434	2.5118	1.5257	1.6279	1.5263	1.5243	1.5324	2.9869	2.4859	2.7684	1.7736	2.7374	2.3135	2.0219	2.0296	1.9187
neg_2155	metab_10328	metab_10328	-	-	725.2395	4.5642	neg	-	-	-	-	-	-	0.00781938901828	1.3244	1.2867	1.3868	1.2873	1.2853	1.2933	2.7472	1.5316	2.5539	2.6576	2.3012	2.3952	1.4036	1.3985	1.3975
neg_2157	metab_10330	metab_10330	-	-	755.2597	4.5697	neg	-	-	-	-	-	-	0.255742757347	1.5877	0.9343	1.6802	0.9349	0.933	1.2855	3.481	1.9793	2.64	2.3212	2.1417	2.2132	1.9037	2.1003	1.9397
neg_2159	2,3-dihydroxy-3-[3-(3-methylbut-2-en-1-yl)-4-(sulfooxy)phenyl]propanoic acid	metab_10332	HMDB0133275	-	391.0675	4.5791	neg	M+FA-H	C14H18O8S	-	65.2	-8.611320697983121	-	0.186110983871	2.3161	2.6344	2.2786	2.4561	2.5337	2.4396	1.5024	1.5411	1.6099	1.584	1.5536	1.5967	2.3989	2.5452	2.4273
neg_2161	metab_10334	metab_10334	-	-	801.1985	4.5791	neg	-	-	-	-	-	-	0.291881053538	1.7616	0.4982	0.5725	0.4987	0.4972	0.9701	3.746	0.6514	1.6006	1.7158	1.5891	1.5425	1.7293	1.7267	1.9312
neg_2162	metab_10335	metab_10335	-	-	331.0824	4.5888	neg	-	-	-	-	-	-	0.00980465301368	3.7867	3.6525	4.1301	4.0374	4.0119	3.5923	3.6136	3.1031	3.3316	2.2365	3.3523	1.3871	3.8205	3.8124	3.8144
neg_2163	metab_10336	metab_10336	-	-	767.2058	4.5888	neg	-	-	-	-	-	-	0.15296207856	2.3163	2.8883	1.5357	0.9176	2.3556	2.2638	1.0006	0.0697	0.081	1.1089	0.0716	0.8803	1.9801	1.9921	2.0955
neg_2164	Flurbiprofen glucuronide	metab_10337	HMDB0060918	-	465.1201	4.6076	neg	M+FA-H	C21H21FO8	-	69.3	-0.347692887403479	-	0.0508411202501	3.3638	3.8605	2.9399	2.5331	3.1653	3.2371	1.8697	1.0104	1.0748	1.0505	1.0221	1.0624	3.1622	3.2063	3.1837
neg_2165	metab_10338	metab_10338	-	-	571.125	4.6076	neg	-	-	-	-	-	-	0.139485833664	3.0887	2.949	2.4435	2.6015	2.6065	3.0511	2.3627	0.7097	0.9895	0.7456	0.7201	1.4593	2.7147	2.6039	2.7124
neg_2168	metab_10341	metab_10341	-	-	639.2247	4.6169	neg	-	-	-	-	-	-	0.253108389974	2.1047	1.8748	1.3634	1.5242	2.1241	1.9034	3.2431	3.1063	2.5172	2.5826	3.2476	2.6759	2.1439	1.9315	2.0145
neg_2170	metab_10343	metab_10343	-	-	270.2037	4.6357	neg	-	-	-	-	-	-	0.0872998660594	2.6688	2.8218	2.3301	2.7428	2.7524	2.7148	2.3945	2.4342	2.5047	2.4782	2.447	2.4912	2.62	2.6955	2.6551
neg_2171	metab_10344	metab_10344	-	-	983.3457	4.6357	neg	-	-	-	-	-	-	0.203347027222	0.8484	1.4669	2.2753	1.3776	2.099	0.8205	3.1862	3.3815	3.5902	3.5296	3.3675	3.5518	1.9018	2.0122	2.0803
neg_2172	metab_10345	metab_10345	-	-	271.0612	4.6452	neg	-	-	-	-	-	-	0.0162193441453	5.0979	5.2052	4.9327	5.1031	5.1805	5.1001	4.1209	3.9083	3.291	3.5669	3.5814	3.6224	5.1171	5.1273	5.1307
neg_2173	metab_10346	metab_10346	-	-	596.0422	4.6452	neg	-	-	-	-	-	-	0.280920587245	2.3314	2.5717	2.0899	2.3	2.5247	2.264	2.154	2.1936	2.2639	2.2375	2.2064	2.2504	2.197	2.4008	2.209
neg_2175	8-Hydroxyguanosine	metab_10348	HMDB0002044	-	334.0568	4.6546	neg	M+Cl	C10H13N5O6	-	57.9	2.69879387628519	3868-31-3	0.0460337263414	3.6135	3.7006	3.453	3.6201	3.7551	3.5269	2.8536	2.8206	1.99	1.9636	2.1545	2.2022	3.7433	3.7109	3.7075
neg_2176	metab_10349	metab_10349	-	-	507.0964	4.6546	neg	-	-	-	-	-	-	0.0475193438481	3.8424	3.8862	3.8357	3.2418	3.3163	3.4259	3.6287	1.4518	1.8258	1.4092	1.4593	2.1803	3.4181	3.3948	3.4361
neg_2179	metab_10352	metab_10352	-	-	691.1526	4.6829	neg	-	-	-	-	-	-	0.0304123200931	3.0417	2.1182	2.5691	2.8302	2.6384	3.2619	0.3636	0.3866	1.049	0.4132	0.3943	0.4212	2.7708	2.7507	2.7462
neg_2180	metab_10353	metab_10353	-	-	525.0844	4.6922	neg	-	-	-	-	-	-	0.0194318863923	3.4462	3.6526	2.1677	2.4819	2.8192	3.7282	2.5011	0.5788	0.632	0.6117	0.5883	0.6216	3.2031	3.2198	3.2137
neg_2181	Asperxanthone	metab_10354	HMDB0030852	-	285.0768	4.7017	neg	M-H	C16H14O5	-	61.7	-0.30042282768696804	3566-99-2	0.0124474913079	3.5414	3.3442	3.6762	3.6604	3.6283	3.9268	3.5448	1.6006	1.8373	0.7214	2.0865	1.4832	3.6769	3.6666	3.6745
neg_2186	metab_10359	metab_10359	-	-	925.3241	4.7206	neg	-	-	-	-	-	-	0.00781938901828	1.365	1.3271	1.4277	1.3277	1.3257	1.3337	2.2804	2.7318	2.7197	2.8968	2.6898	3.0121	1.4445	1.4394	1.4384
neg_2188	metab_10361	metab_10361	-	-	537.1222	4.7396	neg	-	-	-	-	-	-	0.129914884255	3.1348	3.0077	2.6336	2.8515	2.8289	2.8945	2.5652	0.759	1.8631	1.9226	1.2855	1.7128	2.8133	2.8511	2.9225
neg_2189	metab_10362	metab_10362	-	-	602.1335	4.7396	neg	-	-	-	-	-	-	0.0436374656213	3.494	3.2979	3.1222	3.4545	3.4867	3.4157	2.0313	1.7042	0.8185	0.7292	0.0005	1.0234	3.4993	3.4811	3.4614
neg_2190	metab_10363	metab_10363	-	-	757.2557	4.7396	neg	-	-	-	-	-	-	0.0493956776546	1.9082	2.2152	2.2164	2.2198	2.6407	1.6292	3.0918	3.4295	3.497	3.5896	3.3152	3.5382	2.4771	2.473	2.5115
neg_2191	metab_10364	metab_10364	-	-	575.1151	4.7489	neg	-	-	-	-	-	-	0.126831137138	2.5922	2.4139	1.9422	2.6918	2.6771	2.4502	0.2764	0.2956	0.332	0.318	0.302	0.3248	2.3944	2.4962	2.4904
neg_2194	metab_10367	metab_10367	-	-	689.1707	4.7679	neg	-	-	-	-	-	-	0.116040335054	3.4745	3.1419	2.3631	3.2484	3.4101	3.5613	2.333	2.3726	2.4431	2.4166	2.3855	2.4296	3.1408	3.1072	3.2049
neg_2195	metab_10368	metab_10368	-	-	583.1313	4.7776	neg	-	-	-	-	-	-	0.229425191768	2.4914	2.8201	2.4914	2.0497	2.0705	2.6503	2.4323	1.1096	1.6083	1.6933	1.5737	1.2588	2.3048	2.3441	2.1435
neg_2196	metab_10369	metab_10369	-	-	475.1414	4.7871	neg	-	-	-	-	-	-	0.089808355942	2.4973	2.4662	1.1164	2.8416	2.5219	2.2644	1.4918	1.1223	1.9479	0.8045	1.6475	0.8155	2.044	1.9747	2.043
neg_2197	metab_10370	metab_10370	-	-	613.175	4.7871	neg	-	-	-	-	-	-	0.0109061182042	2.8775	2.8943	3.7827	2.7094	2.9117	3.4662	2.0006	1.8112	2.5268	2.3124	1.8781	2.4602	2.9839	2.9817	2.9748
neg_2198	metab_10371	metab_10371	-	-	599.157	4.7966	neg	-	-	-	-	-	-	0.0767680822008	2.6143	2.7058	1.7631	2.551	2.3124	2.7307	3.0169	2.6393	2.4849	2.536	2.5501	2.3363	2.3315	2.3457	2.2813
neg_2200	metab_10373	metab_10373	-	-	811.2869	4.8059	neg	-	-	-	-	-	-	0.0644486979608	1.6771	0.9412	0.474	1.5526	1.2366	1.9296	3.0017	2.185	2.7568	2.3091	1.5015	2.0961	1.5624	1.5264	1.5805
neg_2201	metab_10374	metab_10374	-	-	625.1956	4.8247	neg	-	-	-	-	-	-	0.0646904970472	2.5382	2.4013	2.7239	2.4149	2.6597	2.1079	2.1216	3.1547	3.2583	3.0959	3.0048	3.1619	2.5156	2.4955	2.4598
neg_2202	metab_10375	metab_10375	-	-	229.0501	4.8439	neg	-	-	-	-	-	-	0.146243638484	2.2454	3.3488	0.797	2.3	2.602	2.607	0.008	0.0088	0.0103	0.0097	0.009	0.01	2.7085	2.6402	2.5823
neg_2203	metab_10376	metab_10376	-	-	313.0714	4.8439	neg	-	-	-	-	-	-	0.0905561957813	1.1314	1.675	1.9319	0.1233	0.1228	2.0441	3.0957	0.185	1.3681	1.1203	1.5536	1.1068	2.0275	1.979	1.9514
neg_2204	metab_10377	metab_10377	-	-	415.0817	4.8439	neg	-	-	-	-	-	-	0.186712386444	1.8857	1.4118	1.1274	1.2779	1.3999	1.3284	1.1876	1.2249	1.2918	1.2666	1.2371	1.2789	1.1799	1.1987	1.3154
neg_2205	metab_10378	metab_10378	-	-	602.1333	4.8439	neg	-	-	-	-	-	-	0.018071055174	3.4862	3.4954	2.4286	3.5315	3.4589	3.4745	1.9889	1.1656	1.2319	1.2069	1.1777	1.2191	3.4387	3.443	3.4278
neg_2208	metab_10381	metab_10381	-	-	656.2237	4.8536	neg	-	-	-	-	-	-	0.231627716111	1.3738	1.8627	2.0939	0.8321	2.2267	0.7691	1.8891	2.6222	2.694	2.4556	2.6287	2.4218	1.5691	1.43	1.392
neg_2210	metab_10383	metab_10383	-	-	600.1207	4.8632	neg	-	-	-	-	-	-	0.105802228829	2.3378	2.2575	1.5924	1.7776	1.4131	1.8897	1.73	1.6175	1.6867	1.6607	1.6301	1.6734	1.7532	1.8348	1.8336
neg_2216	metab_10389	metab_10389	-	-	531.1682	4.8829	neg	-	-	-	-	-	-	0.152195914765	0.9285	1.2745	1.6419	1.3129	1.2636	0.9337	1.3707	2.2263	2.1229	2.4964	2.0547	2.4694	1.7017	1.7843	1.6592
neg_2219	metab_10392	metab_10392	-	-	273.1126	4.8931	neg	-	-	-	-	-	-	0.0367828479184	2.3112	1.9752	2.7811	2.5244	2.2926	1.9661	0.822	0.8561	1.2116	0.8943	0.8672	0.9057	2.1421	2.156	2.1242
neg_2220	metab_10393	metab_10393	-	-	507.1302	4.8931	neg	-	-	-	-	-	-	0.0251055729781	3.8922	3.4625	3.8263	3.4397	3.3453	3.6083	3.0173	0.7398	1.2571	1.7077	1.1404	1.3478	3.4809	3.4926	3.4709
neg_2221	metab_10394	metab_10394	-	-	623.2121	4.8931	neg	-	-	-	-	-	-	0.00244477937495	3.4126	3.2378	3.052	3.5724	3.5173	3.6682	3.1067	2.5539	1.8173	2.5046	2.6542	1.9349	3.4596	3.4618	3.4608
neg_2222	Heme A	metab_10395	HMDB0006901	C15670	889.3103	4.8931	neg	M+K-2H	C49H56FeN4O6+2	-	62.7	7.98164639296075	57560-10-8	0.212140730059	1.1574	0.7182	0.9321	0.7188	0.7171	0.7239	2.7946	2.7432	2.8735	2.9859	2.7963	2.8612	1.8643	1.8663	1.696
neg_2223	metab_10396	metab_10396	-	-	228.1602	4.9029	neg	-	-	-	-	-	-	0.181362598105	1.998	1.4418	1.7743	1.3605	2.0758	1.3665	2.0333	2.3446	2.7164	2.2411	2.2336	2.5545	1.9065	2.0563	1.9571
neg_2224	metab_10397	metab_10397	-	-	301.0718	4.9029	neg	-	-	-	-	-	-	0.108355854077	2.7926	2.3104	2.8033	2.4579	2.6073	2.7151	0.8882	0.0032	0.3589	0.0036	0.0033	0.0037	2.5348	2.6058	2.6269
neg_2225	metab_10398	metab_10398	-	-	733.1641	4.9029	neg	-	-	-	-	-	-	0.0982320657563	2.8116	0.0034	3.5043	2.45	1.9448	1.5911	2.0913	0.0054	0.0064	0.006	1.2786	0.0062	2.5752	2.5603	2.4931
neg_2226	7-Hydroxy-3,4',8-trimethoxyflavone	metab_10399	HMDB0041544	-	327.0874	4.9231	neg	M-H	C18H16O6	-	53.1	0.0572999899194125	-	0.123455009302	2.2754	2.1938	2.7958	2.5101	2.7416	2.2474	1.13	1.167	1.2333	1.2083	1.179	1.2205	2.3362	2.3451	2.43
neg_2228	metab_10401	metab_10401	-	-	661.2177	4.9231	neg	-	-	-	-	-	-	0.019020498025	1.4904	0.0214	0.947	1.1004	1.1922	0.0217	3.0158	1.4269	2.6028	2.0785	1.3371	2.0445	2.1234	2.1095	2.1242
neg_2230	metab_10403	metab_10403	-	-	857.2137	4.9231	neg	-	-	-	-	-	-	0.269494588191	2.5056	1.606	0.0082	2.2825	1.4964	2.2086	0.9455	0.0103	0.0121	0.0114	0.0107	0.0118	1.8835	1.6571	1.8713
neg_2231	metab_10404	metab_10404	-	-	299.129	4.9334	neg	-	-	-	-	-	-	0.194823453542	1.3638	1.3258	2.233	1.3265	1.5701	1.3325	2.9923	3.5365	2.966	2.6753	3.4742	2.4498	2.3258	2.4918	2.4681
neg_2232	metab_10405	metab_10405	-	-	213.0548	4.9526	neg	-	-	-	-	-	-	0.259744189422	3.0149	3.0777	3.2565	3.1109	3.4295	3.0136	0.8111	0.8451	0.9064	0.8832	0.8562	0.8945	3.1072	2.9098	3.1369
neg_2233	metab_10406	metab_10406	-	-	323.053	4.9526	neg	-	-	-	-	-	-	0.0760756608781	1.8732	2.2886	2.3189	2.3073	2.8786	1.9378	2.0016	2.0411	2.1112	2.0848	2.0538	2.0978	2.4176	2.3585	2.3656
neg_2234	metab_10407	metab_10407	-	-	495.1668	4.9619	neg	-	-	-	-	-	-	0.212140955741	2.5542	1.9648	2.8076	2.1872	1.9608	2.0737	3.1274	0.7322	1.3724	1.6357	1.1655	1.5067	2.1348	2.1758	1.991
neg_2236	metab_10409	metab_10409	-	-	823.202	4.9619	neg	-	-	-	-	-	-	0.0475296958215	3.4358	3.1085	3.3602	3.0965	2.8246	3.448	1.6037	0.4317	0.4776	0.46	0.6232	0.4782	3.0787	3.117	3.1124
neg_2239	metab_10412	metab_10412	-	-	517.2088	4.9807	neg	-	-	-	-	-	-	0.0761674221863	2.7305	1.8051	1.7419	2.5951	2.4368	2.8568	0.2689	0.2877	0.3234	0.3097	0.294	0.3163	2.663	2.6036	2.611
neg_2240	metab_10413	metab_10413	-	-	525.1561	4.9902	neg	-	-	-	-	-	-	0.193548456195	3.0522	3.126	2.8042	2.9848	2.5201	3.128	2.0583	1.0677	0.4349	1.0457	0.41	1.0094	2.8378	3.0084	2.9361
neg_2243	metab_10416	metab_10416	-	-	539.1009	5.0047	neg	-	-	-	-	-	-	0.235459960524	3.0573	3.3315	1.2806	2.4124	2.2972	3.3231	3.3084	1.3802	1.5559	1.4226	1.3926	1.4352	2.474	2.6836	2.625
neg_2244	metab_10417	metab_10417	-	-	781.2088	5.0047	neg	-	-	-	-	-	-	0.124911363024	2.5092	3.1591	0.0544	2.6196	2.5261	3.2711	2.207	0.068	1.2036	1.2514	0.0699	0.0768	2.7928	2.7116	2.6941
neg_2248	metab_10421	metab_10421	-	-	604.1485	5.0237	neg	-	-	-	-	-	-	0.0177583667341	3.5397	3.6486	2.9297	3.903	3.9285	3.7166	3.2729	1.7781	1.1134	1.922	2.1442	1.4833	3.7283	3.7326	3.7175
neg_2249	metab_10422	metab_10422	-	-	719.1795	5.0237	neg	-	-	-	-	-	-	0.0462089949541	3.0783	2.0942	3.6913	2.7899	2.1902	2.5167	3.3161	0.4269	0.9783	1.2905	0.435	0.4636	2.6267	2.619	2.6565
neg_2250	metab_10423	metab_10423	-	-	825.4353	5.0237	neg	-	-	-	-	-	-	0.00801594573061	0.9648	0.9296	1.0235	0.9302	0.9283	0.9358	3.4847	2.1531	1.7609	1.1601	2.6116	1.6894	1.7857	1.7919	1.7913
neg_2252	Isosakuranetin	metab_10425	LMPK12140355	C05334	285.0769	5.0429	neg	M-H	C16H14O5	50.4	-	0.21271586652137306	-	0.0197152467849	3.9524	3.6789	3.52	4.0115	3.8414	3.8316	3.4765	2.82	2.851	1.8674	2.6605	2.1663	3.8289	3.8458	3.8357
neg_2253	metab_10426	metab_10426	-	-	829.2173	5.0429	neg	-	-	-	-	-	-	0.276419656666	1.9081	1.538	0.198	2.2148	1.696	2.1976	1.7696	0.7699	0.2706	0.2584	0.9504	0.2643	1.2734	1.4618	1.5113
neg_2254	Dihydrowyerol	metab_10427	HMDB0039497	-	243.1026	5.0524	neg	M-H2O-H	C15H18O4	-	53.2	-0.317001766247382	70711-58-9	0.176762789911	2.597	1.9298	3.4816	2.9297	2.3846	2.8525	1.361	1.3992	1.4674	1.4417	1.4116	1.4543	2.6724	2.7401	2.8245
neg_2255	metab_10428	metab_10428	-	-	621.1878	5.0622	neg	-	-	-	-	-	-	0.0553976741691	1.164	0.0419	0.0527	0.042	0.0418	0.0426	3.7928	0.7537	1.3733	1.4185	1.4673	1.3283	2.4873	2.4679	2.5154
neg_2256	3,5,6,7-tetrahydroxy-2-(3-methoxyphenyl)-8aH-chromen-8a-yl	metab_10429	HMDB0128113	-	323.0532	5.0717	neg	M+Na-2H	C16H14O6	-	62.6	-1.52331597141594	-	0.023029565925	1.8577	1.9159	1.8307	1.7281	2.4238	1.7742	1.8945	1.9338	2.0038	1.9775	1.9466	1.9904	2.2222	2.2365	2.2414
neg_2258	metab_10431	metab_10431	-	-	297.0768	5.0814	neg	-	-	-	-	-	-	0.0623667186892	2.6158	2.7978	3.0267	3.3132	3.0638	3.0678	2.7457	0.9261	3.8851	3.605	2.417	2.5681	3.0704	3.0645	3.1133
neg_2259	metab_10432	metab_10432	-	-	371.1135	5.1002	neg	-	-	-	-	-	-	0.118707329969	3.0546	2.529	3.089	2.7037	2.4414	2.4981	2.1365	1.6135	1.6827	1.6567	1.6261	1.6694	2.4063	2.5084	2.4516
neg_2260	metab_10433	metab_10433	-	-	689.1719	5.1002	neg	-	-	-	-	-	-	0.263016293765	2.3363	2.1034	2.7204	2.1196	2.1617	2.4902	1.9967	2.0362	2.1063	2.08	2.049	2.0929	2.2363	2.1222	2.0075
neg_2262	Apigenin	metab_10435	LMPK12110005;HMDB0002124	C01477	539.0981	5.1096	neg	2M-H	C15H10O5	-	56.8	-0.546233778356342	520-36-5	0.155777448829	2.3193	3.0937	0.0527	1.8159	1.9898	2.8391	2.2008	0.0659	0.0766	0.0724	0.3919	0.0745	2.5844	2.7178	2.6905
neg_2263	metab_10436	metab_10436	-	-	657.3176	5.1096	neg	-	-	-	-	-	-	0.150072894411	2.3819	1.9865	2.4571	1.6178	2.4372	0.8223	0.9641	2.3172	2.8153	2.5032	2.7304	1.9511	2.0226	2.0252	2.1317
neg_2265	metab_10438	metab_10438	-	-	507.1251	5.1284	neg	-	-	-	-	-	-	0.0225947096676	3.9207	3.6392	4.2643	3.7841	3.5572	3.699	3.2188	1.3783	1.9129	2.118	0.6519	2.0759	3.7229	3.7082	3.7044
neg_2267	metab_10440	metab_10440	-	-	300.0592	5.138	neg	-	-	-	-	-	-	0.185835620261	2.0343	2.7014	1.6751	1.9362	2.2119	2.1827	2.1573	1.7758	1.8455	1.8193	1.7885	1.8321	1.6904	1.8025	1.8514
neg_2270	metab_10443	metab_10443	-	-	349.0329	5.1569	neg	-	-	-	-	-	-	0.186353386158	2.483	2.8541	0.9144	2.3088	2.8623	2.5004	1.8231	1.9787	0.9971	1.625	1.795	1.8854	2.7008	2.7199	2.5626
neg_2271	metab_10444	metab_10444	-	-	792.1865	5.1569	neg	-	-	-	-	-	-	0.0383922017688	2.5846	2.2556	2.0264	2.5038	1.9211	2.4362	2.0905	2.13	2.2003	2.1739	2.1428	2.1868	2.2785	2.29	2.2571
neg_2273	metab_10446	metab_10446	-	-	553.1168	5.1851	neg	-	-	-	-	-	-	0.111721790098	2.7003	2.8672	2.1736	2.2835	2.1306	2.6446	2.5494	2.2774	2.3479	2.3214	2.2903	2.3343	2.541	2.5892	2.4922
neg_2274	metab_10447	metab_10447	-	-	632.1452	5.1851	neg	-	-	-	-	-	-	0.249979053032	1.7707	2.4141	0.4554	1.8568	2.1609	1.0714	0.4985	0.5261	0.577	0.5576	0.5352	0.567	2.1887	1.9802	2.1806
neg_2275	2-Methylguanosine	metab_10448	HMDB0005862	-	332.0775	5.1945	neg	M+Cl	C11H15N5O5	-	75.2	2.62747255854268	2140-77-4	0.115024131397	2.8196	2.539	2.9957	3.0845	3.0483	2.6704	2.7083	2.7481	2.8187	2.7921	2.7609	2.8051	2.8199	2.8771	2.7785
neg_2276	metab_10449	metab_10449	-	-	775.1761	5.1945	neg	-	-	-	-	-	-	0.0625251696538	3.4486	2.524	3.0811	2.817	2.5133	2.8793	1.6804	0.3163	0.0345	0.0325	1.7045	0.0335	2.7009	2.7257	2.6714
neg_2278	metab_10451	metab_10451	-	-	669.297	5.204	neg	-	-	-	-	-	-	0.24939380283	2.6692	0.6561	0.7401	0.6566	0.655	0.6616	2.8337	1.7863	1.6477	0.8652	0.8846	0.8765	1.8166	1.6965	1.9139
neg_2279	metab_10452	metab_10452	-	-	419.1147	5.2137	neg	-	-	-	-	-	-	0.0515094174121	2.2222	2.07	2.9642	1.9162	1.8276	2.1046	1.9966	2.0361	2.1062	2.0798	2.0488	2.0927	2.131	2.0893	2.1247
neg_2280	metab_10453	metab_10453	-	-	471.1094	5.2137	neg	-	-	-	-	-	-	0.237791738838	1.4566	1.6641	2.2091	2.6232	2.074	1.425	1.5825	1.6214	1.6906	1.6646	1.634	1.6773	2.0963	2.0627	1.8903
neg_2282	metab_10455	metab_10455	-	-	671.1935	5.2232	neg	-	-	-	-	-	-	0.107001769412	2.1254	2.1073	1.7583	2.23	1.7512	2.4015	1.5917	1.6306	1.6998	1.6737	1.6432	1.6865	1.946	2.0192	2.0347
neg_2286	metab_10459	metab_10459	-	-	330.062	5.2329	neg	-	-	-	-	-	-	0.086859658197	2.9523	2.8354	2.1478	2.9507	2.8826	3.1928	3.1585	1.6511	3.2958	2.2998	2.1588	2.4212	3.2433	3.1743	3.1859
neg_2287	metab_10460	metab_10460	-	-	837.2225	5.2329	neg	-	-	-	-	-	-	0.0411840564018	2.6358	2.8907	1.75	2.4541	2.4281	2.8274	1.8136	1.8529	1.9227	1.8964	1.8656	1.9093	2.6327	2.6232	2.5978
neg_2288	metab_10461	metab_10461	-	-	512.145	5.2424	neg	-	-	-	-	-	-	0.142666433784	1.6208	1.9352	0.953	1.8517	1.7495	1.5431	1.0109	1.047	1.1119	1.0874	1.0588	1.0994	1.3847	1.4549	1.5053
neg_2289	metab_10462	metab_10462	-	-	703.1883	5.2612	neg	-	-	-	-	-	-	0.295224454888	1.5715	1.5076	2.8939	1.6163	1.2581	1.7895	1.0904	1.1271	1.4731	1.1681	1.1391	1.1803	1.2357	1.4273	1.4921
neg_2290	metab_10463	metab_10463	-	-	809.4395	5.2612	neg	-	-	-	-	-	-	0.0619911426982	2.718	1.6757	1.1315	2.3857	2.0597	0.6576	3.5198	2.3037	2.0633	2.3892	2.6146	0.872	2.377	2.3462	2.3999
neg_2291	metab_10464	metab_10464	-	-	494.154	5.2707	neg	-	-	-	-	-	-	0.103840780089	2.712	2.3646	2.8261	2.6917	2.6464	2.7906	0.9023	2.1048	0.6741	0.6533	2.0083	0.6634	2.3004	2.3315	2.2417
neg_2292	metab_10465	metab_10465	-	-	553.1494	5.2707	neg	-	-	-	-	-	-	0.0070790523368	3.1138	3.2284	3.2471	3.2242	3.1484	3.2191	3.3636	2.4558	1.2116	0.8541	2.3574	0.827	3.0969	3.0941	3.0908
neg_2295	metab_10468	metab_10468	-	-	464.0999	5.2896	neg	-	-	-	-	-	-	0.189910547703	2.2761	2.3576	1.8986	2.5199	2.6262	1.799	1.9595	1.999	2.0691	2.0427	2.0117	2.0556	2.4329	2.2675	2.3934
neg_2297	metab_10470	metab_10470	-	-	269.0457	5.3086	neg	-	-	-	-	-	-	0.138705612101	2.572	2.5886	2.6733	2.2829	2.7228	2.985	2.8114	0.0043	1.5168	0.0669	0.0054	0.0049	2.5664	2.666	2.5646
neg_2299	metab_10472	metab_10472	-	-	231.1021	5.3179	neg	-	-	-	-	-	-	0.148227407181	2.4324	0.9702	3.1674	2.3744	2.2891	2.8611	0.8134	0.4076	1.9932	0.435	0.4155	1.1818	2.5281	2.5497	2.645
neg_2300	metab_10473	metab_10473	-	-	787.1904	5.3179	neg	-	-	-	-	-	-	0.0699269035277	2.7248	3.0354	0.1818	2.9167	0.9289	3.1348	1.8596	0.5368	0.25	0.5373	0.648	0.6389	2.635	2.5971	2.5756
neg_2301	metab_10474	metab_10474	-	-	841.2201	5.3179	neg	-	-	-	-	-	-	0.262637436706	2.5073	2.526	1.4206	2.3107	2.0052	2.6699	1.4829	1.5215	1.5903	1.5644	1.534	1.5771	1.9295	2.1577	2.1275
neg_2302	metab_10475	metab_10475	-	-	348.1089	5.3275	neg	-	-	-	-	-	-	0.122733286064	2.4203	2.3488	2.5572	2.4064	2.3258	2.3553	0.6	0.6302	0.6853	0.6644	0.6401	0.6746	2.368	2.3629	2.4545
neg_2304	metab_10477	metab_10477	-	-	285.0777	5.3369	neg	-	-	-	-	-	-	0.259241529136	1.3935	1.5486	2.5104	2.2204	2.094	1.8412	1.1564	0.0179	1.7226	0.0198	0.0185	0.0204	1.543	1.6101	1.3845
neg_2306	metab_10479	metab_10479	-	-	499.1414	5.3464	neg	-	-	-	-	-	-	0.111560141237	1.654	2.4739	0.5444	0.4725	0.8214	2.1819	1.3655	0.6216	0.6764	0.6556	0.8894	0.6657	1.9484	1.8552	1.8884
neg_2307	metab_10480	metab_10480	-	-	583.1583	5.3464	neg	-	-	-	-	-	-	0.0960375165251	2.4925	2.5465	2.2546	2.4181	2.1789	2.9384	2.5151	1.2076	0.6396	0.6193	1.1735	0.6292	2.4667	2.4978	2.5483
neg_2308	metab_10481	metab_10481	-	-	473.1058	5.3557	neg	-	-	-	-	-	-	0.0510004183578	2.3933	2.3132	2.473	2.6907	2.3016	2.1604	2.1116	0.0051	0.006	0.0442	0.0053	0.0058	2.4421	2.4855	2.4725
neg_2310	Indole-3-acetic-acid-O-glucuronide	metab_10483	HMDB0060001	-	332.0781	5.3746	neg	M-H2O-H	C16H17NO8	-	63.8	1.49220785490936	-	0.0423606430479	2.2959	2.6043	2.5226	2.9656	3.1827	2.673	0.9543	0.9899	1.054	1.0298	1.0015	1.0416	2.7773	2.7469	2.745
neg_2313	metab_10486	metab_10486	-	-	242.176	5.384	neg	-	-	-	-	-	-	0.0513932762814	2.9255	2.8609	3.2284	2.7818	3.0288	2.5951	3.1132	3.749	3.7055	3.6576	3.6291	3.7087	3.1001	3.1141	3.1434
neg_2317	metab_10490	metab_10490	-	-	543.1649	5.4122	neg	-	-	-	-	-	-	0.0353145442804	3.2429	3.1051	4.0779	3.521	3.5528	3.3949	3.1628	1.0402	0.6088	0.542	0.5199	0.9613	3.4824	3.458	3.4546
neg_2319	metab_10492	metab_10492	-	-	823.2159	5.4217	neg	-	-	-	-	-	-	0.0169129768789	3.488	3.3531	3.7352	3.3662	3.0706	3.6846	3.0277	0.4101	0.7338	0.4377	0.4181	0.446	3.387	3.3798	3.3945
neg_2320	metab_10493	metab_10493	-	-	591.1361	5.431	neg	-	-	-	-	-	-	0.0794942668686	2.0315	2.2208	1.7818	1.95	2.0764	1.9633	1.8455	1.8848	1.9547	1.9284	1.8975	1.9413	2.156	2.09	2.1431
neg_2321	metab_10494	metab_10494	-	-	329.1026	5.4407	neg	-	-	-	-	-	-	0.147656361475	1.926	2.003	1.9126	2.2331	2.5253	1.3466	1.8124	0.949	1.4788	0.9884	1.2713	1.0001	2.0555	1.9481	2.0698
neg_2322	Hydromorphone-3-glucuronide	metab_10495	HMDB0060824	-	482.1466	5.4407	neg	M+Na-2H	C23H27NO9	-	72.6	7.3729144834582305	-	0.0359479445938	2.4191	2.2705	3.8163	2.479	2.2415	2.0711	2.7459	1.5247	1.5935	1.5676	1.9684	1.5803	3.0371	3.0446	3.0669
neg_2324	metab_10497	metab_10497	-	-	634.16	5.4407	neg	-	-	-	-	-	-	0.118694997919	2.0373	2.2092	2.2622	2.2137	2.3324	1.7572	2.1663	0.6359	0.6913	0.6702	1.3778	0.6805	2.2731	2.1727	2.2518
neg_2326	metab_10499	metab_10499	-	-	785.2238	5.46	neg	-	-	-	-	-	-	0.280854493662	1.9531	1.7535	1.1251	2.1409	1.0276	2.5453	1.9557	1.2226	1.2894	1.2642	1.2348	1.2766	1.5163	1.6887	1.7647
neg_2327	metab_10500	metab_10500	-	-	559.1231	5.4697	neg	-	-	-	-	-	-	0.154853810876	2.6575	2.0279	2.0306	2.0209	2.0021	2.2609	2.1499	2.1342	2.2045	2.1781	2.147	2.191	2.3465	2.2187	2.2585
neg_2328	metab_10501	metab_10501	-	-	596.2001	5.4697	neg	-	-	-	-	-	-	0.0805852345631	1.8137	2.1554	2.5114	2.3003	2.5684	1.8905	1.4412	0.8277	1.3565	1.4919	1.3852	1.2498	2.2958	2.3289	2.3654
neg_2329	metab_10502	metab_10502	-	-	839.2344	5.4697	neg	-	-	-	-	-	-	0.0298376656055	3.5029	3.6067	3.2361	3.41	3.179	3.8979	3.3072	0.6012	0.6553	0.6347	0.6109	0.6448	3.503	3.4849	3.5102
neg_2330	metab_10503	metab_10503	-	-	607.2039	5.4799	neg	-	-	-	-	-	-	0.0846018907751	2.3889	2.0163	1.6307	0.8829	1.1898	2.0447	2.1998	1.5656	0.5064	1.0566	0.4674	1.3173	2.0282	1.9555	2.0019
neg_2332	metab_10505	metab_10505	-	-	497.1611	5.4897	neg	-	-	-	-	-	-	0.0851203806613	1.1423	1.2652	2.4414	2.1441	1.5742	1.9472	1.7418	1.3019	1.3694	1.3439	1.3141	1.3564	1.833	1.7601	1.8049
neg_2333	metab_10506	metab_10506	-	-	657.1814	5.4897	neg	-	-	-	-	-	-	0.0286625348085	2.4932	1.9529	2.2428	2.1822	1.7823	2.4669	2.0146	0.2878	0.3565	0.3098	0.532	0.3165	2.1518	2.131	2.1302
neg_2334	metab_10507	metab_10507	-	-	909.343	5.4897	neg	-	-	-	-	-	-	0.0536861960232	1.1388	1.5957	1.2531	0.0196	2.4848	0.237	0.0286	2.2701	2.5987	2.7967	2.7864	2.7534	1.9251	1.9424	1.8965
neg_2335	12-Tridecene-4,6,8,10-tetraynal	metab_10508	HMDB0038915	-	225.0556	5.5002	neg	M+FA-H	C13H8O	-	55.5	-0.3805732159399179	28789-45-9	0.120710349072	2.0612	0.1304	2.4211	3.1197	2.5947	2.4269	0.1811	0.1951	0.2221	0.2116	0.1998	0.2167	2.1384	2.1109	2.0352
neg_2336	PINOSYLVIN	metab_10509	LMPK13090001	C01745	211.076	5.5097	neg	M-H	C14H12O2	51	-	-2.22807315090186	-	0.0890178012029	2.6453	2.0701	2.9199	3.2383	3.0964	2.6756	1.9038	1.2946	0.5844	0.5649	0.5424	0.5744	2.7129	2.6497	2.6456
neg_2337	metab_10510	metab_10510	-	-	287.0921	5.5097	neg	-	-	-	-	-	-	0.12812524547	3.3836	2.4948	3.7838	4.2082	3.9006	3.6345	1.6736	0.9638	1.542	1.0529	0.9753	1.1664	3.5613	3.477	3.4606
neg_2339	metab_10512	metab_10512	-	-	433.1297	5.5097	neg	-	-	-	-	-	-	0.173517693603	1.9972	1.6409	2.9317	2.0896	1.7594	2.0655	1.7923	0.221	0.8567	0.2392	0.2262	0.2447	2.1006	2.0799	1.9548
neg_2340	metab_10513	metab_10513	-	-	654.1251	5.5097	neg	-	-	-	-	-	-	0.129428863523	0.7587	1.0948	1.8456	1.5806	2.0692	0.8174	0.7174	0.7499	0.8089	0.7865	0.7605	0.7975	1.8738	1.779	1.8835
neg_2343	metab_10516	metab_10516	-	-	389.1029	5.5206	neg	-	-	-	-	-	-	0.0498007631914	1.8908	2.4016	2.3745	1.656	1.8749	2.0548	2.175	1.8612	1.931	1.9048	1.8739	1.9176	2.0625	2.0203	2.0364
neg_2344	metab_10517	metab_10517	-	-	779.2273	5.5206	neg	-	-	-	-	-	-	0.0358943000789	4.4521	3.9255	4.3756	4.5215	3.9874	4.3594	3.5595	2.3096	2.8067	2.6002	2.4692	2.4964	4.2459	4.221	4.2177
neg_2345	metab_10518	metab_10518	-	-	379.1406	5.5302	neg	-	-	-	-	-	-	0.0247497914344	0.5276	0.5	1.8077	1.4855	0.7418	0.9388	1.953	2.728	2.0335	2.5487	1.9953	2.0801	1.6263	1.6296	1.6099
neg_2346	metab_10519	metab_10519	-	-	283.0971	5.54	neg	-	-	-	-	-	-	0.0555744152942	2.7569	2.7581	3.0672	3.0443	3.0244	2.8954	1.775	0.4358	0.006	0.0057	0.0582	0.0058	2.8338	2.8054	2.7861
neg_2347	metab_10520	metab_10520	-	-	539.1372	5.54	neg	-	-	-	-	-	-	0.0362854569396	4.6873	5.0313	4.0698	4.6517	4.5658	4.9714	3.9514	2.974	2.1968	2.2215	2.7807	2.5251	4.7964	4.7728	4.767
neg_2349	metab_10522	metab_10522	-	-	473.1247	5.5495	neg	-	-	-	-	-	-	0.0611803492454	2.8001	3.0938	2.198	3.0405	2.716	2.8404	2.1115	0.0004	0.0005	0.0005	0.0005	0.0005	2.7199	2.7647	2.7685
neg_2351	Ethyl (S)-3-hydroxybutyrate glucoside	metab_10524	HMDB0031693	-	329.1029	5.5592	neg	M+Cl	C12H22O8	-	65	6.8793236128184905	-	0.0468582849411	2.4387	3.109	2.3397	2.5509	2.6457	3.0958	1.116	0.0011	0.019	0.2029	0.0016	0.0012	2.6431	2.606	2.6114
neg_2352	metab_10525	metab_10525	-	-	475.1413	5.5592	neg	-	-	-	-	-	-	0.051520824263	1.9411	1.2101	3.1036	2.3089	1.6933	1.3638	2.7848	1.523	1.7509	1.2863	1.1719	0.9656	3.2552	3.2285	3.2732
neg_2354	metab_10527	metab_10527	-	-	350.0519	5.5687	neg	-	-	-	-	-	-	0.0995077622648	2.9765	3.2437	2.4565	3.0787	3.4042	2.8369	1.8106	2.3796	1.6755	2.4529	2.3815	2.5156	3.1806	3.1012	3.1158
neg_2356	metab_10529	metab_10529	-	-	509.1266	5.5687	neg	-	-	-	-	-	-	0.140447238949	3.3781	3.3022	2.8204	3.4548	3.3756	3.5921	2.7053	0.9382	0.1699	0.1614	0.152	0.1655	3.3084	3.2086	3.2044
neg_2357	metab_10530	metab_10530	-	-	616.1505	5.5784	neg	-	-	-	-	-	-	0.125653016459	3.1096	3.2899	3.3274	2.7691	2.611	3.1362	3.2327	1.3201	0.9947	2.2682	1.9024	1.9956	3.131	3.0394	3.0397
neg_2360	metab_10533	metab_10533	-	-	775.2234	5.5835	neg	-	-	-	-	-	-	0.0470257579654	3.861	4.0377	3.3717	3.964	3.5122	4.1269	3.2143	2.566	3.1558	2.9781	2.3974	2.8119	3.9336	3.9071	3.8938
neg_2362	Norcisapride	metab_10535	HMDB0061018	-	334.0933	5.5932	neg	M+Na-2H	C14H20ClN3O3	-	55.1	-2.07046058905633	-	0.0877472011365	2.2409	2.3003	2.3663	2.546	2.6117	2.5883	2.3184	2.3581	2.4286	2.4021	2.3709	2.415	2.3406	2.2662	2.2943
neg_2363	metab_10536	metab_10536	-	-	406.1062	5.5932	neg	-	-	-	-	-	-	0.220489701786	2.382	1.0975	2.2347	2.0774	0.5	2.2114	2.5156	0.6546	0.7106	0.6893	0.6647	0.6997	2.243	2.0953	2.0784
neg_2364	metab_10537	metab_10537	-	-	474.1132	5.5932	neg	-	-	-	-	-	-	0.2285814712	1.7907	1.8615	0.8444	2.0423	1.572	2.0217	1.7798	1.8392	0.9985	0.983	1.5002	1.3942	1.8407	1.7002	1.6639
neg_2367	4,5-Dihydroniveusin A	metab_10540	HMDB0032844	-	433.1298	5.6027	neg	M+K-2H	C20H28O8	-	65.2	6.88347364553929	98204-96-7	0.114184954766	2.4623	2.4962	2.1775	2.1464	2.1621	2.6614	2.2092	0.0097	0.0114	0.0107	0.01	0.0111	2.3816	2.297	2.3002
neg_2369	metab_10542	metab_10542	-	-	451.141	5.6125	neg	-	-	-	-	-	-	0.16985437939	2.2526	2.4413	1.2727	1.6657	1.7856	2.4272	1.6156	0.9452	1.2483	0.7409	1.8436	0.7516	2.1233	1.9855	2.0241
neg_2371	metab_10544	metab_10544	-	-	265.0871	5.622	neg	-	-	-	-	-	-	0.0684369268515	2.2307	2.2391	2.756	2.625	2.5581	2.3205	0.7064	0.0171	0.0201	0.0189	0.0177	0.0195	2.3857	2.3388	2.3326
neg_2373	metab_10546	metab_10546	-	-	619.2058	5.632	neg	-	-	-	-	-	-	0.257332914217	2.6472	1.178	1.351	1.1679	0.5951	1.6842	3.1191	2.4556	2.12	2.8875	2.7297	2.7191	2.0879	2.1882	1.9618
neg_2374	metab_10547	metab_10547	-	-	327.0871	5.6417	neg	-	-	-	-	-	-	0.0325510954666	2.613	2.8939	2.298	2.7847	2.8426	2.8233	1.8476	0.5628	0.6154	0.5954	0.5723	0.6051	2.5888	2.5627	2.5671
neg_2375	metab_10548	metab_10548	-	-	635.192	5.6417	neg	-	-	-	-	-	-	0.0891247296083	2.2829	1.3994	1.4705	2.2963	2.4143	1.2535	1.878	1.1163	0.4241	0.4077	0.389	0.4157	1.8741	1.8603	1.8006
neg_2376	metab_10549	metab_10549	-	-	257.0811	5.6615	neg	-	-	-	-	-	-	0.0541810560101	2.9267	2.6287	2.8183	3.0582	2.9588	2.9813	2.1409	1.2237	1.2905	1.2653	1.2358	1.2776	2.767	2.7557	2.7214
neg_2377	metab_10550	metab_10550	-	-	318.062	5.6615	neg	-	-	-	-	-	-	0.113136614746	1.9881	2.2483	2.661	2.7678	3.0131	2.486	2.1169	2.1565	2.2268	2.2003	2.1693	2.2133	2.5383	2.4927	2.4398
neg_2378	metab_10551	metab_10551	-	-	745.203	5.6615	neg	-	-	-	-	-	-	0.262639811952	2.4944	1.4601	2.4174	2.104	0.9291	1.4243	2.82	1.1199	1.1857	1.1609	1.1318	1.173	2.0719	1.9449	1.8489
neg_2379	Cyclocurcumin	metab_10552	HMDB0033086	-	389.1032	5.6712	neg	M+Na-2H	C21H20O6	-	57.4	6.88805208936353	153127-42-5	0.170614076704	1.9779	2.4227	1.2258	1.7808	1.4005	1.9597	2.0979	0.4975	0.5469	0.5281	0.5063	0.5373	2.0026	1.8724	1.8907
neg_2381	metab_10554	metab_10554	-	-	773.2081	5.6763	neg	-	-	-	-	-	-	0.173520037535	2.2019	2.1731	1.8055	2.3608	0.0435	2.3734	2.5175	0.0686	0.0797	0.0753	0.0705	0.7256	2.0717	2.0638	1.9309
neg_2382	metab_10555	metab_10555	-	-	856.2335	5.6763	neg	-	-	-	-	-	-	0.0693839144636	2.5615	2.4442	1.9824	2.6264	1.7857	2.625	2.602	0.5496	0.6016	0.5818	0.5589	0.5914	2.5518	2.5156	2.4926
neg_2383	3,4',5,7-Tetrahydroxy-6-methoxyflavone	metab_10556	HMDB0030547	-	297.0404	5.686	neg	M-H2O-H	C16H12O7	-	57.3	-0.3080028480479161	32520-55-1	0.0540855206229	3.5518	3.8103	2.6464	3.8466	3.8082	3.428	2.6814	1.8392	0.7315	1.0186	1.3145	1.1688	3.5373	3.5709	3.5264
neg_2386	metab_10559	metab_10559	-	-	787.1894	5.686	neg	-	-	-	-	-	-	0.0499839723836	3.3531	3.1893	1.9558	3.2527	2.3737	3.5235	2.7095	1.0753	1.4452	0.7645	0.7388	1.5088	3.1205	3.106	3.0776
neg_2387	2beta,9xi-Dihydroxy-8-oxo-1(10),4,11(13)-germacratrien-12,6alpha-olide	metab_10560	HMDB0036662	-	299.092	5.6955	neg	M+Na-2H	C15H18O5	-	54.4	7.01940240108127	-	0.0394831058672	2.8836	2.4218	3.0427	3.2087	2.7526	2.7968	2.3272	0.6765	0.4323	0.4105	0.6992	0.4568	2.7536	2.777	2.7439
neg_2390	metab_10563	metab_10563	-	-	391.118	5.7052	neg	-	-	-	-	-	-	0.128351086084	2.5204	1.8709	2.5253	2.085	1.8452	2.4335	2.0263	0.7712	0.8308	0.8082	0.782	0.8193	2.1545	2.1582	2.2491
neg_2392	metab_10565	metab_10565	-	-	842.2467	5.7052	neg	-	-	-	-	-	-	0.136004559651	2.7459	2.2099	2.4543	2.7464	1.751	2.8077	2.5625	1.959	2.0291	2.0027	1.9718	2.0156	2.5853	2.6266	2.5079
neg_2393	NPC	metab_10566	HMDB0060499	C16543	555.1669	5.7145	neg	M+K-2H	C28H30N4O6	-	51.4	3.4389564543156803	-	0.0389362658061	3.1182	3.5598	3.4307	3.2664	3.0728	3.3935	3.0928	1.536	0.8027	0.561	1.182	0.9575	3.33	3.3494	3.3158
neg_2394	metab_10567	metab_10567	-	-	574.1746	5.7145	neg	-	-	-	-	-	-	0.0493643008593	2.383	2.671	2.2883	2.5682	2.5219	2.7708	2.0894	0.9478	0.8076	1.01	0.7592	1.1849	2.6324	2.6505	2.6749
neg_2397	metab_10570	metab_10570	-	-	535.1092	5.724	neg	-	-	-	-	-	-	0.0999903382436	2.5184	3.4149	1.9797	2.4142	1.724	2.7668	2.6985	1.1784	0.7454	0.4115	1.0174	0.4195	2.7253	2.7756	2.8125
neg_2398	metab_10571	metab_10571	-	-	316.0833	5.7333	neg	-	-	-	-	-	-	0.0863486965968	2.9971	3.0018	2.9553	3.0353	2.9214	2.9016	3.1103	1.545	1.3471	1.0053	1.7096	1.3163	3.0848	3.011	3.0649
neg_2402	metab_10575	metab_10575	-	-	512.18	5.7428	neg	-	-	-	-	-	-	0.10868789582	1.9543	2.2351	1.6918	2.2379	1.6761	2.3463	1.7602	1.7944	1.8641	1.8379	1.8071	1.8507	2.0359	2.1105	2.1263
neg_2404	metab_10577	metab_10577	-	-	509.1615	5.7571	neg	-	-	-	-	-	-	0.011056876567	3.5402	3.514	3.3775	3.5606	3.3853	3.6474	2.7189	1.144	0.0722	0.0682	1.1419	0.2526	3.4598	3.4504	3.4569
neg_2408	metab_10581	metab_10581	-	-	511.1415	5.785	neg	-	-	-	-	-	-	0.0441914008567	3.5062	3.4764	3.5962	3.7358	3.6281	3.5322	2.4873	0.1669	0.5914	0.3472	0.0607	0.6237	3.4467	3.4609	3.4227
neg_2409	metab_10582	metab_10582	-	-	618.1289	5.785	neg	-	-	-	-	-	-	0.0975367476694	2.6835	3.0256	2.9886	2.4488	2.3205	3.051	1.3238	1.1075	1.1732	1.1484	1.1195	1.1605	2.8955	2.9793	2.9308
neg_2410	metab_10583	metab_10583	-	-	809.23	5.785	neg	-	-	-	-	-	-	0.0225718055942	3.343	3.3701	3.5445	3.3538	3.095	3.4237	2.8337	0.0841	0.0974	0.0922	0.0864	0.2745	3.2723	3.2916	3.2792
neg_2412	metab_10585	metab_10585	-	-	701.1715	5.7943	neg	-	-	-	-	-	-	0.158035189594	2.2105	1.9237	2.7825	2.2734	2.6505	2.6316	1.3694	0.567	0.6089	0.589	0.5728	0.5987	2.2889	2.2398	2.1508
neg_2413	metab_10586	metab_10586	-	-	759.2303	5.7943	neg	-	-	-	-	-	-	0.0698529841179	2.6205	2.3004	2.7152	2.5886	1.2325	2.4612	1.981	0.4787	1.2773	1.2964	1.1649	0.9417	2.5548	2.5964	2.6146
neg_2414	metab_10587	metab_10587	-	-	466.1519	5.8129	neg	-	-	-	-	-	-	0.196257323702	1.9616	2.4378	3.2577	1.459	1.4394	1.7281	0.8464	1.3669	1.5152	0.5221	1.3174	0.5312	2.3948	2.5506	2.4292
neg_2415	Biochanin A	metab_10588	LMPK12050229;HMDB0002338	C00814	283.0609	5.822	neg	M-H	C16H12O5	83.9	-	-0.95777589869536	491-80-5	0.293850938147	2.7588	2.947	1.301	2.941	3.002	3.0842	3.6839	2.2012	3.6855	2.854	2.3912	2.6203	3.126	2.8909	2.9523
neg_2417	metab_10590	metab_10590	-	-	618.168	5.822	neg	-	-	-	-	-	-	0.0638573380558	2.8821	2.8566	3.6016	2.6939	2.593	3.0253	2.2718	0.4277	0.4733	0.4559	0.4358	0.4644	3.035	3.0903	3.0695
neg_2418	metab_10591	metab_10591	-	-	593.1373	5.8502	neg	-	-	-	-	-	-	0.147847399845	2.2424	2.1522	2.47	1.9455	2.3824	2.361	2.4421	2.8227	2.7825	2.7587	2.7059	2.7586	2.3277	2.3691	2.2403
neg_2420	metab_10593	metab_10593	-	-	489.1598	5.869	neg	-	-	-	-	-	-	0.162456975327	1.7219	2.1577	1.2476	2.2293	2.1571	1.8032	1.0458	0.1565	0.1791	0.1703	0.1604	0.1746	2.0845	1.9487	1.9984
neg_2421	metab_10594	metab_10594	-	-	481.1846	5.8784	neg	-	-	-	-	-	-	0.107786059172	1.9281	2.5727	0.7668	1.131	1.2334	1.988	2.3474	1.6596	1.6612	0.2752	1.1651	1.2017	2.0196	1.9981	1.9286
neg_2424	metab_10597	metab_10597	-	-	761.2134	5.8975	neg	-	-	-	-	-	-	0.0202349216227	3.5593	3.1947	3.3713	3.3858	2.9426	3.6257	3.0534	0.8878	1.0518	0.8374	0.8108	0.8485	3.4356	3.425	3.4425
neg_2425	metab_10598	metab_10598	-	-	539.1694	5.9075	neg	-	-	-	-	-	-	0.080185921521	3.2892	3.2462	3.1563	3.3895	3.0826	3.6919	3.502	1.2547	0.2389	1.2031	1.8772	1.2354	3.3727	3.431	3.3713
neg_2426	metab_10599	metab_10599	-	-	297.0765	5.9172	neg	-	-	-	-	-	-	0.00445479719585	3.0955	3.9744	2.319	2.6197	2.9224	3.5883	3.2873	1.5631	1.138	1.2692	1.0459	1.6171	3.3174	3.3147	3.3184
neg_2427	metab_10600	metab_10600	-	-	356.2443	5.9172	neg	-	-	-	-	-	-	0.134411607435	1.2808	1.2433	1.3429	1.2439	2.0605	1.2498	1.4048	2.4363	2.9156	2.1222	2.0937	2.0627	1.5216	1.4127	1.4492
neg_2429	metab_10602	metab_10602	-	-	590.1682	5.9273	neg	-	-	-	-	-	-	0.0165923370275	3.3654	3.4279	3.2466	3.557	3.4737	3.5468	2.6973	1.4971	1.4778	1.5246	1.291	1.3729	3.4552	3.4517	3.4655
neg_2431	metab_10604	metab_10604	-	-	240.0603	5.9475	neg	-	-	-	-	-	-	0.0630301188014	2.3366	1.7741	2.5065	2.3726	2.3186	2.5669	1.9639	1.8605	1.7968	1.7072	1.6274	1.7021	2.5475	2.5934	2.5463
neg_2432	metab_10605	metab_10605	-	-	317.0863	5.9475	neg	-	-	-	-	-	-	0.0833119934635	1.6009	1.4127	2.1759	1.9407	1.9719	1.6427	0.0431	0.7916	0.0548	0.0517	0.0483	0.0532	1.8215	1.7507	1.7985
neg_2433	metab_10606	metab_10606	-	-	844.2513	5.9475	neg	-	-	-	-	-	-	0.0689330697169	1.3504	1.3792	1.4016	1.5604	1.3243	1.851	2.1165	1.5024	1.5711	1.5452	1.5149	1.5579	1.7963	1.7579	1.7391
neg_2434	metab_10607	metab_10607	-	-	353.1391	5.9575	neg	-	-	-	-	-	-	0.183258560942	1.7798	0.5211	0.5971	0.5215	0.5201	0.526	0.6462	0.6774	0.91	1.4148	2.2861	0.882	1.1569	1.1688	1.0284
neg_2435	metab_10608	metab_10608	-	-	423.1809	5.9575	neg	-	-	-	-	-	-	0.183507540131	2.6829	0.0114	2.4338	1.6994	0.7329	1.6967	0.6097	1.8222	1.6189	1.4946	3.276	1.7833	2.0782	2.0207	2.1745
neg_2436	metab_10609	metab_10609	-	-	575.1761	5.9575	neg	-	-	-	-	-	-	0.00755628828374	3.0981	3.2558	2.6424	3.2785	2.9999	3.301	2.7833	0.0999	0.1154	0.1093	0.1025	0.1122	3.192	3.1879	3.1856
neg_2437	Kuwanon L	metab_10610	HMDB0030121	-	625.1705	5.9575	neg	M-H	C35H30O11	-	64.7	-1.5748297241141298	88524-65-6	0.125938873245	2.0435	2.2361	2.2275	1.9625	2.0467	2.2626	2.6528	0.5557	0.6079	0.5881	0.9221	0.5978	2.2277	2.2496	2.3285
neg_2439	metab_10612	metab_10612	-	-	941.2742	5.9575	neg	-	-	-	-	-	-	0.259991788891	1.264	1.4299	1.9153	1.4144	0.9974	1.9086	1.6406	1.1912	1.2577	1.2326	1.2033	1.2449	1.5207	1.3432	1.5667
neg_2440	metab_10613	metab_10613	-	-	272.0642	5.9682	neg	-	-	-	-	-	-	0.136727865777	1.1401	1.8448	0.1771	1.1332	1.5325	1.5186	0.1998	0.5029	0.2439	0.2327	0.22	0.252	1.5464	1.4436	1.549
neg_2441	metab_10614	metab_10614	-	-	373.1094	5.9682	neg	-	-	-	-	-	-	0.170581774623	1.2759	1.5989	1.6204	1.009	1.9055	1.657	1.8374	1.2013	1.268	1.2428	1.2134	1.2551	1.5884	1.4434	1.5217
neg_2442	metab_10615	metab_10615	-	-	681.1816	5.9682	neg	-	-	-	-	-	-	0.0482685451765	1.1933	0.9966	1.8348	1.0997	0.6738	1.632	1.9954	0.3198	0.7671	0.3434	0.3266	0.3506	1.4604	1.4577	1.4936
neg_2444	metab_10617	metab_10617	-	-	508.1499	5.9782	neg	-	-	-	-	-	-	0.0267280444748	4.2425	3.7291	4.2623	4.2015	3.9287	4.2953	3.5282	1.6218	1.927	1.2682	1.6105	1.631	4.052	4.0745	4.0587
neg_2445	metab_10618	metab_10618	-	-	593.1567	5.9782	neg	-	-	-	-	-	-	0.267802053156	1.8287	2.2399	2.4517	1.7798	1.9614	1.5663	2.2053	1.399	1.0421	0.9925	1.5838	1.3628	2.1495	1.9721	1.9511
neg_2447	metab_10620	metab_10620	-	-	911.2714	5.9782	neg	-	-	-	-	-	-	0.0729198897541	1.4462	1.2799	1.7018	1.3221	0.4693	2.0894	1.5848	0.6195	0.6743	0.6535	0.6293	0.6636	1.2819	1.3374	1.3327
neg_2448	metab_10621	metab_10621	-	-	277.0869	5.9883	neg	-	-	-	-	-	-	0.0171575135085	2.4521	2.6346	2.8355	2.8887	3.0324	2.5423	0.7811	0.1096	0.1264	0.1198	0.1125	0.123	2.6692	2.6707	2.6827
neg_2449	metab_10622	metab_10622	-	-	727.1993	5.9883	neg	-	-	-	-	-	-	0.041001023776	2.4978	1.8251	2.6684	2.4069	1.7253	2.2989	2.4791	0.6808	1.2737	0.5307	0.5089	0.54	2.1815	2.1903	2.2153
neg_2450	metab_10623	metab_10623	-	-	925.2639	5.9883	neg	-	-	-	-	-	-	0.140640289424	1.8325	2.0388	1.9579	2.093	1.7919	2.7313	2.3702	2.0002	2.0703	2.0439	2.0129	2.0568	2.056	1.9559	1.954
neg_2451	metab_10624	metab_10624	-	-	227.071	5.998	neg	-	-	-	-	-	-	0.268802886278	1.9976	1.2527	1.7085	1.8464	2.1595	1.2786	1.4144	1.4528	1.5212	1.4954	1.4652	1.5081	1.9757	2.1865	2.0234
neg_2452	metab_10625	metab_10625	-	-	339.0737	5.998	neg	-	-	-	-	-	-	0.0192683639863	1.1201	0.0116	1.8355	2.0265	2.4292	0.9492	0.0171	0.6183	0.0219	0.0206	0.0192	0.0212	2.0858	2.0957	2.0792
neg_2453	metab_10626	metab_10626	-	-	856.2315	5.998	neg	-	-	-	-	-	-	0.0543608831923	2.7938	2.6247	2.247	2.6223	2.1301	2.9376	3.0309	0.0885	0.1025	0.097	0.091	0.0997	2.7144	2.6749	2.7182
neg_2456	metab_10629	metab_10629	-	-	417.0995	6.0178	neg	-	-	-	-	-	-	0.164796230247	2.3852	2.2448	2.1593	2.795	2.1136	2.3374	1.7779	0.6996	0.3509	0.3364	0.3198	0.3434	2.1837	2.1266	2.0397
neg_2457	metab_10630	metab_10630	-	-	481.2016	6.0178	neg	-	-	-	-	-	-	0.0604907456606	0.5685	0.0465	3.1494	2.1943	2.5694	2.7265	1.8548	0.073	0.8882	0.0802	0.075	0.0824	2.1492	2.14	2.0994
neg_2458	metab_10631	metab_10631	-	-	318.0981	6.0278	neg	-	-	-	-	-	-	0.0624670333897	3.0758	3.1677	3.2947	3.1075	3.1622	3.1114	2.0045	1.7647	1.9205	1.1983	0.7039	1.4685	3.1837	3.1651	3.1298
neg_2459	Jangomolide	metab_10632	HMDB0038158	-	503.1501	6.0278	neg	M+Cl	C26H28O8	-	63.8	4.80396909043135	93767-25-0	0.00113493868126	3.647	3.4663	3.2748	3.6577	3.202	3.615	3.3711	1.5574	1.5635	0.5148	1.8597	1.1109	3.6184	3.6175	3.6183
neg_2460	metab_10633	metab_10633	-	-	539.1706	6.0373	neg	-	-	-	-	-	-	0.0395801029604	3.2925	3.1213	3.3662	3.3951	3.1383	3.3735	3.5304	1.8496	1.6782	1.0736	1.606	0.9619	3.2791	3.2477	3.252
neg_2465	metab_10638	metab_10638	-	-	620.1439	6.0567	neg	-	-	-	-	-	-	0.169741256624	1.6864	1.1516	2.309	1.4302	1.858	2.4084	2.2239	1.3448	1.4126	1.3871	1.3571	1.3996	1.3965	1.3636	1.2561
neg_2466	metab_10639	metab_10639	-	-	375.1227	6.0663	neg	-	-	-	-	-	-	0.0770134507167	1.6887	2.2467	0.2207	1.8633	1.7911	2.4548	1.751	0.2654	0.2991	0.4309	0.2713	0.2924	1.9937	2.0268	2.06
neg_2467	metab_10640	metab_10640	-	-	439.1765	6.0663	neg	-	-	-	-	-	-	0.151277237138	2.795	1.6036	1.7063	1.9663	1.6022	1.6835	1.7698	1.809	2.0435	1.9593	3.3637	2.1052	2.0612	1.9315	2.0295
neg_2468	metab_10641	metab_10641	-	-	269.1172	6.0857	neg	-	-	-	-	-	-	0.051664268994	1.4767	2.0575	1.3853	1.6392	2.1254	1.4678	3.6498	1.3858	1.0879	0.7622	1.5871	0.4582	2.4477	2.4925	2.4729
neg_2469	metab_10642	metab_10642	-	-	337.0697	6.0857	neg	-	-	-	-	-	-	0.0119338680112	1.0173	1.7334	1.2143	0.0159	1.4827	0.7483	2.3861	0.0255	0.0298	0.0281	0.0262	0.0289	1.2512	1.2602	1.2525
neg_2470	metab_10643	metab_10643	-	-	539.208	6.0857	neg	-	-	-	-	-	-	0.174911890159	2.1724	2.8545	2.4627	2.463	2.0542	2.6412	2.3513	0.213	0.4241	0.023	0.0214	0.0236	2.4738	2.467	2.3314
neg_2472	metab_10645	metab_10645	-	-	741.2184	6.0952	neg	-	-	-	-	-	-	0.0538958923234	2.7685	2.4854	1.7161	2.8698	1.6048	1.9341	2.2209	0.5259	0.5767	0.5573	0.535	0.5668	2.5441	2.5141	2.4985
neg_2473	metab_10646	metab_10646	-	-	477.1687	6.105	neg	-	-	-	-	-	-	0.103454630691	2.7285	1.9775	2.6856	2.9531	2.176	2.5572	1.9123	1.1251	0.8995	0.6184	0.5949	0.6283	2.646	2.5779	2.5644
neg_2474	metab_10647	metab_10647	-	-	652.1084	6.1145	neg	-	-	-	-	-	-	0.0837279840401	1.7646	0.6959	1.3901	1.3622	1.8066	1.3968	0.8362	0.8705	0.9324	0.909	0.8817	0.9204	2.0649	1.993	2.0275
neg_2475	metab_10648	metab_10648	-	-	343.0824	6.1338	neg	-	-	-	-	-	-	0.177044469226	2.2697	1.8376	0.0086	2.1434	2.124	1.9843	0.01	0.0109	0.0128	0.0121	0.0112	0.0124	1.8887	2.0068	1.8733
neg_2476	metab_10649	metab_10649	-	-	491.1518	6.1338	neg	-	-	-	-	-	-	0.0198595902607	3.5206	2.8321	3.6278	3.327	2.8962	3.0623	3.1271	1.5791	1.9713	1.586	2.0286	1.4885	3.2527	3.2682	3.2671
neg_2477	metab_10650	metab_10650	-	-	465.1899	6.153	neg	-	-	-	-	-	-	0.144064948296	2.6823	2.2275	3.0349	2.2153	1.8333	2.1108	2.6096	1.7497	1.4103	1.4172	0.9156	1.0398	2.4234	2.5399	2.4521
neg_2478	metab_10651	metab_10651	-	-	301.1079	6.1628	neg	-	-	-	-	-	-	0.0112057688118	2.0856	2.5369	2.1692	2.4152	2.4891	2.2848	0.7494	1.4881	1.9259	1.2768	1.294	1.7191	2.2229	2.2173	2.227
neg_2479	metab_10652	metab_10652	-	-	555.169	6.1723	neg	-	-	-	-	-	-	0.0951439182011	3.9196	3.3186	3.8726	3.8511	3.5895	3.8039	3.0325	1.6955	2.3617	1.1528	1.5686	1.6506	3.7743	3.7098	3.6999
neg_2480	6-methoxy-3-phenyl-3,4-dihydro-2H-1-benzopyran-4,7-diol	metab_10653	HMDB0132864	-	293.0779	6.1822	neg	M+Na-2H	C16H16O4	-	93.5	-6.0751718388032	-	0.0792725795538	1.631	1.8855	1.489	1.7156	2.1082	1.9138	1.6435	0.7228	0.781	0.7589	0.7333	0.7697	1.8135	1.8307	1.8781
neg_2481	metab_10654	metab_10654	-	-	402.1072	6.1822	neg	-	-	-	-	-	-	0.0618912136337	1.967	1.9285	2.2002	1.6487	1.7747	1.8792	1.4077	0.4449	0.4916	0.4737	0.4532	0.4824	1.9056	1.859	1.8619
neg_2482	metab_10655	metab_10655	-	-	826.2576	6.1822	neg	-	-	-	-	-	-	0.0609803529441	2.4233	2.2784	2.5794	2.1053	1.4027	1.9592	2.9713	1.607	1.6761	1.6501	1.6196	1.6628	2.3382	2.297	2.3473
neg_2483	metab_10656	metab_10656	-	-	673.2103	6.1917	neg	-	-	-	-	-	-	0.143829412928	2.0237	1.6374	3.0878	1.2244	0.146	1.4473	2.58	0.2174	0.2466	0.3102	0.2225	0.2408	1.8927	2.0009	2.0085
[truncated: 2,895 more rows]
