# Supplementary material for: Metabonomics Analysis of Stem Extracts from Dalbergia sissoo
Source: Molecules. 2022 Mar 18;27(6):1982. doi: 10.3390/molecules27061982 (PMC8953952; doi:10.3390/molecules27061982)
Supplement: Supplementary file 1 [file molecules-27-01982-s001.zip › molecules-1572399-supplementary/Table S3-A list of the 735 metabolites detected in this study.csv]

ID	Metabolite	Metab ID	KEGG Compound ID	Library ID	M/Z	Mode	Adducts	Formula	Retention time	RSD	Fragmentation Score	Theoretical Fragmentation Score	Mass Error	CAS ID	KEGG Compound First Category	KEGG Compound Second Category	KEGG Pathway ID	KEGG Pathway Description	KEGG Pathway First Category	KEGG Pathway Second Category	HMDB Superclass	HMDB Class	HMDB Subclass	X1	X2	X3	X4	X5	X6	B1	B2	B3	B4	B5	B6	QC01	QC02	QC03
pos_5	Citric acid	metab_4	C00158	HMDB0000094	407.033044484	pos	M+H-H2O, 2M+Na, 2M+H, M+K, M+Na, M+H, M+H-2H2O	C6H8O7	0.8494	0.0188433831425	71.7	-	-3.2274938535356497	77-92-9	Organic acids	Carboxylic acids	map01100;map00630;map01110;map01210;map01200;map01230;map00250;map00020	Metabolic pathways;Glyoxylate and dicarboxylate metabolism;Biosynthesis of secondary metabolites;2-Oxocarboxylic acid metabolism;Carbon metabolism;Biosynthesis of amino acids;Alanine, aspartate and glutamate metabolism;Citrate cycle (TCA cycle)	Metabolism;Metabolism;Metabolism;Metabolism;Metabolism;Metabolism;Metabolism;Metabolism	Global and overview maps;Carbohydrate metabolism;Global and overview maps;Global and overview maps;Global and overview maps;Global and overview maps;Amino acid metabolism;Carbohydrate metabolism	Organic acids and derivatives	Carboxylic acids and derivatives	Tricarboxylic acids and derivatives	2.2997	2.6393	2.6979	2.6973	3.0780	2.7064	3.2467	3.8448	3.6882	3.9546	3.8824	3.4983	3.5024	3.5073	3.4913
pos_7	Ricinoleic Acid methyl ester	metab_6	-	-	335.255290456	pos	M+H, M+NH4, M+Na, M+K, M+ACN+H, M+H-H2O	C19H36O3	8.8687	0.1205388229	71.3	-	-0.949196597624306	-	-	-	-	-	-	-	-	-	-	2.4934	2.6473	1.6970	3.5861	3.5397	1.9445	2.7188	3.5531	4.7155	2.8730	4.5690	2.9860	3.5886	3.6816	3.6841
pos_18	3',4'-DIMETHOXYFLAVONE	metab_17	-	-	283.096028717	pos	M+H, 2M+K, 2M+H, M+K, M+Na	C17H14O4	5.5467	0.0424512282254	69.6	-	-1.61878549839099	-	-	-	-	-	-	-	-	-	-	5.5443	5.7774	5.3519	5.5957	5.7383	5.7931	4.8053	4.6135	4.0994	3.8823	4.4915	4.2730	5.6821	5.6676	5.7041
pos_26	Diphenol glucuronide	metab_25	-	HMDB0059998	309.058534513	pos	M+H-H2O, M+H, M+Na, M+NH4, M+H-2H2O	C12H14O8	2.8316	0.0952299692639	-	60.8	-1.6880778631132	-	-	-	-	-	-	-	Organic oxygen compounds	Organooxygen compounds	Carbohydrates and carbohydrate conjugates	2.6607	2.0348	3.4130	2.1338	1.6666	1.7254	2.5243	2.5564	2.9381	2.4945	2.0968	2.6510	3.0553	3.0289	3.1089
pos_36	Linoleamide	metab_35	-	LMFA08010008;HMDB0062656	280.263169986	pos	M+H, 2M+Na, 2M+H, M+K, M+Na	C18H33NO	8.6540	0.02056573853	58.1	-	-1.14994185629407	3072-13-7	-	-	-	-	-	-	Lipids and lipid-like molecules	Fatty Acyls	Fatty amides	5.9902	5.9688	6.0145	6.0144	5.9129	5.9581	6.0996	6.3140	6.0869	6.2168	6.2019	6.2007	6.0211	6.0209	6.0054
pos_62	Lanceoletin	metab_61	-	LMPK12120182	303.086061389	pos	M+H, 2M+Na, 2M+H, M+Na	C16H14O6	3.6460	0.022333979253	53	-	-0.838223544130024	-	-	-	-	-	-	-	-	-	-	5.0631	5.1328	4.7975	5.0938	5.2651	5.1652	4.5330	4.0670	3.5826	2.9524	4.3232	3.0042	4.9717	4.9814	4.9911
pos_87	Cochliophilin A	metab_86	-	HMDB0034445	283.059847271	pos	M+H, 2M+Na, M+K, M+Na	C16H10O5	5.1469	0.0328189534787	51	-	-0.895503536592572	110204-45-0	-	-	-	-	-	-	Phenylpropanoids and polyketides	Flavonoids	Flavones	5.0665	5.1610	3.4425	4.8205	4.7687	5.1681	4.4334	3.4188	2.8043	2.5842	2.9452	3.0152	5.0324	5.0083	5.0340
pos_136	Palmitoleamide	metab_135	-	LMFA08010010	254.247591374	pos	M+H, 2M+Na, 2M+H, M+Na	C16H31NO	8.4078	0.0157398130197	52.1	-	-0.9859277842858708	-	-	-	-	-	-	-	-	-	-	4.8054	4.7499	4.7426	4.8177	4.6862	4.7269	4.9488	5.1389	4.8627	5.0527	5.0503	5.0005	4.8008	4.8069	4.7933
pos_151	Bis(2-ethylhexyl) phthalate	metab_150	-	-	413.265909739	pos	M+Na, 2M+Na, M+K, M+H	C24H38O4	9.4271	0.00238601484061	72	-	-0.821564257868483	-	-	-	-	-	-	-	-	-	-	4.2953	4.2707	3.6453	4.5012	4.3409	3.6878	3.7974	4.8146	5.0857	4.1110	4.8775	4.3025	4.3819	4.3833	4.3839
pos_295	1-Hydroxy-4-methylanthraquinone	metab_294	-	-	271.095950724	pos	M+H, M+NH4, M+CH3OH+H	C15H10O3	4.9014	0.0326439125123	72.8	-	-2.38158452495402	-	-	-	-	-	-	-	-	-	-	4.1457	4.0840	3.9803	4.0955	4.2754	4.2651	3.2585	3.1643	3.1867	3.1446	3.0955	3.2437	4.0579	4.0795	4.0532
pos_311	Lactucin	metab_310	C09489	HMDB0035814	299.091053546	pos	M+Na, M+2Na-H, M+H-2H2O	C15H16O5	5.2128	0.0650440565228	-	67.5	7.45837439011827	1891-29-8	-	-	-	-	-	-	Organoheterocyclic compounds	Lactones	Gamma butyrolactones	3.3607	3.1108	3.1335	3.2070	3.5267	3.5017	3.9674	2.6156	4.1039	3.3753	2.6523	2.7565	3.5186	3.4852	3.4628
pos_312	Formononetin	metab_311	C00858	HMDB0005808;LMPK12050037	269.080469191	pos	M+K, 2M+Na, M+H	C16H12O4	5.2318	0.0378045434842	84.8	-	-1.92051658110971	485-72-3	-	-	map00943;map01110	Isoflavonoid biosynthesis;Biosynthesis of secondary metabolites	Metabolism;Metabolism	Biosynthesis of other secondary metabolites;Global and overview maps	Phenylpropanoids and polyketides	Isoflavonoids	O-methylated isoflavonoids	4.9571	4.8741	4.6373	4.9477	4.8274	5.2465	4.8679	3.5862	4.9672	4.0432	3.9335	4.0678	4.9863	5.0180	4.9954
pos_345	3-HYDROXY-3',4'-DIMETHOXYFLAVONE	metab_344	-	-	299.090771138	pos	M+Na, 2M+H, M+H	C17H14O5	4.6481	0.0189013030781	78.2	-	0.7502654607496619	-	-	-	-	-	-	-	-	-	-	4.2977	4.4942	4.0902	4.0203	4.2564	4.6628	4.3978	3.0086	3.4924	3.6310	3.1542	3.2106	4.3613	4.3573	4.3730
pos_488	MG(18:3(6Z,9Z,12Z)/0:0/0:0)	metab_487	-	HMDB0011569	375.24991013	pos	M+NH4, M+Na, M+H	C21H36O4	8.3542	0.0782762400649	54.9	-	-2.21671772408885	-	-	-	-	-	-	-	Lipids and lipid-like molecules	Fatty Acyls	Lineolic acids and derivatives	2.8372	2.1241	1.6506	1.9195	1.9797	2.6340	3.8545	2.3574	3.3394	2.9337	2.8043	2.3054	2.7235	2.7822	2.7852
pos_495	13(S)-HODE methyl ester	metab_494	-	-	333.239601078	pos	M+H, M+Na, M+H-H2O	C19H34O3	8.5121	0.0141035271934	61.4	-	-1.4274267310577	-	-	-	-	-	-	-	-	-	-	1.4737	1.9274	0.9110	2.8447	2.9216	0.8616	0.9251	2.7674	4.1864	1.6827	3.9789	1.8876	3.0910	3.0975	3.0852
pos_496	Linoleoyl Ethanolamide	metab_495	C13828	HMDB0012252	324.289570355	pos	M+H, 2M+Na, M+Na	C20H37NO2	8.5022	0.0156070860677	76.3	-	-0.419160277156867	68171-52-8	-	-	-	-	-	-	Organic nitrogen compounds	Organonitrogen compounds	Amines	3.9820	4.1325	4.6586	4.2840	4.1936	4.2684	3.4927	2.4140	2.6027	2.1167	2.2345	2.0123	4.1138	4.1250	4.1128
pos_512	Methyl 3b,24-dihydroxy-11,13(18)-oleanadien-30-oate	metab_511	-	HMDB0035257	449.35771775	pos	M+H-H2O, M+Na, M+H-2H2O	C31H48O4	8.8970	0.0791354515284	-	96.1	-2.30257479519791	98063-17-3	-	-	-	-	-	-	Lipids and lipid-like molecules	Prenol lipids	Triterpenoids	2.2818	2.3322	2.0297	2.0201	2.4683	1.9546	2.2232	2.7909	2.8653	2.6133	2.7534	2.9204	2.2017	2.2703	2.2400
pos_517	(��)-(Z)-2-(5-Tetradecenyl)cyclobutanone	metab_516	-	HMDB0037543	282.278643657	pos	M+H, M+NH4, M+H-H2O	C18H32O	8.9995	0.0161185817841	-	77.3	-2.0224430429855	173074-85-6	-	-	-	-	-	-	Organic oxygen compounds	Organooxygen compounds	Carbonyl compounds	6.0269	6.0517	6.0277	5.9969	6.1175	5.9520	6.1592	6.3103	6.2694	6.2716	6.2685	6.2754	6.0752	6.0625	6.0741
pos_526	Hesperetin 7-glucoside	metab_525	-	HMDB0030747	465.137993037	pos	M+H, M+NH4, M+H-H2O	C22H24O11	3.5700	0.130000025814	-	61.2	-2.4669275230106096	2500-68-7	-	-	-	-	-	-	Lignans, neolignans and related compounds	Cyclobutane lignans	Not Available	3.9358	3.4694	3.9992	3.6274	3.5774	3.8764	3.7679	3.4723	3.5768	3.4604	3.5712	3.4888	3.6636	3.6566	3.7546
pos_527	Gravacridonetriol	metab_526	-	HMDB0029330	399.143167801	pos	M+H-2H2O, 2M+Na, M+ACN+H	C19H19NO6	3.5700	0.244234857526	-	51.6	-7.32545594970076	59086-94-1	-	-	-	-	-	-	Organoheterocyclic compounds	Quinolines and derivatives	Benzoquinolines	2.3662	2.5350	2.2147	2.1736	2.4526	2.3626	2.6739	2.9402	2.9351	3.0409	2.8265	2.9516	2.4678	2.5069	2.2924
pos_653	6,8-Di-C-glucopyranosyltricetin	metab_652	-	LMPK12110836	591.140018067	pos	M+H-2H2O, M+H, M+CH3OH+H	C27H30O17	0.6187	0.157477598128	59.1	-	8.898071920345	-	-	-	-	-	-	-	-	-	-	3.0530	3.4179	3.1869	3.4688	3.7008	3.3282	2.1508	2.8754	2.8072	2.6842	2.7162	3.1182	2.7217	2.6593	2.7952
pos_719	L-Glutamate	metab_718	C00025;C00302;C00217	-	336.140037989	pos	M+H, 2M+ACN+H	C5H9NO4	0.6765	0.0370575294594	69.1	-	-3.1310435865759105	-	Peptides;Hormones and transmitters;-;Peptides	Amino acids;Neurotransmitters;-;Amino acids	map01100;map00630;map00220;map01110;map00430;map01210;map00910;map02010;map00860;map00480;map00332;map00460;map00250;map01230;map00970;map00340;map01200;map00650;map00330;map00660	Metabolic pathways;Glyoxylate and dicarboxylate metabolism;Arginine biosynthesis;Biosynthesis of secondary metabolites;Taurine and hypotaurine metabolism;2-Oxocarboxylic acid metabolism;Nitrogen metabolism;ABC transporters;Porphyrin and chlorophyll metabolism;Glutathione metabolism;Carbapenem biosynthesis;Cyanoamino acid metabolism;Alanine, aspartate and glutamate metabolism;Biosynthesis of amino…	Metabolism;Metabolism;Metabolism;Metabolism;Metabolism;Metabolism;Metabolism;Environmental Information Processing;Metabolism;Metabolism;Metabolism;Metabolism;Metabolism;Metabolism;Genetic Information Processing;Metabolism;Metabolism;Metabolism;Metabolism;Metabolism	Global and overview maps;Carbohydrate metabolism;Amino acid metabolism;Global and overview maps;Metabolism of other amino acids;Global and overview maps;Energy metabolism;Membrane transport;Metabolism of cofactors and vitamins;Metabolism of other amino acids;Biosynthesis of other secondary metabolites;Metabolism of other amino acids;Amino acid metabolism;Global and overview maps;Translation;Amino…	-	-	-	2.6831	2.2814	1.2371	2.1108	1.5436	1.5024	3.1402	3.3176	3.3819	3.2370	3.3370	2.8689	3.0700	3.0380	3.0579
pos_741	4,6-octadienoylglycine	metab_740	-	HMDB0094796	215.138473184	pos	M+NH4, M+CH3OH+H	C10H15NO3	0.8494	0.187350738542	-	66.9	-2.7685225064048	-	-	-	-	-	-	-	Organic acids and derivatives	Carboxylic acids and derivatives	Amino acids, peptides, and analogues	1.5006	1.5525	1.6283	1.6320	1.8166	1.3631	2.1627	1.7370	1.9236	2.0629	1.7366	1.4747	1.6985	1.5581	1.5768
pos_744	(R)-(+)-2-Pyrrolidone-5-carboxylic acid	metab_743	C02237	-	130.049532021	pos	M+H, 2M+H	C5H7NO3	0.8589	0.109416243018	88.8	-	-2.6154095358512004	-	-	-	-	-	-	-	-	-	-	2.3878	2.3956	1.5720	2.1935	2.4854	1.9427	2.1864	3.0393	2.7469	2.2229	2.7131	2.8638	2.4437	2.4781	2.3831
pos_750	2-Hydroxycinnamic acid	metab_749	C01772	HMDB0002641	182.080581268	pos	M+H, M+NH4	C9H8O3	0.8695	0.147409393755	52.9	-	-3.83583052232376	583-17-5	-	-	map00940;map01110;map00360	Phenylpropanoid biosynthesis;Biosynthesis of secondary metabolites;Phenylalanine metabolism	Metabolism;Metabolism;Metabolism	Biosynthesis of other secondary metabolites;Global and overview maps;Amino acid metabolism	Phenylpropanoids and polyketides	Cinnamic acids and derivatives	Hydroxycinnamic acids and derivatives	2.2078	2.1647	1.6224	2.0896	2.3266	1.8461	2.5938	3.0894	2.8848	2.8701	3.0213	2.9394	2.6290	2.5996	2.5023
pos_761	N-(1-Deoxy-1-fructosyl)leucine	metab_760	-	HMDB0037840	294.154189279	pos	M+H-H2O, M+H	C12H23NO7	0.9492	0.0662975171081	-	77.8	-2.86462022280334	34393-18-5	-	-	-	-	-	-	Organic acids and derivatives	Carboxylic acids and derivatives	Amino acids, peptides, and analogues	0.7760	0.6688	0.0252	1.0715	1.4373	0.0222	0.9352	2.0382	1.6193	2.8643	2.7935	2.7692	2.1194	2.1366	2.0802
pos_763	D-1,5-Anhydrofructose	metab_762	-	HMDB0041561	127.038758766	pos	M+H-2H2O, M+Na	C6H10O5	0.9784	0.187581044422	-	55.7	-1.30643961657325	75414-43-6	-	-	-	-	-	-	Organoheterocyclic compounds	Oxanes	Not Available	1.6769	1.8683	1.7810	1.6340	1.9262	2.0691	1.9194	2.2708	2.3879	2.1579	2.0801	2.2311	1.9660	1.9785	1.8241
pos_767	Hippuric acid	metab_766	C01586	HMDB0000714	400.145905101	pos	M+CH3OH+H, 2M+ACN+H	C9H9NO3	0.9190	0.220508098952	-	69.1	-4.65911402042139	495-69-2	-	-	map00360	Phenylalanine metabolism	Metabolism	Amino acid metabolism	Benzenoids	Benzene and substituted derivatives	Benzoic acids and derivatives	1.4441	1.5350	1.3026	1.6267	1.8739	1.5307	2.5973	1.4776	1.8731	1.4435	1.6603	1.2713	1.7984	1.8218	1.6359
pos_874	Phenylglucuronide	metab_873	-	HMDB0059806	253.070458638	pos	M+H-H2O, M+NH4	C12H14O7	2.9856	0.139490061587	-	59.2	-0.7623756217899829	-	-	-	-	-	-	-	Organic oxygen compounds	Organooxygen compounds	Carbohydrates and carbohydrate conjugates	2.4954	2.3219	2.7087	2.3403	2.2884	2.2663	2.8939	2.3518	2.2074	2.0481	2.2815	2.1005	2.3387	2.3344	2.4374
pos_882	1-O-Sinapoylglucose	metab_881	-	HMDB0041175	387.128351616	pos	M+H, M+CH3OH+H	C17H22O10	3.0287	0.0138181867981	52.4	-	-0.5742167168650429	-	-	-	-	-	-	-	Phenylpropanoids and polyketides	Cinnamic acids and derivatives	Hydroxycinnamic acids and derivatives	3.5878	3.4255	3.4888	3.5055	3.5808	3.7283	3.5901	3.5768	3.5524	3.5854	3.5821	3.6315	3.5199	3.5102	3.5089
pos_890	Laxiflorin	metab_889	-	LMPK12140443	867.301588499	pos	2M+K, M+H	C23H26O7	3.0617	0.0496926195165	61.7	-	-7.31622633452273	-	-	-	-	-	-	-	-	-	-	0.6838	2.2060	1.8652	1.1150	1.5778	0.9841	1.5341	2.7533	2.8461	2.5666	2.5570	2.8592	2.1935	2.2324	2.2299
pos_902	11-Methoxynoryangonin	metab_901	-	HMDB0030754	239.069660915	pos	M+H-2H2O, M+CH3OH+H	C15H14O5	3.1370	0.0957214986176	-	64.2	-2.224468955173529	77900-31-3	-	-	-	-	-	-	Phenylpropanoids and polyketides	Kavalactones	Not Available	2.8073	2.6308	1.7071	2.9753	2.7053	2.8038	1.0326	0.8921	1.3936	1.7626	1.7718	1.1946	2.4266	2.5090	2.4637
pos_936	6a-Hydroxymedicarpin	metab_935	-	LMPK12070131	287.090815516	pos	M+H, M+CH3OH+H	C16H14O5	3.2551	0.0988036546698	51.3	-	-2.0429746000556297	-	-	-	-	-	-	-	-	-	-	4.1360	4.3798	3.7259	4.1692	4.3814	4.2287	3.7860	3.8269	2.7963	2.5609	4.1774	2.5005	4.0598	4.0600	3.9832
pos_971	Zapotin	metab_970	-	LMPK12110091;HMDB0029461	365.13079764	pos	M+H, M+Na	C19H18O6	3.5192	0.0711813922652	-	82.9	-1.62632656710578	14813-19-5	-	-	-	-	-	-	Phenylpropanoids and polyketides	Flavonoids	O-methylated flavonoids	2.4069	2.3923	2.2934	2.2384	2.4761	2.3239	3.1113	2.8144	2.8397	2.8908	2.7905	2.7952	2.6912	2.6984	2.6406
pos_982	Neoraufuracin	metab_981	-	LMPK12130057	435.164095942	pos	M+H, M+Na	C22H26O9	3.5802	0.031636345818	53.4	-	-1.98752687637153	-	-	-	-	-	-	-	-	-	-	2.8003	3.0304	2.8653	2.8022	3.5324	2.9720	3.3477	3.1883	3.2463	3.1730	3.0861	3.1406	3.0259	2.9985	3.0114
pos_1034	Moracin P	metab_1033	-	HMDB0040315	359.14773872	pos	M+H, M+CH3OH+H	C19H18O5	3.9158	0.0176882417315	-	52.7	-1.5297432918484095	102841-46-3	-	-	-	-	-	-	Phenylpropanoids and polyketides	2-arylbenzofuran flavonoids	Not Available	3.5540	3.6280	3.5831	3.4841	3.5372	3.4370	3.1570	3.8189	3.7999	3.7419	3.7283	3.8770	3.5010	3.4995	3.5134
pos_1049	Quercetin 5,7,3',4'-tetramethyl ether 3-rutinoside	metab_1048	-	LMPK12112764	667.244624175	pos	M+H-H2O, M+H	C31H38O16	4.0158	0.0321482252649	53.3	-	7.71940679591688	-	-	-	-	-	-	-	-	-	-	2.8265	3.1485	2.9646	2.8491	3.1262	2.7059	3.3894	3.3610	3.1402	3.1742	3.2433	3.3771	2.9605	2.9702	2.9426
pos_1072	Gentiobiosyl 2-methyl-6-oxo-2E,4E-heptadienoate	metab_1071	-	HMDB0032134	501.160522507	pos	M+Na, M+ACN+H	C20H30O13	4.1500	0.0571805177719	-	73.6	5.56458518111825	-	-	-	-	-	-	-	Organic oxygen compounds	Organooxygen compounds	Carbohydrates and carbohydrate conjugates	2.6735	2.6631	1.8339	3.1186	3.3422	3.0337	2.7087	3.0219	2.8138	2.9167	2.9235	3.1063	2.8096	2.8513	2.8550
pos_1080	(��)-Dulciol E	metab_1079	-	HMDB0031385	330.133236631	pos	M+H, M+NH4	C18H16O5	4.1998	0.196898949193	-	64.3	-0.8754879927158041	175617-27-3	-	-	-	-	-	-	Organoheterocyclic compounds	Benzopyrans	1-benzopyrans	2.6057	2.6560	2.7035	2.2857	2.6162	2.5382	2.2594	1.3016	1.2738	1.4411	1.5319	1.3554	2.6259	2.5760	2.4526
pos_1125	Methyl (3x,10R)-dihydroxy-11-dodecene-6,8-diynoate 10-glucoside	metab_1124	-	HMDB0040896	421.160276301	pos	M+H-2H2O, M+Na	C19H26O9	4.4790	0.248960986202	-	73	-4.17918136517432	152141-43-0	-	-	-	-	-	-	Lipids and lipid-like molecules	Fatty Acyls	Fatty acyl glycosides	1.4539	1.7435	0.9194	1.2533	1.9581	1.6500	1.3916	2.2524	2.1987	2.1998	2.2460	2.2291	1.7788	1.5619	1.7298
pos_1156	Deterrol	metab_1155	-	HMDB0041460	195.116353104	pos	M+H, M+H-H2O	C15H16O	4.6763	0.101121254145	50.4	-	-1.7144936614546695	113393-59-2	-	-	-	-	-	-	Lipids and lipid-like molecules	Prenol lipids	Sesquiterpenoids	3.0113	1.7459	3.7207	2.5728	2.2091	1.9281	2.5645	1.8538	1.9601	1.9092	1.8708	1.8607	3.0203	2.9645	2.9350
pos_1195	Aloe emodin w-acetate	metab_1194	-	HMDB0033915	313.070326117	pos	M+H, M+Na	C17H12O6	4.9678	0.0267775708554	-	61.3	-1.08445067322228	65615-58-9	-	-	-	-	-	-	Benzenoids	Anthracenes	Anthraquinones	3.4752	3.7679	2.1219	3.2377	3.0296	3.4069	2.5265	0.9319	1.5978	0.9818	0.9966	0.9380	3.1336	3.1170	3.1396
pos_1219	Kaempferol 3-[2''-(p-coumaroylglucosyl)rhamnoside]	metab_1218	-	HMDB0040538	763.214264193	pos	M+H-H2O, M+Na	C36H36O17	5.0621	0.123737743082	-	53.6	0.146859765293061	107190-70-5	-	-	-	-	-	-	Phenylpropanoids and polyketides	Flavonoids	Flavonoid glycosides	3.3590	2.8642	2.6466	3.2319	2.7828	3.2427	3.2804	0.3483	1.1348	1.4320	0.8748	1.3245	2.6882	2.7081	2.7870
pos_1313	RETUSIN DIMETHYL ETHER	metab_1312	-	-	313.106622043	pos	M+H, M+Na	C18H16O5	5.5749	0.0738524092408	83.1	-	-1.37135743966811	-	-	-	-	-	-	-	-	-	-	2.1521	2.0527	3.1043	3.6400	3.2337	2.8667	2.9859	2.9566	4.1556	4.1083	3.9976	3.5961	3.2589	3.1948	3.2256
pos_1350	Pinocembrin	metab_1349	C09827	LMPK12140214	257.080406262	pos	M+H, 2M+Na	C15H12O4	5.7929	0.0343675422611	70.3	-	-1.6754301397038	-	-	-	map00941	Flavonoid biosynthesis	Metabolism	Biosynthesis of other secondary metabolites	-	-	-	4.4929	4.3274	4.6219	4.6059	4.7705	4.3119	3.9115	3.1241	3.0563	2.6793	2.9884	2.6114	4.4792	4.4785	4.4527
pos_1388	1-(beta-D-Ribofuranosyl)-1,4-dihydronicotinamide	metab_1387	C15497	HMDB0011648	257.114419792	pos	M+H, M+Na	C11H16N2O5	5.9816	0.0572602834327	-	55.6	4.77044638509264	-	-	-	-	-	-	-	Organic oxygen compounds	Organooxygen compounds	Carbohydrates and carbohydrate conjugates	3.9469	3.7678	4.0371	4.0149	4.0710	4.1018	2.9970	2.4277	2.5987	2.3401	2.1899	2.4768	3.9105	3.9161	3.8698
pos_1470	C16 Sphingosine	metab_1469	-	LMSP01040008	272.25787662	pos	M+H, M+K	C16H33NO2	6.3475	0.202676000781	60.5	-	-1.95064357163253	-	-	-	-	-	-	-	-	-	-	1.7488	1.9933	2.0912	1.0508	2.9608	1.1488	2.4468	3.0946	3.3905	2.9370	2.9825	2.9219	2.2729	2.0948	2.1995
pos_1488	Kanzonol O	metab_1487	-	HMDB0041102	383.145649217	pos	M+H, 2M+K	C22H22O6	6.4250	0.0590396600758	-	93.4	-8.54562281374742	156250-69-0	-	-	-	-	-	-	Phenylpropanoids and polyketides	Isoflavonoids	Pyranoisoflavonoids	2.0435	2.6495	1.7013	2.0965	2.4086	2.7006	2.6112	2.3998	2.1343	2.0849	2.1781	1.9992	2.2082	2.2471	2.2000
pos_1713	Cyclododecanone	metab_1712	-	HMDB0031341	200.200449755	pos	M+NH4, M+ACN+H	C12H22O	7.4843	0.13166496011	-	66.2	-2.42140188511875	830-13-7	-	-	-	-	-	-	Organic oxygen compounds	Organooxygen compounds	Carbonyl compounds	3.1158	3.1884	3.1307	3.2293	3.1620	3.0079	3.4037	3.6902	3.4525	3.6213	3.6012	3.5729	3.2550	3.2349	3.1436
pos_1759	N,N-dimethyl-Safingol	metab_1758	-	LMSP01080056	330.336280762	pos	M+H, M+2Na-H	C20H43NO2	7.7233	0.0503653807855	66.3	-	-1.1395670068316202	-	-	-	-	-	-	-	-	-	-	3.8764	3.9852	3.4121	3.7731	3.6053	3.2138	3.4454	4.0312	3.8150	4.0176	3.8340	3.7535	3.5509	3.5649	3.5935
pos_1771	(E)-2'-Geranyl-3',4',7-trihydroxyflavanone	metab_1770	-	HMDB0040317	409.200249129	pos	M+H, M+Na	C25H28O5	7.7333	0.0119336351238	-	63.9	-1.7180538191526002	113866-90-3	-	-	-	-	-	-	Phenylpropanoids and polyketides	Flavonoids	Flavans	3.6431	0.0339	0.0345	2.5677	2.1791	2.2209	3.1570	2.9694	3.6041	3.0886	4.5636	3.2037	3.0500	3.0498	3.0589
pos_1774	7-Hydroxy-2-methylisoflavone	metab_1773	-	HMDB0033979;LMPK12050001	285.1113414	pos	M+CH3OH+H, 2M+H	C16H12O3	7.8024	0.0277846976908	-	54.8	-3.1499046636002404	2859-88-3	-	-	-	-	-	-	Phenylpropanoids and polyketides	Isoflavonoids	Isoflav-2-enes	2.0223	2.6543	2.4066	1.4279	1.2299	1.6392	1.4917	2.1918	1.9465	1.6583	1.1399	1.4635	2.1064	2.1265	2.1280
pos_1777	Sphinganine	metab_1776	C00836	LMSP01020001;HMDB0000269	302.304916924	pos	M+H-H2O, M+H	C18H39NO2	7.8126	0.0195842008081	68.6	-	-1.3997665793960905	764-22-7	-	-	map00600;map01100	Sphingolipid metabolism;Metabolic pathways	Metabolism;Metabolism	Lipid metabolism;Global and overview maps	Organic nitrogen compounds	Organonitrogen compounds	Amines	3.5099	3.1382	4.2999	3.3849	3.4376	3.7173	1.8321	2.1273	2.0703	1.7920	2.0317	1.9335	3.6381	3.6437	3.6270
pos_1874	2-Linoleoyl Glycerol	metab_1873	-	-	355.283665908	pos	M+H-H2O, M+H	C21H38O4	8.2516	0.0143072566391	66.5	-	-1.53737876680569	-	-	-	-	-	-	-	-	-	-	2.1586	0.6621	0.6682	0.6304	0.6961	0.6243	2.9887	3.4149	2.7980	2.8656	3.6475	2.7924	2.5762	2.5663	2.5649
pos_1913	PC(16:0/0:0)[U]	metab_1912	-	-	496.339107259	pos	M+H, M+Na	C24H50NO7P	8.4737	0.00840577531716	67.3	-	-1.32991018939886	-	-	-	-	-	-	-	-	-	-	3.2067	2.5832	1.5681	2.1037	2.1326	2.1410	4.2318	3.6573	3.6350	3.6730	3.9046	3.7314	3.4791	3.4742	3.4814
pos_1929	Farnesyl acetone	metab_1928	-	-	263.236442949	pos	M+H, M+H-H2O	C18H30O	8.6635	0.0108183248128	71.5	-	-1.90315751705442	-	-	-	-	-	-	-	-	-	-	4.5171	4.5286	4.5176	4.5189	4.4798	4.4603	4.6372	4.8445	4.6583	4.7552	4.7415	4.7376	4.5599	4.5512	4.5525
pos_1961	Palmitoyl Ethanolamide	metab_1960	C16512	LMFA08040013;LMFA08040057	300.289478581	pos	M+H, M+Na	C18H37NO2	8.8497	0.0428300842037	67.1	-	-0.7594223652476599	-	-	-	-	-	-	-	-	-	-	2.6432	2.8597	3.2991	3.0182	3.0131	2.9468	2.1007	2.0752	1.9825	1.8976	2.0268	2.0057	2.6839	2.7165	2.7164
pos_2004	Serratol	metab_2003	-	HMDB0039827	308.294429371	pos	M+H, M+NH4	C20H34O	9.1667	0.0261497653303	-	75.8	-1.048555802296	67814-27-1	-	-	-	-	-	-	Lipids and lipid-like molecules	Prenol lipids	Diterpenoids	3.9546	3.9585	3.9792	4.0068	3.8868	3.9443	4.0838	4.2824	4.0608	4.1957	4.1862	4.1954	3.9963	3.9800	4.0020
pos_2080	5beta-Cholestane-3alpha,7alpha,26,27-tetrol	metab_2079	-	LMST04030025	437.377106693	pos	M+H-2H2O, M+H	C27H48O4	9.6043	0.0529714310482	52.1	-	-2.8317258614107104	-	-	-	-	-	-	-	-	-	-	2.8502	2.4836	2.8472	2.4653	2.7948	2.4806	2.6234	3.1007	3.6201	2.9642	3.0313	3.0768	2.8201	2.8355	2.7899
pos_2254	Glucocerebrosides	metab_2253	-	-	736.531268855	pos	M+H, M+Na	C40H75NO9	10.5926	0.0904023962244	70	-	-5.18901394864563	-	-	-	-	-	-	-	-	-	-	3.4312	3.0598	3.1429	2.8842	2.8006	2.9158	3.9593	4.0844	4.3548	4.3055	4.1445	4.1856	3.7534	3.7711	3.6944
pos_2265	Cer(d16:2(4E,6E)/20:0(2OH))	metab_2264	-	LMSP02010089	602.510461412	pos	M+H, M+Na	C36H69NO4	10.6772	0.0244283951348	79.1	-	-2.66188270114246	-	-	-	-	-	-	-	-	-	-	4.2003	4.4340	4.0606	4.1063	4.8228	4.0622	2.8062	2.1935	2.4215	2.3220	2.1223	2.3492	3.7854	3.7678	3.7872
pos_2307	1-Palmitoyl-2-linoleoyl PE	metab_2306	-	-	738.503013734	pos	M+H, M+Na	C39H74NO8P	11.0124	0.0507164237289	75.2	-	-2.43665615694997	-	-	-	-	-	-	-	-	-	-	3.6414	3.5334	2.1793	3.2168	2.7052	3.0308	3.8278	3.5275	3.6666	3.3290	3.3985	3.6411	3.4167	3.3746	3.4083
pos_2332	Cer(d16:1(4E)/20:0(2OH))	metab_2331	-	LMSP02010084	604.525689948	pos	M+H, M+Na	C36H71NO4	11.0955	0.229957448961	54.5	-	-3.9311476094041	-	-	-	-	-	-	-	-	-	-	2.8508	3.2538	3.0517	3.4104	4.0183	2.7808	1.1724	2.4486	1.3551	1.3061	1.4904	1.2595	3.0006	2.9942	3.1613
pos_2363	DG(18:1(11Z)/18:2(9Z,12Z)/0:0)	metab_2362	-	HMDB0007190	636.554574413	pos	M+NH4, M+K	C39H70O5	11.5280	0.220271490444	-	51.4	-2.54875085051948	-	-	-	-	-	-	-	Lipids and lipid-like molecules	Fatty Acyls	Lineolic acids and derivatives	3.3031	3.2734	3.5245	3.5460	3.3180	3.2899	2.7069	2.6880	2.4733	2.7496	2.8518	2.6839	3.2512	3.2315	3.3983
pos_2373	Cer(d18:0/18:0(2OH))	metab_2372	-	LMSP02020030	606.541736666	pos	M+H, M+Na	C36H73NO4	11.6617	0.0836992405691	53.7	-	-3.78005204305484	-	-	-	-	-	-	-	-	-	-	2.8646	3.2349	2.8877	2.7495	3.6724	2.8442	0.8437	0.9182	1.0141	0.9679	1.2956	0.9243	2.8032	2.8555	2.8747
pos_2431	5,6-Dimethylbenzimidazole	metab_2430	C03114	-	147.091526421	pos	M+H, M+NH4	C9H10N2	12.5323	0.0320004653515	70.8	-	-1.01544875908633	-	-	-	map01100;map00860;map00740	Metabolic pathways;Porphyrin and chlorophyll metabolism;Riboflavin metabolism	Metabolism;Metabolism;Metabolism	Global and overview maps;Metabolism of cofactors and vitamins;Metabolism of cofactors and vitamins	-	-	-	2.8479	2.8970	2.9032	2.8779	3.0309	2.7466	3.0075	3.1280	3.1674	3.1229	3.1215	3.1219	2.9123	2.8856	2.8929
pos_2444	3-Methyluridine	metab_2443	-	HMDB0004813	223.073133031	pos	M+H-2H2O, 2M+H	C10H14N2O6	6.6462	0.0373284387754	-	54.1	6.973647758329611	2140-69-4	-	-	-	-	-	-	Nucleosides, nucleotides, and analogues	Pyrimidine nucleosides	Not Available	2.9638	2.3360	2.8818	3.3640	2.9544	2.9528	2.4076	2.3681	2.4684	2.4835	2.4707	2.4569	2.7590	2.7744	2.7913
pos_2512	Trans-Cinnamic acid	metab_2511	C10438;C00423	HMDB0000930	149.059366591	pos	M+H-H2O, M+H	C9H8O2	4.7736	0.166567787928	86	-	-2.21504164279572	140-10-3	-	-	map01100;map00130;map00940;map01110;map00360	Metabolic pathways;Ubiquinone and other terpenoid-quinone biosynthesis;Phenylpropanoid biosynthesis;Biosynthesis of secondary metabolites;Phenylalanine metabolism	Metabolism;Metabolism;Metabolism;Metabolism;Metabolism	Global and overview maps;Metabolism of cofactors and vitamins;Biosynthesis of other secondary metabolites;Global and overview maps;Amino acid metabolism	Phenylpropanoids and polyketides	Cinnamic acids and derivatives	Cinnamic acids	2.9212	2.7122	2.8387	2.7547	2.8936	3.0026	2.3694	1.8188	1.6667	0.6374	1.6797	0.9712	2.6688	2.7753	2.8139
pos_2514	Leonoside A	metab_2513	-	HMDB0040342	753.25356739	pos	M+H-H2O, M+H	C35H46O19	4.7636	0.279332080418	-	85.1	-8.40440717410802	140147-66-6	-	-	-	-	-	-	Organic oxygen compounds	Organooxygen compounds	Carbonyl compounds	2.0012	1.3471	2.1876	1.4155	2.2737	1.2176	3.0712	3.1118	3.1709	3.1948	3.1332	3.2601	2.1762	2.1627	2.3660
pos_2556	Daidzein	metab_2555	C10208	HMDB0003312;LMPK12050038	287.089764053	pos	M+H, M+CH3OH+H	C15H10O4	4.2676	0.01345672691	58.9	-	-2.5816621701040097	486-66-8	-	-	map00943;map01110	Isoflavonoid biosynthesis;Biosynthesis of secondary metabolites	Metabolism;Metabolism	Biosynthesis of other secondary metabolites;Global and overview maps	Phenylpropanoids and polyketides	Isoflavonoids	Isoflav-2-enes	3.9840	3.9597	3.8334	3.8224	3.8981	4.1584	3.7378	2.8086	2.3779	2.0253	2.7117	1.9038	3.8904	3.8979	3.9020
pos_2575	HMBOA-Glc	metab_2574	-	HMDB0037263	375.143367371	pos	M+NH4, M+ACN+H	C15H19NO9	4.0362	0.0676403476382	-	61.8	9.97085048333102	17622-26-3	-	-	-	-	-	-	Organic oxygen compounds	Organooxygen compounds	Carbohydrates and carbohydrate conjugates	2.6244	2.8893	2.8719	2.5928	2.7169	2.5225	2.5810	3.1485	2.9460	2.8586	3.0039	3.0578	2.7231	2.7420	2.6838
pos_2597	3-(1,1-Dimethylallyl)scopoletin 7-glucoside	metab_2596	-	HMDB0032853	405.154786072	pos	M+H-H2O, M+Na	C21H26O9	3.9847	0.105546606327	-	62.4	0.9283544331277348	208333-72-6	-	-	-	-	-	-	Phenylpropanoids and polyketides	Coumarins and derivatives	Coumarin glycosides	2.3611	2.6597	2.5058	2.4366	2.5214	2.4497	2.7826	2.7360	2.4823	2.4945	2.7222	2.6897	2.4765	2.5019	2.4113
pos_2609	Butein	metab_2608	C08578	LMPK12120111	273.075327637	pos	M+H, 2M+H	C15H12O5	3.8330	0.00212834897192	84	-	-1.55210184612475	-	-	-	map00941	Flavonoid biosynthesis	Metabolism	Biosynthesis of other secondary metabolites	-	-	-	4.9420	5.1177	4.6042	5.0140	5.2109	4.9878	3.6961	3.0682	2.6922	2.9440	2.7165	2.5406	4.9105	4.9087	4.9101
pos_2709	1-Phenylethanol	metab_2708	C07112	HMDB0032619	105.07086872	pos	M+H-H2O	C8H10O	0.3719	0.281946986593	-	95.7	8.126518007933639	98-85-1	-	-	-	-	-	-	Benzenoids	Benzene and substituted derivatives	Not Available	2.0057	1.9699	1.8213	1.8410	1.9512	1.8272	2.0594	2.1481	2.1957	2.0891	2.0811	2.1784	1.9377	1.8299	1.6902
pos_2711	Nerol	metab_2710	C09871	LMPR0102010010	137.132241999	pos	M+H-H2O	C10H18O	0.4241	0.119422835849	55.9	-	-1.52429226225374	-	-	-	-	-	-	-	-	-	-	2.2913	2.3198	2.2724	2.2336	2.4183	2.1756	2.4302	2.5325	2.5153	2.4945	2.4946	2.5092	2.3336	2.2929	2.2297
pos_2763	7,8-Dihydroneopterin	metab_2762	C04874	HMDB0002275	238.091427575	pos	M+H-H2O	C9H13N5O4	0.6671	0.117337562944	-	63.8	-7.98949660275285	1218-98-0	-	-	map01100;map00790	Metabolic pathways;Folate biosynthesis	Metabolism;Metabolism	Global and overview maps;Metabolism of cofactors and vitamins	Organoheterocyclic compounds	Pteridines and derivatives	Pterins and derivatives	0.4014	2.1880	1.7044	1.9918	2.6060	0.5450	0.4217	1.3089	0.5515	0.8811	0.4885	0.5839	1.2048	1.3011	1.2518
pos_2768	6-({[3,4-dihydroxy-4-(hydroxymethyl)oxolan-2-yl]oxy}methyl)oxane-2,3,4,5-tetrol	metab_2767	-	HMDB0140855	330.13912023	pos	M+NH4	C11H20O10	0.6954	0.143501423679	-	69.1	-1.12826252331691	-	-	-	-	-	-	-	Organic oxygen compounds	Organooxygen compounds	Carbohydrates and carbohydrate conjugates	2.1704	2.8198	2.4783	3.0466	3.2775	2.8643	1.5072	1.7561	2.4763	2.4171	2.1566	2.4683	2.3784	2.2705	2.2793
pos_2776	(-)-beta-Pinene	metab_2775	C06307	LMPR0102120013;HMDB0036559	137.132038371	pos	M+H	C10H16	0.8204	0.227078624552	78.7	-	-3.22184683238429	18172-67-3	-	-	map01110;map00902	Biosynthesis of secondary metabolites;Monoterpenoid biosynthesis	Metabolism;Metabolism	Global and overview maps;Metabolism of terpenoids and polyketides	Lipids and lipid-like molecules	Prenol lipids	Monoterpenoids	1.6793	1.6794	1.7400	1.5910	1.8185	1.6160	1.6166	1.8178	1.7997	1.7302	1.6138	1.8612	1.6424	1.7189	1.5217
pos_2786	Neolinustatin	metab_2785	C08336	HMDB0038482	465.207505834	pos	M+ACN+H	C17H29NO11	0.8494	0.0433042349892	-	82.7	-0.89902902637661	72229-42-6	-	-	-	-	-	-	Organic oxygen compounds	Organooxygen compounds	Carbohydrates and carbohydrate conjugates	2.6997	1.6219	0.6306	1.8975	1.5193	2.3783	0.0637	2.1107	2.5472	1.8465	2.5892	1.8801	2.1890	2.2263	2.2069
pos_2788	C.I. Acid Red 13	metab_2787	-	HMDB0033392	423.008065528	pos	M+H-2H2O	C20H14N2O7S2	0.8589	0.0591781524899	-	51	-5.074682290221389	25317-26-4	-	-	-	-	-	-	Benzenoids	Naphthalenes	1,1'-azonaphthalenes	1.0849	1.6167	1.3948	1.8066	2.2801	1.0502	2.0252	2.6306	2.7636	2.6882	2.7364	2.4209	2.5023	2.5226	2.5530
pos_2791	Guanosine	metab_2790	C00387	HMDB0000133	284.098562663	pos	M+H	C10H13N5O5	0.8792	0.148231300081	96.5	-	-1.35047328794674	118-00-3	Nucleic acids	Nucleosides	map01100;map00230	Metabolic pathways;Purine metabolism	Metabolism;Metabolism	Global and overview maps;Nucleotide metabolism	Nucleosides, nucleotides, and analogues	Purine nucleosides	Not Available	2.1611	1.7516	1.9875	2.0048	1.9801	1.6644	2.9299	2.4472	2.6628	2.5133	2.5637	2.4625	2.3197	2.3467	2.2201
pos_2795	Triclosan glucuronide	metab_2794	-	HMDB0061386	446.975555018	pos	M+H-H2O	C18H15Cl3O8	0.8992	0.00551802313735	-	57	-9.49876841836927	63156-12-7	-	-	-	-	-	-	Organic oxygen compounds	Organooxygen compounds	Carbohydrates and carbohydrate conjugates	0.3745	0.6807	0.2499	0.7687	1.0339	0.4242	0.2570	1.1476	0.3541	1.0674	0.3061	1.5742	1.9400	1.9353	1.9376
pos_2797	Vanillylmandelic acid	metab_2796	C05584	HMDB0000291	181.048836686	pos	M+H-H2O	C9H10O5	0.9095	0.151545330093	68.2	-	-3.5267487999167	55-10-7	-	-	map01100;map00350	Metabolic pathways;Tyrosine metabolism	Metabolism;Metabolism	Global and overview maps;Amino acid metabolism	Benzenoids	Phenols	Methoxyphenols	1.1279	0.8768	0.4328	1.1043	1.2704	1.2823	1.9872	1.8606	2.3143	1.8308	2.1364	2.0165	1.6939	1.6668	1.5667
pos_2803	Monotropein	metab_2802	C09788	HMDB0035608;LMPR0102070012	408.149509843	pos	M+NH4	C16H22O11	1.0185	0.0552133883745	-	79.9	-1.35141226505263	5945-50-6	-	-	-	-	-	-	Lipids and lipid-like molecules	Prenol lipids	Terpene glycosides	0.9838	1.2494	0.2689	0.4382	1.1291	0.5014	2.1159	2.0813	2.2562	1.8107	2.1107	2.1699	1.7860	1.7477	1.7441
pos_2813	3,4,5-trihydroxy-6-(3-phenylpropoxy)oxane-2-carboxylic acid	metab_2812	-	HMDB0135312	351.081454496	pos	M+K	C15H20O7	1.2305	0.115051516595	-	72.5	-8.35112867076725	-	-	-	-	-	-	-	Lipids and lipid-like molecules	Fatty Acyls	Fatty acyl glycosides	1.8813	1.5233	1.2335	1.4708	1.2770	1.6446	2.3642	2.3507	2.1725	1.7866	1.9310	1.8409	1.7943	1.8530	1.7563
pos_2815	N-Acetylglutamic acid	metab_2814	C00624	HMDB0001138	154.049513612	pos	M+H-2H2O	C7H11NO5	1.2453	0.244911670712	-	72.3	-1.88245150642994	1188-37-0	-	-	map01100;map01210;map00220;map01110;map01230	Metabolic pathways;2-Oxocarboxylic acid metabolism;Arginine biosynthesis;Biosynthesis of secondary metabolites;Biosynthesis of amino acids	Metabolism;Metabolism;Metabolism;Metabolism;Metabolism	Global and overview maps;Global and overview maps;Amino acid metabolism;Global and overview maps;Global and overview maps	Organic acids and derivatives	Carboxylic acids and derivatives	Amino acids, peptides, and analogues	1.2402	0.3035	1.0861	1.0897	0.6759	1.0236	2.3095	1.6680	1.8562	1.1998	1.6151	1.0410	1.4707	1.4747	1.2795
pos_2816	Furazolidone	metab_2815	C07999	HMDB0014752	289.055369952	pos	M+ACN+Na	C8H7N3O5	1.2796	0.0459737523329	-	60	4.57626189449741	67-45-8	-	-	-	-	-	-	Organoheterocyclic compounds	Furans	Nitrofurans	1.5295	0.7587	2.4306	1.7838	1.6157	0.8461	2.1836	0.7312	2.0965	1.4122	1.9484	0.8211	1.7270	1.7653	1.7397
pos_2824	L-Phenylalanine	metab_2823	C00079	HMDB0000159	166.085761295	pos	M+H	C9H11NO2	1.4885	0.085025410546	90.9	-	-2.9908913919828097	63-91-2	Peptides	Amino acids	map01100;map01110;map00970;map01210;map00960;map02010;map01230;map00966;map00460;map00940;map00360;map00400	Metabolic pathways;Biosynthesis of secondary metabolites;Aminoacyl-tRNA biosynthesis;2-Oxocarboxylic acid metabolism;Tropane, piperidine and pyridine alkaloid biosynthesis;ABC transporters;Biosynthesis of amino acids;Glucosinolate biosynthesis;Cyanoamino acid metabolism;Phenylpropanoid biosynthesis;Phenylalanine metabolism;Phenylalanine, tyrosine and tryptophan biosynthesis	Metabolism;Metabolism;Genetic Information Processing;Metabolism;Metabolism;Environmental Information Processing;Metabolism;Metabolism;Metabolism;Metabolism;Metabolism;Metabolism	Global and overview maps;Global and overview maps;Translation;Global and overview maps;Biosynthesis of other secondary metabolites;Membrane transport;Global and overview maps;Biosynthesis of other secondary metabolites;Metabolism of other amino acids;Biosynthesis of other secondary metabolites;Amino acid metabolism;Amino acid metabolism	Organic acids and derivatives	Carboxylic acids and derivatives	Amino acids, peptides, and analogues	2.4800	2.3987	1.5117	2.2698	2.5559	1.9508	2.9331	3.6716	3.3208	3.5018	3.5752	3.4063	3.0384	3.0245	2.9672
pos_2830	Vanillic acid	metab_2829	C06672	HMDB0000484	169.048998382	pos	M+H	C8H8O4	1.7050	0.157846408006	76.3	-	-3.19434135168284	121-34-6	-	-	-	-	-	-	Benzenoids	Benzene and substituted derivatives	Benzoic acids and derivatives	1.3604	1.7016	1.3929	1.3142	1.5414	1.6203	2.2076	3.3029	3.0553	3.1287	2.7163	3.2537	2.6353	2.6203	2.5039
pos_2846	6-(4-ethyl-2-hydroxyphenoxy)-3,4,5-trihydroxyoxane-2-carboxylic acid	metab_2845	-	HMDB0124984	332.133603631	pos	M+NH4	C14H18O8	2.2368	0.0249013964792	-	78.3	-1.23983648993741	-	-	-	-	-	-	-	Organic oxygen compounds	Organooxygen compounds	Carbohydrates and carbohydrate conjugates	1.1894	2.0559	1.7483	1.7199	1.9670	1.6686	2.9268	1.5189	1.8728	1.1876	2.1845	2.2516	2.1910	2.2047	2.2122
pos_2850	DGDP	metab_2849	C00361	HMDB0000960	445.066255003	pos	M+NH4	C10H15N5O10P2	2.3977	0.232995186146	-	63.2	7.05926114291728	3493-09-2	Nucleic acids	Nucleotides	map01100;map00230	Metabolic pathways;Purine metabolism	Metabolism;Metabolism	Global and overview maps;Nucleotide metabolism	Phenylpropanoids and polyketides	Cinnamic acids and derivatives	Hydroxycinnamic acids and derivatives	0.0139	0.0004	1.0705	0.1641	0.0004	0.0194	0.6792	2.4847	2.7526	2.3605	2.0450	2.6526	1.4319	1.6073	1.6246
pos_2862	3,4,5-trihydroxy-6-[3-(3-oxo-7-phenylheptyl)phenoxy]oxane-2-carboxylic acid	metab_2861	-	HMDB0134669	481.181023874	pos	M+Na	C25H30O8	2.6153	0.103078355754	-	52.9	-4.94271884834111	-	-	-	-	-	-	-	Phenylpropanoids and polyketides	Diarylheptanoids	Linear diarylheptanoids	1.0628	1.6949	0.2397	0.4547	0.6123	0.2165	2.9686	0.2858	0.3410	0.3138	0.3364	0.2892	1.7566	1.6767	1.6897
pos_2870	5��-Deoxy-5��-<WBR>(methylthio)adenosine	metab_2869	-	-	298.096029365	pos	M+H	C11H15N5O3S	2.6721	0.074809264858	83.7	-	-2.71780139334562	-	-	-	-	-	-	-	-	-	-	2.1959	0.7818	0.7798	1.1242	0.5961	1.0843	3.2436	2.7265	3.5244	2.8155	2.5423	2.6416	2.6865	2.7266	2.6630
pos_2890	Juglone glucoside	metab_2889	-	HMDB0033563	354.117863642	pos	M+NH4	C16H16O8	2.7716	0.0392640757874	-	57.1	-1.42629955485935	22427-35-6	-	-	-	-	-	-	Organic oxygen compounds	Organooxygen compounds	Carbohydrates and carbohydrate conjugates	2.5090	2.6018	2.0658	2.2796	2.3213	1.9776	3.3637	3.4757	3.6721	3.5619	3.4905	4.0986	3.1500	3.1810	3.1787
pos_2893	4,8-dihydroxy-2H-furo[2,3-h]chromen-2-one	metab_2892	-	HMDB0135848	219.028190067	pos	M+H	C11H6O5	2.7816	0.0977214118163	-	56.1	-2.79630821720707	-	-	-	-	-	-	-	Phenylpropanoids and polyketides	Coumarins and derivatives	Furanocoumarins	1.7852	1.9393	1.2126	2.1184	2.1814	1.6568	0.7856	0.8552	0.9493	1.6724	0.8701	0.8613	1.7851	1.7524	1.7014
pos_2901	4-ethenyl-2,6-dimethoxybenzene-1,3-diol	metab_2900	-	HMDB0135753	214.106865517	pos	M+NH4	C10H12O4	2.8016	0.226649612061	-	78.3	-2.64633137570592	-	-	-	-	-	-	-	Benzenoids	Phenols	Methoxyphenols	2.1230	1.8357	2.4693	1.7880	1.7598	2.0338	1.9243	1.8253	1.9315	1.8807	1.8423	1.8322	1.9878	1.9721	1.7981
pos_2932	1-O-Cinnamoyl-beta-D-gentiobiose	metab_2931	-	HMDB0030295	437.145566716	pos	M+H-2H2O	C21H28O12	2.9344	0.102122262835	-	59.1	2.84507020317657	181373-65-9	-	-	-	-	-	-	Phenylpropanoids and polyketides	Cinnamic acids and derivatives	Cinnamic acid esters	2.5821	1.8342	2.4471	2.0258	2.2191	1.9455	3.3108	2.4861	3.2573	2.9483	3.0273	2.8098	2.6848	2.7191	2.6302
pos_2952	Wogonin	metab_2951	C10197	LMPK12111330	285.075712647	pos	M+H	C16H12O5	3.1151	0.0540520288727	61.9	-	-0.131193621854062	-	-	-	-	-	-	-	-	-	-	2.6230	2.8365	2.2764	2.5535	2.3353	2.5258	2.6428	1.6769	1.8060	1.6919	1.6539	1.6438	2.4378	2.4180	2.3910
pos_2987	5,6,7-trihydroxy-2-(3-hydroxy-5-methoxyphenyl)-4H-chromen-4-one	metab_2986	-	HMDB0128208	317.0645876	pos	M+H	C16H12O7	3.3884	0.169731680637	-	57.3	-3.13724916503248	-	-	-	-	-	-	-	Phenylpropanoids and polyketides	Flavonoids	O-methylated flavonoids	3.2601	3.3176	1.9012	1.7798	1.9330	2.8873	1.1224	2.6960	2.5912	2.7496	2.4220	2.4043	2.7378	2.8564	2.7306
pos_2990	Chrysophanol	metab_2989	C10315	HMDB0030670;LMPK13040006	255.064726766	pos	M+H	C15H10O4	3.4171	0.0771678650103	63.2	-	-1.80456818027686	481-74-3	-	-	-	-	-	-	Benzenoids	Anthracenes	Anthraquinones	2.5824	2.1904	2.1983	2.9486	2.4318	3.1923	2.2142	2.2995	2.4066	2.3553	2.3166	2.3064	2.3701	2.3885	2.3228
pos_2993	Didymin	metab_2992	-	HMDB0029482;LMPK12140337	627.22280307	pos	M+CH3OH+H	C28H34O14	3.4572	0.0350497374194	-	80.1	-9.33006134345756	14259-47-3	-	-	-	-	-	-	Phenylpropanoids and polyketides	Flavonoids	Flavonoid glycosides	2.7369	3.0592	2.7453	2.6984	2.9004	2.7294	3.1736	3.3985	3.3459	3.4020	3.3701	3.3547	2.9979	2.9877	3.0174
pos_3005	Cyanidin	metab_3004	C05905	LMPK12010002	287.05456106	pos	M+H	C15H10O6	3.5594	0.0331487992184	67.6	-	-1.58508431574931	-	-	-	map00942;map00941;map01110	Anthocyanin biosynthesis;Flavonoid biosynthesis;Biosynthesis of secondary metabolites	Metabolism;Metabolism;Metabolism	Biosynthesis of other secondary metabolites;Biosynthesis of other secondary metabolites;Global and overview maps	-	-	-	4.0061	3.9196	3.3666	3.7254	3.7274	4.0300	2.3441	0.5419	0.6212	1.8855	1.6831	2.2802	3.5902	3.5919	3.5659
pos_3010	Alectrol	metab_3009	C09059	HMDB0041372	311.1274203	pos	M+H-2H2O	C19H22O6	3.5700	0.088268398564	-	65.3	-1.05501000701505	143572-84-3	-	-	-	-	-	-	Organoheterocyclic compounds	Lactones	Gamma butyrolactones	1.9838	2.2106	1.8680	1.7722	2.2311	2.1947	2.1429	2.7715	2.9379	2.5977	2.8591	2.9558	2.4065	2.3811	2.3304
pos_3036	Glyzarin	metab_3035	-	LMPK12050004;HMDB0029534	327.122169447	pos	M+CH3OH+H	C18H14O4	3.7239	0.01749643261	-	57.2	-1.804420827388	62820-28-4	-	-	-	-	-	-	Phenylpropanoids and polyketides	Isoflavonoids	Isoflav-2-enes	2.7517	3.0138	2.4327	2.6065	2.6991	2.7185	2.6328	3.2985	3.3494	3.2841	3.2698	3.3485	2.9377	2.9468	2.9528
pos_3052	Isolicopyranocoumarin	metab_3051	-	HMDB0035479	349.107098946	pos	M+H-2H2O	C21H20O7	3.8523	0.0619097155516	-	72.4	0.127324058465121	197303-94-9	-	-	-	-	-	-	Phenylpropanoids and polyketides	Isoflavonoids	Hydroxyisoflavonoids	2.7523	2.4951	0.2160	0.1975	0.2301	2.6820	3.4098	1.3599	0.3104	1.2227	1.4002	1.3155	2.0841	2.0979	2.1351
pos_3072	3,7-Dimethylquercetin	metab_3070	C01265	HMDB0029263	331.081772703	pos	M+H	C17H14O7	4.0615	0.256104790408	-	56.6	1.64655522870171	2068-02-2	-	-	map00944	Flavone and flavonol biosynthesis	Metabolism	Biosynthesis of other secondary metabolites	Phenylpropanoids and polyketides	Flavonoids	O-methylated flavonoids	2.6185	1.9513	2.5206	2.3400	1.3054	2.5978	2.1340	1.3690	1.4725	1.4229	1.3855	1.3757	2.3057	2.2410	2.0772
pos_3082	Quercetin 3-methyl ether	metab_3080	-	LMPK12112729	317.065453465	pos	M+H	C16H12O7	4.1702	0.178463780659	77.9	-	-0.3976769821078139	-	-	-	-	-	-	-	-	-	-	2.3717	2.5100	4.2852	3.1672	3.1797	2.7036	0.1569	0.1847	2.1564	0.6347	1.1116	0.3072	3.0982	3.2313	3.2482
pos_3089	Pisumionoside	metab_3087	-	HMDB0039947	443.169336756	pos	M+K	C19H32O9	4.2290	0.00855758134919	-	69	3.8249774449974	371113-06-3	-	-	-	-	-	-	Lipids and lipid-like molecules	Prenol lipids	Terpene glycosides	2.4097	2.9680	2.5800	1.9513	2.7448	2.3535	2.2333	3.5761	3.5494	3.5328	3.5627	3.6535	2.8748	2.8722	2.8795
pos_3094	4'-METHOXYFLAVONE	metab_3092	-	-	253.085316246	pos	M+H	C16H12O3	4.2870	0.191564337583	54.4	-	-2.39778062470585	-	-	-	-	-	-	-	-	-	-	2.4009	0.9807	2.6610	2.1218	1.0194	1.9258	1.0022	1.0801	1.1797	1.1318	1.0959	1.0865	1.8353	1.9767	1.8465
pos_3133	Xanthotoxol glucoside	metab_3131	-	HMDB0038626	329.065467053	pos	M+H-2H2O	C17H16O9	4.6293	0.121576430247	-	60.2	-0.30788990955906603	-	-	-	-	-	-	-	Phenylpropanoids and polyketides	Coumarins and derivatives	Coumarin glycosides	2.5882	2.3120	3.0723	2.6727	2.2179	2.4258	2.2421	0.9633	1.0604	1.0137	0.9787	0.9695	2.3472	2.4269	2.3315
pos_3140	7-Methoxyflavone	metab_3138	-	LMPK12110021	253.085480971	pos	M+H	C16H12O3	4.6763	0.109917873269	50.5	-	-1.74431585250536	-	-	-	-	-	-	-	-	-	-	3.2977	2.8598	3.2660	2.6373	2.9045	3.0378	2.1947	2.2029	0.7763	1.2425	1.0972	1.7557	3.0128	2.9954	2.9203
pos_3144	Dihydroglycitein	metab_3142	-	HMDB0041726	287.090939448	pos	M+H	C16H14O5	4.7050	0.0253180967936	64.2	-	-1.60977487991555	-	-	-	-	-	-	-	Phenylpropanoids and polyketides	Isoflavonoids	O-methylated isoflavonoids	3.6911	3.5024	3.7777	3.8552	3.8103	4.1333	3.6825	2.0633	2.0698	1.6135	2.2508	1.7275	3.7924	3.7732	3.7737
pos_3150	CITROPTEN	metab_3148	-	HMDB0032952	207.064528813	pos	M+H	C11H10O4	4.7636	0.256372499127	54.2	-	-3.18560159503783	487-06-9	-	-	-	-	-	-	Phenylpropanoids and polyketides	Coumarins and derivatives	Not Available	1.7162	1.5612	1.7571	1.3551	1.9774	1.4883	2.0595	2.1142	1.9945	1.7370	2.0028	2.0488	1.9369	1.7367	1.7820
pos_3161	4'-O-Methyldelphinidin 3-O-beta-D-glucoside	metab_3159	-	HMDB0041684	543.130340948	pos	M+ACN+Na	C22H23O12+	4.8345	0.165445378748	-	55.8	-9.141789826240867	-	-	-	-	-	-	-	Phenylpropanoids and polyketides	Flavonoids	Flavonoid glycosides	3.2866	3.6757	2.3564	3.1348	3.4733	3.6900	3.1596	0.9759	0.8801	1.0454	0.9270	0.7458	3.1650	3.2962	3.1912
pos_3171	Isomucronulatol	metab_3169	-	LMPK12080033;HMDB0033189	303.122172326	pos	M+H	C17H18O5	4.8918	0.0556709119994	61.5	-	-1.74695158224806	64474-51-7	-	-	-	-	-	-	Phenylpropanoids and polyketides	Isoflavonoids	O-methylated isoflavonoids	1.9132	2.0818	1.0044	1.2003	1.1424	1.7404	3.7301	2.3810	2.6127	2.6830	2.5378	2.6596	2.5220	2.4828	2.4792
pos_3195	3,14-Dihydroxy-11,13-dihydrocostunolide	metab_3193	-	HMDB0035647	231.137328315	pos	M+H-2H2O	C15H22O4	5.0244	0.108389237091	-	73.4	-2.35928884251331	102518-83-2	-	-	-	-	-	-	Lipids and lipid-like molecules	Prenol lipids	Terpene lactones	3.1765	2.2808	3.6378	2.8535	2.9328	2.7836	3.0707	1.4966	2.6539	1.5510	1.5133	1.5068	3.1465	3.1957	3.2409
pos_3196	KOPARIN 2'-METHYL ETHER	metab_3194	-	-	315.085865676	pos	M+H	C17H14O6	5.0244	0.0613869048261	64.5	-	-1.42932870462906	-	-	-	-	-	-	-	-	-	-	3.1454	3.7175	4.0498	3.3980	3.8427	3.5422	2.4543	2.9312	3.5438	2.4997	2.8466	2.5018	3.5869	3.5672	3.6196
pos_3207	2-Dehydro-O-desmethylangolensin	metab_3205	-	HMDB0041647	257.080141271	pos	M+H	C15H12O4	5.0809	0.0887278434959	70.2	-	-2.71025100769072	-	-	-	-	-	-	-	Phenylpropanoids and polyketides	Stilbenes	Not Available	3.5780	3.4863	2.1727	3.6361	3.8254	3.7092	2.7834	2.0697	0.9156	1.8673	2.3247	2.2768	3.5706	3.5736	3.5035
pos_3223	Valechlorin	metab_3221	-	HMDB0041045	481.164032323	pos	M+Na	C22H31ClO8	5.1281	0.172882357101	-	50.9	8.87440487236307	51771-49-4	-	-	-	-	-	-	Lipids and lipid-like molecules	Prenol lipids	Monoterpenoids	0.7416	1.6242	1.0997	0.7159	1.4884	1.0213	3.9305	2.0448	1.9626	2.2071	1.9598	2.2679	2.4258	2.5293	2.5775
pos_3224	Ovalicin	metab_3222	C09674	HMDB0038120	261.14805155	pos	M+H-2H2O	C16H24O5	5.1374	0.04324503739	-	60.9	-1.5848667658626	19683-98-8	-	-	-	-	-	-	Organic oxygen compounds	Organooxygen compounds	Alcohols and polyols	4.5236	3.0288	5.0916	4.3273	4.1047	3.8934	4.4064	2.9950	4.1584	3.2823	3.5348	3.1324	4.5577	4.5609	4.5913
pos_3254	7-beta-D-Glucopyranosyloxybutylidenephthalide	metab_3252	-	HMDB0034752	405.098051581	pos	M+K	C18H22O8	5.3359	0.139346266178	-	60.8	9.356854615968409	240823-19-2	-	-	-	-	-	-	Organic oxygen compounds	Organooxygen compounds	Carbohydrates and carbohydrate conjugates	2.9562	1.9795	2.1304	2.2491	2.0713	2.5811	0.9440	1.0208	1.1192	1.0719	1.0364	1.0271	2.2627	2.3651	2.2661
pos_3257	5-METHYL-7-METHOXYISOFLAVONE	metab_3255	-	-	267.100721182	pos	M+H	C17H14O3	5.3454	0.121664744267	55.9	-	-3.19269284556457	-	-	-	-	-	-	-	-	-	-	0.2813	2.0920	1.3887	0.2665	1.2896	0.2628	3.2825	0.5876	1.4325	0.3735	1.1220	0.3459	2.1628	2.1103	2.0578
pos_3271	ALPINETIN METHYL ETHER	metab_3269	-	-	285.111528664	pos	M+H	C17H16O4	5.4314	0.019292635681	66.8	-	-2.13568964067631	-	-	-	-	-	-	-	-	-	-	4.2609	4.1185	4.5085	4.3122	4.2826	4.1246	3.2559	2.7988	2.9341	2.4324	2.6722	2.6153	4.1548	4.1540	4.1399
pos_3283	Neoacrimarine J	metab_3281	-	HMDB0034787	535.17354261	pos	M+NH4	C28H23NO9	5.4987	0.0153857675069	-	53.8	4.71008782440279	217199-08-1	-	-	-	-	-	-	Organoheterocyclic compounds	Quinolines and derivatives	Benzoquinolines	2.8657	3.6156	2.2421	2.8176	2.9743	3.7947	2.8539	2.1762	1.7930	1.5187	2.0583	1.8547	3.1975	3.1995	3.2099
pos_3305	Helinorbisabone	metab_3303	-	HMDB0032116	215.106641907	pos	M+H-2H2O	C14H18O4	5.5937	0.23248429816	-	82.1	-0.0568060140138729	201288-95-1	-	-	-	-	-	-	Lipids and lipid-like molecules	Prenol lipids	Monoterpenoids	2.5601	2.0340	2.6910	2.4585	2.6839	1.9856	2.0577	2.1427	2.3249	2.1985	2.1599	2.1497	2.1954	2.3342	2.4020
pos_3306	18-Carboxy-dinor-LTE4	metab_3304	-	LMFA03020057;HMDB0012607	406.164538538	pos	M+H-2H2O	C21H31NO7S	5.5937	0.0750010382397	-	61.7	-8.458768594047331	-	-	-	-	-	-	-	Organic acids and derivatives	Carboxylic acids and derivatives	Amino acids, peptides, and analogues	3.4700	0.9677	3.1006	2.5905	2.8838	3.2357	1.2730	0.4489	0.5212	0.4859	0.4601	0.4534	3.0042	3.0480	3.0688
pos_3313	Lacosamide-glucuronide	metab_3311	-	HMDB0060829	393.132923077	pos	M+H-2H2O	C18H24N2O10	5.6792	0.0747115422308	-	54.3	8.597691593458379	-	-	-	-	-	-	-	Organic oxygen compounds	Organooxygen compounds	Carbohydrates and carbohydrate conjugates	2.7367	2.0322	2.6093	2.4843	2.5406	2.5131	1.8789	0.1902	0.2315	0.2110	0.1964	0.1927	2.4618	2.5047	2.5262
pos_3314	Blumealactone A	metab_3312	-	HMDB0036665	387.178529495	pos	M+Na	C20H28O6	5.6887	0.250931653518	-	95	1.97754624600365	111545-46-1	-	-	-	-	-	-	Lipids and lipid-like molecules	Prenol lipids	Monoterpenoids	1.3454	1.2684	1.2710	0.8578	0.6008	2.0690	2.0571	2.0368	2.1082	1.8503	1.9086	1.9467	1.6605	1.5318	1.4551
pos_3335	Chavicol	metab_3333	C16930	HMDB0034107	117.070062373	pos	M+H-H2O	C9H10O	5.8597	0.256818830858	-	77.1	1.3849373328494	501-92-8	-	-	map00940	Phenylpropanoid biosynthesis	Metabolism	Biosynthesis of other secondary metabolites	Benzenoids	Phenols	1-hydroxy-2-unsubstituted benzenoids	3.0066	1.1442	2.7429	2.5020	2.6325	2.5012	2.6082	1.3726	1.4856	0.9061	1.2954	1.0584	2.8131	2.5919	2.7926
pos_3344	Melledonal C	metab_3342	-	HMDB0035866	445.142517982	pos	M+H-2H2O	C24H29ClO8	5.9090	0.096998435546	-	58.2	2.6560900566214	117458-35-2	-	-	-	-	-	-	Lipids and lipid-like molecules	Prenol lipids	Sesquiterpenoids	3.1048	0.9173	2.5034	2.3946	0.4588	2.8180	2.5613	1.1943	0.5800	1.0144	1.0868	0.5081	2.4502	2.3861	2.4679
pos_3349	Porson	metab_3347	-	HMDB0030810	404.206320169	pos	M+NH4	C22H26O6	5.9286	0.250057200257	-	65.2	-1.14951554335336	56222-03-8	-	-	-	-	-	-	Phenylpropanoids and polyketides	Diarylheptanoids	Cyclic diarylheptanoids	3.8807	4.0634	4.0944	3.9605	4.1359	3.9146	4.2072	4.3654	4.3938	4.3665	4.3862	4.4296	4.1713	4.1018	4.3092
pos_3354	(��)-2,2,6-Trimethylcyclohexanone	metab_3352	-	HMDB0033794	158.153659244	pos	M+NH4	C9H16O	5.9624	0.114019280169	-	80.9	-2.00841120754643	62861-88-5	-	-	-	-	-	-	Organic oxygen compounds	Organooxygen compounds	Carbonyl compounds	1.3350	2.0454	2.0178	2.5921	1.2929	0.9864	2.6673	3.0277	2.5107	2.6442	3.0536	3.0465	2.1147	2.1376	2.2071
pos_3355	CHRYSAROBIN	metab_3353	C10314	-	241.085164388	pos	M+H	C15H12O3	5.9624	0.157447710124	70.9	-	-3.15016504189839	-	-	-	-	-	-	-	-	-	-	3.0113	2.8199	3.0491	2.9214	3.2222	2.8859	2.3371	1.1526	1.2179	0.3198	0.3000	0.5636	3.0263	2.9421	2.8934
pos_3361	(E)-1,11-Tridecadiene-3,5,7,9-tetrayne	metab_3359	-	HMDB0033582	165.070861886	pos	M+H	C13H8	5.9911	0.262578025829	-	88.9	6.00500963273919	26130-86-9	-	-	-	-	-	-	Hydrocarbons	Unsaturated hydrocarbons	Enynes	2.8086	2.7068	2.6733	2.6630	3.0787	2.8913	0.5000	1.5659	0.6410	1.3247	1.0243	0.5655	2.7441	2.8045	2.5691
pos_3411	5-Methyldeoxycytidine	metab_3409	C03592	HMDB0002224	483.215167022	pos	2M+H	C10H15N3O4	6.2900	0.00901750995041	-	50.6	-9.5836524192439	838-07-3	-	-	-	-	-	-	Nucleosides, nucleotides, and analogues	Pyrimidine nucleosides	Pyrimidine 2'-deoxyribonucleosides	3.1211	2.9494	4.2437	2.9093	2.7624	2.9631	2.6143	1.1471	1.4760	1.6517	1.8654	1.5800	3.3181	3.3176	3.3111
pos_3424	5-Hydroxy-p-mentha-6,8-dien-2-one	metab_3422	-	HMDB0037011	350.229294354	pos	2M+NH4	C10H14O2	6.3764	0.011995032895	-	88.4	-9.90537141482645	56423-48-4	-	-	-	-	-	-	Lipids and lipid-like molecules	Prenol lipids	Monoterpenoids	1.2200	1.2287	1.2362	1.1903	1.2693	1.1829	1.2513	2.3166	2.5956	2.1319	1.8231	2.0432	1.2558	1.2632	1.2539
pos_3431	Xestoaminol C	metab_3429	-	LMSP01080033	230.247305051	pos	M+H	C14H31NO	6.3959	0.0210773600819	63	-	-2.33815491949645	-	-	-	-	-	-	-	-	-	-	2.8670	2.9759	2.9240	2.9150	3.5738	2.6883	3.1631	3.3823	3.7930	3.3248	3.3418	3.2673	3.1137	3.1318	3.1254
pos_3442	Niazinin A	metab_3440	-	HMDB0031942	385.14291989	pos	M+ACN+H	C15H21NO6S	6.4540	0.152162894955	-	59.2	0.396272293688488	148152-07-2	-	-	-	-	-	-	Organic oxygen compounds	Organooxygen compounds	Carbohydrates and carbohydrate conjugates	2.4852	2.4372	3.2535	2.0727	2.2587	2.7846	1.7559	0.7242	0.8134	0.7702	1.0681	0.7298	2.5421	2.4578	2.4152
pos_3445	3-O-Acetylepisamarcandin	metab_3443	-	HMDB0031958	460.268654604	pos	M+NH4	C26H34O6	6.4638	0.0887685660028	-	51.4	-1.6048781728225705	61490-18-4	-	-	-	-	-	-	Phenylpropanoids and polyketides	Coumarins and derivatives	Not Available	3.7820	3.8664	3.7625	3.7403	3.9762	3.6109	3.7720	4.1650	4.0164	4.1849	4.1114	4.1960	3.8853	3.8611	3.8087
pos_3447	Austalide L	metab_3445	-	HMDB0030158	446.25284528	pos	M+NH4	C25H32O6	6.4733	0.0732474257308	-	59.7	-2.02931595190281	87833-52-1	-	-	-	-	-	-	Phenylpropanoids and polyketides	Flavonoids	Flavones	1.8618	2.0694	1.8369	1.9648	2.2818	0.8761	1.6962	2.5353	2.4029	2.4768	2.4546	2.4998	2.0059	2.0662	2.0229
pos_3463	Deoxynivalenol 3-glucoside	metab_3461	-	HMDB0039852	503.147935248	pos	M+2Na-H	C21H30O11	6.5883	0.0299874739512	-	61	-4.45559575993385	131180-21-7	-	-	-	-	-	-	Lipids and lipid-like molecules	Prenol lipids	Sesquiterpenoids	3.5474	3.7681	3.0543	3.5128	3.1838	3.8518	2.8068	0.7707	0.1028	0.0924	0.3963	0.0834	3.4375	3.4562	3.4313
pos_3464	Pinostrobin	metab_3462	C16419	LMPK12140216	271.096053328	pos	M+H	C16H14O4	6.5980	0.090925420177	52.6	-	-1.59958587309594	-	-	-	map00941	Flavonoid biosynthesis	Metabolism	Biosynthesis of other secondary metabolites	-	-	-	3.0199	3.3543	2.6758	3.0910	3.4968	2.6687	1.4740	2.0171	1.8510	1.8062	1.5788	1.6689	2.8920	2.9575	2.8896
pos_3465	Artocarpetin B	metab_3463	-	LMPK12110908;HMDB0033148	405.130844818	pos	M+Na	C22H22O6	6.5980	0.166216157538	-	57.3	-0.0373802055531865	170894-22-1	-	-	-	-	-	-	Phenylpropanoids and polyketides	Flavonoids	Flavones	1.4563	0.9595	2.6705	0.2638	1.6851	0.7548	1.9411	0.3389	0.4005	0.6031	0.3483	0.3427	1.8030	1.7885	1.9137
pos_3474	Apigenin 5,7,4'-trimethyl ether	metab_3472	C14985	LMPK12111071	313.106613687	pos	M+H	C18H16O5	6.6462	0.103211343263	62.7	-	-1.39812857168652	-	-	-	-	-	-	-	-	-	-	3.1527	3.1864	0.1031	3.0570	2.4443	3.6737	2.3107	0.1266	0.1565	0.1415	0.1311	0.1284	3.0547	3.0344	3.1185
pos_3489	Ptelatoside B	metab_3487	-	HMDB0034447	393.156479494	pos	M+H-2H2O	C20H28O10	6.7352	0.034229993259	-	61.1	4.87037651933317	90852-99-6	-	-	-	-	-	-	Organic oxygen compounds	Organooxygen compounds	Carbohydrates and carbohydrate conjugates	3.2287	1.9292	3.2527	3.6382	3.3480	3.1371	1.9572	0.3804	1.0013	0.0757	0.0698	0.0682	3.0654	3.0743	3.0943
pos_3554	Nb-trans-Feruloylserotonin glucoside	metab_3552	-	HMDB0032761	497.194620189	pos	M+H-H2O	C26H30N2O9	7.1291	0.0356551560684	-	65.1	5.40240771783364	-	-	-	-	-	-	-	Organic oxygen compounds	Organooxygen compounds	Carbohydrates and carbohydrate conjugates	3.3774	3.2282	3.6129	3.6930	3.6503	3.6167	2.9499	1.3844	1.6044	1.2835	1.6218	1.5355	3.5307	3.5563	3.5590
pos_3589	Ineketone	metab_3587	C09110	HMDB0036698	336.250280395	pos	M+NH4	C20H30O3	7.3090	0.238485819687	-	60.3	-9.55301689603577	62574-18-9	-	-	-	-	-	-	Lipids and lipid-like molecules	Prenol lipids	Diterpenoids	2.4997	2.5597	2.1704	2.4505	3.3164	2.2244	1.4572	3.2245	3.8379	3.2414	2.8601	3.2908	2.7718	2.7855	2.5838
pos_3612	Benzoquinoneacetic acid	metab_3610	-	HMDB0002334	149.022831566	pos	M+H-H2O	C8H6O4	7.4358	0.161160863754	-	50.7	-2.94443351829476	10275-07-7	-	-	-	-	-	-	Organic oxygen compounds	Organooxygen compounds	Carbonyl compounds	2.5757	2.9636	2.2218	2.5277	2.6184	2.2046	2.5746	3.0062	3.0175	3.0138	2.9979	2.9112	2.6895	2.5585	2.6827
pos_3666	Lucidenic acid I	metab_3664	-	HMDB0035976	513.225465483	pos	M+K	C27H38O7	7.7628	0.0641534363784	-	54.6	1.16781007556999	110241-27-5	-	-	-	-	-	-	Lipids and lipid-like molecules	Prenol lipids	Triterpenoids	2.5618	0.1862	2.9942	1.7859	1.7057	1.7048	1.9515	0.2276	0.2748	0.2514	0.2347	0.2305	2.3232	2.2825	2.2712
pos_3670	Tryptophol [xylosyl-(1->6)-glucoside]	metab_3668	-	HMDB0040825	478.16640413	pos	M+Na	C21H29NO10	7.7926	0.0771761140774	-	58.2	-4.311885875688399	149817-65-2	-	-	-	-	-	-	Organic oxygen compounds	Organooxygen compounds	Carbohydrates and carbohydrate conjugates	3.5326	2.8144	3.3577	3.8103	3.6514	3.7782	2.6629	0.2858	0.8387	1.9225	1.2491	1.9309	3.5127	3.4789	3.4456
pos_3690	Myristoleic acid	metab_3688	C08322	LMFA01030051;HMDB0002000	209.18945944	pos	M+H-H2O	C14H26O2	7.9254	0.153611017191	-	72.6	-2.35366389578629	544-64-9	-	-	-	-	-	-	Lipids and lipid-like molecules	Fatty Acyls	Fatty acids and conjugates	1.9687	2.0702	1.6784	1.9088	2.2156	1.6823	2.3811	2.4886	2.4962	2.5412	2.4588	2.4931	2.0927	2.0931	2.2033
pos_3691	Agnuside	metab_3689	C09765	HMDB0036561	508.183000825	pos	M+ACN+H	C22H26O11	7.9254	0.073816413981	-	72.1	3.56892562472596	11027-63-7	-	-	-	-	-	-	Lipids and lipid-like molecules	Prenol lipids	Terpene glycosides	3.1794	2.9777	3.1334	3.0721	3.1048	3.2072	2.9809	0.4498	0.5993	0.9294	0.4610	1.2267	3.1255	3.1587	3.1897
pos_3726	4',5,6-Trimethylscutellarein 7-glucoside	metab_3724	-	HMDB0040512	508.183044535	pos	M+NH4	C24H26O11	8.0687	0.0759784047766	-	57.8	3.48335097543963	17680-85-2	-	-	-	-	-	-	Phenylpropanoids and polyketides	Flavonoids	Flavonoid glycosides	3.2648	2.7883	3.3614	3.2643	3.2644	3.1433	2.6741	0.3202	1.1094	0.3504	0.3293	0.3239	3.0183	3.0297	3.0792
pos_3728	Alpha-Terpineol propanoate	metab_3726	-	HMDB0032052	228.195070969	pos	M+NH4	C13H22O2	8.0782	0.254024459629	-	97.7	-3.4949516778640004	80-27-3	-	-	-	-	-	-	Lipids and lipid-like molecules	Prenol lipids	Monoterpenoids	1.5475	1.3588	0.5810	1.0369	1.7337	0.5398	1.7579	1.9360	2.1954	1.9600	1.9386	2.1768	1.5327	1.4389	1.6515
pos_3755	DEHYDRO (11,12)URSOLIC ACID LACTONE	metab_3753	-	-	455.350326712	pos	M+H	C30H46O3	8.2407	0.0866142514559	56.3	-	-3.62071783070754	-	-	-	-	-	-	-	-	-	-	1.7087	2.0399	1.5317	2.5055	2.8091	1.3305	1.8006	1.3965	2.1097	1.7383	1.6917	1.7408	2.1167	2.0917	2.0423
pos_3816	Tridecanol	metab_3813	C14509	HMDB0013316	242.247333022	pos	M+ACN+H	C13H28O	8.6259	0.163670968387	-	80.6	-2.5374117642729903	-	-	-	-	-	-	-	Lipids and lipid-like molecules	Fatty Acyls	Fatty alcohols	3.1532	3.2109	3.2665	3.1905	3.1853	3.1352	3.2554	3.4457	3.3255	3.4110	3.4247	3.3216	3.1209	3.2491	3.1430
pos_3834	Preisocalamendiol	metab_3831	-	HMDB0035391	238.215102358	pos	M+NH4	C15H24O	8.7012	0.185004161311	-	92.4	-6.53349036126072	25645-19-6	-	-	-	-	-	-	Lipids and lipid-like molecules	Prenol lipids	Sesquiterpenoids	2.1932	2.2539	2.3546	2.0936	2.1382	2.3894	2.3462	2.5905	2.1034	2.5040	2.4099	2.4517	2.3729	2.3779	2.2278
pos_3911	Ganoderic acid V	metab_3907	-	HMDB0033079	570.377747076	pos	M+ACN+H	C32H48O6	9.2693	0.034669170087	-	58.2	-2.21012885259796	86377-50-6	-	-	-	-	-	-	Lipids and lipid-like molecules	Prenol lipids	Triterpenoids	4.0202	3.2572	4.0175	4.3936	3.9269	4.2593	0.5671	0.7032	0.3693	1.7388	1.2170	0.1250	3.7491	3.7629	3.7328
pos_3990	2-Propylthiophene	metab_3985	-	HMDB0033160	291.062404876	pos	2M+K	C7H10S	9.7008	0.116074929128	-	87.9	-5.536857196432542	1551-27-5	-	-	-	-	-	-	Organoheterocyclic compounds	Heteroaromatic compounds	Not Available	2.5759	2.4013	2.3643	2.6213	2.4474	2.6558	2.3501	2.4353	2.2046	2.5112	2.3193	2.6655	2.3068	2.2749	2.3718
pos_4034	4,4-Dimethyl-5-alpha-cholest-7-en-3-beta-ol	metab_4025	-	HMDB0059641	437.377130388	pos	M+Na	C29H50O	9.8955	0.191860388804	-	75.3	4.20739209639889	-	-	-	-	-	-	-	Nucleosides, nucleotides, and analogues	Purine nucleotides	Purine ribonucleotides	3.7714	3.6848	3.8314	3.8949	3.9204	3.8245	2.9425	2.8119	2.7056	3.0028	2.9814	3.1182	3.6858	3.6656	3.8129
pos_4053	PS(16:1(9Z)/22:5(7Z,10Z,13Z,16Z,19Z))	metab_4044	-	HMDB0112369	849.532525538	pos	M+ACN+H	C44H74NO10P	10.0098	0.234663329848	-	66.6	-7.84415605618848	-	-	-	-	-	-	-	Lipids and lipid-like molecules	Glycerophospholipids	Glycerophosphoserines	0.5452	0.5519	0.5576	0.5228	0.5832	0.5172	1.3937	1.8496	2.4225	3.3549	1.8553	1.4761	1.9533	1.9841	1.7823
pos_4087	Vinaginsenoside R6	metab_4078	-	HMDB0040420	949.52746313	pos	M+H	C47H80O19	10.2014	0.0833130850498	-	52.6	-9.69251884382344	156009-82-4	-	-	-	-	-	-	Lipids and lipid-like molecules	Prenol lipids	Terpene glycosides	2.5532	2.5547	2.6454	3.3340	3.2296	2.9455	2.2455	0.3030	1.1744	0.3321	1.3307	0.7259	2.6310	2.6233	2.5634
pos_4174	AS 1-1	metab_4165	-	HMDB0032794	708.508675508	pos	M+Na	C38H71NO9	10.9106	0.0208124386643	-	55	9.58693911059593	-	-	-	-	-	-	-	Lipids and lipid-like molecules	Sphingolipids	Glycosphingolipids	4.1023	4.1771	4.1406	3.9591	4.2038	4.0229	3.9230	4.3103	4.3131	4.1756	4.2225	4.2680	4.0423	4.0399	4.0566
pos_4245	PS(16:0/24:1(15Z))	metab_4236	-	HMDB0112356	810.602340309	pos	M+H-2H2O	C46H88NO10P	11.4240	0.115450659671	-	58.2	1.90228032041848	-	-	-	-	-	-	-	Lipids and lipid-like molecules	Glycerophospholipids	Glycerophosphoserines	1.8570	1.0835	0.2736	1.3160	0.2903	1.3185	1.9605	2.3123	2.2717	2.5588	2.3188	2.0702	1.7659	1.8615	1.8445
pos_4357	Xi-2,3-Dihydro-3-methylfuran	metab_4348	-	HMDB0037788	102.092028185	pos	M+NH4	C5H8O	13.1011	0.0492167678062	-	56.3	8.1822469185102	-	-	-	-	-	-	-	Organoheterocyclic compounds	Dihydrofurans	Not Available	3.3275	3.3782	3.4259	3.2908	3.5046	3.2324	3.4512	3.6272	3.6329	3.5734	3.5699	3.5598	3.3773	3.4039	3.3619
pos_4445	Phthalic acid	metab_4436	C01606	HMDB0002107	149.023116968	pos	M+H-H2O	C8H6O4	15.6255	0.130105271968	-	83	-1.22541915563881	88-99-3	-	-	map01100;map02010	Metabolic pathways;ABC transporters	Metabolism;Environmental Information Processing	Global and overview maps;Membrane transport	Benzenoids	Benzene and substituted derivatives	Benzoic acids and derivatives	2.5350	2.5089	2.4859	2.4214	2.5856	2.3938	2.6067	2.7030	2.7164	2.6780	2.6778	2.6525	2.5753	2.4868	2.4756
pos_4446	2-(1-Methylpropyl)cyclohexanone	metab_4437	-	HMDB0040448	137.132389013	pos	M+H-H2O	C10H18O	15.8262	0.0721651366171	-	94.5	-0.5704945840644089	14765-30-1	-	-	-	-	-	-	Organic oxygen compounds	Organooxygen compounds	Carbonyl compounds	2.6106	2.6197	2.5965	2.5433	2.7186	2.4562	2.7223	2.8242	2.8200	2.8031	2.7965	2.6201	2.6696	2.6070	2.6389
pos_4449	(1R,4R)-Dihydrocarvone	metab_4440	C11398	LMPR0102090033	153.127130872	pos	M+H	C10H16O	15.6204	0.094277108109	66.3	-	-1.7137312354231498	-	-	-	map00903	Limonene and pinene degradation	Metabolism	Metabolism of terpenoids and polyketides	-	-	-	2.5608	2.5647	2.5356	2.4657	2.6493	2.4324	2.6645	2.7821	2.7876	2.7521	2.7590	2.5980	2.6231	2.5429	2.6034
pos_4524	13Z-Docosenamide	metab_4515	-	-	338.341356621	pos	M+H	C22H43NO	14.0062	0.108832618065	57.8	-	-1.14075126448299	-	-	-	-	-	-	-	-	-	-	2.7807	2.8225	2.7977	2.7278	2.8835	2.7182	2.9668	3.0904	3.1474	3.1183	3.1206	3.1741	2.8657	2.8587	2.9415
pos_4538	Androsterone glucuronide	metab_4529	C11135;C11136	HMDB0002829	971.482386348	pos	2M+K	C25H38O8	13.9100	0.136811962532	-	60.1	6.3183202269035315	1852-43-3	-	-	-	-	-	-	Lipids and lipid-like molecules	Steroids and steroid derivatives	Steroidal glycosides	0.8721	0.8801	0.8870	0.8449	0.9177	0.8380	2.6030	2.1009	2.4611	2.4465	2.3458	2.2664	1.7516	1.6418	1.6713
pos_4602	N-Norgramine	metab_4593	-	HMDB0038456	161.106995685	pos	M+H	C10H12N2	13.0794	0.0532495686155	-	94.1	-2.0558500660212	-	-	-	-	-	-	-	Organoheterocyclic compounds	Indoles and derivatives	Indoles	1.7802	1.8465	1.8220	1.7265	2.0190	1.6824	1.9384	2.0195	2.1230	2.0826	2.0826	2.0721	1.8216	1.8056	1.8503
pos_4630	Matricin	metab_4621	C09499	LMPR0103410003;HMDB0036643	348.180168007	pos	M+ACN+H	C17H22O5	12.6331	0.122570894504	-	68.4	-1.2455676281464598	29041-35-8	-	-	-	-	-	-	Organoheterocyclic compounds	Lactones	Gamma butyrolactones	2.1669	2.3152	2.0819	2.3322	2.3275	2.4023	1.7293	1.8990	1.9055	2.0040	1.7814	2.0415	1.9426	2.0173	2.0477
pos_4647	Cyclo	metab_4638	-	-	175.123344981	pos	M+H-2H2O	C11H18N2O2	12.4625	0.0609416908678	54.8	-	1.76121055302763	-	-	-	-	-	-	-	-	-	-	1.9786	1.9549	1.9800	2.0182	2.1329	1.9443	2.1512	2.1493	2.3683	2.2097	2.2855	2.2352	2.0414	1.9889	2.0196
pos_4694	13E-Docosenamide	metab_4685	-	-	338.341389202	pos	M+H	C22H43NO	12.0673	0.103351448743	57.5	-	-1.04416757576252	-	-	-	-	-	-	-	-	-	-	3.2511	3.2999	3.2560	3.1794	3.3681	3.1411	3.3762	3.5155	3.5435	3.4868	3.4882	3.5342	3.2770	3.2966	3.3610
pos_4742	3-Hexylpyridine	metab_4733	-	HMDB0039804	164.143659071	pos	M+H	C11H17N	11.7662	0.128495521984	-	64.4	1.73529342396335	6311-92-8	-	-	-	-	-	-	Organoheterocyclic compounds	Pyridines and derivatives	Not Available	1.7340	1.7233	1.7815	1.5244	1.8186	1.2981	1.9306	2.0805	2.1155	2.0091	2.0643	2.0293	1.6795	1.6358	1.7435
pos_4764	PE(15:0/P-16:0)	metab_4755	-	HMDB0008916	700.471780637	pos	M+K	C36H72NO7P	11.5833	0.0887453095997	-	65.3	6.020027788855151	-	-	-	-	-	-	-	Lipids and lipid-like molecules	Glycerophospholipids	Glycerophosphoethanolamines	3.2890	3.3252	3.0788	3.2795	3.2898	3.4077	3.1173	3.3687	3.2542	3.4148	3.3389	3.2966	3.3138	3.2671	3.2382
pos_4804	N,N-Dimethylaniline	metab_4795	C02846	HMDB0001020	122.096429052	pos	M+H	C8H11N	11.4142	0.127695089362	71.3	-	0.0269401413454139	121-69-7	-	-	-	-	-	-	Organic nitrogen compounds	Organonitrogen compounds	Amines	3.0031	2.9795	2.9114	2.9882	3.1057	2.8723	3.2538	3.1124	3.3319	3.1537	3.2147	3.1575	3.1622	3.2424	3.1397
pos_4860	DG(16:0/18:3(9Z,12Z,15Z)/0:0)	metab_4851	-	HMDB0007105	608.523555185	pos	M+NH4	C37H66O5	11.1694	0.234356068544	-	50.7	-2.19403662398231	-	-	-	-	-	-	-	Lipids and lipid-like molecules	Fatty Acyls	Lineolic acids and derivatives	3.1366	2.9143	3.1494	2.9629	3.0698	3.3536	3.0443	2.6977	2.8819	3.0001	2.6847	2.8947	2.9782	2.9659	3.1389
pos_4870	5-(1-hydroxypropan-2-yl)isolongifol-4-ene	metab_4861	-	LMPR0103500004	263.235986886	pos	M+H	C18H30O	11.0862	0.18578923021	70.8	-	-3.64233092903813	-	-	-	-	-	-	-	-	-	-	2.0269	0.5704	0.5762	1.9135	0.6023	0.5881	2.1306	2.1969	2.6081	2.5609	2.5187	2.0554	2.0412	2.1781	2.1973
pos_4882	PE-NMe(20:4(5Z,8Z,11Z,14Z)/22:5(4Z,7Z,10Z,13Z,16Z))	metab_4873	-	HMDB0113445	792.529572118	pos	M+H-2H2O	C48H78NO8P	11.0124	0.019806925404	-	57.8	-3.72188778260762	-	-	-	-	-	-	-	Lipids and lipid-like molecules	Glycerophospholipids	Glycerophosphoethanolamines	2.9350	1.9825	1.2775	2.2520	1.4647	3.0050	2.9959	2.4568	3.0315	3.1610	2.9501	3.2164	2.7879	2.7860	2.8017
pos_4923	Pregnanetriol	metab_4914	-	HMDB0006070	337.27319067	pos	M+H	C21H36O3	10.8277	0.251382699206	-	72.7	-1.57843680168673	27178-64-9	-	-	-	-	-	-	Lipids and lipid-like molecules	Steroids and steroid derivatives	Pregnane steroids	2.6945	2.0736	0.9649	1.4875	1.5180	1.8314	3.7209	3.6451	3.8238	3.7986	3.8233	3.7933	3.3559	3.3599	3.5366
pos_4981	Sucrose	metab_4972	C00089	HMDB0000258	365.103831296	pos	M+Na	C12H22O11	10.5639	0.278285917753	71.4	-	-4.67941895785449	57-50-1	Carbohydrates	Oligosaccharides	map01100;map00500;map02010;map00052	Metabolic pathways;Starch and sucrose metabolism;ABC transporters;Galactose metabolism	Metabolism;Metabolism;Environmental Information Processing;Metabolism	Global and overview maps;Carbohydrate metabolism;Membrane transport;Carbohydrate metabolism	Organic oxygen compounds	Organooxygen compounds	Carbohydrates and carbohydrate conjugates	0.4051	0.4861	0.4156	0.3862	0.6839	0.3815	2.1848	2.3554	1.8641	2.4509	2.6645	2.4422	1.7650	1.7474	1.5295
pos_5008	DG(18:3(9Z,12Z,15Z)/18:1(11Z)/0:0)	metab_4999	-	HMDB0007304	617.510882847	pos	M+H	C39H68O5	10.4321	0.227894847723	59.9	-	-4.97782729830616	-	-	-	-	-	-	-	Lipids and lipid-like molecules	Fatty Acyls	Lineolic acids and derivatives	3.3922	3.2204	2.6940	3.1632	2.6084	2.7294	4.3951	4.3057	4.3483	4.2857	4.4022	4.2894	3.9595	3.9642	4.1245
pos_5067	Coffeasterene	metab_5058	-	HMDB0033823	421.381902905	pos	M+H-H2O	C31H50O	10.1776	0.163778606944	-	85.4	-2.22422278149973	-	-	-	-	-	-	-	Lipids and lipid-like molecules	Steroids and steroid derivatives	Stigmastanes and derivatives	3.0776	1.4254	0.9647	1.3312	0.6632	1.1638	3.7166	3.9382	3.9392	4.0698	4.0072	3.9549	3.5679	3.5984	3.6995
pos_5147	Brassinolide	metab_5137	C08814;C11049	HMDB0034081;LMST01140001	445.327338009	pos	M+H-2H2O	C28H48O6	10.0098	0.137659980109	-	54.2	-8.11563981078497	72962-43-7	Steroids;-	28-Carbon atoms;-	map01100;map00905;map01110;map04075	Metabolic pathways;Brassinosteroid biosynthesis;Biosynthesis of secondary metabolites;Plant hormone signal transduction	Metabolism;Metabolism;Metabolism;Environmental Information Processing	Global and overview maps;Metabolism of terpenoids and polyketides;Global and overview maps;Signal transduction	Lipids and lipid-like molecules	Steroids and steroid derivatives	Steroid lactones	1.7890	0.8138	1.8115	1.0670	1.6557	1.3645	1.6380	1.9227	1.3066	1.1816	2.2251	2.4849	1.9334	1.9153	1.8191
pos_5374	Stearoylethanolamide	metab_5360	-	HMDB0013078	328.320778333	pos	M+H	C20H41NO2	9.4063	0.171792054251	-	94.3	-0.695534426669682	111-57-9	-	-	-	-	-	-	Organic nitrogen compounds	Organonitrogen compounds	Amines	2.1449	2.3585	2.9798	2.4351	2.5123	2.4081	1.7304	1.8749	2.0347	1.7954	1.6150	1.8079	2.2780	2.3866	2.4277
pos_5417	3beta-3-Hydroxy-18-lupen-21-one	metab_5402	-	HMDB0035355	423.361497176	pos	M+H-H2O	C30H48O2	9.2882	0.0800838800492	-	80.7	-1.46549386904288	29367-66-6	-	-	-	-	-	-	Lipids and lipid-like molecules	Prenol lipids	Triterpenoids	3.4225	3.1910	3.2845	3.4909	3.5913	3.6372	3.4302	3.4630	3.8353	3.8609	3.6998	3.9543	3.5248	3.5520	3.4823
pos_5521	PE(17:0/0:0)	metab_5503	-	LMGP02050030	468.307953354	pos	M+H	C22H46NO7P	8.8687	0.0310065677841	59.4	-	-1.09677571995476	-	-	-	-	-	-	-	-	-	-	0.7568	0.7645	0.7710	0.7309	0.8004	0.7244	2.3780	2.4762	2.2563	2.2463	2.6079	2.2106	1.8462	1.8271	1.8209
pos_5534	PS(15:0/20:5(5Z,8Z,11Z,14Z,17Z))	metab_5515	-	HMDB0112333;LMGP03010155	750.470283159	pos	M+H-H2O	C41H70NO10P	8.8310	0.0390657947946	-	50.7	-0.211949730079396	-	-	-	-	-	-	-	Lipids and lipid-like molecules	Glycerophospholipids	Glycerophosphoserines	2.8373	0.6272	3.9357	2.9174	2.6734	1.9733	0.6456	0.7133	0.8021	0.7591	1.5957	0.7189	2.8189	2.8410	2.8524
pos_5563	(Z)-9-Cycloheptadecen-1-one	metab_5544	-	HMDB0031336	268.262984735	pos	M+NH4	C17H30O	8.7290	0.0480193572182	-	58.9	-2.02364947989753	542-46-1	-	-	-	-	-	-	Organic oxygen compounds	Organooxygen compounds	Carbonyl compounds	3.4846	3.4454	3.4632	3.4646	3.4388	3.4337	3.5772	3.7733	3.5880	3.7451	3.6911	3.6671	3.5164	3.4883	3.4761
pos_5581	(E)-5,8-Megastigmadien-4-one	metab_5562	-	HMDB0034671	210.185535116	pos	M+NH4	C13H20O	8.6540	0.232181560046	-	86.7	1.53173520754846	67401-26-7	-	-	-	-	-	-	Organic oxygen compounds	Organooxygen compounds	Carbonyl compounds	2.9526	2.9726	2.3673	2.6924	2.8340	2.7577	2.7630	3.0304	2.9430	3.2059	2.8903	3.0755	2.9547	2.9890	2.7862
pos_5624	LysoPA(P-16:0e/0:0)	metab_5605	C15646	HMDB0011154	417.239881056	pos	M+Na	C19H39O6P	8.4927	0.156878565831	-	66.9	5.6684519067741705	-	-	-	map00565	Ether lipid metabolism	Metabolism	Lipid metabolism	Lipids and lipid-like molecules	Glycerophospholipids	Glycerophosphates	0.5399	0.5466	0.5522	0.5177	0.5778	0.5121	2.4966	2.6728	2.2116	2.5114	2.5492	2.1159	1.8015	1.7462	1.6661
pos_5668	Gamma-Linolenic acid	metab_5649	C06426	HMDB0003073;LMFA01030141	243.21009298	pos	M+H-2H2O	C18H30O2	8.3542	0.196802789314	-	81.2	-2.2797449627976403	506-26-3	Lipids	Fatty acids	map01100;map00591;map01040	Metabolic pathways;Linoleic acid metabolism;Biosynthesis of unsaturated fatty acids	Metabolism;Metabolism;Metabolism	Global and overview maps;Lipid metabolism;Lipid metabolism	Lipids and lipid-like molecules	Fatty Acyls	Lineolic acids and derivatives	1.8279	1.8107	1.5770	1.7558	1.6754	1.6665	2.2827	2.3805	1.8901	2.1229	2.3494	2.0854	1.8491	1.9757	1.8250
pos_5682	Humulol	metab_5662	-	HMDB0038213	240.231753306	pos	M+NH4	C15H26O	8.3156	0.0363490894491	-	72.7	-1.96975918714049	24405-58-1	-	-	-	-	-	-	Lipids and lipid-like molecules	Prenol lipids	Sesquiterpenoids	3.0950	3.0809	3.0757	3.2300	2.9571	3.0656	3.3141	3.5446	3.2128	3.4371	3.4500	3.3820	3.1605	3.1692	3.1384
pos_5733	N,N-Dimethylsphingosine	metab_5712	C13914	HMDB0013645;LMSP01070001	328.320620602	pos	M+H	C20H41NO2	8.1989	0.0979572153017	70	-	-1.17742856893672	122314-67-4	-	-	-	-	-	-	Organic nitrogen compounds	Organonitrogen compounds	Amines	1.4362	1.7740	0.7395	1.6577	1.6779	0.6936	1.0377	2.4622	1.9586	0.8726	2.2181	1.9597	1.7632	1.6928	1.7709
pos_5742	Alpha-Terpineol formate	metab_5721	-	HMDB0032050	200.164037858	pos	M+NH4	C11H18O2	8.1781	0.103537900248	-	77.8	-2.56677224198775	2153-26-6	-	-	-	-	-	-	Lipids and lipid-like molecules	Prenol lipids	Monoterpenoids	1.7134	1.5410	0.3260	0.3010	1.1210	1.0024	0.9509	0.3827	2.2095	0.5159	1.2914	2.1976	1.3976	1.4817	1.4651
pos_5756	Ginsenoside C	metab_5735	-	HMDB0035395	807.489701928	pos	M+Na	C42H72O13	8.1474	0.161687013265	-	51.3	4.06487618097748	52286-74-5	-	-	-	-	-	-	Lipids and lipid-like molecules	Prenol lipids	Triterpenoids	2.1871	1.0984	2.8955	3.2669	2.4343	2.0232	1.1205	1.2003	1.3018	1.2531	1.2165	1.2068	1.8457	1.7840	1.7061
pos_5767	Cucurbic acid	metab_5746	C08482	HMDB0029388	230.174441299	pos	M+NH4	C12H20O3	8.1274	0.122031605511	-	85.1	-2.96373881169131	58240-50-9	-	-	-	-	-	-	Lipids and lipid-like molecules	Fatty Acyls	Lineolic acids and derivatives	1.9934	1.8032	0.6523	0.6149	1.2520	0.9458	1.2579	0.7334	2.4524	1.4955	1.5647	2.4360	1.6432	1.6685	1.7410
pos_5800	9-Oxohexadecanoic acid	metab_5779	-	HMDB0030973	235.205153643	pos	M+H-2H2O	C16H30O3	8.0396	0.0794205597778	-	62.9	-1.8068180235873497	54527-30-9	-	-	-	-	-	-	Lipids and lipid-like molecules	Fatty Acyls	Fatty acids and conjugates	2.3173	2.2398	2.2088	2.3705	2.2364	2.2731	2.4873	2.8463	2.4258	2.6450	2.6414	2.6144	2.3484	2.3158	2.3844
pos_5801	Bicyclo[4.4.0]dec-1-ene, 2-isopropyl-5-methyl-9-methylene-	metab_5780	-	-	205.194804779	pos	M+H	C15H24	8.0396	0.18352501384	95.3	-	-1.33417763742368	-	-	-	-	-	-	-	-	-	-	4.3571	4.0243	4.5353	3.9813	3.8480	4.2278	2.8464	2.3619	2.5802	2.0424	2.4963	2.0978	4.1704	4.2262	4.0641
pos_5806	Pentyl-Benzene	metab_5785	-	-	149.132317074	pos	M+H	C11H16	8.0301	0.223402951959	63.9	-	-1.07929538811711	-	-	-	-	-	-	-	-	-	-	2.9178	2.5830	3.2482	2.5990	2.6298	2.7739	1.5465	1.5451	1.5189	1.6545	1.4786	1.5668	2.6513	2.8405	2.7259
pos_5824	P-Menthane-3,8-diol	metab_5803	C02904	LMPR0102090063;HMDB0036145	214.17966916	pos	M+ACN+H	C10H20O2	7.9986	0.251978947427	-	60	-2.82463509676709	42822-86-6	-	-	-	-	-	-	Lipids and lipid-like molecules	Prenol lipids	Monoterpenoids	2.1653	1.9348	0.7408	0.7012	1.6005	1.3519	1.1884	1.3289	2.6968	1.6956	1.4623	2.6403	1.9132	1.6912	1.8563
pos_5837	6-Acetyl-2,2-dimethyl-2H-1-benzopyran	metab_5816	-	HMDB0030816	446.231627681	pos	2M+ACN+H	C13H14O2	7.9674	0.0816522815526	-	88.6	-2.3682035926677205	19013-07-1	-	-	-	-	-	-	Organoheterocyclic compounds	Benzopyrans	1-benzopyrans	0.9856	1.6238	0.7159	1.1201	0.7445	1.7581	0.7289	0.7999	0.8921	0.8476	0.8145	0.8058	1.2970	1.3515	1.3613
pos_5841	6,7-Dimethyl-8-(1-D-ribityl)lumazine	metab_5820	C04332	HMDB0003826	368.158794851	pos	M+ACN+H	C13H18N4O6	7.9674	0.0854031491499	-	98	7.159905950978942	5118-16-1	-	-	map01100;map01110;map00740	Metabolic pathways;Biosynthesis of secondary metabolites;Riboflavin metabolism	Metabolism;Metabolism;Metabolism	Global and overview maps;Global and overview maps;Metabolism of cofactors and vitamins	Organoheterocyclic compounds	Pteridines and derivatives	Not Available	1.3128	0.3062	0.2426	1.3654	0.2580	1.3313	1.9639	1.9719	0.6077	1.4994	2.0284	1.1641	1.2487	1.1913	1.1882
pos_5843	N-palmitoyl serine	metab_5822	-	LMFA08020101	344.279296562	pos	M+H	C19H37NO4	7.9674	0.0909899391516	53.9	-	-0.6949003514299661	-	-	-	-	-	-	-	-	-	-	1.5409	2.5344	0.2300	1.6664	1.1941	1.7737	0.2367	0.2748	0.3286	0.3020	0.2830	0.2781	1.6031	1.6214	1.6760
pos_5863	Heptadecanoyl Ethanolamide	metab_5842	-	-	314.304666104	pos	M+H	C19H39NO2	7.9354	0.0518350193259	53.7	-	-2.2018081741074	-	-	-	-	-	-	-	-	-	-	1.1649	1.3703	1.1810	1.2266	1.4226	1.1282	1.1960	2.2072	1.9141	1.3379	2.0218	1.8280	1.4463	1.4826	1.4446
pos_5883	Exaltolide	metab_5862	-	HMDB0034455	258.242106845	pos	M+NH4	C15H28O2	7.8948	0.027517498671	-	77.3	-2.7010749733406603	106-02-5	-	-	-	-	-	-	Phenylpropanoids and polyketides	Macrolides and analogues	Not Available	1.3212	1.4529	0.9740	0.7341	1.9515	0.7276	1.7169	1.8942	2.2330	1.8857	1.8525	1.8759	1.6916	1.6760	1.6688
pos_5910	2-Cyclotetradecen-1-one	metab_5889	-	HMDB0039884	226.216071955	pos	M+NH4	C14H24O	7.8126	0.121855420798	-	61.8	-2.2526561531370497	55395-12-5	-	-	-	-	-	-	Organic oxygen compounds	Organooxygen compounds	Carbonyl compounds	2.7013	2.6943	2.6071	2.7509	2.6110	2.5936	3.0140	3.2698	2.9017	3.1375	3.1617	3.1018	2.7945	2.8159	2.7125
pos_5914	Hygromycin B	metab_5893	C01925	HMDB0034229	492.215813323	pos	M+H-2H2O	C20H37N3O13	7.8024	0.0141798515982	-	83	-5.6369657397985495	31282-04-9	-	-	-	-	-	-	Organic oxygen compounds	Organooxygen compounds	Carbohydrates and carbohydrate conjugates	4.2884	3.1310	4.1628	4.6274	4.3637	4.5454	3.0873	0.6557	1.3822	0.5725	1.3223	1.7972	4.1266	4.1384	4.1355
pos_6007	DG(22:2(13Z,16Z)/16:0/0:0)	metab_5985	-	HMDB0007649	613.550197931	pos	M+H-2H2O	C41H76O5	7.5613	0.159777003536	-	59.8	-8.05567562664828	-	-	-	-	-	-	-	Lipids and lipid-like molecules	Glycerolipids	Diradylglycerols	3.2475	3.1058	3.1797	3.2480	3.5948	3.2368	0.2204	0.9079	0.5887	0.1603	0.1487	0.3584	3.1788	3.1664	3.2878
pos_6018	Hv-NCC-1	metab_5996	-	HMDB0039005	717.248347299	pos	M+K	C35H42N4O10	7.5134	0.072337738185	-	52.6	-7.23044987799936	135972-64-4	-	-	-	-	-	-	Organoheterocyclic compounds	Tetrapyrroles and derivatives	Not Available	3.0620	2.5867	3.2744	3.3362	3.0697	2.8566	2.4199	0.2242	0.2708	0.2477	1.5770	0.2270	2.9197	2.9593	2.9824
pos_6021	Sphingosine	metab_5999	C00319	HMDB0000252;LMSP01010001	300.289283295	pos	M+H	C18H37NO2	7.5134	0.0467361239349	83.1	-	-1.4119363648992198	123-78-4	-	-	map00600;map01100	Sphingolipid metabolism;Metabolic pathways	Metabolism;Metabolism	Lipid metabolism;Global and overview maps	Organic nitrogen compounds	Organonitrogen compounds	Amines	3.3836	3.1749	3.4128	3.3955	3.5735	3.5927	2.1765	2.3991	2.1748	2.2105	2.5195	2.1459	3.2798	3.2751	3.2421
pos_6040	3-hydroxytridecanoic acid	metab_6018	-	HMDB0061655	195.173752447	pos	M+H-2H2O	C13H26O3	7.4648	0.0627222355705	-	85.8	-2.56010289250127	-	-	-	-	-	-	-	Lipids and lipid-like molecules	Fatty Acyls	Fatty acids and conjugates	1.5858	1.6046	0.9472	0.9841	1.8069	0.8972	1.9137	2.1267	2.1741	2.2554	2.2424	2.1596	1.7130	1.7556	1.7075
pos_6070	5-Isopropyl-2-(2-methylpropyl)-2-cyclohexen-1-one	metab_6048	-	HMDB0038216	212.20039771	pos	M+NH4	C13H22O	7.4065	0.123812541399	-	57.4	-2.53979729359755	79862-15-0	-	-	-	-	-	-	Lipids and lipid-like molecules	Prenol lipids	Monoterpenoids	2.2990	2.2416	1.9682	2.2281	1.9823	2.3389	2.5009	2.7853	2.5040	2.6817	2.6599	2.6330	2.2548	2.3120	2.2055
pos_6091	2',7-Dihydroxy-4'-methoxy-8-prenylflavan 2',7-diglucoside	metab_6069	-	HMDB0036400	629.262211921	pos	M+H-2H2O	C33H44O14	7.3568	0.0238134685488	-	52.9	4.45415668775268	-	-	-	-	-	-	-	Phenylpropanoids and polyketides	Flavonoids	Flavonoid glycosides	2.2284	1.7332	2.2191	2.8883	2.4547	2.4936	1.7567	1.8411	1.9473	1.8965	1.8581	1.8479	1.7889	1.7691	1.7833
pos_6099	Queuosine	metab_6077	-	HMDB0011596	427.189783135	pos	M+NH4	C17H23N5O7	7.3374	0.174873383699	-	73	-9.264092096470721	57072-36-3	-	-	-	-	-	-	Nucleosides, nucleotides, and analogues	Pyrrolopyrimidine nucleosides and nucleotides	Not Available	2.4353	2.1912	0.5930	2.0468	0.6194	1.8470	0.6050	0.6710	0.7577	0.7157	0.6846	0.6765	1.8455	1.8167	1.9540
pos_6107	Pomiferin	metab_6085	C10519	LMPK12050244	421.16395597	pos	M+H	C25H24O6	7.3183	0.274923112895	65.4	-	-1.4493359257309195	-	-	-	-	-	-	-	-	-	-	1.0547	0.8188	0.2170	0.6868	1.2706	0.1955	2.8436	0.2881	0.3116	0.2860	1.9870	0.3482	1.5787	1.6805	1.8106
pos_6128	Marminal	metab_6106	-	HMDB0035035	237.090559777	pos	M+H-2H2O	C16H16O4	7.2616	0.284127919685	-	57.4	-1.6400816640331102	15334-19-7	-	-	-	-	-	-	Phenylpropanoids and polyketides	Coumarins and derivatives	Not Available	2.0856	2.4350	0.4358	2.6123	2.5592	0.9922	3.1842	0.5030	0.5796	0.5423	0.5149	0.5078	2.3151	2.4945	2.5716
pos_6147	Isoleucyl-Tryptophan	metab_6125	-	HMDB0028918	356.140195933	pos	M+K	C17H23N3O3	7.2230	0.0655999004255	-	56.6	9.76196943301964	-	-	-	-	-	-	-	Organic acids and derivatives	Carboxylic acids and derivatives	Amino acids, peptides, and analogues	2.2861	2.4633	1.1724	2.0783	1.8570	2.0629	2.5528	1.2000	0.6719	1.1402	1.4104	0.7587	2.2910	2.3168	2.2600
pos_6154	Avocadene	metab_6132	-	LMFA05000639;HMDB0031042	304.284260361	pos	M+NH4	C17H34O3	7.2038	0.0748550633629	-	51.4	-1.25805164822319	83797-45-9	-	-	-	-	-	-	Lipids and lipid-like molecules	Fatty Acyls	Fatty alcohols	3.1162	3.0731	3.0717	2.8635	3.1820	2.6794	1.1118	1.7953	1.5730	1.2442	1.5540	1.5040	2.8126	2.8501	2.7859
pos_6169	Retrocalamin	metab_6147	-	HMDB0038159	495.226631849	pos	M+CH3OH+H	C24H30O9	7.1291	0.0346241384019	-	55.4	8.99660225191398	74729-98-9	-	-	-	-	-	-	Organoheterocyclic compounds	Naphthopyrans	Not Available	3.7317	3.1244	4.0538	4.1836	3.8797	3.6946	2.8554	1.6241	1.7715	1.3821	1.5461	1.5268	3.6265	3.6427	3.6127
pos_6208	Crucigasterin 277	metab_6186	-	LMSP01080036	278.247261358	pos	M+H	C18H31NO	7.0250	0.183371274337	53.1	-	-2.09093619162641	-	-	-	-	-	-	-	-	-	-	2.7862	2.8281	2.0190	2.4847	3.5488	2.3519	2.9179	3.4192	3.9524	3.2865	3.2505	3.2879	3.0812	2.9746	3.1364
pos_6241	6'-Apiosyllotaustralin	metab_6217	-	HMDB0034207	435.194757785	pos	M+ACN+H	C16H27NO10	6.9290	0.145009699483	-	50.2	-6.52097928071688	170033-25-7	-	-	-	-	-	-	Organic oxygen compounds	Organooxygen compounds	Carbohydrates and carbohydrate conjugates	2.9682	1.8155	2.6277	2.5509	1.4843	1.9560	2.1682	1.2047	1.8639	0.6570	1.2764	0.8055	2.4609	2.5230	2.5867
pos_6246	Talaromycin A	metab_6222	-	HMDB0030143	269.116684515	pos	M+K	C12H22O4	6.9192	0.0839362139257	-	74.2	7.46138527364468	83720-10-9	-	-	-	-	-	-	Organic oxygen compounds	Organooxygen compounds	Ethers	4.3789	4.5700	3.8758	4.4912	4.5007	4.1666	4.5576	2.9983	2.7827	2.5100	2.7042	2.5714	4.3541	4.3561	4.4168
pos_6284	Cyanidin 3-diglucoside 5-glucoside	metab_6260	-	HMDB0041716	815.247138784	pos	M+ACN+H	C33H41O21+	6.8325	0.192490947365	-	67.4	-0.931270875243444	-	-	-	-	-	-	-	Phenylpropanoids and polyketides	Flavonoids	Flavonoid glycosides	2.2367	1.6847	3.3150	1.8965	2.0511	2.1795	1.7056	0.1281	0.1582	0.1431	0.1326	0.1299	2.5929	2.4231	2.5305
pos_6294	(S,E)-Zearalenone	metab_6270	C09981	HMDB0031752	283.132204275	pos	M+H-2H2O	C18H22O5	6.8225	0.0696153298618	-	60.9	-2.09522373063515	17924-92-4	-	-	-	-	-	-	Phenylpropanoids and polyketides	Macrolides and analogues	Zearalenones	3.4766	3.5996	2.8737	3.6732	3.7600	3.0440	3.6514	2.9969	2.7628	2.4247	2.6296	1.8389	3.3925	3.4341	3.3762
pos_6316	(2E)-1-(4-methoxyphenyl)-3-phenylprop-2-en-1-ol	metab_6292	-	HMDB0135612	241.121818928	pos	M+H	C16H16O2	6.7548	0.090590518393	-	65.5	-2.0292612923401	-	-	-	-	-	-	-	Phenylpropanoids and polyketides	Linear 1,3-diarylpropanoids	Not Available	2.6119	1.8420	2.9523	2.3043	2.6568	2.8117	1.9676	0.8171	0.1603	0.1996	0.2003	0.6830	2.5904	2.6128	2.5351
pos_6320	PSF-A	metab_6296	-	HMDB0034608	487.153485254	pos	M+Na	C23H28O10	6.7448	0.0396313177048	-	52.7	-8.57990578638484	-	-	-	-	-	-	-	Lipids and lipid-like molecules	Prenol lipids	Terpene lactones	2.2159	2.7066	1.1507	1.8313	2.1162	2.4576	0.8689	0.9440	1.0406	0.9941	0.9593	0.9501	2.2039	2.1761	2.1734
pos_6355	6-Hydroxymelatonin glucuronide	metab_6331	-	HMDB0060786	407.148746027	pos	M+H-H2O	C19H24N2O9	6.6660	0.160049486165	-	52.7	9.08626223523036	-	-	-	-	-	-	-	Organic oxygen compounds	Organooxygen compounds	Carbohydrates and carbohydrate conjugates	2.5570	2.7203	2.4327	2.2899	2.7290	2.3289	2.4194	1.2226	0.9553	0.2718	1.0133	0.0289	2.4897	2.5124	2.6154
pos_6406	(-)-Carvomenthone	metab_6381	-	HMDB0034969	172.169246657	pos	M+NH4	C10H18O	6.5213	0.208884616251	-	60.4	-2.2322532276426603	13163-73-0	-	-	-	-	-	-	Lipids and lipid-like molecules	Prenol lipids	Monoterpenoids	2.9883	2.9193	3.0174	2.9238	2.9520	2.8236	3.3373	3.6123	3.3916	3.5795	3.5585	3.4507	3.1480	3.1651	2.9885
pos_6462	Threoninyl-Tryptophan	metab_6437	-	HMDB0029072	270.124112906	pos	M+H-2H2O	C15H19N3O4	6.3764	0.100941688394	-	63	1.3428158322708	-	-	-	-	-	-	-	Organic acids and derivatives	Carboxylic acids and derivatives	Amino acids, peptides, and analogues	4.9465	5.0936	4.9496	4.9643	5.2725	4.8274	4.2472	4.0400	3.9126	3.7663	3.8318	3.6861	5.0369	5.0310	4.9557
pos_6471	BAY-u9773	metab_6446	-	-	473.231479304	pos	M+H	C27H36O5S	6.3570	0.144510037618	66.6	-	-8.771986789963371	-	-	-	-	-	-	-	-	-	-	0.6092	0.2762	4.1478	0.8699	1.3701	0.2539	0.2876	0.3938	1.5509	0.3808	1.2519	0.8517	2.9493	3.0269	2.9050
pos_6494	C16 Sphinganine	metab_6469	-	LMSP01040001	274.273573219	pos	M+H	C16H35NO2	6.2804	0.019866405336	69.5	-	-1.7659642960986102	-	-	-	-	-	-	-	-	-	-	4.2441	4.2959	4.2711	4.2442	4.6383	4.1084	4.5657	4.7100	4.8964	4.7432	4.7180	4.6543	4.3987	4.3821	4.3864
pos_6499	10,20-Dihydroxyeicosanoic acid	metab_6474	-	HMDB0031923	362.325948175	pos	M+NH4	C20H40O4	6.2612	0.187636651488	-	73.6	-1.56005766703385	120727-26-6	-	-	-	-	-	-	Lipids and lipid-like molecules	Fatty Acyls	Fatty acids and conjugates	2.3681	2.5912	2.3964	2.4993	2.8729	2.3622	2.7697	2.9049	3.2578	2.9786	2.9384	2.9373	2.7435	2.6330	2.5907
pos_6528	Diosbulbin F	metab_6503	-	HMDB0036780	377.157705968	pos	M+H	C20H24O7	6.1639	0.100653927256	-	52.9	-4.71503434144596	-	-	-	-	-	-	-	Lipids and lipid-like molecules	Prenol lipids	Terpene lactones	2.3196	2.2467	2.2528	2.1377	2.4081	1.5572	1.3332	0.8253	1.5836	1.2525	0.9532	0.9638	2.0116	2.0886	2.0896
pos_6571	14alpha-Hydroxypaxilline	metab_6546	-	HMDB0040978	490.20018139	pos	M+K	C27H33NO5	6.0294	0.00919760121481	-	50.3	2.5488862636859504	157530-30-8	-	-	-	-	-	-	Organoheterocyclic compounds	Naphthopyrans	Not Available	5.0019	4.5579	5.1202	4.8854	4.8046	4.8824	4.4828	2.0882	1.6066	1.6893	1.9698	1.7778	4.7708	4.7668	4.7748
pos_6587	Isoxanthohumol B	metab_6562	-	HMDB0035499	335.125166731	pos	M+H-2H2O	C21H22O6	5.9911	0.237050200628	-	56.4	-7.07499966830147	-	-	-	-	-	-	-	Phenylpropanoids and polyketides	Linear 1,3-diarylpropanoids	Chalcones and dihydrochalcones	2.6480	2.8477	2.2105	1.8906	2.3627	2.1139	0.4900	0.5498	0.6297	0.5909	0.5623	0.5549	2.3271	2.5382	2.4633
pos_6641	17-Hydroxylinolenic acid	metab_6616	C16346	HMDB0011108	312.252409165	pos	M+NH4	C18H30O3	5.8792	0.0369386683156	-	59.1	-3.09695857715668	-	-	-	map00592	alpha-Linolenic acid metabolism	Metabolism	Lipid metabolism	Lipids and lipid-like molecules	Fatty Acyls	Lineolic acids and derivatives	0.9409	0.9492	0.9562	0.9130	2.5326	0.9060	1.4947	2.6107	3.2033	2.2809	2.3559	2.2282	1.8250	1.8355	1.8559
pos_6646	Biotin sulfone	metab_6621	C20387	HMDB0004818	309.109290066	pos	M+CH3OH+H	C10H16N2O5S	5.8696	0.170632588987	-	50.7	-7.9460683341783716	40720-05-6	-	-	map00780	Biotin metabolism	Metabolism	Metabolism of cofactors and vitamins	Organoheterocyclic compounds	Thienoimidazolidines	Not Available	2.4909	0.9873	2.2269	1.9638	2.4225	2.2448	1.7061	0.2679	0.4586	0.2946	0.9229	0.3390	2.1940	2.2112	2.0688
pos_6656	Melleolide M	metab_6631	-	HMDB0035068	475.15158594	pos	M+Na	C23H29ClO7	5.8406	0.131024563134	-	54.2	4.830794444677991	-	-	-	-	-	-	-	Lipids and lipid-like molecules	Prenol lipids	Sesquiterpenoids	2.5601	2.2975	3.2456	2.3001	1.8692	2.4308	2.3896	0.5986	0.9461	0.9595	0.4248	0.7981	2.4454	2.3536	2.3475
pos_6661	Ptelatoside A	metab_6636	-	HMDB0032600	459.122142732	pos	M+2Na-H	C19H26O10	5.8216	0.0286222895444	-	55.1	-3.9097367482716	90899-20-0	-	-	-	-	-	-	Organic oxygen compounds	Organooxygen compounds	Carbohydrates and carbohydrate conjugates	4.6112	3.9941	2.8541	4.5247	3.6749	4.2475	3.8348	1.9713	1.8230	2.2479	2.1528	1.7352	4.0653	4.0507	4.0407
pos_6677	(R)-1-O-[b-D-Glucopyranosyl-(1->6)-b-D-glucopyranoside]-1,3-octanediol	metab_6652	-	HMDB0032799	515.203514204	pos	M+2Na-H	C20H38O12	5.7739	0.204247512055	-	56.2	-8.45825591129358	-	-	-	-	-	-	-	Lipids and lipid-like molecules	Fatty Acyls	Fatty acyl glycosides	1.8212	2.2460	1.8294	2.1768	1.6552	2.2515	0.0020	0.3015	0.0031	0.0027	0.0025	0.0024	2.0595	1.9918	2.1638
pos_6686	Erinapyrone C	metab_6661	-	HMDB0041026	151.038540586	pos	M+H-2H2O	C8H10O5	5.7456	0.167930697124	-	65.9	-2.31059371102229	157207-53-9	-	-	-	-	-	-	Organoheterocyclic compounds	Pyrans	Pyranones and derivatives	2.9319	3.0088	2.9475	3.1835	3.2135	3.2082	2.0546	0.3006	0.2497	0.2280	0.4275	0.2085	3.0402	2.9736	3.1187
pos_6708	Cinnamaldehyde	metab_6683	C00903	HMDB0003441	133.064510303	pos	M+H	C9H8O	5.6887	0.116676850866	74.2	-	-2.1278995046081497	104-55-2	-	-	map01100;map00940;map01110	Metabolic pathways;Phenylpropanoid biosynthesis;Biosynthesis of secondary metabolites	Metabolism;Metabolism;Metabolism	Global and overview maps;Biosynthesis of other secondary metabolites;Global and overview maps	Phenylpropanoids and polyketides	Cinnamaldehydes	Not Available	3.2646	3.4234	2.8381	3.4239	3.3600	2.7993	3.3305	3.0543	3.2110	2.8097	2.8639	2.3435	3.1216	3.2047	3.1177
pos_6721	Methyl 2-(2-methoxy-4-hydroxyphenyl)-6-methoxy-3-benzofurancarboxylate	metab_6696	-	HMDB0040935	329.101471191	pos	M+H	C18H16O6	5.6599	0.0246197615967	67.7	-	-1.50405304013699	151228-01-2	-	-	-	-	-	-	Phenylpropanoids and polyketides	2-arylbenzofuran flavonoids	Not Available	3.2461	3.4422	1.9929	3.4426	3.4121	3.4178	2.0890	0.6115	0.7499	1.0435	0.1243	0.1217	3.1942	3.2016	3.2152
pos_6734	Zileuton O-glucuronide	metab_6709	-	HMDB0060914	445.130482703	pos	M+CH3OH+H	C17H20N2O8S	5.5937	0.268847662667	-	59.2	7.17048898493547	-	-	-	-	-	-	-	Organic oxygen compounds	Organooxygen compounds	Carbohydrates and carbohydrate conjugates	1.9421	1.2127	2.2476	1.6800	2.0995	1.1669	1.2352	1.3163	1.4193	1.3699	1.3328	1.3230	1.8854	1.8758	2.0692
pos_6751	Artocarbene	metab_6726	-	HMDB0031744	328.154105489	pos	M+NH4	C19H18O4	5.5279	0.160839169704	-	63.6	-0.738734007253399	194144-02-0	-	-	-	-	-	-	Phenylpropanoids and polyketides	Stilbenes	Not Available	3.2283	3.3431	3.1993	3.2182	3.4139	3.2242	2.5419	2.8453	2.3509	2.2379	2.7387	2.6974	3.3687	3.2914	3.2302
pos_6770	Lippioside II	metab_6745	-	HMDB0034268	519.144583917	pos	M+H-2H2O	C25H30O14	5.4698	0.0294313624613	-	95.6	-9.23694667510161	220271-94-3	-	-	-	-	-	-	Lipids and lipid-like molecules	Prenol lipids	Terpene glycosides	2.1025	2.5661	1.0336	2.3134	1.8889	2.8319	2.1587	1.2253	1.3967	0.7808	1.5824	0.9653	2.2015	2.1761	2.1886
pos_6828	6-Caffeoylsucrose	metab_6803	-	HMDB0035486	527.134221099	pos	M+Na	C21H28O14	5.2882	0.0669632284407	-	66.7	-5.76250058044354	-	-	-	-	-	-	-	Lipids and lipid-like molecules	Steroids and steroid derivatives	Steroidal glycosides	2.3387	3.3044	0.2616	2.0819	2.2319	2.7862	0.6602	0.0086	0.0001	0.0001	0.0001	0.0001	2.3139	2.2965	2.3525
pos_6853	Lactaroviolin	metab_6828	C09696	HMDB0035896	211.111557226	pos	M+H	C15H14O	5.2034	0.145713358993	56.5	-	-0.877060446417238	85-33-6	-	-	-	-	-	-	Lipids and lipid-like molecules	Prenol lipids	Sesquiterpenoids	3.0751	0.7136	3.7715	3.0390	2.8253	2.3635	3.1107	0.8041	2.8043	1.5686	1.9666	0.8100	3.3161	3.1930	3.2962
pos_6857	Idarubicin	metab_6832	-	HMDB0015308	462.154664961	pos	M+H-2H2O	C26H27NO9	5.1939	0.107558010799	-	53.2	-0.127816128837515	58957-92-9	-	-	-	-	-	-	Phenylpropanoids and polyketides	Anthracyclines	Not Available	2.1677	2.7885	1.9686	2.6632	3.1448	1.8110	0.0493	0.5188	0.0747	0.3353	0.4666	0.0603	2.2145	2.1234	2.1931
pos_6899	7-HYDROXY-8,4'-DIMETHOXYISOFLAVONE	metab_6874	-	-	299.091231479	pos	M+H	C17H14O5	5.0809	0.00958340246955	90	-	-0.565274270764543	-	-	-	-	-	-	-	-	-	-	3.1906	3.0845	3.2218	3.7799	3.5839	3.5595	3.5413	2.0166	4.3171	4.1649	2.9171	3.1884	3.4574	3.4622	3.4539
pos_6918	Albafuran C	metab_6893	-	HMDB0030073	563.167210395	pos	M+H-H2O	C34H28O9	5.0244	0.146531781232	-	56.1	-4.88445156432764	84323-16-0	-	-	-	-	-	-	Phenylpropanoids and polyketides	2-arylbenzofuran flavonoids	Not Available	3.6362	3.4823	4.0681	3.8722	4.0556	3.3077	2.0044	2.2326	2.3177	2.2977	2.0110	2.4902	3.4225	3.5428	3.4562
pos_6929	1,2-dihydrostilbene	metab_6904	C14685	LMPK13090043	183.116682873	pos	M+H	C14H14	4.9963	0.206437363689	56.6	-	-0.7907751939637421	-	-	-	-	-	-	-	-	-	-	2.7648	0.6949	3.0425	2.7263	2.5259	3.0472	1.6265	0.7846	0.8762	0.8320	0.7990	1.3212	2.7299	2.8021	2.9059
pos_6943	Spathulenol	metab_6918	-	HMDB0036420	221.18957396	pos	M+H	C15H24O	4.9488	0.27785752874	51.5	-	-1.89779194439428	6750-60-3	-	-	-	-	-	-	Lipids and lipid-like molecules	Prenol lipids	Sesquiterpenoids	1.8217	2.5535	2.7799	2.4855	2.5759	2.5348	1.7766	1.8610	2.1487	1.9164	1.8780	1.8679	2.3119	2.3292	2.5163
pos_6960	7-METHOXYCHROMONE	metab_6935	-	-	177.05392912	pos	M+H	C10H8O3	4.9014	0.0674669355952	56.7	-	-3.92750526015213	-	-	-	-	-	-	-	-	-	-	2.4844	2.4083	1.9655	2.0265	2.3921	2.5174	1.1428	0.2719	0.7467	0.3845	0.8513	0.5202	2.0835	2.1212	2.0646
pos_6995	Glyzaglabrin	metab_6970	-	HMDB0033859;LMPK12050085	299.05480869	pos	M+H	C16H10O6	4.7943	0.0303029833149	57.9	-	-0.690426049129835	65242-64-0	-	-	-	-	-	-	Phenylpropanoids and polyketides	Isoflavonoids	Isoflav-2-enes	4.1750	4.0861	2.9989	4.4183	4.2011	4.1320	2.1810	0.8411	0.1017	0.5275	0.0455	0.0445	3.9388	3.9590	3.9346
pos_7005	2-hydroxy-2-[4-hydroxy-3-(3-methylbut-2-en-1-yl)phenyl]acetic acid	metab_6980	-	HMDB0135908	259.096128867	pos	M+Na	C13H16O4	4.7843	0.109636729958	-	52.5	8.67917430937444	-	-	-	-	-	-	-	Benzenoids	Phenols	1-hydroxy-2-unsubstituted benzenoids	2.4465	2.6560	1.9219	1.9099	2.2747	2.7274	1.9210	1.3113	0.4940	0.4598	0.4348	0.4283	2.2092	2.2868	2.2051
pos_7026	Trypanothione disulfide	metab_7001	C03170	HMDB0060521	744.271259942	pos	M+Na	C27H47N9O10S2	4.7636	0.190949171021	-	81.1	-9.27712264825936	-	-	-	map01100;map00480	Metabolic pathways;Glutathione metabolism	Metabolism;Metabolism	Global and overview maps;Metabolism of other amino acids	Organic acids and derivatives	Carboxylic acids and derivatives	Amino acids, peptides, and analogues	2.2155	2.1538	2.6580	2.2404	2.5867	2.5685	3.0190	3.3405	3.4974	3.4120	3.4485	3.5664	2.5188	2.5259	2.6592
pos_7041	Mollicellin A	metab_7016	-	HMDB0033339	405.096758422	pos	M+Na	C21H18O7	4.7435	0.0207565192748	-	61.4	5.979577628568621	68455-06-1	-	-	-	-	-	-	Lipids and lipid-like molecules	Prenol lipids	Sesterterpenoids	3.2328	3.5432	2.2650	2.9270	2.0425	3.5809	3.9832	0.8025	1.0710	0.8502	1.6413	0.8084	3.2455	3.2298	3.2302
pos_7047	5,7-DIMETHOXYISOFLAVONE	metab_7022	-	LMPK12050159;HMDB0030698	283.09603265	pos	M+H	C17H14O4	4.7435	0.164927149788	52.4	-	-1.60484394916687	26964-35-2	-	-	-	-	-	-	Phenylpropanoids and polyketides	Isoflavonoids	O-methylated isoflavonoids	2.0572	2.0988	2.5238	2.1497	2.1340	1.9366	2.5372	2.2706	2.1355	2.1925	2.0827	2.5931	2.0581	2.0303	2.1608
pos_7055	Gladiatoside C2	metab_7030	-	HMDB0036254	531.129584289	pos	M+H-2H2O	C29H26O12	4.7240	0.109396921708	-	69.3	1.7856998265345505	-	-	-	-	-	-	-	Phenylpropanoids and polyketides	Flavonoids	Flavonoid glycosides	1.3678	2.3634	0.6546	1.3338	1.2988	1.4725	0.6202	1.5796	1.3454	0.7846	1.4186	1.2420	1.4435	1.4012	1.4925
pos_7081	3,4,5-trihydroxy-6-(2-hydroxyethoxy)oxane-2-carboxylic acid	metab_7056	-	HMDB0131294	256.104493517	pos	M+NH4	C8H14O8	4.6293	0.0856310316687	-	70.3	7.56328161964402	-	-	-	-	-	-	-	Organic oxygen compounds	Organooxygen compounds	Carbohydrates and carbohydrate conjugates	3.3783	2.3025	3.5418	3.0316	3.0165	3.0571	2.1925	2.2777	2.3848	2.3336	2.2949	2.2847	2.9958	2.9983	2.9310
pos_7086	Cyclic N-Acetylserotonin glucuronide	metab_7061	-	HMDB0060812	375.121754785	pos	M+H-H2O	C18H20N2O8	4.6105	0.0746716397414	-	63.8	7.84813736480662	-	-	-	-	-	-	-	Organic oxygen compounds	Organooxygen compounds	Carbohydrates and carbohydrate conjugates	3.9177	3.9540	3.7803	3.9212	3.5731	4.1115	3.4031	2.4277	2.3453	2.1755	2.3485	2.3721	3.7765	3.8040	3.8409
pos_7095	5-Hydroxy-3-(4-hydroxybenzyl)-7,8-dimethoxy-4-chromanone	metab_7070	-	HMDB0037253	295.094088347	pos	M+H-2H2O	C18H18O6	4.5815	0.148519776758	-	59	-7.26123124314826	93078-82-1	-	-	-	-	-	-	Phenylpropanoids and polyketides	Homoisoflavonoids	Homoisoflavans	2.2558	0.5494	2.4562	2.2276	1.5072	2.1044	0.6625	0.6309	0.9570	0.7608	0.8915	0.6362	2.0434	2.0172	1.9174
pos_7107	Secoeremopetasitolide A	metab_7082	-	HMDB0041364	405.133394097	pos	M+K	C19H26O7	4.5278	0.0494123679498	-	56.5	6.507524242929652	178402-70-5	-	-	-	-	-	-	Lipids and lipid-like molecules	Prenol lipids	Terpene lactones	2.4456	2.6613	2.1994	2.1523	2.3392	2.5380	4.0567	2.3297	2.2188	1.9591	2.3784	2.3148	3.0664	3.0495	3.0236
pos_7109	Clozapine glucuronide	metab_7084	-	HMDB0060901	535.195077345	pos	M+CH3OH+H	C24H27ClN4O6	4.5181	0.0428739206368	-	57.3	-0.649466093331325	-	-	-	-	-	-	-	Organic oxygen compounds	Organooxygen compounds	Carbonyl compounds	3.9622	4.2287	4.0197	3.9546	4.1115	3.8884	3.6045	4.3700	4.3763	4.4538	4.2808	4.5256	4.0699	4.1042	4.1005
pos_7114	Rotenonic acid	metab_7089	-	LMPK12060018	397.163193814	pos	M+H	C23H24O6	4.5081	0.276555097758	62.2	-	-3.4610116367164903	-	-	-	-	-	-	-	-	-	-	1.0915	0.8156	1.8475	0.7812	1.4425	0.7746	0.8360	1.9327	2.2125	2.1311	2.0381	2.1459	1.3365	1.2294	1.4588
pos_7121	S-Adenosylhomocysteine	metab_7096	C00021	HMDB0000939	367.117329143	pos	M+H-H2O	C14H20N6O5S	4.4886	0.0711032087831	-	77.7	-2.52882181568602	979-92-0	-	-	map01100;map00270;map01230	Metabolic pathways;Cysteine and methionine metabolism;Biosynthesis of amino acids	Metabolism;Metabolism;Metabolism	Global and overview maps;Amino acid metabolism;Global and overview maps	Nucleosides, nucleotides, and analogues	5'-deoxyribonucleosides	5'-deoxy-5'-thionucleosides	1.3697	1.9415	2.0839	1.3395	2.0696	1.3319	2.0892	2.6208	2.7092	2.6195	2.6233	2.7599	2.0008	2.0045	2.0545
pos_7149	(S)-Pinocembrin	metab_7124	C09827	HMDB0030808	257.080400804	pos	M+H	C15H12O4	4.4488	0.229160203618	-	53.3	-1.69674511640203	480-39-7	-	-	map00941	Flavonoid biosynthesis	Metabolism	Biosynthesis of other secondary metabolites	Phenylpropanoids and polyketides	Flavonoids	Flavans	2.4504	2.8308	1.8456	2.7260	2.5575	2.9667	1.0618	1.1407	1.2413	1.1930	1.1567	1.1472	2.5206	2.6175	2.4170
pos_7188	2-Methoxyacetaminophen glucuronide	metab_7163	-	HMDB0240215	399.143234341	pos	M+ACN+H	C15H19NO9	4.3163	0.191257958098	-	65.4	9.59832956095053	53446-12-1	-	-	-	-	-	-	Organic oxygen compounds	Organooxygen compounds	Carbohydrates and carbohydrate conjugates	0.8156	1.4581	1.9991	1.0967	1.8071	0.7823	2.0624	2.8031	2.6975	2.5193	2.6822	2.6608	1.8237	1.8115	1.9531
pos_7192	Methyl (R)-9-hydroxy-10-undecene-5,7-diynoate glucoside	metab_7167	-	HMDB0040895	333.132583084	pos	M+H-2H2O	C18H24O8	4.3067	0.00873802323648	-	61.4	-1.85171132818109	152141-44-1	-	-	-	-	-	-	Lipids and lipid-like molecules	Fatty Acyls	Fatty acyl glycosides	2.2606	3.0177	2.7225	1.8735	2.9475	2.1417	3.0909	3.4702	3.3322	3.0647	3.3590	3.4348	2.8289	2.8213	2.8246
pos_7201	Serinyl-Hydroxyproline	metab_7176	-	HMDB0029040	219.098388372	pos	M+H	C8H14N2O5	4.2870	0.200778301877	-	76.6	3.8533737289375902	-	-	-	-	-	-	-	Organic acids and derivatives	Carboxylic acids and derivatives	Amino acids, peptides, and analogues	1.0745	2.0561	2.2567	2.2904	1.1227	1.0384	1.1051	1.2536	1.7709	1.7345	1.5077	1.1912	1.1809	1.3392	1.2346
pos_7205	Myricatomentoside I	metab_7180	-	HMDB0031536	543.163426253	pos	M+K	C26H32O10	4.2676	0.0315559091631	-	55	1.4298920428775803	191999-61-8	-	-	-	-	-	-	Lignans, neolignans and related compounds	Lignan glycosides	Not Available	3.1145	2.9225	2.4863	3.3891	3.1372	3.3157	1.1884	0.9758	1.2806	1.5607	1.4650	1.2039	3.0211	3.0206	2.9969
pos_7209	Genistein	metab_7184	C06563;C09126	HMDB0003217;LMPK12050218	271.059504384	pos	M+H	C15H10O5	4.2578	0.0442474482262	67.7	-	-2.20500041937338	446-72-0	-	-	map00943;map01110	Isoflavonoid biosynthesis;Biosynthesis of secondary metabolites	Metabolism;Metabolism	Biosynthesis of other secondary metabolites;Global and overview maps	Phenylpropanoids and polyketides	Isoflavonoids	Isoflav-2-enes	3.7183	3.6159	3.6584	3.1674	3.3687	3.3221	3.4412	2.5211	1.2630	1.0259	2.0304	0.9816	3.3814	3.3678	3.3432
pos_7233	Dihydrokaempferol	metab_7208	C00974	-	289.070354035	pos	M+H	C15H12O6	4.1904	0.0452839999611	62.6	-	-1.07788386959954	-	-	-	map01100;map00941;map01110	Metabolic pathways;Flavonoid biosynthesis;Biosynthesis of secondary metabolites	Metabolism;Metabolism;Metabolism	Global and overview maps;Biosynthesis of other secondary metabolites;Global and overview maps	-	-	-	4.7802	4.8908	4.4610	4.9678	5.2758	4.8299	3.0346	2.3201	1.6128	1.9394	2.2500	2.0469	4.7992	4.8289	4.7923
pos_7263	Trans-3-Hydroxycotinine glucuronide	metab_7238	-	HMDB0001204	351.121636478	pos	M+H-H2O	C16H20N2O8	4.1298	0.17752385894	-	56.8	8.03842400559348	132929-88-5	-	-	-	-	-	-	Organic oxygen compounds	Organooxygen compounds	Carbohydrates and carbohydrate conjugates	1.1408	1.6670	1.1568	1.1116	1.7335	1.6252	1.6813	2.3995	1.9936	1.9082	2.2678	2.2541	1.4713	1.5265	1.6173
pos_7264	N-[(5-Hydroxy-2-pyridinyl)methyl]adenosine	metab_7239	-	HMDB0040912	339.118063592	pos	M+H-2H2O	C16H18N6O5	4.1298	0.0280196476166	-	52.3	-5.21516967339122	123369-41-5	-	-	-	-	-	-	Nucleosides, nucleotides, and analogues	Purine nucleosides	Not Available	3.6375	3.4852	3.2624	3.5582	3.6598	3.4853	3.8531	3.7304	3.7663	3.6632	3.7346	3.8215	3.5549	3.5663	3.5420
pos_7266	Natamycin	metab_7241	C08073	HMDB0014964	630.288864688	pos	M+H-2H2O	C33H47NO13	4.1198	0.149431789537	-	87.7	-3.04061873857925	7681-93-8	-	-	-	-	-	-	Organic oxygen compounds	Organooxygen compounds	Carbohydrates and carbohydrate conjugates	1.0354	2.3695	1.2241	1.0068	2.1560	1.7131	1.8063	3.3582	3.2019	2.8017	3.2794	3.3159	2.4221	2.3275	2.3036
pos_7279	Ononin	metab_7254	C10509	LMPK12050014;HMDB0033987	431.13362298	pos	M+H	C22H22O9	4.0810	0.0741988216285	76.6	-	-0.0830762507234817	486-62-4	-	-	map00943	Isoflavonoid biosynthesis	Metabolism	Biosynthesis of other secondary metabolites	Phenylpropanoids and polyketides	Isoflavonoids	Isoflavonoid O-glycosides	0.8282	0.9428	1.3017	0.9109	0.8732	0.7947	3.9362	2.5278	2.9291	2.5520	3.0642	2.8434	2.6717	2.6463	2.6074
pos_7323	Glycitin	metab_7298	C16195	HMDB0002219	447.128696805	pos	M+H	C22H22O10	3.9847	0.0543244452169	83.7	-	0.27676836827646	-	-	-	map00943	Isoflavonoid biosynthesis	Metabolism	Biosynthesis of other secondary metabolites	Phenylpropanoids and polyketides	Isoflavonoids	Isoflavonoid O-glycosides	1.9490	2.0619	1.8772	1.8974	1.5581	1.8101	3.0884	2.2905	3.9390	3.5791	3.1581	3.7270	3.0149	3.0068	2.9700
pos_7358	2-Phenylaminoadenosine	metab_7333	-	HMDB0001069	323.127256318	pos	M+H-2H2O	C16H18N6O4	3.8965	0.0856168781266	-	74.9	6.020495096560251	53296-10-9	-	-	-	-	-	-	Nucleosides, nucleotides, and analogues	Purine nucleosides	Not Available	2.7097	2.6165	2.6374	2.5097	2.6617	2.6745	1.8724	2.7323	2.9137	2.6891	2.8469	2.8718	2.5838	2.5980	2.5264
pos_7361	Cafamarine	metab_7336	-	HMDB0037003	553.205980771	pos	M+2Na-H	C26H36O10	3.8772	0.0413311144554	-	57.7	7.80844092015312	42612-19-1	-	-	-	-	-	-	Organoheterocyclic compounds	Naphthofurans	Not Available	3.5346	3.9473	3.5499	3.6018	3.5692	3.5585	2.9850	4.0539	3.9078	4.0309	3.9207	4.2191	3.6638	3.6837	3.6997
pos_7385	3,7,8,15-Scirpenetetrol	metab_7360	-	HMDB0037560	337.106475276	pos	M+K	C15H22O6	3.7944	0.202755120001	-	67.8	5.63079095766669	128534-67-8	-	-	-	-	-	-	Lipids and lipid-like molecules	Prenol lipids	Sesquiterpenoids	1.8345	1.4696	1.7332	1.4301	1.5112	1.4224	2.9566	2.1872	2.0301	2.2505	2.0901	1.9993	1.6692	1.8205	1.6872
pos_7390	Malabaricone C	metab_7365	-	HMDB0005798	381.169177425	pos	M+Na	C21H26O5	3.7849	0.0249860742929	-	68	5.39623687036191	63335-25-1	-	-	-	-	-	-	Organic oxygen compounds	Organooxygen compounds	Carbonyl compounds	2.7576	2.6384	2.3437	2.5452	1.9823	2.4744	2.1120	3.0558	3.0110	3.2064	2.8486	3.1951	2.6724	2.6539	2.6731
pos_7410	Methyl helianthenoate A glucoside	metab_7385	-	HMDB0040899	403.138881919	pos	M+Na	C19H24O8	3.7439	0.118855807283	-	78.8	6.690863553848572	152230-54-1	-	-	-	-	-	-	Lipids and lipid-like molecules	Fatty Acyls	Fatty acyl glycosides	2.0472	2.3390	2.3378	1.9870	2.1163	2.0489	2.5117	2.9676	2.8831	2.8473	2.9082	2.9708	2.3587	2.3204	2.2554
pos_7453	Physalin D	metab_7428	-	HMDB0034353	509.181065163	pos	M+H-2H2O	C28H32O11	3.6007	0.0810310753898	-	65.1	0.8384163345562579	54980-22-2	-	-	-	-	-	-	Lipids and lipid-like molecules	Steroids and steroid derivatives	Physalins and derivatives	2.9908	3.0206	2.9781	2.7915	2.9236	3.0031	3.0226	3.3223	3.3148	3.3034	3.2341	3.3957	2.9908	2.9670	2.9207
pos_7487	5,7-dihydroxy-2-(4-hydroxyphenyl)-6-methoxy-4H-chromen-4-one	metab_7462	-	HMDB0128581	333.096930116	pos	M+CH3OH+H	C16H12O6	3.5594	0.0654776119384	-	58.6	0.169408677077604	-	-	-	-	-	-	-	Phenylpropanoids and polyketides	Flavonoids	O-methylated flavonoids	2.8636	2.5716	2.5564	2.9602	2.8085	2.5088	3.2510	1.4996	1.6541	0.6387	1.8608	0.0049	2.6486	2.6582	2.6041
pos_7520	Glutathione episulfonium ion	metab_7495	C14874	HMDB0060479	317.101386752	pos	M+H-H2O	C12H20N3O6S+	3.4679	0.01286697887	-	57.1	-7.80100192753075	-	-	-	-	-	-	-	Organic acids and derivatives	Carboxylic acids and derivatives	Amino acids, peptides, and analogues	2.4943	1.8846	2.5101	1.8432	1.9374	2.3202	3.4973	2.6812	2.1458	2.1155	3.0989	2.1129	2.6658	2.6555	2.6572
pos_7526	Calamin	metab_7501	-	HMDB0038143	584.244563779	pos	M+ACN+Na	C27H36O10	3.4472	0.0211173177514	-	55.2	-3.94699965818166	74751-40-9	-	-	-	-	-	-	Lipids and lipid-like molecules	Steroids and steroid derivatives	Steroid lactones	2.7695	2.3911	2.1586	2.0261	2.5150	2.5727	2.3349	2.4461	2.1576	2.3456	1.8941	2.3320	2.5643	2.5461	2.5540
pos_7531	Hydroxyitraconazole	metab_7506	-	HMDB0061035	685.216988359	pos	M+H-2H2O	C35H38Cl2N8O5	3.4270	0.0988848308433	-	50.3	-4.6935507389692495	-	-	-	-	-	-	-	Organoheterocyclic compounds	Diazinanes	Piperazines	1.9678	2.7108	1.6211	2.4735	2.2882	3.0355	1.9187	1.8860	1.6441	1.5993	1.7217	1.7966	2.6374	2.6132	2.5524
pos_7541	Austinol	metab_7516	-	HMDB0034464	481.185092323	pos	M+Na	C25H30O8	3.4076	0.0481963126562	-	65.4	3.93659517421749	72040-27-8	-	-	-	-	-	-	Organoheterocyclic compounds	Furopyrans	Not Available	4.2095	4.4815	4.1670	4.2275	4.2823	4.2243	3.6036	4.1667	4.0662	4.1534	4.0408	4.2532	4.1835	4.1920	4.1518
pos_7561	Okanin	metab_7536	C08724	LMPK12120181	289.070377115	pos	M+H	C15H12O6	3.3215	0.01240816191	50.7	-	-0.9977640331960468	-	-	-	-	-	-	-	-	-	-	5.5174	5.5792	5.3240	5.5119	5.6565	5.4390	4.0341	2.6979	1.6601	2.2817	2.2287	1.9496	5.3270	5.3210	5.3318
pos_7594	Oxazepam glucuronide	metab_7568	-	HMDB0041969	495.113688687	pos	M+CH3OH+H	C21H19ClN2O8	3.2066	0.258212901722	-	65.1	-6.0503590346660685	6801-81-6	-	-	-	-	-	-	Organic oxygen compounds	Organooxygen compounds	Carbohydrates and carbohydrate conjugates	0.9517	0.9600	2.2677	1.7950	0.9985	0.9167	2.2671	2.0957	2.7049	2.4413	2.8243	1.6950	2.3614	2.3617	2.1487
pos_7595	Sinapyl alcohol	metab_7569	C02325	HMDB0013070	193.085183694	pos	M+H-H2O	C11H14O4	3.2066	0.236316323722	66.2	-	-3.50795411615816	537-33-7	-	-	map01100;map00940;map01110	Metabolic pathways;Phenylpropanoid biosynthesis;Biosynthesis of secondary metabolites	Metabolism;Metabolism;Metabolism	Global and overview maps;Biosynthesis of other secondary metabolites;Global and overview maps	Benzenoids	Phenols	Methoxyphenols	2.2878	1.5911	2.0747	1.5513	2.1848	1.8303	1.9696	2.2367	2.4088	2.1438	2.3059	2.3161	2.0920	2.0038	1.8844
pos_7637	Coniferan	metab_7611	-	HMDB0031741	177.163433281	pos	M+H-2H2O	C13H24O2	3.0834	0.291389487406	-	65.3	-1.62028499562409	67874-72-0	-	-	-	-	-	-	Organic acids and derivatives	Carboxylic acids and derivatives	Carboxylic acid derivatives	0.2096	0.2132	0.2162	0.1978	0.2304	0.1948	2.5051	2.3819	2.0555	2.2212	2.0379	1.5234	1.7317	1.9785	1.8386
pos_7654	Clomocycline	metab_7628	-	HMDB0014596	473.109643065	pos	M+H-2H2O	C23H25ClN2O9	3.0401	0.137840286235	-	51.2	-2.68060602156196	1181-54-0	-	-	-	-	-	-	Phenylpropanoids and polyketides	Tetracyclines	Not Available	0.4112	0.4408	0.9533	0.8668	0.7053	0.3874	2.4011	1.5504	1.6082	2.3538	1.2761	2.3547	1.6716	1.7809	1.7750
pos_7664	6-(5-ethyl-2,3-dihydroxyphenoxy)-3,4,5-trihydroxyoxane-2-carboxylic acid	metab_7638	-	HMDB0128028	295.080609614	pos	M+H-2H2O	C14H18O9	3.0287	0.158999038977	-	68.2	-1.8770315286484	-	-	-	-	-	-	-	Organic oxygen compounds	Organooxygen compounds	Carbohydrates and carbohydrate conjugates	1.6144	1.6200	1.6321	1.8363	2.3750	1.5952	1.6787	1.1885	1.6675	1.2808	1.2498	1.2721	1.7542	1.8284	1.6935
pos_7668	Niazirin	metab_7642	-	HMDB0032807	262.107262098	pos	M+H-H2O	C14H17NO5	3.0184	0.119174826189	-	84.6	-0.4381771653576629	122001-32-5	-	-	-	-	-	-	Organic oxygen compounds	Organooxygen compounds	Carbohydrates and carbohydrate conjugates	0.0601	0.0613	0.2357	0.0561	0.0672	0.0552	1.3860	1.4852	1.1451	2.0990	1.7416	2.2296	1.4169	1.3936	1.3192
pos_7676	Austdiol	metab_7650	-	HMDB0030858	269.101203575	pos	M+CH3OH+H	C12H12O5	3.0071	0.101755317389	-	51	-3.22401226516776	53043-28-0	-	-	-	-	-	-	Organoheterocyclic compounds	Azaphilones	Not Available	2.0141	2.0558	2.4228	2.2813	2.3895	1.9570	1.4839	1.6523	1.6956	1.6957	1.2935	1.7328	1.8924	1.9647	1.9751
pos_7715	5-(3',4',5'-Trihydroxyphenyl)-gamma-valerolactone-3'-O-glucuronide	metab_7689	-	HMDB0059984	423.091956917	pos	M+Na	C17H20O11	2.9242	0.193982773602	-	66.7	5.435585104853259	-	-	-	-	-	-	-	Organic oxygen compounds	Organooxygen compounds	Carbohydrates and carbohydrate conjugates	0.0065	0.4543	1.9605	0.7956	0.9079	0.0258	1.7128	2.5649	2.2470	2.7048	2.0116	2.7443	1.9243	1.9821	1.8125
pos_7720	(��)-Taxifolin	metab_7694	-	-	305.066398378	pos	M+H	C15H12O7	2.9147	0.16323682878	72.1	-	2.6942989982833905	-	-	-	-	-	-	-	-	-	-	3.7214	3.5683	3.4483	3.7353	3.6515	3.7650	2.1507	3.1170	2.5303	2.8974	2.4993	3.3892	3.4980	3.4239	3.3564
pos_7728	Erinapyrone B	metab_7702	-	HMDB0041427	107.048885803	pos	M+H-2H2O	C7H10O3	2.9038	0.0833612080138	-	77.9	-1.7980479646600902	146064-67-7	-	-	-	-	-	-	Organoheterocyclic compounds	Pyrans	Pyranones and derivatives	3.4126	3.3280	2.8063	3.2176	3.3211	3.1619	3.5664	3.5632	3.2047	3.4778	3.5762	3.3244	3.3278	3.3537	3.3986
pos_7740	Acetyldeoxynivalenol	metab_7714	-	HMDB0036137	303.122270875	pos	M+H-2H2O	C17H22O7	2.8731	0.114436518277	-	73.4	-1.26939104199732	50722-38-8	-	-	-	-	-	-	Lipids and lipid-like molecules	Prenol lipids	Sesquiterpenoids	3.5811	3.8160	3.6086	3.7988	3.9303	3.6128	2.5914	3.0266	3.0553	3.2496	3.3652	3.0604	3.5405	3.5350	3.4486
pos_7744	3'-O-Methyl-(-)-epicatechin 7-O-glucuronide	metab_7718	-	HMDB0041659	525.102046456	pos	M+2Na-H	C22H24O12	2.8631	0.0286256782325	-	56.7	8.55049465321914	-	-	-	-	-	-	-	Phenylpropanoids and polyketides	Flavonoids	Flavonoid glycosides	3.2525	2.8180	2.7535	3.4492	3.1192	2.4209	2.2434	1.5669	1.0631	1.4481	0.2143	1.4961	2.7122	2.7352	2.7160
pos_7787	Galactosylhydroxylysine	metab_7761	C05547	HMDB0000600	347.145398208	pos	M+Na	C12H24N2O8	2.7912	0.119152262147	-	51.2	8.982762779699993	32448-36-5	-	-	-	-	-	-	Organic acids and derivatives	Carboxylic acids and derivatives	Amino acids, peptides, and analogues	2.4642	2.7711	2.4229	2.5135	2.8324	2.4633	1.9867	2.2572	2.2311	1.8534	2.3757	2.0202	2.5475	2.4437	2.5010
pos_7820	6-Hydroxy-5-methoxyindole glucuronide	metab_7794	C03033	HMDB0010362	340.102176302	pos	M+H	C15H17NO8	2.7193	0.102131131714	-	68.4	-1.5235729491705805	77463-72-0	-	-	map01100;map00040	Metabolic pathways;Pentose and glucuronate interconversions	Metabolism;Metabolism	Global and overview maps;Carbohydrate metabolism	Organic oxygen compounds	Organooxygen compounds	Carbohydrates and carbohydrate conjugates	1.7717	1.5578	1.5655	1.5181	1.5997	1.5103	3.1454	2.0399	1.7703	2.4842	2.0738	2.3548	2.3380	2.2607	2.2667
pos_7821	P-CHLOROPHENYLALANINE	metab_7795	-	-	200.046827254	pos	M+H	C9H10ClNO2	2.7193	0.0502122681111	77.4	-	-2.28819573130534	-	-	-	-	-	-	-	-	-	-	4.4660	4.5978	4.5144	4.4655	4.6881	4.3636	4.5783	4.9051	4.8748	4.8888	4.8546	4.8330	4.6175	4.5932	4.5741
pos_7839	Hawkinsin	metab_7813	-	HMDB0002354	314.068990936	pos	M+Na	C11H17NO6S	2.6721	0.0997988079644	-	52.4	7.2557566017412185	63224-90-8	-	-	-	-	-	-	Organic acids and derivatives	Carboxylic acids and derivatives	Amino acids, peptides, and analogues	2.1053	2.0524	2.1128	2.2001	2.4036	2.4803	2.6772	1.8657	2.0296	2.4965	2.1099	2.1022	2.2185	2.2197	2.1421
pos_7854	2-Decarboxyphyllocactin	metab_7828	-	HMDB0036379	638.134977682	pos	M+2Na-H	C26H29N2O14+	2.5723	0.106051759614	-	52.2	3.26072646580581	-	-	-	-	-	-	-	Organic oxygen compounds	Organooxygen compounds	Carbohydrates and carbohydrate conjugates	1.7954	1.2752	0.4732	0.9703	0.8140	0.4364	3.3741	2.5351	2.2095	2.6022	2.3846	2.3302	2.6325	2.7217	2.6629
pos_7860	Neuromedin B (1-3)	metab_7834	-	HMDB0013016	347.131763089	pos	M+2Na-H	C12H22N4O5	2.4754	0.0302897637556	-	69.2	5.22352784563723	-	-	-	-	-	-	-	Organic acids and derivatives	Carboxylic acids and derivatives	Amino acids, peptides, and analogues	1.4139	2.1408	1.7363	1.6875	2.2454	0.7996	2.3844	2.1510	2.2727	1.8735	2.3442	2.4916	2.0704	2.0957	2.0891
pos_7862	Glutaminyl-Gamma-glutamate	metab_7836	-	HMDB0028811	313.091489959	pos	M+K	C10H18N4O5	2.4463	0.242044793227	-	75.8	2.233209456786549	-	-	-	-	-	-	-	Organic acids and derivatives	Carboxylic acids and derivatives	Amino acids, peptides, and analogues	1.9413	2.4359	2.3135	2.1973	2.3525	1.8456	1.6791	1.1207	1.5783	1.7424	1.7652	1.4489	1.8811	1.9208	1.7106
pos_7866	2-Furanylmethyl propanoate	metab_7840	-	HMDB0037728	155.069693143	pos	M+H	C8H10O3	2.4074	0.202074998054	-	62.5	-3.74826194769118	623-19-8	-	-	-	-	-	-	Organoheterocyclic compounds	Heteroaromatic compounds	Not Available	0.0660	0.0673	0.0684	0.0617	0.0737	0.0606	1.4937	2.1022	2.1979	1.9663	1.8271	2.0892	1.5268	1.5989	1.4257
pos_7868	Syringic acid	metab_7842	C10833	HMDB0002085	199.059517141	pos	M+H	C9H10O5	2.3977	0.0577874470713	61.5	-	-2.94219168103646	530-57-4	-	-	-	-	-	-	Benzenoids	Benzene and substituted derivatives	Benzoic acids and derivatives	1.4921	2.3607	1.6098	1.1852	1.3038	1.3473	3.0468	3.5856	3.6529	3.4781	3.3276	3.5804	3.0145	3.0533	3.0073
pos_7870	2-Methoxyestrone 3-glucuronide	metab_7844	C11132	LMST05010010;HMDB0004482	431.201985555	pos	M+H-H2O	C24H32O8	2.3824	0.0709228052422	-	66.2	-9.91539779457023	25577-70-2	-	-	-	-	-	-	Lipids and lipid-like molecules	Steroids and steroid derivatives	Steroidal glycosides	2.0468	2.0186	2.0582	2.0079	2.1913	1.9992	2.4770	2.0483	2.1831	2.1226	2.2475	1.9461	2.0521	2.0893	2.1132
pos_7872	(S)-5-Amino-3-oxohexanoate	metab_7846	C03656	HMDB0012131	313.138729842	pos	2M+Na	C6H11NO3	2.2156	0.0404765870684	-	52.3	5.93742102812378	19355-90-9	-	-	map00310	Lysine degradation	Metabolism	Amino acid metabolism	Organic acids and derivatives	Keto acids and derivatives	Medium-chain keto acids and derivatives	1.8965	1.3943	0.1509	0.4347	1.2403	0.7711	3.2030	2.5182	1.1682	2.1790	2.2293	2.3297	2.6396	2.6313	2.6647
pos_7889	(R)C(R)S-S-Propylcysteine sulfoxide	metab_7863	-	HMDB0029442	376.159296174	pos	2M+NH4	C6H13NO3S	1.7200	0.0658952972846	-	54.1	6.26064623147276	17935-27-2	-	-	-	-	-	-	Organic acids and derivatives	Carboxylic acids and derivatives	Amino acids, peptides, and analogues	1.5298	2.0262	1.6445	1.6486	1.8940	1.6295	1.8140	3.1679	2.8105	2.9637	2.6787	3.1159	2.4994	2.4539	2.4483
pos_7896	UMBELLIFERONE	metab_7870	C09315	HMDB0029865	163.038337828	pos	M+H	C9H6O3	1.6600	0.154954676251	51.4	-	-3.90451626742068	93-35-6	-	-	map01110	Biosynthesis of secondary metabolites	Metabolism	Global and overview maps	Phenylpropanoids and polyketides	Coumarins and derivatives	Hydroxycoumarins	2.2963	1.9293	2.5564	2.0116	2.1493	1.7950	2.3806	2.0694	2.1690	2.0533	2.0733	2.1961	2.1863	2.1652	2.0559
pos_7899	4-Methoxybenzyl O-(2-sulfoglucoside)	metab_7873	-	HMDB0034754	398.108170414	pos	M+NH4	C14H20O10S	1.6012	0.0714432712688	-	71.4	-8.874378092758333	-	-	-	-	-	-	-	Organic oxygen compounds	Organooxygen compounds	Carbohydrates and carbohydrate conjugates	1.9833	2.2581	2.1400	1.8554	2.2187	2.5413	2.3719	2.2591	2.4088	2.2098	2.2494	2.4432	2.2013	2.2082	2.1506
pos_7902	Elenaic acid	metab_7876	-	HMDB0039136	526.191835635	pos	2M+ACN+H	C11H14O6	1.5272	0.206456087781	-	52.1	-0.136790142780255	34422-12-3	-	-	-	-	-	-	Organic acids and derivatives	Carboxylic acids and derivatives	Dicarboxylic acids and derivatives	0.5376	0.5443	0.5499	0.5155	0.5755	0.5099	0.5615	2.6288	2.2154	2.2978	2.3228	2.3946	1.5509	1.6050	1.4276
pos_7904	3-Hydroxy-4,6-heptadiyne-1-yl 1-glucoside	metab_7878	-	HMDB0038964	328.139365197	pos	M+ACN+H	C13H18O7	1.5177	0.0975146782063	-	51.1	1.00226283206479	-	-	-	-	-	-	-	Lipids and lipid-like molecules	Fatty Acyls	Fatty acyl glycosides	0.7570	1.2827	0.2056	1.0337	1.6334	0.0701	1.9767	2.4642	1.9575	2.8285	2.7869	2.6643	2.1823	2.1581	2.0989
pos_7905	2-Hydroxyphenethylamine	metab_7879	C02735	HMDB0001065	120.080638272	pos	M+H-H2O	C8H11NO	1.4791	0.163507174292	-	70.6	-1.00270670702819	7568-93-6	-	-	-	-	-	-	Organic nitrogen compounds	Organonitrogen compounds	Amines	2.2300	2.1686	1.4468	2.0695	2.3343	1.7767	2.6128	3.4398	3.0863	3.2590	3.3310	3.1610	2.7757	2.7884	2.6530
pos_7909	Erythro-5-hydroxy-L-lysinium(1+)	metab_7883	-	HMDB0062570	202.070515322	pos	M+K	C6H15N2O3+	1.3955	0.119346295656	-	78	-5.5797715632383085	-	-	-	-	-	-	-	Organic acids and derivatives	Carboxylic acids and derivatives	Amino acids, peptides, and analogues	0.8755	0.0047	0.3123	0.0144	0.0162	1.2935	1.8128	2.5108	1.8466	2.5590	2.3365	2.6170	1.9478	1.9516	1.8576
pos_7911	6-[(E)-2-(3,4-dihydroxyphenyl)ethenyl]-4-methoxy-2H-pyran-2-one	metab_7885	-	HMDB0131199	278.102237845	pos	M+NH4	C14H12O5	1.3762	0.129069657677	-	73.1	-0.23519987465052694	-	-	-	-	-	-	-	Phenylpropanoids and polyketides	Kavalactones	Not Available	0.8487	0.8567	0.8635	0.8217	0.8940	0.8149	2.9262	1.2734	1.0495	1.8551	1.7258	1.7280	1.5626	1.5633	1.4648
pos_7916	Fluvoxamine acid	metab_7890	-	-	319.128616393	pos	M+H	C14H17F3N2O3	1.2398	0.0291206425845	55.5	-	6.956159537578071	-	-	-	-	-	-	-	-	-	-	2.1440	2.1705	2.2125	2.1540	2.3096	1.8714	2.9397	2.6616	2.8362	2.5801	2.8099	2.6680	2.4920	2.4719	2.4954
pos_7920	Spinosin C	metab_7894	-	HMDB0037463	719.202232679	pos	M+H-2H2O	C37H38O17	1.2207	0.0310803411462	-	51.8	6.8758858856319405	77690-93-8	-	-	-	-	-	-	Phenylpropanoids and polyketides	Flavonoids	Flavonoid glycosides	0.9744	1.9457	1.9039	1.8735	1.8769	1.4169	3.2434	3.1426	1.7816	2.8485	3.0880	2.8325	2.5668	2.5551	2.5819
pos_7924	(R)-lipoic acid	metab_7898	C16241	HMDB0001451	270.06054256	pos	M+ACN+Na	C8H14O2S2	1.1220	0.0224682172011	-	58.8	6.07197657447521	1200-22-2	-	-	map01100;map00785	Metabolic pathways;Lipoic acid metabolism	Metabolism;Metabolism	Global and overview maps;Metabolism of cofactors and vitamins	Organoheterocyclic compounds	Dithiolanes	Lipoic acids and derivatives	2.0876	1.4446	2.0953	1.3302	0.9787	0.6309	3.1258	3.2612	3.4471	3.1814	3.0896	3.2030	2.9430	2.9583	2.9614
pos_7926	1,8-Octanedithiol	metab_7900	-	HMDB0040348	420.186191444	pos	2M+ACN+Na	C8H18S2	1.0677	0.0658573003505	-	64.4	1.2255654730961598	1191-62-4	-	-	-	-	-	-	Organosulfur compounds	Thiols	Alkylthiols	1.5000	1.3572	0.2706	0.2487	0.7637	1.0300	2.2673	2.8209	2.6452	2.5161	2.8003	2.8368	2.5044	2.4817	2.5381
pos_7933	Poly-g-D-glutamate	metab_7907	C05723	HMDB0004135	582.200413415	pos	M+ACN+Na	C20H30N4O12	0.9980	0.124566619518	-	72.3	-2.6607832653222503	-	-	-	-	-	-	-	Organic acids and derivatives	Carboxylic acids and derivatives	Amino acids, peptides, and analogues	0.3287	1.2267	0.3379	0.3122	0.7588	0.7916	1.8611	2.4618	2.1987	1.4193	2.3274	1.8566	1.7593	1.7555	1.6618
pos_7934	3,4,5-trihydroxy-6-[(6-methyl-2-oxo-2H-chromen-3-yl)oxy]oxane-2-carboxylic acid	metab_7908	-	HMDB0135539	385.112545425	pos	M+CH3OH+H	C16H16O9	0.9885	0.162466976566	-	57.9	-1.07317858265827	-	-	-	-	-	-	-	Phenylpropanoids and polyketides	Coumarins and derivatives	Coumarin glycosides	1.7684	1.9485	1.7085	1.6986	2.0984	1.5738	2.4596	2.6657	2.4831	2.1237	2.6768	2.2180	2.1812	2.1791	2.0520
pos_7938	L-Isoleucine	metab_7912	C00407	HMDB0000172	132.101637919	pos	M+H	C6H13NO2	0.9587	0.10545646357	81.2	-	-2.0380208701817097	73-32-5	Peptides	Amino acids	map01100;map01110;map00280;map00290;map01210;map00960;map02010;map01230;map00966;map00460;map00970	Metabolic pathways;Biosynthesis of secondary metabolites;Valine, leucine and isoleucine degradation;Valine, leucine and isoleucine biosynthesis;2-Oxocarboxylic acid metabolism;Tropane, piperidine and pyridine alkaloid biosynthesis;ABC transporters;Biosynthesis of amino acids;Glucosinolate biosynthesis;Cyanoamino acid metabolism;Aminoacyl-tRNA biosynthesis	Metabolism;Metabolism;Metabolism;Metabolism;Metabolism;Metabolism;Environmental Information Processing;Metabolism;Metabolism;Metabolism;Genetic Information Processing	Global and overview maps;Global and overview maps;Amino acid metabolism;Amino acid metabolism;Global and overview maps;Biosynthesis of other secondary metabolites;Membrane transport;Global and overview maps;Biosynthesis of other secondary metabolites;Metabolism of other amino acids;Translation	Organic acids and derivatives	Carboxylic acids and derivatives	Amino acids, peptides, and analogues	2.5636	2.3986	1.6269	2.2950	2.5260	1.9604	3.0953	3.4175	3.3348	3.3367	3.4389	3.3775	2.9912	3.0060	2.9180
pos_7947	N-Acetyl-9-O-lactoylneuraminic acid	metab_7921	-	HMDB0000768	346.113016619	pos	M+H-2H2O	C14H23NO11	0.9190	0.172155521479	-	66.9	-0.6323299862909301	92935-30-3	-	-	-	-	-	-	Organic acids and derivatives	Carboxylic acids and derivatives	Amino acids, peptides, and analogues	0.3482	0.7449	0.3631	0.9977	1.2076	0.3687	2.3772	2.1800	2.2362	1.9356	2.1045	2.0459	1.7943	1.8529	1.7037
pos_7957	Orotidine	metab_7931	C01103	HMDB0000788	333.030920898	pos	M+2Na-H	C10H12N2O8	0.8792	0.136616961047	-	68.1	1.35602951435096	314-50-1	-	-	map00240;map01100	Pyrimidine metabolism;Metabolic pathways	Metabolism;Metabolism	Nucleotide metabolism;Global and overview maps	Nucleosides, nucleotides, and analogues	Pyrimidine nucleosides	Not Available	1.6637	1.5886	1.6106	1.6575	1.9084	1.2137	0.7669	0.0006	1.4267	0.0038	0.1690	0.6787	2.0126	2.0837	1.9687
pos_7958	Guanine	metab_7932	C00242	HMDB0000132	152.055959776	pos	M+H	C5H5N5O	0.8792	0.294367999197	87.3	-	-4.8094195164618485	73-40-5	Nucleic acids	Bases	map01100;map00230	Metabolic pathways;Purine metabolism	Metabolism;Metabolism	Global and overview maps;Nucleotide metabolism	Organoheterocyclic compounds	Imidazopyrimidines	Purines and purine derivatives	1.3649	0.4427	0.5229	0.7701	0.4650	0.7055	2.1009	1.5731	1.9122	1.5248	1.7948	1.4573	1.5167	1.5116	1.2758
pos_7959	Taxifolin 3-arabinoside	metab_7933	-	HMDB0041418	478.137638757	pos	M+ACN+H	C20H20O11	0.8695	0.135024418443	-	57.2	7.45646869680259	-	-	-	-	-	-	-	Phenylpropanoids and polyketides	Flavonoids	Flavonoid glycosides	0.8991	1.3046	0.9506	1.3220	1.6038	0.9593	1.7510	1.9641	2.0053	2.0213	2.1266	2.0714	1.5758	1.6696	1.5719
pos_7960	N-Acetyllactosamine	metab_7934	C00611	HMDB0001542	406.133760347	pos	M+Na	C14H25NO11	0.8695	0.081780319818	-	75.8	4.64329694963618	32181-59-2	-	-	-	-	-	-	Organic oxygen compounds	Organooxygen compounds	Carbohydrates and carbohydrate conjugates	0.9928	1.4393	1.4370	1.4993	1.7240	1.2527	2.1499	2.2859	2.5027	2.3313	2.4260	2.3301	2.0183	1.9903	1.9479
pos_8004	Tetraphyllin B	metab_7978	-	HMDB0029914	638.213839345	pos	2M+ACN+Na	C12H17NO7	0.6954	0.07222588217	-	72.2	-5.110072689183991	34323-07-4	-	-	-	-	-	-	Organic oxygen compounds	Organooxygen compounds	Carbohydrates and carbohydrate conjugates	0.9412	0.9705	1.0551	1.2681	1.9310	0.3623	1.8382	3.1027	2.4477	3.0738	3.2392	2.9281	2.5138	2.5043	2.4544
pos_8005	Ustiloxin B	metab_7979	-	HMDB0041373	610.219803607	pos	M+H-2H2O	C26H39N5O12S	0.6954	0.0593482154873	-	60	3.1985988925885405	151841-41-7	-	-	-	-	-	-	Lipids and lipid-like molecules	Fatty Acyls	Fatty alcohols	0.0008	1.0465	0.0008	0.0007	0.2675	0.0007	0.0008	2.5350	1.7577	2.6781	2.6915	2.8368	1.7148	1.7556	1.7624
pos_8006	Hydroxysepiapterin	metab_7980	-	HMDB0002109	524.197380064	pos	2M+NH4	C9H11N5O4	0.6954	0.0274949189386	-	58.4	2.66085535709432	75762-47-9	-	-	-	-	-	-	Organoheterocyclic compounds	Pteridines and derivatives	Pterins and derivatives	1.7158	1.5793	1.5870	1.5395	1.6212	1.5317	2.3149	3.1329	2.7237	2.7216	3.1257	2.9980	2.5232	2.5468	2.5384
pos_8013	A-L-Arabinofuranosyl-(1->3)-[a-L-arabinofuranosyl-(1r5)]-L-arabinose	metab_7987	-	HMDB0041223	432.170904534	pos	M+NH4	C15H26O13	0.6765	0.0361035705172	-	79.6	-0.632361259435224	-	-	-	-	-	-	-	Organic oxygen compounds	Organooxygen compounds	Carbohydrates and carbohydrate conjugates	2.5162	2.1330	0.8601	1.7932	1.8827	1.2257	3.2115	3.5351	4.3679	3.1851	3.4898	3.8973	3.5054	3.5155	3.4846
pos_8052	2-octenoylglycine	metab_8026	-	HMDB0094801	241.154226096	pos	M+ACN+H	C10H17NO3	0.6187	0.135915356005	-	51.1	-2.22399081714114	-	-	-	-	-	-	-	Organic acids and derivatives	Carboxylic acids and derivatives	Amino acids, peptides, and analogues	2.1927	1.9246	2.2953	2.3649	2.4782	1.6699	2.0995	2.5651	3.0018	2.4625	2.4868	2.5981	2.2159	2.3203	2.2291
pos_8053	L-Proline	metab_8027	C00148	HMDB0000162	116.070632157	pos	M+H	C5H9NO2	0.6187	0.0502725848187	81.9	-	0.236323081535124	147-85-3	Peptides	Amino acids	map01100;map01110;map02010;map00330;map01230;map00332;map00970	Metabolic pathways;Biosynthesis of secondary metabolites;ABC transporters;Arginine and proline metabolism;Biosynthesis of amino acids;Carbapenem biosynthesis;Aminoacyl-tRNA biosynthesis	Metabolism;Metabolism;Environmental Information Processing;Metabolism;Metabolism;Metabolism;Genetic Information Processing	Global and overview maps;Global and overview maps;Membrane transport;Amino acid metabolism;Global and overview maps;Biosynthesis of other secondary metabolites;Translation	Organic acids and derivatives	Carboxylic acids and derivatives	Amino acids, peptides, and analogues	2.0803	1.4497	1.3012	1.4773	1.3347	1.3922	2.3616	2.5639	2.2870	2.8661	2.7735	2.9968	2.4599	2.4840	2.4407
pos_8094	1-Butanol	metab_8068	C06142	HMDB0004327	116.10668746	pos	M+ACN+H	C4H10O	0.5992	0.14125834597	-	55.8	-4.09069141325982	71-36-3	-	-	map00650	Butanoate metabolism	Metabolism	Carbohydrate metabolism	Organic oxygen compounds	Organooxygen compounds	Alcohols and polyols	1.3895	1.5192	0.0960	1.5006	1.4055	1.1298	2.9322	2.8579	2.4508	2.7745	2.3790	3.0160	2.5297	2.5612	2.4393
pos_8110	Choline	metab_8084	C00114	HMDB0000097	104.10707803	pos	M+H	C5H13NO	0.5877	0.149025274022	67.7	-	0.8492435516469321	62-49-7	-	-	map01100;map00564;map02010;map00260	Metabolic pathways;Glycerophospholipid metabolism;ABC transporters;Glycine, serine and threonine metabolism	Metabolism;Metabolism;Environmental Information Processing;Metabolism	Global and overview maps;Lipid metabolism;Membrane transport;Amino acid metabolism	Organic nitrogen compounds	Organonitrogen compounds	Quaternary ammonium salts	2.6224	2.0824	2.2040	2.3880	2.4447	2.1292	3.0090	3.1753	3.1599	2.9977	3.0743	3.4495	3.0021	2.8860	2.9041
pos_8115	6-Succinoaminopurine	metab_8089	-	HMDB0013204	236.079867201	pos	M+H	C9H9N5O3	0.5671	0.204153575098	-	72.1	8.727581434357129	-	-	-	-	-	-	-	Organoheterocyclic compounds	Imidazopyrimidines	Purines and purine derivatives	0.6121	0.6191	0.6252	0.5884	0.6522	0.5825	1.6686	1.7864	1.9348	1.9813	0.7188	2.2835	1.4533	1.3286	1.5021
pos_8191	(+)-Camphor	metab_8164	C00808	LMPR0102120001	153.127010894	pos	M+H	C10H16O	0.4069	0.195981206785	65.3	-	-2.5024339884451203	-	-	-	map01110;map00902	Biosynthesis of secondary metabolites;Monoterpenoid biosynthesis	Metabolism;Metabolism	Global and overview maps;Metabolism of terpenoids and polyketides	-	-	-	2.3041	2.2917	2.2479	2.1893	2.3753	2.1776	2.3908	2.5180	2.4923	2.4610	2.4671	2.4666	2.3532	2.2616	2.1847
neg_3	MUCRONULATOL((��))	metab_8177	-	-	301.108108493	neg	M-H, 2M-H, M+K-2H, M+Cl, M+FA-H	C17H18O5	4.7776	0.012525965974	71.8	-	-0.128262837861041	-	-	-	-	-	-	-	-	-	-	4.9976	4.9834	4.9893	4.8704	4.9654	4.9460	4.1663	3.3532	3.7883	3.2684	3.1631	3.0814	4.9189	4.9297	4.9235
neg_4	Combrestatin A4	metab_8178	-	-	315.123820225	neg	M-H, 2M-H, M+Cl, M+FA-H, M+K-2H	C18H20O5	5.2137	0.0229376914756	69.7	-	0.0724960691606693	-	-	-	-	-	-	-	-	-	-	4.0660	4.2925	4.0183	3.7924	3.9539	4.0715	3.7395	3.1582	3.3016	2.6079	2.6515	2.7718	4.0264	4.0203	4.0068
neg_45	Oxoglutaric acid	metab_8219	C00026	HMDB0000208	191.019864916	neg	M+FA-H, 2M+FA-H, 2M-H	C5H6O5	0.8570	0.0506960954186	-	65.9	0.950245116487667	328-50-7	Organic acids	Carboxylic acids	map01100;map00630;map00220;map01110;map00300;map00650;map01210;map00340;map00040;map01200;map00053;map00250;map01230;map00020;map00660;map00430	Metabolic pathways;Glyoxylate and dicarboxylate metabolism;Arginine biosynthesis;Biosynthesis of secondary metabolites;Lysine biosynthesis;Butanoate metabolism;2-Oxocarboxylic acid metabolism;Histidine metabolism;Pentose and glucuronate interconversions;Carbon metabolism;Ascorbate and aldarate metabolism;Alanine, aspartate and glutamate metabolism;Biosynthesis of amino acids;Citrate cycle (TCA cy…	Metabolism;Metabolism;Metabolism;Metabolism;Metabolism;Metabolism;Metabolism;Metabolism;Metabolism;Metabolism;Metabolism;Metabolism;Metabolism;Metabolism;Metabolism;Metabolism	Global and overview maps;Carbohydrate metabolism;Amino acid metabolism;Global and overview maps;Amino acid metabolism;Carbohydrate metabolism;Global and overview maps;Amino acid metabolism;Carbohydrate metabolism;Global and overview maps;Carbohydrate metabolism;Amino acid metabolism;Global and overview maps;Carbohydrate metabolism;Carbohydrate metabolism;Metabolism of other amino acids	Organic acids and derivatives	Keto acids and derivatives	Gamma-keto acids and derivatives	3.0572	3.3414	3.1113	3.4696	3.7864	2.3991	4.2123	4.7653	4.6867	4.8315	4.7482	4.5281	4.2825	4.2391	4.2558
neg_109	5,6,7-trihydroxy-2-(3-hydroxy-5-methoxyphenyl)-3,4-dihydro-2H-1-benzopyran-4-one	metab_8283	-	HMDB0128212	317.06674521	neg	M-H, 2M-H, M+FA-H	C16H14O7	4.1363	0.029722511471	-	66.2	0.21647952590301894	-	-	-	-	-	-	-	Phenylpropanoids and polyketides	Flavonoids	O-methylated flavonoids	3.8331	3.7670	3.9171	4.0368	3.9487	3.4788	2.8513	2.1160	1.7231	1.3804	2.3723	2.0605	3.7166	3.7112	3.7356
neg_123	MG(0:0/16:0/0:0)	metab_8297	-	LMGL01010025;HMDB0011533	375.275661414	neg	M+Cl, M+FA-H, M+K-2H	C19H38O4	9.0912	0.0811670776903	-	53.7	-0.429980285623396	-	-	-	-	-	-	-	Lipids and lipid-like molecules	Glycerolipids	Monoradylglycerols	3.0984	3.1681	2.0233	3.0227	2.2152	2.2073	2.5759	2.9348	2.9615	3.7153	2.7740	2.9902	3.0935	3.1540	3.1579
neg_128	Diosmetin	metab_8302	C10038	LMPK12110824;HMDB0029676	299.056083393	neg	M-H, 2M-H, M+Cl	C16H12O6	3.8268	0.0259774985475	78.2	-	-0.0942367204113731	520-34-3	-	-	-	-	-	-	Phenylpropanoids and polyketides	Flavonoids	O-methylated flavonoids	3.8818	3.9301	4.2995	3.4834	3.7278	3.9105	3.5513	2.9047	3.4203	3.0901	3.2152	3.1646	3.8024	3.8094	3.8244
neg_243	(��)13-HpODE	metab_8417	-	-	293.212186764	neg	M-H, M+Cl, M-H2O-H	C18H32O4	7.6701	0.00705565623885	82.7	-	0.622812835469528	-	-	-	-	-	-	-	-	-	-	2.7128	3.0024	3.6980	2.3005	2.7460	1.9548	2.7260	2.7482	4.2845	2.9072	3.0158	2.6358	3.1714	3.1663	3.1659
neg_253	11-OXOURSOLIC ACID ACETATE	metab_8427	-	-	511.344278284	neg	M-H, M+FA-H, M+K-2H	C32H48O5	8.1834	0.013136778328	65	-	2.6936245684975897	-	-	-	-	-	-	-	-	-	-	3.2081	3.2982	3.1250	3.4415	3.6074	3.1743	3.4313	4.1542	4.1970	4.6589	3.9834	3.9862	3.5100	3.5102	3.5002
neg_293	Maltotriose	metab_8467	C01835	HMDB0001262	549.165726274	neg	M+Cl, M+FA-H	C18H32O16	0.5918	0.0698503505165	-	66.1	3.2262473479274	1109-28-0	-	-	map02010	ABC transporters	Environmental Information Processing	Membrane transport	Organic oxygen compounds	Organooxygen compounds	Carbohydrates and carbohydrate conjugates	2.7126	2.7942	2.2087	3.1008	3.2204	2.5497	2.8977	3.3693	3.4707	3.4721	3.8095	3.6192	3.0641	3.0065	3.0215
neg_303	6-O-b-D-Fructofuranosyl-2-deoxy-D-glucose	metab_8477	-	HMDB0040154	371.120087905	neg	M-H, M+FA-H	C12H22O10	0.8380	0.298900562627	-	76.6	0.00582531260507701	57440-92-3	-	-	-	-	-	-	Organic oxygen compounds	Organooxygen compounds	Carbohydrates and carbohydrate conjugates	0.9182	0.3557	0.3393	0.2859	0.5394	0.2889	2.7619	0.3991	2.3371	1.1120	0.7982	1.9887	1.6340	1.6950	1.4310
neg_318	Mesaconic acid	metab_8492	C02226;C01732	LMFA01170116;HMDB0000749	111.009063102	neg	M-H2O-H, M-H	C5H6O4	0.8570	0.0573718650618	59.9	-	2.27301032995854	498-24-8	-	-	map01100;map00630;map00290;map01210;map01200;map00660	Metabolic pathways;Glyoxylate and dicarboxylate metabolism;Valine, leucine and isoleucine biosynthesis;2-Oxocarboxylic acid metabolism;Carbon metabolism;C5-Branched dibasic acid metabolism	Metabolism;Metabolism;Metabolism;Metabolism;Metabolism;Metabolism	Global and overview maps;Carbohydrate metabolism;Amino acid metabolism;Global and overview maps;Global and overview maps;Carbohydrate metabolism	Lipids and lipid-like molecules	Fatty Acyls	Fatty acids and conjugates	2.0609	2.1072	2.2699	2.3728	2.6160	1.2616	3.2471	3.7086	3.7801	3.8497	3.8832	3.4209	3.2474	3.2631	3.2139
neg_440	3,4,5-trihydroxy-6-{[1-(4-methoxyphenyl)pentan-3-yl]oxy}oxane-2-carboxylic acid	metab_8614	-	HMDB0133009	415.160890302	neg	M-H, M+FA-H	C18H26O8	3.6085	0.166663234715	-	93.8	-0.7635495034338822	-	-	-	-	-	-	-	Lipids and lipid-like molecules	Fatty Acyls	Fatty acyl glycosides	0.9314	0.0001	0.4685	0.0001	0.0001	0.0001	2.9199	2.3951	2.9603	2.5861	2.9853	2.2703	1.6015	1.6770	1.7443
neg_475	Physcion 8-gentiobioside	metab_8649	C10382	HMDB0036009;LMPK13040012	653.177538622	neg	M+Cl, M+FA-H	C28H32O15	3.9273	0.0535106420147	-	60.8	9.97442000498152	84268-38-2	-	-	-	-	-	-	Benzenoids	Anthracenes	Anthraquinones	3.2456	3.2973	2.4464	3.4892	3.2528	3.6945	3.5361	4.6524	4.4403	3.7923	3.9848	4.5108	3.6899	3.6444	3.6773
neg_483	Wyerone	metab_8657	C08465	HMDB0030947	303.087261242	neg	M+FA-H, 2M+FA-H	C15H14O4	4.0076	0.017263020062	-	69.2	-0.5833438247243771	20079-30-5	-	-	-	-	-	-	Lipids and lipid-like molecules	Fatty Acyls	Fatty acids and conjugates	3.2498	4.0029	2.9383	3.0854	3.5434	3.5376	3.2292	2.5688	1.0980	1.6948	1.0450	1.8155	3.3377	3.3231	3.3277
neg_491	Cyclokievitone hydrate	metab_8665	-	HMDB0037750	371.113648159	neg	M-H2O-H, M-H	C20H20O7	4.0668	0.0109762911144	-	57.1	-0.29695984333600706	104363-15-7	-	-	-	-	-	-	Phenylpropanoids and polyketides	Cinnamic acids and derivatives	Hydroxycinnamic acids and derivatives	2.9222	2.6713	3.1211	2.8305	3.1506	2.5883	1.0980	1.1348	1.2531	1.5986	1.4974	1.3856	2.6858	2.6824	2.6917
neg_516	6-[4-(2-carboxy-2-oxoethyl)phenoxy]-3,4,5-trihydroxyoxane-2-carboxylic acid	metab_8690	-	HMDB0125407	377.051643704	neg	M+Na-2H, M+FA-H	C15H16O10	4.2278	0.0577614645738	-	64.1	7.38378299042787	-	-	-	-	-	-	-	Organic oxygen compounds	Organooxygen compounds	Carbohydrates and carbohydrate conjugates	3.6131	3.7615	3.6474	3.6438	3.7962	3.6016	3.2028	2.0208	1.3633	1.9963	2.4614	2.2650	3.6928	3.7428	3.7240
neg_527	1-(2,4-dihydroxy-5-methoxyphenyl)-2-phenylpropan-1-one	metab_8701	-	HMDB0132865	271.097054027	neg	M-H, M+FA-H	C16H16O4	4.3319	0.099779761622	-	57	-1.94238429781753	-	-	-	-	-	-	-	Phenylpropanoids and polyketides	Alpha-methyldeoxybenzoin flavonoids	Not Available	2.8322	1.4697	3.2332	3.5783	3.2027	3.2696	1.9857	0.6573	1.5020	1.0861	0.6674	1.0059	2.5831	2.6064	2.5210
neg_542	3-(3-hydroxy-4-methoxyphenyl)-1-(2,4,6-trihydroxyphenyl)propan-1-one	metab_8716	-	HMDB0128062	303.087122564	neg	M-H, M+Cl	C16H16O6	4.4301	0.0223770110159	-	73.3	-0.9511343826799872	-	-	-	-	-	-	-	Phenylpropanoids and polyketides	Linear 1,3-diarylpropanoids	Chalcones and dihydrochalcones	2.1879	2.8419	2.1501	2.7115	3.0370	2.5486	1.3032	2.3386	1.5658	0.8446	2.2798	0.8558	2.5292	2.5168	2.5359
neg_547	N-(1-Deoxy-1-fructosyl)tyrosine	metab_8721	-	HMDB0037845	364.104296487	neg	M+Na-2H, M+Cl	C15H21NO8	4.4798	0.0277806623423	-	78	8.48675559941376	34393-22-1	-	-	-	-	-	-	Organic acids and derivatives	Carboxylic acids and derivatives	Amino acids, peptides, and analogues	2.8044	1.9606	0.3463	1.9965	1.6367	1.6864	0.3830	0.9690	0.4512	0.4342	0.4147	0.4425	2.1963	2.1728	2.1812
neg_559	Hesperetin	metab_8733	C01709	LMPK12140003;HMDB0005782	301.071515725	neg	M-H, 2M-H	C16H14O6	4.5791	0.0333638424828	51.1	-	-0.8143859699650171	520-33-2	-	-	map00941	Flavonoid biosynthesis	Metabolism	Biosynthesis of other secondary metabolites	Phenylpropanoids and polyketides	Flavonoids	O-methylated flavonoids	4.4206	4.5323	4.5444	4.5021	4.7068	4.4435	3.6151	3.7436	3.7841	3.5803	3.7287	3.4775	4.5038	4.4762	4.4828
neg_615	Aflatoxin B1	metab_8789	C06800	LMPK10000006;HMDB0006552	311.055899039	neg	M-H, M+FA-H	C17H12O6	5.1002	0.0972884423998	65.8	-	-0.6813713060553449	1162-65-8	-	-	-	-	-	-	Phenylpropanoids and polyketides	Coumarins and derivatives	Furanocoumarins	2.9439	2.5851	3.0315	2.9983	2.5883	2.6520	2.7130	3.0660	2.8207	3.0026	2.7650	2.7879	2.7596	2.8434	2.7968
neg_662	Pterostilbene	metab_8836	C10287	LMPK13090015	255.101962694	neg	M-H, M+Cl	C16H16O3	5.5097	0.115153495141	59.6	-	-2.7536839920503904	-	-	-	map00945	Stilbenoid, diarylheptanoid and gingerol biosynthesis	Metabolism	Biosynthesis of other secondary metabolites	-	-	-	3.6968	2.9983	4.0750	4.4894	4.2210	3.9620	1.9911	1.8281	2.0440	1.6552	1.4775	1.7529	3.8494	3.7723	3.7594
neg_665	1'-Acetoxyeugenol acetate	metab_8839	C10427	HMDB0036544	285.076742806	neg	M-H2O-H, M+Na-2H	C14H16O5	5.5153	0.0600624573893	-	52.1	-0.623260272037149	52946-23-3	-	-	-	-	-	-	Benzenoids	Phenol esters	Not Available	3.1453	3.3019	4.0390	3.6779	3.6822	3.3014	2.3362	0.7870	1.9026	1.3005	0.7298	1.6851	3.4394	3.3902	3.4018
neg_687	6-Methoxyflavanone	metab_8861	-	-	253.08700837	neg	M-H, 2M-H	C16H14O3	5.7333	0.0300663661921	53.5	-	-0.0374082729555103	-	-	-	-	-	-	-	-	-	-	4.5727	4.5534	4.4528	4.5171	4.4619	4.6005	4.2061	3.1830	3.1210	2.8746	3.2826	3.0095	4.5557	4.5411	4.5672
neg_736	Dukunolide C	metab_8910	-	HMDB0035204	575.114957499	neg	M+Na-2H, M+Cl	C28H28O11	6.4423	0.0473143523777	-	63.1	4.774341003455231	99343-74-5	-	-	-	-	-	-	Organoheterocyclic compounds	Naphthopyrans	Not Available	3.0177	3.6227	2.6405	2.9803	2.8583	3.3791	2.8322	0.8923	0.9690	0.7183	0.6932	0.9375	3.0899	3.1310	3.1101
neg_750	7-Hydroxy-3-methoxy-1-primeverosyloxyxanthone	metab_8924	-	HMDB0033770	533.125721381	neg	M-H2O-H, M+FA-H	C25H28O14	6.6745	0.101035253646	-	55.5	-7.865774066976749	85754-76-3	-	-	-	-	-	-	Organoheterocyclic compounds	Benzopyrans	1-benzopyrans	1.4577	2.0393	1.1292	0.4970	1.3980	1.9348	2.6080	0.2339	0.2648	0.2528	0.6985	0.2586	1.6082	1.5967	1.6743
neg_778	4'-O-methyl-(-)-epicatechin-5-O-beta-glucuronide	metab_8952	-	HMDB0029181	523.141171152	neg	M-H, M+FA-H	C23H26O11	7.0264	0.187906034787	-	66.2	-9.152963829539381	-	-	-	-	-	-	-	Phenylpropanoids and polyketides	Flavonoids	Flavonoid glycosides	2.2054	1.8357	1.3691	1.6060	2.0851	2.3000	2.7141	1.2374	0.6201	0.3034	1.7004	0.5322	1.6291	1.7830	1.7695
neg_834	LysoPC(18:2(9Z,12Z))	metab_9008	-	HMDB0010386	564.332852618	neg	M+Cl, M+FA-H	C26H50NO7P	7.9596	0.0423785685403	-	77.2	4.47520023705783	-	-	-	-	-	-	-	Lipids and lipid-like molecules	Glycerophospholipids	Glycerophosphocholines	2.4462	1.6318	1.2478	1.5283	1.3577	1.6245	3.4589	3.5481	3.2401	3.2383	3.6382	3.1881	2.6688	2.6327	2.6581
neg_905	2-hydroxyhexadecanoic acid	metab_9079	-	HMDB0031057	271.228061626	neg	M-H, M+FA-H	C16H32O3	8.9233	0.0173256885446	69.5	-	0.7095833859303	16452-51-0	-	-	-	-	-	-	Lipids and lipid-like molecules	Fatty Acyls	Fatty acids and conjugates	3.9950	4.2054	4.2387	4.1029	4.0456	4.0179	3.0747	3.3053	3.1450	2.9679	3.2001	2.9963	3.9370	3.9223	3.9327
neg_934	3,7-Dihydroxy-25-methoxycucurbita-5,23-dien-19-al	metab_9108	-	HMDB0039362	531.370523657	neg	M+Cl, M+FA-H	C31H50O4	9.4164	0.00346865130206	-	52.8	3.80858828241845	-	-	-	-	-	-	-	Lipids and lipid-like molecules	Steroids and steroid derivatives	Cucurbitacins	2.7836	2.3521	2.7438	2.4987	2.4008	2.3922	2.9469	3.3606	3.3563	3.1646	3.1374	3.3511	2.7850	2.7870	2.7840
neg_951	Albigenic acid	metab_9125	-	HMDB0036638	471.349559871	neg	M-H2O-H, M-H	C30H48O4	9.5716	0.148198180205	-	53.8	1.98115346229358	664-40-4	-	-	-	-	-	-	Lipids and lipid-like molecules	Prenol lipids	Triterpenoids	1.6980	0.8902	2.0338	1.5579	1.0451	1.5616	0.1878	1.7421	2.3440	1.5806	2.0765	2.2513	1.4910	1.5626	1.4395
neg_992	(3b,22a)-12-Oleanene-3,22,24,29-tetrol 3-[arabinosyl-(1->3)-arabinoside]	metab_9166	-	HMDB0034818	759.429250889	neg	M-H2O-H, M+Na-2H	C40H66O12	10.2622	0.00424341882957	-	50.2	-3.00664810654179	211944-26-2	-	-	-	-	-	-	Lipids and lipid-like molecules	Prenol lipids	Triterpenoids	2.3418	1.8511	2.4779	2.2236	2.4037	2.3849	1.2435	1.2811	1.3485	1.3231	1.2934	1.3355	2.1279	2.1272	2.1245
neg_1131	1b,3a,7b-Trihydroxy-5b-cholanoic acid	metab_9305	-	HMDB0013158	405.261072905	neg	M-H2O-H, M+Na-2H	C24H40O6	7.9596	0.0367776694991	-	56.7	-8.42593185376997	-	-	-	-	-	-	-	Lipids and lipid-like molecules	Glycerophospholipids	Glycerophosphoglycerophosphates	1.7473	2.7106	0.1951	1.9719	1.3505	2.1721	2.6506	2.2759	1.7055	1.8684	2.4221	1.6165	2.0295	2.0003	2.0050
neg_1188	Isorhamnetin 3-rutinoside 4'-rhamnoside	metab_9362	-	HMDB0037748	805.226272436	neg	M-H, M+Cl	C34H42O20	5.9980	0.0222056230102	-	54	-4.54276488085617	81053-13-6	-	-	-	-	-	-	Phenylpropanoids and polyketides	Flavonoids	Flavonoid glycosides	3.3048	3.2936	3.8616	3.2341	2.8025	3.4914	3.2931	1.3753	0.6954	1.4834	0.6498	0.7291	3.3461	3.3593	3.3649
neg_1204	11-Methoxyyangonin	metab_9378	-	HMDB0030740	325.054169263	neg	M+Na-2H, M+K-2H	C16H16O5	5.9782	0.0465047821219	-	57.6	-3.54787527472472	2743-14-8	-	-	-	-	-	-	Phenylpropanoids and polyketides	Kavalactones	Not Available	2.2583	1.8200	2.7974	2.5388	2.6248	2.0182	0.4725	0.4993	0.5489	0.5300	0.5082	0.5392	2.3391	2.3654	2.3789
neg_1211	5,7,8-trihydroxy-3-methoxy-2-(3-methoxyphenyl)-4H-chromen-4-one	metab_9385	-	HMDB0129285	329.066399369	neg	M-H, M+Cl	C17H14O7	5.9172	0.0653931468867	-	69.4	-0.8391597691831809	-	-	-	-	-	-	-	Phenylpropanoids and polyketides	Flavonoids	O-methylated flavonoids	1.8468	3.1774	2.1594	2.2726	2.4831	2.2541	1.9152	0.4668	0.5146	0.4963	0.4753	0.5053	2.3706	2.3245	2.3206
neg_1218	Pelargonidin 3-rhamnoside 5-glucoside	metab_9392	-	HMDB0038086	614.136739229	neg	M-H, M+Cl	C27H31O14+	5.6125	0.115918114346	-	68.4	7.72471011746912	53925-32-9	-	-	-	-	-	-	Phenylpropanoids and polyketides	Flavonoids	Flavonoid glycosides	1.9327	1.7784	2.9914	1.8760	1.3269	1.6614	2.4649	0.2693	0.0872	0.5890	0.3345	0.8780	2.1848	2.1579	2.0856
neg_1247	2-(3-methoxyphenyl)-3,4-dihydro-2H-1-benzopyran-3,5,7-triol	metab_9421	-	HMDB0127762	269.080744055	neg	M-H2O-H, M-H	C16H16O5	5.1945	0.0323241192077	-	63.5	-4.125083455525242	-	-	-	-	-	-	-	Phenylpropanoids and polyketides	Flavonoids	O-methylated flavonoids	4.0273	3.7737	4.3164	4.1206	4.0693	4.0237	3.2766	2.1241	3.3020	2.2728	2.3079	2.5868	3.9930	3.9660	3.9868
neg_1264	Cardamonin	metab_9438	-	LMPK12120245	269.081788946	neg	M-H, M+FA-H	C16H14O4	5.0237	0.0102745193459	80.1	-	-0.531489554199844	-	-	-	-	-	-	-	-	-	-	4.3013	4.1914	4.7266	4.3195	4.3352	4.1332	3.5222	2.9978	3.1941	2.4359	3.0776	2.4672	4.2953	4.3037	4.2969
neg_1325	5,7-Dihydroxy-3-methoxyflavone	metab_9499	C11577	LMPK12111654;HMDB0029522	329.066788589	neg	M+Cl, M+FA-H	C16H12O5	4.3903	0.0649762431483	-	56.1	4.26449665786038	6665-74-3	-	-	-	-	-	-	Phenylpropanoids and polyketides	Flavonoids	O-methylated flavonoids	2.9037	3.3143	2.9630	2.4640	2.6475	2.8818	3.2250	0.9723	1.0123	0.9884	2.0033	1.0001	2.9076	2.9411	2.9640
neg_1330	3-Hexenyl salicylic acid	metab_9504	-	HMDB0061823	241.086623675	neg	M+Na-2H, 2M+FA-H	C13H16O3	4.3706	0.0503082799861	-	56	9.13853829172063	-	-	-	-	-	-	-	Benzenoids	Benzene and substituted derivatives	Benzoic acids and derivatives	2.7567	0.6322	3.0751	2.2782	2.4067	2.8675	1.8151	2.0841	2.0748	1.3721	2.1328	1.5909	2.4694	2.5057	2.4677
neg_1346	Isoscoparin 2''-(6-(E)-ferulylglucoside)	metab_9520	-	LMPK12110753;HMDB0038454	845.227115396	neg	M-H, M+FA-H	C38H40O19	4.1463	0.132160159241	-	52.3	9.534242685655439	97605-26-0	-	-	-	-	-	-	Phenylpropanoids and polyketides	Flavonoids	Flavonoid glycosides	2.6728	2.5217	1.6673	2.9971	3.1612	2.9366	2.6169	2.1251	2.3465	2.2048	2.4975	2.3390	2.8005	2.8930	2.7937
neg_1380	Chrysaloin	metab_9554	-	HMDB0039379	401.124705629	neg	M-H2O-H, M-H	C21H22O8	3.9570	0.083086320836	-	52.7	0.6236731929802889	18262-45-8	-	-	-	-	-	-	Benzenoids	Anthracenes	Not Available	2.0824	1.5752	2.2711	2.0433	2.0162	1.5913	1.2667	1.3045	1.3720	1.5868	1.3167	1.9324	1.7411	1.7491	1.6827
neg_1381	Aeglin	metab_9555	-	HMDB0041415	509.204247952	neg	M-H, M+Cl	C25H34O11	3.9370	0.136804799241	-	50.7	2.76842417693331	169626-23-7	-	-	-	-	-	-	Lipids and lipid-like molecules	Fatty Acyls	Fatty acyl glycosides	1.0997	1.4866	0.8156	1.4031	1.0421	1.2609	3.0272	2.6549	3.5862	3.7327	2.8082	3.3063	2.5359	2.6443	2.5566
neg_1436	3-(1,2-dihydroxybutyl)-7-hydroxy-1H-isochromen-1-one	metab_9610	-	HMDB0130060	271.060968074	neg	M-H, M+Na-2H	C13H14O5	3.4810	0.11411787729	-	82.4	2.9889711120364906	-	-	-	-	-	-	-	Phenylpropanoids and polyketides	Isocoumarins and derivatives	Not Available	2.0952	2.1624	2.0045	2.0242	2.1350	2.3241	0.4150	0.4399	0.4863	0.4686	0.6332	0.4772	1.8898	1.9616	1.9868
neg_1454	Aloin A	metab_9628	C10305	-	835.275209634	neg	M-H, 2M-H	C21H22O9	3.3007	0.0720817890386	54.1	-	5.153551714209991	-	-	-	-	-	-	-	-	-	-	2.2000	0.8077	1.4373	1.2894	1.4940	1.3243	3.7837	3.0967	2.8265	3.2673	3.1543	2.8248	2.3607	2.3362	2.3977
neg_1502	Formononetin 7-O-glucuronide	metab_9676	-	HMDB0041735	443.099134008	neg	M-H, M+Na-2H	C22H20O10	2.9910	0.0494674094953	-	51.9	1.7194182705483505	-	-	-	-	-	-	-	Phenylpropanoids and polyketides	Isoflavonoids	Isoflavonoid O-glycosides	4.0216	4.2320	2.7986	4.2402	4.3796	3.7162	3.9239	3.8024	3.1982	4.5754	4.2658	3.8090	4.0196	4.0222	3.9832
neg_1532	4-Glucosyl gallate	metab_9706	-	HMDB0038912	313.056703586	neg	M-H2O-H, M+Cl	C13H16O10	1.6646	0.0315889988538	-	52.3	0.596243254026131	84274-52-2	-	-	-	-	-	-	Phenylpropanoids and polyketides	Tannins	Not Available	0.8549	1.1278	1.5026	1.0288	1.1778	0.8247	2.6847	2.5424	2.8209	2.4485	1.8975	2.5406	2.0357	2.0354	2.0589
neg_1540	3-(2-hydroxyphenyl)oxirane-2-carbaldehyde	metab_9714	-	HMDB0134031	163.039891095	neg	M-H2O-H, M-H	C9H8O3	1.6289	0.0769545011668	-	68.6	-0.993034276917073	-	-	-	-	-	-	-	Benzenoids	Phenols	1-hydroxy-4-unsubstituted benzenoids	2.7945	2.1219	3.2886	2.5338	1.9855	1.6984	3.0867	3.2331	3.2493	3.0921	3.1590	3.2337	2.9951	2.9308	2.9506
neg_1551	Melibiose	metab_9725	C05400;C05402	HMDB0000048	377.08590235	neg	M+Cl, M+K-2H	C12H22O11	0.5918	0.0293825675309	52.6	-	0.8462905075414692	585-99-9	-;Carbohydrates	-;Oligosaccharides	map02010;map00052	ABC transporters;Galactose metabolism	Environmental Information Processing;Metabolism	Membrane transport;Carbohydrate metabolism	Organic oxygen compounds	Organooxygen compounds	Carbohydrates and carbohydrate conjugates	4.5301	4.2118	2.6783	3.7629	3.1857	3.7004	4.7875	5.2464	4.9724	5.3005	5.3065	5.4035	4.8272	4.8042	4.8064
neg_1582	(2Z)-2-hydroxy-3-phenylprop-2-enal	metab_9756	-	HMDB0135273	193.050251307	neg	M-H, M+FA-H	C9H8O2	0.6395	0.0283068777958	-	55.9	-3.33504862472788	-	-	-	-	-	-	-	Phenylpropanoids and polyketides	Cinnamaldehydes	Not Available	3.2521	3.2945	2.7537	3.5083	3.6193	2.9083	3.0460	2.5345	2.5178	2.4548	2.7281	2.3147	2.9750	2.9644	2.9888
neg_1652	D-(+)-Malic acid	metab_9826	C00497	-	133.014470632	neg	M-H	C4H6O5	0.6108	0.049234857528	85.9	-	1.66968496320341	-	-	-	map00650	Butanoate metabolism	Metabolism	Carbohydrate metabolism	-	-	-	3.2252	4.0454	3.7015	3.6278	4.0070	3.4040	3.5164	3.7848	4.4847	4.2142	3.8562	4.0694	3.7791	3.7364	3.7615
neg_1656	Methylacetoacetic acid	metab_9830	-	HMDB0000310	161.045233333	neg	M+FA-H	C5H8O3	0.6205	0.177695926804	-	94.7	-2.7027975531908304	105-45-3	-	-	-	-	-	-	Organic acids and derivatives	Keto acids and derivatives	Beta-keto acids and derivatives	0.9283	0.5162	1.1997	1.2612	1.1516	2.2570	1.2500	2.1896	1.9615	2.7329	2.4408	2.6407	1.8968	1.8876	2.0187
neg_1665	Hesperetin 7-O-glucuronide	metab_9839	-	HMDB0041745	459.094279863	neg	M-H2O-H	C22H22O12	0.6488	0.218585689612	-	95.1	2.08077668590562	-	-	-	-	-	-	-	Phenylpropanoids and polyketides	Flavonoids	Flavonoid glycosides	2.0428	2.5825	2.3028	2.6783	2.7441	1.5466	2.0286	0.8344	1.3369	1.6195	0.8228	0.8607	1.5318	1.3752	1.3870
neg_1703	Losartan N2-glucuronide	metab_9877	-	HMDB0013847	579.170491954	neg	M-H2O-H	C28H31ClN6O7	0.9232	0.239289687401	-	67.3	-9.93320464186922	-	-	-	-	-	-	-	Organic oxygen compounds	Organooxygen compounds	Carbohydrates and carbohydrate conjugates	1.4519	2.0786	1.9067	1.6378	2.1645	2.3649	2.1905	2.3052	2.4821	0.6584	1.8894	2.5760	1.8897	2.0299	1.8389
neg_1707	N-Acetylthreonine	metab_9881	-	HMDB0062557	142.050715146	neg	M-H2O-H	C6H11NO4	0.9520	0.220760306999	-	86.7	-1.56187867068683	17093-74-2	-	-	-	-	-	-	Organic acids and derivatives	Carboxylic acids and derivatives	Amino acids, peptides, and analogues	1.2740	1.7246	0.9639	1.5704	1.8054	0.7469	2.3248	3.1860	2.8838	3.2872	2.9370	2.7902	2.5057	2.3169	2.3984
neg_1712	Domesticoside	metab_9886	-	HMDB0029647	389.110330075	neg	M+FA-H	C15H20O9	1.0103	0.0214258702654	-	77.5	4.05389130140575	24587-97-1	-	-	-	-	-	-	Organic oxygen compounds	Organooxygen compounds	Carbohydrates and carbohydrate conjugates	1.7160	1.9192	1.1634	1.5416	1.9307	1.3501	2.6329	2.8034	3.2089	2.6701	3.0162	2.8432	2.3167	2.3006	2.3167
neg_1713	4-(4-Hydroxyphenyl)-2-butanone O-[2-galloyl-6-p-coumaroylglucoside]	metab_9887	-	HMDB0039315	661.135601262	neg	M+K-2H	C32H32O13	1.0103	0.0586632051831	-	69.4	4.33359459922583	105274-16-6	-	-	-	-	-	-	Organic oxygen compounds	Organooxygen compounds	Carbohydrates and carbohydrate conjugates	0.6262	0.5962	0.6769	0.5966	0.5951	0.6014	0.7287	3.0858	2.0268	2.0284	2.7925	2.1172	1.8328	1.8592	1.8091
neg_1714	Tyrosyl-Glutamate	metab_9888	-	HMDB0029104	347.063235066	neg	M+K-2H	C14H18N2O6	1.0298	0.0991376667273	-	55.5	-5.986324998559049	-	-	-	-	-	-	-	Organic acids and derivatives	Carboxylic acids and derivatives	Amino acids, peptides, and analogues	1.0322	0.8194	1.6773	1.2356	1.0703	1.1443	1.4689	1.4276	2.7357	1.6382	1.9132	1.5570	1.5322	1.4602	1.4636
neg_1715	Resveratrol 4'-(6-galloylglucoside)	metab_9889	-	HMDB0034687	577.111870716	neg	M+Cl	C27H26O12	1.0298	0.115305317906	-	87	0.0795862844273221	64898-03-9	-	-	-	-	-	-	Phenylpropanoids and polyketides	Stilbenes	Stilbene glycosides	0.3228	0.3024	0.3583	0.3028	0.3017	0.3059	2.2217	1.9071	0.4652	1.3071	2.0608	1.6419	1.3335	1.2384	1.3020
neg_1718	Isopropyl beta-D-glucoside	metab_9892	-	HMDB0032705	243.087005362	neg	M+Na-2H	C9H18O6	1.0775	0.15302737112	-	51.6	9.00114728007383	5391-17-3	-	-	-	-	-	-	Organic oxygen compounds	Organooxygen compounds	Carbohydrates and carbohydrate conjugates	1.9609	1.9604	1.9784	2.1439	2.1583	2.1502	1.4340	0.2534	0.1446	1.0863	0.3204	0.0615	1.6547	1.6747	1.5484
neg_1728	Phlorisobutyrophenone 2-glucoside	metab_9902	-	HMDB0029651	403.125047826	neg	M+FA-H	C16H22O9	1.2111	0.0184542153471	-	60.3	1.2919300927756598	17004-75-0	-	-	-	-	-	-	Organic oxygen compounds	Organooxygen compounds	Carbohydrates and carbohydrate conjugates	2.4011	2.6752	1.8559	2.2401	2.5270	2.3301	3.3399	3.4068	3.7048	3.2022	3.5855	3.3815	2.9646	2.9706	2.9804
neg_1731	(1x,2x)-Guaiacylglycerol 3-glucoside	metab_9905	-	HMDB0040600	421.133144238	neg	M+FA-H	C16H24O10	1.2883	0.0190483266571	-	92	-5.33209239352205	7094-73-7	-	-	-	-	-	-	Lipids and lipid-like molecules	Fatty Acyls	Fatty acyl glycosides	1.3283	1.2905	1.3907	1.2911	1.2891	1.2971	1.7843	1.8785	1.5601	2.1975	2.5903	2.3577	1.6140	1.6270	1.6122
neg_1737	Vanilloloside	metab_9911	-	HMDB0032013	361.114073478	neg	M+FA-H	C14H20O8	1.5505	0.0463546945254	-	51.6	0.167692918452369	74950-96-2	-	-	-	-	-	-	Organic oxygen compounds	Organooxygen compounds	Carbohydrates and carbohydrate conjugates	1.8376	2.1295	2.1391	1.6988	2.2222	1.6264	2.4170	2.9958	3.3918	3.4473	3.6461	3.1557	2.7200	2.6897	2.7283
neg_1746	3,4,5-trihydroxy-6-(3-methoxyphenoxy)oxane-2-carboxylic acid	metab_9920	-	HMDB0135642	299.077584044	neg	M-H	C13H16O8	1.8338	0.144056006528	-	62	1.14303364337809	-	-	-	-	-	-	-	Organic oxygen compounds	Organooxygen compounds	Carbohydrates and carbohydrate conjugates	0.7214	1.6854	1.7682	1.3574	1.6516	0.5736	1.9356	1.8895	2.4430	2.2634	2.3448	2.0035	1.7066	1.6510	1.5833
neg_1748	2,5-Dimethyl-3-mercaptotetrahydrofuran	metab_9922	-	HMDB0032237	309.119542221	neg	2M+FA-H	C6H12OS	1.9132	0.170670466502	-	77.7	-1.63810035945714	26486-21-5	-	-	-	-	-	-	Organoheterocyclic compounds	Tetrahydrofurans	Not Available	0.4147	1.3120	0.4560	0.3910	1.6539	0.3948	0.4991	2.1307	1.9516	1.6114	1.9849	1.2961	1.3495	1.3448	1.4654
neg_1762	Chlorogenic acid	metab_9936	C00852	HMDB0003164	399.093172796	neg	M+FA-H	C16H18O9	2.5471	0.0572040699656	-	53.6	-0.31694019922483296	327-97-9	-	-	map00940;map00941;map01110;map00945	Phenylpropanoid biosynthesis;Flavonoid biosynthesis;Biosynthesis of secondary metabolites;Stilbenoid, diarylheptanoid and gingerol biosynthesis	Metabolism;Metabolism;Metabolism;Metabolism	Biosynthesis of other secondary metabolites;Biosynthesis of other secondary metabolites;Global and overview maps;Biosynthesis of other secondary metabolites	Organic oxygen compounds	Organooxygen compounds	Alcohols and polyols	0.3353	0.3555	0.3716	0.3147	0.3136	0.3180	2.4243	2.9349	2.5159	2.7702	3.2770	2.7351	2.0318	1.9863	2.0270
neg_1764	Gentisate aldehyde	metab_9938	C05585	HMDB0004062	137.023976012	neg	M-H	C7H6O3	2.6035	0.261607092139	-	58.9	-3.1993165587612005	1194-98-5	-	-	map01100;map00350	Metabolic pathways;Tyrosine metabolism	Metabolism;Metabolism	Global and overview maps;Amino acid metabolism	Organic oxygen compounds	Organooxygen compounds	Carbonyl compounds	1.8375	2.4210	2.6209	1.7267	2.1266	2.0056	2.1130	2.1996	2.6835	2.6057	2.0176	2.3509	1.9387	1.8477	2.0684
neg_1767	3-Hydroxy-2H-pyran-2-one	metab_9941	-	HMDB0032994	269.030230509	neg	2M+FA-H	C5H4O3	2.6315	0.102441279642	-	54.8	-0.26931294032694103	496-64-0	-	-	-	-	-	-	Organoheterocyclic compounds	Pyrans	Pyranones and derivatives	1.6394	1.3067	1.7580	0.2815	0.2805	0.2845	2.6307	3.1568	3.0141	3.3500	3.1026	3.3613	2.1529	2.2270	2.2361
neg_1789	8-Hydroxyluteolin 4'-methyl ether 8-glucuronide	metab_9962	-	HMDB0038772;LMPK12111385	491.084477658	neg	M-H	C22H20O13	2.7734	0.120483538605	-	50.3	2.7706176711384	135010-46-7	-	-	-	-	-	-	Phenylpropanoids and polyketides	Flavonoids	Flavonoid glycosides	2.7875	2.7459	2.6244	3.0330	3.0365	2.5054	3.1931	1.8507	2.0427	2.2794	2.3163	2.1798	2.7447	2.8491	2.7952
neg_1809	4-Hydroxy-6-methyl-3-(1-oxobutyl)-2H-pyran-2-one	metab_9982	-	HMDB0040637	195.06567797	neg	M-H	C10H12O4	2.8959	0.0849751221039	-	76.9	-3.0828293211060696	22073-85-4	-	-	-	-	-	-	Organic oxygen compounds	Organooxygen compounds	Carbonyl compounds	3.1782	3.1336	2.8578	2.9991	3.1431	3.0184	3.3521	3.7315	3.4392	3.6602	3.6498	3.5744	3.3099	3.2460	3.3131
neg_1811	[2-hydroxy-5-(2-hydroxy-3-methoxy-3-oxopropyl)phenyl]oxidanesulfonic acid	metab_9984	-	HMDB0124954	337.023534197	neg	M+FA-H	C10H12O8S	2.8959	0.114066396878	-	72.5	0.147198515121509	-	-	-	-	-	-	-	Organic acids and derivatives	Organic sulfuric acids and derivatives	Arylsulfates	2.2588	2.0662	2.1615	2.2311	2.2037	2.2466	2.3597	3.3741	2.6360	3.0998	3.1222	3.0879	2.6992	2.6430	2.7425
neg_1837	Isosalicin	metab_10010	-	HMDB0034023	267.087584899	neg	M-H2O-H	C13H18O7	3.0005	0.198733929756	-	59.8	0.605040044426493	7724-09-6	-	-	-	-	-	-	Organic oxygen compounds	Organooxygen compounds	Carbohydrates and carbohydrate conjugates	1.6089	1.1818	2.5206	1.9493	1.9955	1.3899	1.0211	1.0573	1.1223	1.0978	1.0691	1.1098	1.5402	1.6177	1.4481
neg_1849	Geniposidic Acid	metab_10022	C11673	HMDB0034942	355.103368759	neg	M-H2O-H	C16H22O10	3.0589	0.116802692515	50.4	-	-0.23260427141714304	27741-01-1	-	-	map01110;map00902	Biosynthesis of secondary metabolites;Monoterpenoid biosynthesis	Metabolism;Metabolism	Global and overview maps;Metabolism of terpenoids and polyketides	Lipids and lipid-like molecules	Prenol lipids	Terpene glycosides	2.5615	2.6456	2.1169	2.4320	2.7402	2.7556	0.2926	0.3126	0.3504	0.3358	0.3193	0.3429	2.4034	2.3189	2.3182
neg_1850	Ustiloxin D	metab_10023	-	HMDB0041054	475.220415738	neg	M-H2O-H	C23H34N4O8	3.0589	0.229180708968	-	75	1.1994075960888302	158243-18-6	-	-	-	-	-	-	Organic acids and derivatives	Carboxylic acids and derivatives	Amino acids, peptides, and analogues	1.1551	1.1183	1.2161	1.1188	1.1169	1.1247	1.8398	2.0905	2.6035	1.9792	1.3272	2.3455	1.3825	1.2275	1.2265
neg_1852	2-[3-hydroxy-4-(methoxymethyl)phenyl]-3,4-dihydro-2H-1-benzopyran-3,5,7-triol	metab_10025	-	HMDB0127845	363.108697408	neg	M+FA-H	C17H18O6	3.0688	0.0815696751366	-	78.1	0.491159952346574	-	-	-	-	-	-	-	Phenylpropanoids and polyketides	Flavonoids	Flavans	2.5206	2.3726	2.6245	2.3510	2.3941	2.3577	2.2312	2.2708	2.3412	2.3147	2.2836	2.3277	2.2457	2.1790	2.2360
neg_1860	Methyl 7-epi-12-hydroxyjasmonate glucoside	metab_10033	-	HMDB0031763	423.166299672	neg	M+Na-2H	C19H30O9	3.1084	0.22917422635	-	82	6.58723647832669	142465-56-3	-	-	-	-	-	-	Lipids and lipid-like molecules	Fatty Acyls	Fatty acyl glycosides	2.2882	2.2953	2.5207	2.1704	2.3249	2.2320	0.6299	0.6608	2.5373	1.0432	1.7122	0.7061	2.2283	2.0274	2.1385
neg_1880	Castaneiolide	metab_10053	-	HMDB0034876	465.178062578	neg	M+FA-H	C22H28O8	3.2255	0.25919029758	-	70.6	3.4315269136651003	125300-50-7	-	-	-	-	-	-	Lipids and lipid-like molecules	Fatty Acyls	Fatty acid esters	1.8254	1.3990	2.7537	2.1939	2.1385	2.1473	2.2187	1.8579	1.4648	1.8617	1.4224	1.6070	1.9049	1.9731	1.7433
neg_1890	6-(4-carboxy-5-hydroxy-2-methoxyphenoxy)-3,4,5-trihydroxyoxane-2-carboxylic acid	metab_10063	-	HMDB0128047	341.053153317	neg	M-H2O-H	C14H16O11	3.3007	0.26550154583	-	63.5	4.813265764071018	-	-	-	-	-	-	-	Phenylpropanoids and polyketides	Tannins	Hydrolyzable tannins	1.3095	1.2643	1.3642	1.2649	1.2630	1.3460	3.0215	2.5784	3.1372	2.9191	2.8132	2.1122	2.1185	2.0062	1.8873
neg_1898	N-Acetyl-D-phenylalanine	metab_10071	C05620	-	206.081884524	neg	M-H	C11H13NO3	3.4032	0.0279308579123	89.8	-	-1.8461777470634	-	-	-	map00360	Phenylalanine metabolism	Metabolism	Amino acid metabolism	-	-	-	2.7889	2.8003	2.9274	2.6587	2.9019	2.8241	3.8911	4.2243	3.9133	3.9192	3.8632	4.0286	3.2826	3.2623	3.2841
neg_1919	Cinnamoside	metab_10092	-	HMDB0038923	539.208457397	neg	M+Na-2H	C24H38O12	3.4913	0.275025849741	-	65.7	-4.895598245620951	108567-70-0	-	-	-	-	-	-	Lipids and lipid-like molecules	Prenol lipids	Terpene glycosides	1.1835	2.3141	1.1371	1.3804	2.0210	1.6223	1.7215	3.2679	3.2240	3.1441	3.3367	3.2484	2.4745	2.2299	2.4294
neg_1924	N-Acetyl-DL-tryptophan	metab_10097	-	-	245.092944479	neg	M-H	C13H14N2O3	3.5222	0.119132230457	61	-	-0.8996593491193691	-	-	-	-	-	-	-	-	-	-	0.4369	0.4121	0.4794	0.4125	0.4112	0.4164	1.9689	2.7768	0.6040	2.5992	2.0454	2.8617	1.8039	1.7284	1.7105
neg_1926	3,3',4,5'-Tetrahydroxy-trans-stilbene	metab_10099	-	-	243.065862072	neg	M-H	C14H12O4	3.5431	0.13045692898	61.4	-	-1.7222649712421203	-	-	-	-	-	-	-	-	-	-	2.0555	2.5290	1.4702	2.3537	2.5847	2.6246	0.5682	0.5977	0.6516	0.6311	0.6073	0.6411	1.9785	1.9495	2.0556
neg_1929	Sinapyl aldehyde	metab_10102	-	-	207.06588956	neg	M-H	C11H12O4	3.5540	0.0356196634151	61.6	-	-1.88813488683885	-	-	-	-	-	-	-	-	-	-	1.4104	1.3837	2.0510	2.0249	2.2738	1.5521	0.3364	0.3584	0.5434	1.3093	0.7035	0.3914	1.6471	1.6617	1.6315
neg_1930	Kaempferol	metab_10103	C05903	LMPK12110003;HMDB0005801	285.040277868	neg	M-H	C15H10O6	3.5540	0.0246775415947	56.8	-	-0.6423342609940059	520-18-3	-	-	map01100;map00941;map01110;map00944	Metabolic pathways;Flavonoid biosynthesis;Biosynthesis of secondary metabolites;Flavone and flavonol biosynthesis	Metabolism;Metabolism;Metabolism;Metabolism	Global and overview maps;Biosynthesis of other secondary metabolites;Global and overview maps;Biosynthesis of other secondary metabolites	Phenylpropanoids and polyketides	Flavonoids	Flavones	3.8981	4.0913	3.3204	3.6044	3.8013	3.8983	1.8855	1.9092	0.9474	1.2947	0.8964	1.4023	3.6252	3.6359	3.6467
neg_1935	Erbstatin Analog	metab_10108	-	-	193.050272695	neg	M-H	C10H10O4	3.5640	0.113802963465	65.1	-	-1.85342521561095	-	-	-	-	-	-	-	-	-	-	1.0131	0.9774	1.5548	0.9780	1.6995	0.9836	3.1879	2.6492	3.0334	3.0886	3.1757	3.0872	2.3673	2.3745	2.2828
neg_1954	Triglochinin	metab_10127	C08342	HMDB0030934	380.062683996	neg	M+Na-2H	C14H17NO10	3.7092	0.164815552224	-	65	7.71524399686855	28876-11-1	-	-	-	-	-	-	Organic oxygen compounds	Organooxygen compounds	Carbohydrates and carbohydrate conjugates	2.3465	2.3148	1.1606	2.6875	2.6544	2.4969	0.4051	0.4297	0.4754	0.4579	0.4378	0.4665	2.3163	2.2095	2.3521
neg_1958	Nivalenol	metab_10131	C06080	HMDB0004304	333.098525759	neg	M+Na-2H	C15H20O7	3.7285	0.137957719213	-	84.9	9.46736044402008	23282-20-4	-	-	map00909	Sesquiterpenoid and triterpenoid biosynthesis	Metabolism	Metabolism of terpenoids and polyketides	Lipids and lipid-like molecules	Prenol lipids	Sesquiterpenoids	2.2944	0.6855	2.1780	1.6873	1.7205	1.8954	0.8252	0.8593	0.9209	0.8976	0.8704	0.9090	1.7270	1.7894	1.6721
neg_1987	(S)-5'-Deoxy-5'-(methylsulfinyl)adenosine	metab_10160	-	HMDB0033662	334.056792542	neg	M+Na-2H	C11H15N5O4S	3.8511	0.034017351946	-	58.5	-7.506794687085099	897-42-7	-	-	-	-	-	-	Nucleosides, nucleotides, and analogues	5'-deoxyribonucleosides	Not Available	4.1113	4.2544	3.9751	4.1592	4.3013	4.1231	2.7692	3.1887	2.0570	2.1003	2.5779	2.5815	4.1915	4.2134	4.2199
neg_1992	Cappariloside B	metab_10165	-	HMDB0034938	495.16675913	neg	M-H	C22H28N2O11	3.8983	0.103592688407	-	61.2	9.52465016911998	229483-42-5	-	-	-	-	-	-	Organic oxygen compounds	Organooxygen compounds	Carbohydrates and carbohydrate conjugates	2.0945	2.2887	2.5890	2.3778	2.1279	2.1928	1.5263	3.0094	2.6936	3.1598	2.7341	3.1842	2.2941	2.2501	2.2044
neg_1996	19-Hydroxydeacetylnomilinic acid 17-beta-D-glucopyranoside	metab_10169	-	HMDB0037589	721.253970514	neg	M+Cl	C32H46O16	3.9080	0.0250106598886	-	57.3	8.71923711189296	-	-	-	-	-	-	-	Lipids and lipid-like molecules	Saccharolipids	Not Available	2.4637	2.9340	2.8368	2.5983	2.6255	2.2853	1.8939	3.9108	3.6783	3.8678	3.7590	3.9835	2.8589	2.8659	2.8445
neg_2011	4,7-Dihydroxy-2H-1-benzopyran-2-one	metab_10184	-	HMDB0032951	355.049314506	neg	2M-H	C9H6O4	3.9771	0.0468151869919	-	74.2	9.474978105911571	1983-81-9	-	-	-	-	-	-	Phenylpropanoids and polyketides	Coumarins and derivatives	Hydroxycoumarins	1.4994	2.1727	1.9200	1.7708	2.0765	1.7262	2.5149	1.6647	1.7341	1.7080	1.6774	1.7208	1.6873	1.7244	1.6943
neg_2048	Neoliquiritin	metab_10221	-	HMDB0037490;LMPK12140022	399.109161127	neg	M-H2O-H	C21H22O9	4.1363	0.139731922642	-	87.5	1.48272280189346	5088-75-5	-	-	-	-	-	-	Phenylpropanoids and polyketides	Flavonoids	Flavonoid glycosides	1.4585	1.6349	1.7397	1.7408	1.4743	1.6055	0.0085	1.8530	0.0109	1.8842	0.8519	2.3477	1.5414	1.5645	1.4490
neg_2088	Paclitaxel	metab_10261	C07394	HMDB0015360;LMPR0104390001	874.311295303	neg	M+Na-2H	C47H51NO14	4.2748	0.107875258427	-	82	6.6470914512691985	33069-62-4	-	-	map01100;map00904;map01110	Metabolic pathways;Diterpenoid biosynthesis;Biosynthesis of secondary metabolites	Metabolism;Metabolism;Metabolism	Global and overview maps;Metabolism of terpenoids and polyketides;Global and overview maps	Lipids and lipid-like molecules	Prenol lipids	Diterpenoids	1.0564	1.0203	1.1164	1.0209	1.0190	1.0267	2.7344	2.7245	2.5056	2.6211	2.7515	2.5600	1.2006	1.1276	1.1266
neg_2091	3,4,5-trihydroxy-6-[(6-methoxy-2-oxo-2H-chromen-7-yl)oxy]oxane-2-carboxylic acid	metab_10264	-	HMDB0132250	389.051958793	neg	M+Na-2H	C16H16O10	4.3033	0.151237092923	-	64.8	7.99910116139978	-	-	-	-	-	-	-	Phenylpropanoids and polyketides	Coumarins and derivatives	Coumarin glycosides	3.1169	2.4253	2.2808	2.3572	1.5231	2.5928	2.8654	0.3707	0.4127	0.3966	0.3782	0.4045	2.4157	2.3499	2.2846
neg_2103	(��)Abscisic Acid	metab_10276	-	-	263.128632306	neg	M-H	C15H20O4	4.3609	0.0792710455937	69.4	-	-0.947927169516524	-	-	-	-	-	-	-	-	-	-	1.9853	2.1597	2.1698	2.1693	2.4281	1.7545	1.5737	1.4824	1.8343	1.5252	1.4949	1.5378	1.8768	1.9178	1.8510
neg_2111	(S)-2,3-Dihydro-3,5-dihydroxy-2-oxo-3-indoleacetic acid 5-glucoside	metab_10284	-	HMDB0034674	366.083395494	neg	M-H2O-H	C16H19NO10	4.4203	0.110980845774	-	58.5	0.8849731439624859	218604-37-6	-	-	-	-	-	-	Organic oxygen compounds	Organooxygen compounds	Carbohydrates and carbohydrate conjugates	1.7478	2.6428	1.6602	2.4653	2.6949	2.3086	1.5853	2.6786	1.6933	1.6673	2.6286	1.6801	2.3864	2.4476	2.3545
neg_2120	Rubrofusarin 6-[glucosyl-(1->3)-glucosyl-(1->6)-glucoside]	metab_10293	-	HMDB0034569	803.220311221	neg	M+FA-H	C33H42O20	4.4501	0.137780173126	-	55.3	-6.377228881429019	-	-	-	-	-	-	-	Organic oxygen compounds	Organooxygen compounds	Carbohydrates and carbohydrate conjugates	0.6903	1.0553	0.6670	0.5873	0.5858	1.2948	3.2464	2.0181	2.2388	2.0105	1.9733	1.9167	1.7407	1.8480	1.8469
neg_2130	Cyclocalopin C1	metab_10303	-	HMDB0039812	317.102763013	neg	M+Na-2H	C15H20O6	4.4894	0.108302196245	-	77.2	7.11465596169762	-	-	-	-	-	-	-	Organoheterocyclic compounds	Furopyrans	Not Available	2.4441	1.4246	2.4909	2.4958	2.2653	2.5488	2.2034	1.7646	1.8226	1.9183	1.5172	2.1510	2.0393	1.9651	2.0550
neg_2136	7-methoxy-3-(3-methoxyphenyl)-4H-chromen-4-one	metab_10309	-	HMDB0130371	281.08243044	neg	M-H	C17H14O4	4.5091	0.114631642449	-	97.2	1.76520407494148	-	-	-	-	-	-	-	Phenylpropanoids and polyketides	Isoflavonoids	O-methylated isoflavonoids	1.3038	1.5648	1.5412	1.4689	1.7223	1.6025	1.3783	1.4166	1.4848	1.4591	1.4290	1.4717	1.4242	1.3282	1.3836
neg_2141	Glycyrrhizaflavonol A	metab_10314	-	HMDB0035527	369.098148885	neg	M-H	C20H18O7	4.5194	0.101412990697	-	61.4	0.465819907550105	197304-01-1	-	-	-	-	-	-	Phenylpropanoids and polyketides	Flavonoids	Flavones	1.7252	1.4994	1.7407	1.3562	1.6109	0.2715	0.3547	2.3587	2.4826	2.5449	2.2147	2.3693	1.7296	1.6742	1.7608
neg_2144	Isophysalin B	metab_10317	-	HMDB0039697	531.168100649	neg	M+Na-2H	C28H30O9	4.5396	0.276506808499	-	66.1	8.722828024613191	26435-77-8	-	-	-	-	-	-	Lipids and lipid-like molecules	Steroids and steroid derivatives	Physalins and derivatives	1.5457	1.6412	1.3049	1.1509	1.4396	0.2940	0.3816	2.2438	2.5683	2.6849	2.2905	2.6498	1.5410	1.6633	1.7791
neg_2147	Coriandrone B	metab_10320	-	HMDB0037775	313.107876428	neg	M+Na-2H	C16H20O5	4.5493	0.126891065723	-	62.4	7.307913596261018	139906-04-0	-	-	-	-	-	-	Organoheterocyclic compounds	Benzopyrans	1-benzopyrans	2.0872	2.7592	2.2417	2.3731	2.1910	1.6723	0.7189	0.7515	0.8105	0.7881	2.0188	0.7990	2.1681	2.0938	2.2036
neg_2159	2,3-dihydroxy-3-[3-(3-methylbut-2-en-1-yl)-4-(sulfooxy)phenyl]propanoic acid	metab_10332	-	HMDB0133275	391.067461265	neg	M+FA-H	C14H18O8S	4.5791	0.186110983871	-	65.2	-8.611320697983121	-	-	-	-	-	-	-	Organic acids and derivatives	Organic sulfuric acids and derivatives	Arylsulfates	2.3161	2.6344	2.2786	2.4561	2.5337	2.4396	1.5024	1.5411	1.6099	1.5840	1.5536	1.5967	2.3989	2.5452	2.4273
neg_2164	Flurbiprofen glucuronide	metab_10337	-	HMDB0060918	465.120102647	neg	M+FA-H	C21H21FO8	4.6076	0.0508411202501	-	69.3	-0.347692887403479	-	-	-	-	-	-	-	Organic oxygen compounds	Organooxygen compounds	Carbohydrates and carbohydrate conjugates	3.3638	3.8605	2.9399	2.5331	3.1653	3.2371	1.8697	1.0104	1.0748	1.0505	1.0221	1.0624	3.1622	3.2063	3.1837
neg_2175	8-Hydroxyguanosine	metab_10348	-	HMDB0002044	334.056791631	neg	M+Cl	C10H13N5O6	4.6546	0.0460337263414	-	57.9	2.69879387628519	3868-31-3	-	-	-	-	-	-	Nucleosides, nucleotides, and analogues	Purine nucleosides	Not Available	3.6135	3.7006	3.4530	3.6201	3.7551	3.5269	2.8536	2.8206	1.9900	1.9636	2.1545	2.2022	3.7433	3.7109	3.7075
neg_2181	Asperxanthone	metab_10354	-	HMDB0030852	285.076761169	neg	M-H	C16H14O5	4.7017	0.0124474913079	-	61.7	-0.30042282768696804	3566-99-2	-	-	-	-	-	-	Organoheterocyclic compounds	Naphthopyrans	Naphthopyranones	3.5414	3.3442	3.6762	3.6604	3.6283	3.9268	3.5448	1.6006	1.8373	0.7214	2.0865	1.4832	3.6769	3.6666	3.6745
neg_2222	Heme A	metab_10395	C15670	HMDB0006901	889.310331448	neg	M+K-2H	C49H56FeN4O6+2	4.8931	0.212140730059	-	62.7	7.98164639296075	57560-10-8	Vitamins and Cofactors	Cofactors	map01100;map01110;map00860	Metabolic pathways;Biosynthesis of secondary metabolites;Porphyrin and chlorophyll metabolism	Metabolism;Metabolism;Metabolism	Global and overview maps;Global and overview maps;Metabolism of cofactors and vitamins	Organoheterocyclic compounds	Tetrapyrroles and derivatives	Metallotetrapyrroles	1.1574	0.7182	0.9321	0.7188	0.7171	0.7239	2.7946	2.7432	2.8735	2.9859	2.7963	2.8612	1.8643	1.8663	1.6960
neg_2226	7-Hydroxy-3,4',8-trimethoxyflavone	metab_10399	-	HMDB0041544	327.087430598	neg	M-H	C18H16O6	4.9231	0.123455009302	-	53.1	0.0572999899194125	-	-	-	-	-	-	-	Phenylpropanoids and polyketides	Flavonoids	O-methylated flavonoids	2.2754	2.1938	2.7958	2.5101	2.7416	2.2474	1.1300	1.1670	1.2333	1.2083	1.1790	1.2205	2.3362	2.3451	2.4300
neg_2252	Isosakuranetin	metab_10425	C05334	LMPK12140355	285.076907969	neg	M-H	C16H14O5	5.0429	0.0197152467849	50.4	-	0.21271586652137306	-	-	-	-	-	-	-	-	-	-	3.9524	3.6789	3.5200	4.0115	3.8414	3.8316	3.4765	2.8200	2.8510	1.8674	2.6605	2.1663	3.8289	3.8458	3.8357
neg_2254	Dihydrowyerol	metab_10427	-	HMDB0039497	243.102584843	neg	M-H2O-H	C15H18O4	5.0524	0.176762789911	-	53.2	-0.317001766247382	70711-58-9	-	-	-	-	-	-	Lipids and lipid-like molecules	Fatty Acyls	Fatty acids and conjugates	2.5970	1.9298	3.4816	2.9297	2.3846	2.8525	1.3610	1.3992	1.4674	1.4417	1.4116	1.4543	2.6724	2.7401	2.8245
neg_2256	3,5,6,7-tetrahydroxy-2-(3-methoxyphenyl)-8aH-chromen-8a-yl	metab_10429	-	HMDB0128113	323.053245825	neg	M+Na-2H	C16H14O6	5.0717	0.023029565925	-	62.6	-1.52331597141594	-	-	-	-	-	-	-	Benzenoids	Phenol ethers	Anisoles	1.8577	1.9159	1.8307	1.7281	2.4238	1.7742	1.8945	1.9338	2.0038	1.9775	1.9466	1.9904	2.2222	2.2365	2.2414
neg_2262	Apigenin	metab_10435	C01477	LMPK12110005;HMDB0002124	539.098075381	neg	2M-H	C15H10O5	5.1096	0.155777448829	-	56.8	-0.546233778356342	520-36-5	-	-	map01100;map00943;map00941;map01110;map00944	Metabolic pathways;Isoflavonoid biosynthesis;Flavonoid biosynthesis;Biosynthesis of secondary metabolites;Flavone and flavonol biosynthesis	Metabolism;Metabolism;Metabolism;Metabolism;Metabolism	Global and overview maps;Biosynthesis of other secondary metabolites;Biosynthesis of other secondary metabolites;Global and overview maps;Biosynthesis of other secondary metabolites	Phenylpropanoids and polyketides	Flavonoids	Flavones	2.3193	3.0937	0.0527	1.8159	1.9898	2.8391	2.2008	0.0659	0.0766	0.0724	0.3919	0.0745	2.5844	2.7178	2.6905
neg_2275	2-Methylguanosine	metab_10448	-	HMDB0005862	332.077500544	neg	M+Cl	C11H15N5O5	5.1945	0.115024131397	-	75.2	2.62747255854268	2140-77-4	-	-	-	-	-	-	Nucleosides, nucleotides, and analogues	Purine nucleosides	Not Available	2.8196	2.5390	2.9957	3.0845	3.0483	2.6704	2.7083	2.7481	2.8187	2.7921	2.7609	2.8051	2.8199	2.8771	2.7785
neg_2310	Indole-3-acetic-acid-O-glucuronide	metab_10483	-	HMDB0060001	332.078099294	neg	M-H2O-H	C16H17NO8	5.3746	0.0423606430479	-	63.8	1.49220785490936	-	-	-	-	-	-	-	Organic oxygen compounds	Organooxygen compounds	Carbohydrates and carbohydrate conjugates	2.2959	2.6043	2.5226	2.9656	3.1827	2.6730	0.9543	0.9899	1.0540	1.0298	1.0015	1.0416	2.7773	2.7469	2.7450
neg_2322	Hydromorphone-3-glucuronide	metab_10495	-	HMDB0060824	482.146649423	neg	M+Na-2H	C23H27NO9	5.4407	0.0359479445938	-	72.6	7.3729144834582305	-	-	-	-	-	-	-	Alkaloids and derivatives	Morphinans	Not Available	2.4191	2.2705	3.8163	2.4790	2.2415	2.0711	2.7459	1.5247	1.5935	1.5676	1.9684	1.5803	3.0371	3.0446	3.0669
neg_2335	12-Tridecene-4,6,8,10-tetraynal	metab_10508	-	HMDB0038915	225.055649221	neg	M+FA-H	C13H8O	5.5002	0.120710349072	-	55.5	-0.3805732159399179	28789-45-9	-	-	-	-	-	-	Lipids and lipid-like molecules	Fatty Acyls	Fatty aldehydes	2.0612	0.1304	2.4211	3.1197	2.5947	2.4269	0.1811	0.1951	0.2221	0.2116	0.1998	0.2167	2.1384	2.1109	2.0352
neg_2336	PINOSYLVIN	metab_10509	C01745	LMPK13090001	211.075980654	neg	M-H	C14H12O2	5.5097	0.0890178012029	51	-	-2.22807315090186	-	-	-	map01110;map00945	Biosynthesis of secondary metabolites;Stilbenoid, diarylheptanoid and gingerol biosynthesis	Metabolism;Metabolism	Global and overview maps;Biosynthesis of other secondary metabolites	-	-	-	2.6453	2.0701	2.9199	3.2383	3.0964	2.6756	1.9038	1.2946	0.5844	0.5649	0.5424	0.5744	2.7129	2.6497	2.6456
neg_2351	Ethyl (S)-3-hydroxybutyrate glucoside	metab_10524	-	HMDB0031693	329.102892388	neg	M+Cl	C12H22O8	5.5592	0.0468582849411	-	65	6.8793236128184905	-	-	-	-	-	-	-	Lipids and lipid-like molecules	Fatty Acyls	Fatty acyl glycosides	2.4387	3.1090	2.3397	2.5509	2.6457	3.0958	1.1160	0.0011	0.0190	0.2029	0.0016	0.0012	2.6431	2.6060	2.6114
neg_2362	Norcisapride	metab_10535	-	HMDB0061018	334.093338733	neg	M+Na-2H	C14H20ClN3O3	5.5932	0.0877472011365	-	55.1	-2.07046058905633	-	-	-	-	-	-	-	Organoheterocyclic compounds	Pyrroles	Substituted pyrroles	2.2409	2.3003	2.3663	2.5460	2.6117	2.5883	2.3184	2.3581	2.4286	2.4021	2.3709	2.4150	2.3406	2.2662	2.2943
neg_2367	4,5-Dihydroniveusin A	metab_10540	-	HMDB0032844	433.129750158	neg	M+K-2H	C20H28O8	5.6027	0.114184954766	-	65.2	6.88347364553929	98204-96-7	-	-	-	-	-	-	Lipids and lipid-like molecules	Prenol lipids	Terpene lactones	2.4623	2.4962	2.1775	2.1464	2.1621	2.6614	2.2092	0.0097	0.0114	0.0107	0.0100	0.0111	2.3816	2.2970	2.3002
neg_2379	Cyclocurcumin	metab_10552	-	HMDB0033086	389.10319185	neg	M+Na-2H	C21H20O6	5.6712	0.170614076704	-	57.4	6.88805208936353	153127-42-5	-	-	-	-	-	-	Phenylpropanoids and polyketides	Diarylheptanoids	Linear diarylheptanoids	1.9779	2.4227	1.2258	1.7808	1.4005	1.9597	2.0979	0.4975	0.5469	0.5281	0.5063	0.5373	2.0026	1.8724	1.8907
neg_2383	3,4',5,7-Tetrahydroxy-6-methoxyflavone	metab_10556	-	HMDB0030547	297.040364255	neg	M-H2O-H	C16H12O7	5.6860	0.0540855206229	-	57.3	-0.3080028480479161	32520-55-1	-	-	-	-	-	-	Phenylpropanoids and polyketides	Flavonoids	Flavones	3.5518	3.8103	2.6464	3.8466	3.8082	3.4280	2.6814	1.8392	0.7315	1.0186	1.3145	1.1688	3.5373	3.5709	3.5264
neg_2387	2beta,9xi-Dihydroxy-8-oxo-1(10),4,11(13)-germacratrien-12,6alpha-olide	metab_10560	-	HMDB0036662	299.092043699	neg	M+Na-2H	C15H18O5	5.6955	0.0394831058672	-	54.4	7.01940240108127	-	-	-	-	-	-	-	Lipids and lipid-like molecules	Prenol lipids	Terpene lactones	2.8836	2.4218	3.0427	3.2087	2.7526	2.7968	2.3272	0.6765	0.4323	0.4105	0.6992	0.4568	2.7536	2.7770	2.7439
neg_2393	NPC	metab_10566	C16543	HMDB0060499	555.166922043	neg	M+K-2H	C28H30N4O6	5.7145	0.0389362658061	-	51.4	3.4389564543156803	-	-	-	-	-	-	-	Alkaloids and derivatives	Camptothecins	Not Available	3.1182	3.5598	3.4307	3.2664	3.0728	3.3935	3.0928	1.5360	0.8027	0.5610	1.1820	0.9575	3.3300	3.3494	3.3158
neg_2415	Biochanin A	metab_10588	C00814	LMPK12050229;HMDB0002338	283.060924977	neg	M-H	C16H12O5	5.8220	0.293850938147	83.9	-	-0.95777589869536	491-80-5	-	-	map00943;map01110	Isoflavonoid biosynthesis;Biosynthesis of secondary metabolites	Metabolism;Metabolism	Biosynthesis of other secondary metabolites;Global and overview maps	Phenylpropanoids and polyketides	Isoflavonoids	O-methylated isoflavonoids	2.7588	2.9470	1.3010	2.9410	3.0020	3.0842	3.6839	2.2012	3.6855	2.8540	2.3912	2.6203	3.1260	2.8909	2.9523
neg_2437	Kuwanon L	metab_10610	-	HMDB0030121	625.17054922	neg	M-H	C35H30O11	5.9575	0.125938873245	-	64.7	-1.5748297241141298	88524-65-6	-	-	-	-	-	-	Phenylpropanoids and polyketides	Flavonoids	Flavans	2.0435	2.2361	2.2275	1.9625	2.0467	2.2626	2.6528	0.5557	0.6079	0.5881	0.9221	0.5978	2.2277	2.2496	2.3285
neg_2459	Jangomolide	metab_10632	-	HMDB0038158	503.150068269	neg	M+Cl	C26H28O8	6.0278	0.00113493868126	-	63.8	4.80396909043135	93767-25-0	-	-	-	-	-	-	Lipids and lipid-like molecules	Steroids and steroid derivatives	Steroid lactones	3.6470	3.4663	3.2748	3.6577	3.2020	3.6150	3.3711	1.5574	1.5635	0.5148	1.8597	1.1109	3.6184	3.6175	3.6183
neg_2480	6-methoxy-3-phenyl-3,4-dihydro-2H-1-benzopyran-4,7-diol	metab_10653	-	HMDB0132864	293.077873728	neg	M+Na-2H	C16H16O4	6.1822	0.0792725795538	-	93.5	-6.0751718388032	-	-	-	-	-	-	-	Phenylpropanoids and polyketides	Isoflavonoids	O-methylated isoflavonoids	1.6310	1.8855	1.4890	1.7156	2.1082	1.9138	1.6435	0.7228	0.7810	0.7589	0.7333	0.7697	1.8135	1.8307	1.8781
neg_2505	Heptyl 4-hydroxybenzoate	metab_10678	C14718	HMDB0034462	257.118120217	neg	M+Na-2H	C14H20O3	6.3361	0.0463128199386	-	79.9	9.349899679344713	1085-12-7	-	-	-	-	-	-	Benzenoids	Benzene and substituted derivatives	Benzoic acids and derivatives	2.6991	2.6091	3.1479	3.3402	3.4423	3.0413	0.7837	0.3220	0.3605	0.4521	0.3288	0.3529	3.0023	2.9957	3.0329
neg_2511	Gluten exorphin B4	metab_10684	-	HMDB0059794	510.162764783	neg	M-H2O-H	C24H27N5O9	6.3458	0.0335723007255	-	55.7	-0.513176559377006	-	-	-	-	-	-	-	Organic acids and derivatives	Carboxylic acids and derivatives	Amino acids, peptides, and analogues	4.0599	3.8970	4.1166	4.2666	3.9268	4.1912	3.5664	0.7785	1.3212	0.9512	1.5664	1.1233	3.9818	3.9813	4.0065
neg_2517	Furanofukinin	metab_10690	-	HMDB0036640	293.175917332	neg	M+FA-H	C16H24O2	6.4036	0.0668748834764	-	62.7	0.34029198098124497	34335-93-8	-	-	-	-	-	-	Lipids and lipid-like molecules	Prenol lipids	Sesquiterpenoids	2.4042	2.4876	2.4612	2.2941	2.8905	2.0332	2.4044	2.8182	2.8149	2.7595	2.7023	2.7340	2.6879	2.7455	2.7262
neg_2592	6a, 3'-p-Dihydroxypaclitaxel	metab_10765	-	HMDB0060795	870.265145102	neg	M-H2O-H	C45H47NO18	6.8309	0.101587918991	-	97.6	4.12981322038891	-	-	-	-	-	-	-	Benzenoids	Benzene and substituted derivatives	Benzoic acids and derivatives	1.0283	1.6092	1.5808	0.6591	0.8566	0.7552	2.0799	0.8300	0.8910	0.8679	0.8410	0.8792	1.3333	1.2629	1.3415
neg_2601	15(R)-hydroperoxy-EPE	metab_10774	-	HMDB0062295	283.097507658	neg	M+FA-H	C8H18N2O4S	6.8614	0.14170024812	-	55.5	2.42220017209929	7365-45-9	-	-	-	-	-	-	Organoheterocyclic compounds	Diazinanes	Piperazines	2.3736	2.5738	2.8479	1.5265	2.1333	2.4092	1.4610	0.8870	0.6808	0.4213	0.0388	0.0428	2.4586	2.3789	2.3408
neg_2633	23-Hydroxyphysalolactone	metab_10806	-	HMDB0031388	599.23045032	neg	M+FA-H	C28H39ClO9	6.9973	0.112228517241	-	74.4	7.193647806223002	118194-16-4	-	-	-	-	-	-	Lipids and lipid-like molecules	Steroids and steroid derivatives	Steroid lactones	1.6251	2.3282	2.6996	1.0683	1.1202	0.9363	2.0383	1.8762	1.6364	0.8243	1.5258	0.1908	2.0496	2.1110	2.1467
neg_2664	Glucosylgalactosyl hydroxylysine	metab_10837	-	HMDB0000585	467.18810706	neg	M-H2O-H	C18H34N2O13	7.2578	0.0418597397822	-	57.3	-0.289946521074724	32448-35-4	-	-	-	-	-	-	Lipids and lipid-like molecules	Fatty Acyls	Fatty acyl glycosides	1.3740	0.0125	3.0598	0.0125	0.0125	0.6197	1.0338	0.0201	1.0510	0.0222	2.2227	0.5558	2.1073	2.0849	2.1208
neg_2681	(-)-Medicarpin	metab_10854	C10503	LMPK12070028	269.081466943	neg	M-H	C16H14O4	7.3258	0.0525518442911	68.9	-	-1.72369933488484	-	-	-	map00943;map01110	Isoflavonoid biosynthesis;Biosynthesis of secondary metabolites	Metabolism;Metabolism	Biosynthesis of other secondary metabolites;Global and overview maps	-	-	-	2.4009	1.7456	2.9762	1.9810	1.8109	2.0683	1.8941	0.7620	1.5289	1.6899	1.4122	2.0070	2.3356	2.3706	2.3791
neg_2685	1-Hydroxy-3,6,7-trimethoxy-2,8-diprenylxanthone	metab_10858	-	HMDB0036597	475.156888785	neg	M+K-2H	C26H30O6	7.3356	0.103440155958	-	96.3	9.23059398775346	15404-76-9	-	-	-	-	-	-	Organoheterocyclic compounds	Benzopyrans	1-benzopyrans	2.0091	0.9142	1.8558	1.5341	1.3072	1.5995	1.6368	0.4296	0.5945	0.4579	1.6704	0.4664	1.7513	1.7439	1.6691
neg_2708	Lymecycline	metab_10881	-	HMDB0014401	583.235161192	neg	M-H2O-H	C29H38N4O10	7.4809	0.0771287789355	-	70.3	-9.615670018022241	992-21-2	-	-	-	-	-	-	Phenylpropanoids and polyketides	Tetracyclines	Not Available	1.5101	2.0078	0.5265	1.7971	1.8355	1.4633	0.5729	0.6025	0.6566	0.6360	0.6122	0.6461	1.5528	1.4880	1.5189
neg_2718	3,4,5-trihydroxy-6-{[2-(3-hydroxyphenyl)acetyl]oxy}oxane-2-carboxylic acid	metab_10891	-	HMDB0125162	309.059172534	neg	M-H2O-H	C14H16O9	7.5666	0.157588917145	-	75.2	-7.371491833563532	-	-	-	-	-	-	-	Organic oxygen compounds	Organooxygen compounds	Carbohydrates and carbohydrate conjugates	1.1670	0.1287	2.7677	0.9319	1.1667	1.6944	0.1790	0.1928	0.2195	0.7124	1.2360	1.2015	1.5640	1.6985	1.6602
neg_2729	9(R)-HODE	metab_10902	-	-	295.22790176	neg	M-H	C18H32O3	7.6511	0.011155574102	53	-	0.112436246320335	-	-	-	-	-	-	-	-	-	-	2.8238	4.0723	3.7310	2.7932	3.2752	2.5211	3.2088	3.0923	3.8624	3.1878	2.9814	2.5981	3.4557	3.4608	3.4654
neg_2733	Falcarindiol 3-acetate	metab_10906	-	HMDB0034167	323.165250404	neg	M+Na-2H	C19H26O3	7.6604	0.13303983337	-	73.2	7.902001305382321	111264-34-7	-	-	-	-	-	-	Lipids and lipid-like molecules	Fatty Acyls	Fatty alcohol esters	1.4348	0.7478	1.3794	0.3012	2.2301	1.4900	1.1348	1.3562	2.1928	1.4392	2.2818	1.5415	1.6327	1.6073	1.5216
neg_2736	Biocytin	metab_10909	C05552	HMDB0003134	407.151108945	neg	M+Cl	C16H28N4O4S	7.6701	0.0929523314858	-	82.8	-3.81196975207163	576-19-2	-	-	map01100;map00780	Metabolic pathways;Biotin metabolism	Metabolism;Metabolism	Global and overview maps;Metabolism of cofactors and vitamins	Organic acids and derivatives	Carboxylic acids and derivatives	Amino acids, peptides, and analogues	1.8209	0.4263	2.4728	1.3101	0.4690	0.4721	0.9700	0.6617	0.6214	0.7179	0.6815	0.9617	1.7351	1.6577	1.7170
neg_2747	Nomilinic acid	metab_10920	-	HMDB0035771	567.202363666	neg	M+Cl	C28H36O10	7.7281	0.0887969560846	-	55.9	3.973870290192581	35930-20-2	-	-	-	-	-	-	Lipids and lipid-like molecules	Prenol lipids	Triterpenoids	2.4780	1.8344	2.3743	2.2050	2.1081	2.4811	2.4671	0.8141	1.0228	0.7116	2.6717	0.7172	2.3458	2.3935	2.3184
neg_2752	Erythroskyrin	metab_10925	-	HMDB0030464	490.202922371	neg	M+Cl	C26H33NO6	7.7952	0.0396328380707	-	62.1	6.004186739163702	4987-27-3	-	-	-	-	-	-	Organoheterocyclic compounds	Furofurans	Not Available	2.0513	0.0867	1.7833	2.3956	2.3794	2.2289	0.4828	0.7517	0.6387	0.2374	0.3921	0.6059	1.9909	1.9866	1.9592
neg_2756	Limonin	metab_10929	C03514	HMDB0035921	505.166042353	neg	M+Cl	C26H30O8	7.8050	0.107470937365	-	54.7	5.47249374640399	1180-71-8	-	-	-	-	-	-	Lipids and lipid-like molecules	Prenol lipids	Triterpenoids	1.3581	1.2824	1.4362	1.8615	1.7471	1.5475	0.2971	0.3173	0.3554	0.6889	1.0126	0.3479	1.6766	1.5909	1.6676
neg_2774	Dodecanoylcarnitine	metab_10947	-	LMFA07070062;HMDB0002250	388.270743027	neg	M+FA-H	C19H37NO4	7.9691	0.0406261828793	-	54.3	0.8200122426922071	25518-54-1	-	-	-	-	-	-	Lipids and lipid-like molecules	Fatty Acyls	Fatty acid esters	1.6726	2.6247	0.3868	1.8203	1.5333	1.9540	0.4261	0.4514	0.4984	0.4805	0.4598	0.4892	1.7741	1.7618	1.7959
neg_2799	Chondroitin D-glucuronate	metab_10972	-	HMDB0060454	444.124572337	neg	M+Cl	C16H27NO11	8.0687	0.0455014301218	-	54.8	-7.91783567705976	-	-	-	-	-	-	-	Organic oxygen compounds	Organooxygen compounds	Carbohydrates and carbohydrate conjugates	2.6106	2.1553	1.7833	2.0327	1.8352	3.1578	1.5909	1.6298	1.6990	1.6730	1.6424	1.6857	2.5358	2.5659	2.5736
neg_2811	LysoPC(15:0)	metab_10984	C04230	HMDB0010381	526.316302335	neg	M+FA-H	C23H48NO7P	8.1354	0.0661918818293	-	53.4	2.6177229853466897	-	Lipids	Phospholipids	map00564	Glycerophospholipid metabolism	Metabolism	Lipid metabolism	Lipids and lipid-like molecules	Glycerophospholipids	Glycerophosphocholines	0.3247	1.1522	0.3404	0.2868	1.0456	0.2899	2.5460	2.3855	2.0263	1.9939	2.0457	2.0205	1.4239	1.3690	1.3929
neg_2817	Hydromorphone-3-glucoside	metab_10990	-	HMDB0061144	468.167070866	neg	M+Na-2H	C23H29NO8	8.1929	0.076513663964	-	71.6	6.90122586577173	-	-	-	-	-	-	-	Alkaloids and derivatives	Morphinans	Not Available	2.6898	1.6841	0.9204	2.1376	1.3434	1.8968	2.0344	2.3906	1.5710	1.1325	2.7391	1.0655	2.1655	2.1557	2.2161
neg_2839	Phloretin xylosyl-galactoside	metab_11012	-	HMDB0029252	567.166932535	neg	M-H	C26H32O14	8.3374	0.274868981232	-	66.8	-8.7942901258629	-	-	-	-	-	-	-	Phenylpropanoids and polyketides	Flavonoids	Flavonoid glycosides	0.4974	0.7527	0.3064	1.2541	0.7694	2.3967	0.3593	0.3624	0.4038	0.3879	0.3697	0.3957	1.3296	1.3977	1.5470
neg_2879	1-Hydroxy-2,12,15-heneicosatrien-4-one	metab_11051	-	HMDB0036741;LMFA05000600	365.270079363	neg	M+FA-H	C21H36O2	8.5495	0.0935208751849	-	59.1	1.08064409385843	-	-	-	-	-	-	-	Lipids and lipid-like molecules	Fatty Acyls	Fatty alcohols	2.0243	2.2838	1.9021	1.9106	1.9917	2.0139	1.9575	2.7900	2.7606	2.7085	2.5537	2.6347	2.1734	2.1682	2.2389
neg_2917	Gymnodimine	metab_11089	C20025	HMDB0041430	552.335496507	neg	M+FA-H	C32H45NO4	8.7177	0.0900630120741	-	56.2	4.7990222739631	173792-58-0	-	-	-	-	-	-	Organoheterocyclic compounds	Pyridines and derivatives	Hydropyridines	0.1833	2.7881	0.4596	0.6447	0.1696	1.2585	0.8568	1.0498	0.5686	0.6089	1.4337	1.0189	1.7397	1.6732	1.7432
neg_2929	PG(16:0/0:0)[U]	metab_11101	-	-	483.274151544	neg	M-H	C22H45O9P	8.7757	0.0074169164982	53.1	-	2.70159073715455	-	-	-	-	-	-	-	-	-	-	2.3631	1.1804	0.9533	1.1408	0.8601	1.1372	3.4338	2.9187	3.4868	3.0491	3.0611	3.0519	2.5602	2.5666	2.5632
neg_2930	LysoPE(0:0/20:0)	metab_11102	-	HMDB0011481;LMGP02050045	554.348997496	neg	M+FA-H	C25H52NO7P	8.7757	0.0129488544298	-	61.5	5.21251898882123	-	-	-	-	-	-	-	Lipids and lipid-like molecules	Glycerophospholipids	Glycerophosphoethanolamines	1.8331	2.7193	1.7607	1.6148	1.3324	1.0672	3.1127	2.8711	2.6232	2.5999	2.8373	2.6448	2.2643	2.2637	2.2543
neg_2932	Idoxanthin	metab_11104	-	HMDB0040656	643.400696038	neg	M+FA-H	C40H54O4	8.7853	0.137646624915	-	50.6	0.472855076187604	97169-13-6	-	-	-	-	-	-	Lipids and lipid-like molecules	Prenol lipids	Tetraterpenoids	2.1748	2.4656	2.7521	2.7365	2.8809	2.2631	0.5555	0.0767	0.6955	1.3911	1.3579	0.5014	2.4450	2.3387	2.3532
neg_2938	LysoPC(22:1(13Z))	metab_11110	C04230	LMGP01050141;HMDB0010399	614.358349443	neg	M+K-2H	C30H60NO7P	8.8468	0.0279807800408	-	97.8	-1.72437476262062	-	Lipids	Phospholipids	map00564	Glycerophospholipid metabolism	Metabolism	Lipid metabolism	Lipids and lipid-like molecules	Glycerophospholipids	Glycerophosphocholines	2.3963	2.4390	2.8766	2.2525	2.0420	2.5478	0.1670	0.7788	1.1697	0.9777	0.5477	0.2004	2.1476	2.1271	2.1487
neg_2956	Eremopetasitenin A2	metab_11128	-	HMDB0030900	377.143416454	neg	M-H2O-H	C20H28O6S	8.9807	0.095988629369	-	51.1	1.50938420950468	189100-11-6	-	-	-	-	-	-	Organoheterocyclic compounds	Naphthofurans	Not Available	0.7996	1.1349	2.0597	1.8593	2.2032	0.9967	0.2222	0.2386	0.2699	0.2578	0.2441	0.2637	1.7572	1.7539	1.6826
neg_2967	3b,12a-Dihydroxy-5a-cholanoic acid	metab_11139	-	HMDB0000348	373.275190493	neg	M-H2O-H	C24H40O4	9.0480	0.0132494026558	-	67.7	0.9478942617643727	2569-04-2	-	-	-	-	-	-	Lipids and lipid-like molecules	Steroids and steroid derivatives	Bile acids, alcohols and derivatives	1.6259	1.4008	2.1223	0.8679	1.5101	1.4809	2.1067	2.5865	2.7383	2.4522	2.3138	2.4139	2.0474	2.0360	2.0409
neg_2972	16-Acetylpriverogenin A	metab_11144	-	HMDB0034529	495.348989187	neg	M-H2O-H	C32H50O5	9.0818	0.0661679869417	-	54.3	1.95503956998763	26339-85-5	-	-	-	-	-	-	Lipids and lipid-like molecules	Prenol lipids	Triterpenoids	2.4794	2.5994	2.6073	2.7338	2.5678	2.5533	2.4135	2.8704	2.8888	3.2857	2.9214	2.7499	2.6391	2.6964	2.6671
neg_3026	DL-2-hydroxy stearic acid	metab_11196	-	LMFA02000120	299.259260191	neg	M-H	C18H36O3	9.4556	0.0131592054194	64.8	-	0.3050958145081081	-	-	-	-	-	-	-	-	-	-	2.9217	2.8769	3.4066	3.0032	2.3263	2.6065	1.8272	2.7597	2.5090	2.0949	2.6064	2.3872	2.7312	2.7273	2.7200
neg_3043	PS(15:0/22:1(13Z))	metab_11213	-	HMDB0112335	840.512149641	neg	M+K-2H	C43H82NO10P	9.5039	0.155624597358	-	58.4	-5.08985110607247	-	-	-	-	-	-	-	Lipids and lipid-like molecules	Glycerophospholipids	Glycerophosphoserines	1.1798	0.4287	2.8678	1.7763	0.0807	0.6841	0.1148	0.1244	0.1432	0.1359	0.1277	0.1394	1.5656	1.4829	1.6159
neg_3059	3,4,5-trihydroxy-6-[4-hydroxy-3-(3-oxopropyl)phenoxy]oxane-2-carboxylic acid	metab_11229	-	HMDB0134066	729.184029852	neg	2M+FA-H	C15H18O9	9.6001	0.241811197668	-	62.6	-6.339355553861281	-	-	-	-	-	-	-	Organic oxygen compounds	Organooxygen compounds	Carbohydrates and carbohydrate conjugates	0.3319	0.3111	0.3680	0.3115	1.2806	0.8148	1.5407	1.7773	1.4086	0.4591	1.8025	1.7201	1.9788	1.8338	1.7884
neg_3062	Persiconin	metab_11232	-	HMDB0037482;LMPK12140586	477.135571941	neg	M-H	C23H26O11	9.6193	0.0821790837311	-	69.2	-9.75279794516398	28978-03-2	-	-	-	-	-	-	Phenylpropanoids and polyketides	Flavonoids	Flavonoid glycosides	1.6785	1.6179	1.6536	1.8878	1.7291	1.2189	1.3733	1.4115	1.4797	1.4540	1.4239	1.4666	1.3557	1.3854	1.4237
neg_3111	Soyasaponin II	metab_11281	C12081	HMDB0034650	957.502920775	neg	M+FA-H	C47H76O17	9.9691	0.0117760242892	-	51.8	-3.87181640626392	55319-36-3	-	-	-	-	-	-	Lipids and lipid-like molecules	Prenol lipids	Terpene glycosides	3.2293	2.9108	2.5502	3.6812	3.4660	3.4921	1.0609	1.0975	1.1630	1.1383	1.1094	1.1504	3.2112	3.2051	3.2153
neg_3115	Goshonoside F1	metab_11285	-	HMDB0038539	519.272101297	neg	M+Cl	C26H44O8	10.0352	0.127853645945	-	55.6	-1.8962693736375904	90851-24-4	-	-	-	-	-	-	Lipids and lipid-like molecules	Prenol lipids	Terpene glycosides	0.0384	0.0352	0.0698	0.0352	0.0351	0.0357	2.8138	2.0290	1.5565	1.9462	2.3089	1.4013	1.6256	1.5674	1.6765
neg_3124	Cerebronic acid	metab_11294	C17873	HMDB0039540	429.358610453	neg	M+FA-H	C24H48O3	10.0783	0.0691707165656	-	65.4	0.16178903738148098	544-57-0	-	-	-	-	-	-	Lipids and lipid-like molecules	Fatty Acyls	Fatty acids and conjugates	2.0613	0.4029	1.5718	0.5994	0.8538	0.8854	2.3370	1.9975	1.3791	0.9015	2.6611	2.7330	1.7727	1.8187	1.7649
neg_3126	Polypodoside C	metab_11296	-	HMDB0040745	773.410803312	neg	M+Na-2H	C40H64O13	10.0783	0.112728724552	-	52.4	1.9182870677671695	120015-17-0	-	-	-	-	-	-	Lipids and lipid-like molecules	Steroids and steroid derivatives	Steroidal glycosides	2.2935	1.0129	1.0614	1.9747	1.4235	2.0798	1.1208	1.1578	1.2240	1.1990	1.1698	1.2112	2.0439	1.9752	1.9529
neg_3132	Inosine	metab_11302	C00294	HMDB0000195	313.077754719	neg	M+FA-H	C10H12N4O5	10.1252	0.121323360529	-	60.9	-4.54211160250171	58-63-9	-	-	map01100;map00230	Metabolic pathways;Purine metabolism	Metabolism;Metabolism	Global and overview maps;Nucleotide metabolism	Nucleosides, nucleotides, and analogues	Purine nucleosides	Not Available	1.6580	1.6519	1.5754	1.6090	1.6481	1.5533	1.8912	2.1657	2.1446	2.1405	2.0659	2.1309	1.7435	1.7583	1.8373
neg_3135	Calenduloside G methyl ester	metab_11305	-	HMDB0041018	789.443482813	neg	M-H2O-H	C43H68O14	10.1348	0.148267016025	-	53.4	0.5158916054015159	155740-15-1	-	-	-	-	-	-	Lipids and lipid-like molecules	Prenol lipids	Terpene glycosides	1.1720	0.0970	2.6155	0.7870	0.8427	0.1394	0.9090	0.0675	0.2933	0.0742	0.0694	0.0763	1.6676	1.7105	1.5835
neg_3160	L-alpha-Phosphatidylethanolamine	metab_11330	-	-	736.487242417	neg	M+Na-2H	C39H74NO8P	10.4181	0.00852848355745	72.8	-	-3.67618694105139	-	-	-	-	-	-	-	-	-	-	2.7969	2.9659	2.7557	2.6804	3.0989	2.7244	2.2297	0.4571	1.6284	0.4863	0.4655	0.9235	2.6965	2.6900	2.6901
neg_3161	PE-NMe2(14:1(9Z)/24:1(15Z))	metab_11331	-	HMDB0113878	820.587095338	neg	M+Na-2H	C45H86NO8P	10.4652	0.139088730302	-	57.3	4.15474109448383	-	-	-	-	-	-	-	Lipids and lipid-like molecules	Glycerophospholipids	Glycerophosphoethanolamines	0.3561	0.3343	0.3939	0.3347	0.3336	0.3381	2.3878	2.3696	2.4055	2.5796	2.5136	2.4244	1.9272	1.8231	1.9347
neg_3178	14-hydroxyclarithromycin	metab_11348	-	HMDB0061019	808.476862539	neg	M+FA-H	C38H69NO14	10.5687	0.0773593480599	-	50.9	8.97711884197289	-	-	-	-	-	-	-	Organic oxygen compounds	Organooxygen compounds	Carbohydrates and carbohydrate conjugates	1.6800	1.6699	1.9004	2.4502	2.3396	2.1329	0.6929	0.0200	0.0235	0.0221	0.0206	0.0228	1.8338	1.8170	1.7690
neg_3203	Cerebroside B	metab_11373	-	HMDB0035990	772.562991971	neg	M+FA-H	C41H77NO9	10.8135	0.101439307125	-	59.8	6.81188114481442	88642-46-0	-	-	-	-	-	-	Lipids and lipid-like molecules	Sphingolipids	Glycosphingolipids	2.0919	1.3718	0.4043	0.9331	0.3430	1.4421	0.8011	1.4571	2.1515	0.5002	2.4785	0.8565	1.5653	1.4872	1.5007
neg_3205	PC(16:0/18:2(9Z,12Z))	metab_11375	-	HMDB0007973;LMGP01010594	802.567384962	neg	M+FA-H	C42H80NO8P	10.8607	0.0119648351086	-	86.9	9.275720700082259	-	-	-	-	-	-	-	Lipids and lipid-like molecules	Glycerophospholipids	Glycerophosphocholines	2.8618	2.8716	2.0217	2.4908	2.0942	2.2380	3.4899	3.1577	3.2819	2.8075	3.0589	3.2758	2.8806	2.8708	2.8788
neg_3208	Lactariamide B	metab_11378	-	HMDB0039077	638.54001726	neg	M+FA-H	C37H71NO4	10.9172	0.24018915663	-	69.1	5.90463988943351	-	-	-	-	-	-	-	Lipids and lipid-like molecules	Sphingolipids	Ceramides	1.7611	1.9804	1.2153	1.4087	2.1260	1.1465	1.2763	1.3141	1.3817	1.3563	1.3264	1.3687	1.4656	1.3640	1.2648
neg_3209	Glucosylceramide (d18:1/16:0)	metab_11379	C01190	HMDB0004971	744.568636686	neg	M+FA-H	C40H77NO8	10.9172	0.148418587583	-	51.8	7.88402189696265	-	Lipids	Glycolipids	map00600;map01100	Sphingolipid metabolism;Metabolic pathways	Metabolism;Metabolism	Lipid metabolism;Global and overview maps	Lipids and lipid-like molecules	Sphingolipids	Glycosphingolipids	0.4639	0.4383	0.5079	0.4387	0.4373	0.4427	2.0961	1.8795	2.3041	2.1448	1.9748	1.8289	1.1784	1.1803	1.2806
neg_3230	3-O-Sulfogalactosylceramide (d18:1/20:0)	metab_11400	C06125	HMDB0012315	816.558735636	neg	M-H2O-H	C44H85NO11S	11.0960	0.0522495625219	-	96.8	-9.283072973091027	265096-81-9	Lipids	Glycolipids	map00600;map01100	Sphingolipid metabolism;Metabolic pathways	Metabolism;Metabolism	Lipid metabolism;Global and overview maps	Lipids and lipid-like molecules	Sphingolipids	Glycosphingolipids	2.3503	1.9352	0.5072	1.5124	0.7430	1.4958	2.9230	2.7229	2.9410	3.0921	3.1114	3.2156	2.4010	2.3730	2.4180
neg_3232	PC(15:0/18:3(9Z,12Z,15Z))	metab_11402	-	HMDB0007942;LMGP01011417	740.518522293	neg	M-H	C41H76NO8P	11.1149	0.210999606274	-	82.7	-6.8187363557910095	-	-	-	-	-	-	-	Lipids and lipid-like molecules	Glycerophospholipids	Glycerophosphocholines	1.3242	1.5791	1.3501	1.7341	2.1917	1.0020	0.3758	0.3993	0.5091	0.4264	0.8057	0.9325	1.5775	1.5209	1.6919
neg_3303	PI(18:2(9Z,12Z)/20:1(11Z))	metab_11473	-	LMGP06010325;HMDB0009852	925.51495256	neg	M+K-2H	C47H85O13P	14.0593	0.0678851647429	-	58.6	-7.23865333639082	-	-	-	-	-	-	-	Lipids and lipid-like molecules	Glycerophospholipids	Glycerophosphoinositols	1.0777	1.0414	1.1379	1.0420	1.0401	1.0478	1.4626	1.8730	1.9854	1.8749	1.8166	1.7127	1.1541	1.1712	1.2074
neg_3471	Cer(d18:0/16:0)	metab_11641	-	LMSP02020001;HMDB0011760	584.528452446	neg	M+FA-H	C34H69NO3	11.5868	0.19373129812	-	69.7	4.6420213471444605	-	-	-	-	-	-	-	Lipids and lipid-like molecules	Sphingolipids	Ceramides	1.6961	1.9390	2.4554	1.7888	2.1038	2.0452	0.3576	0.6546	1.1836	0.4067	0.3880	0.4147	1.7607	1.7609	1.8979
neg_3487	Gingerglycolipid B	metab_11657	-	HMDB0041094	723.387443441	neg	M+FA-H	C33H58O14	11.3103	0.15890716295	-	97.7	9.70549164906202	88168-90-5	-	-	-	-	-	-	Lipids and lipid-like molecules	Glycerolipids	Glycosylglycerols	1.0344	0.9985	1.0940	0.9991	0.9972	1.0048	1.9646	1.8862	2.0478	1.9729	1.9210	1.6811	1.1101	1.2394	1.1753
neg_3510	Ceramide (d18:1/9Z-18:1)	metab_11680	C00195	HMDB0004948	608.529077815	neg	M+FA-H	C36H69NO3	11.0867	0.120699139887	-	80.5	5.554062321578258	-	-	-	map01100;map00600;map04933	Metabolic pathways;Sphingolipid metabolism;AGE-RAGE signaling pathway in diabetic complications	Metabolism;Metabolism;Human Diseases	Global and overview maps;Lipid metabolism;Endocrine and metabolic diseases	Lipids and lipid-like molecules	Sphingolipids	Ceramides	1.9267	2.2649	2.2767	1.5762	2.2958	1.9583	1.7414	1.7806	1.8503	1.8241	1.7933	1.8369	1.9084	1.8047	1.8577
neg_3520	PG(20:1(11Z)/18:2(9Z,12Z))	metab_11690	-	LMGP04010541;HMDB0116576	835.526113234	neg	M+Cl	C44H81O10P	11.0207	0.0996526456704	-	55.4	-0.0293412928237302	-	-	-	-	-	-	-	Lipids and lipid-like molecules	Glycerophospholipids	Glycerophosphoglycerols	2.2216	1.9327	1.4514	1.9890	1.5203	2.4055	2.7147	2.1007	2.7751	2.8115	2.4580	2.7813	2.1979	2.2714	2.1997
neg_3521	2-Hydroxy-22-methyltetracosanoic acid	metab_11691	-	HMDB0040909;LMFA01030969	397.369115346	neg	M-H	C25H50O3	11.0207	0.0606802621155	-	51.7	0.994829165151248	52900-16-0	-	-	-	-	-	-	Lipids and lipid-like molecules	Fatty Acyls	Fatty acids and conjugates	2.2410	2.2582	2.0291	2.1266	2.2715	2.1968	2.1890	2.7540	2.4855	2.3087	2.3680	2.5488	2.2235	2.1819	2.2315
neg_3572	PE(18:2(9Z,12Z)/18:2(9Z,12Z))	metab_11742	-	LMGP02010111;HMDB0009093	738.506529196	neg	M-H	C41H74NO8P	10.6724	0.0503161589883	-	51.4	-1.89223545809232	-	-	-	-	-	-	-	Lipids and lipid-like molecules	Glycerophospholipids	Glycerophosphoethanolamines	2.9794	3.0394	2.6454	2.7946	3.1250	2.7544	2.8369	2.6174	2.6192	2.2818	2.3380	2.7296	2.8258	2.7921	2.8337
neg_3574	PE(18:2(9Z,12Z)/24:1(15Z))	metab_11744	-	HMDB0009113	862.576850739	neg	M+K-2H	C47H88NO8P	10.6629	0.199838434984	-	97.5	4.227229574668351	-	-	-	-	-	-	-	Lipids and lipid-like molecules	Glycerophospholipids	Glycerophosphoethanolamines	0.7934	0.7604	0.8489	0.7609	0.7592	0.7661	2.2676	2.4051	2.5286	2.4874	2.3350	2.5463	1.8302	1.7661	1.9329
neg_3582	PE(18:0/18:2(9Z,12Z))	metab_11752	-	LMGP02010044;HMDB0008994	788.552083021	neg	M+FA-H	C41H78NO8P	10.6252	0.149475564321	-	77.5	9.918758992541653	-	-	-	-	-	-	-	Lipids and lipid-like molecules	Glycerophospholipids	Glycerophosphoethanolamines	1.4816	1.2295	0.3521	0.2972	0.2962	0.3004	2.3973	2.1929	2.0385	0.8742	1.5069	1.9497	1.4546	1.4996	1.3733
neg_3604	PE(20:0/22:6(4Z,7Z,10Z,13Z,16Z,19Z))	metab_11774	-	HMDB0009243;LMGP02011176	800.552422091	neg	M-H2O-H	C47H82NO8P	10.5311	0.245390685784	-	87	-9.202311012400633	-	-	-	-	-	-	-	Lipids and lipid-like molecules	Glycerophospholipids	Glycerophosphoethanolamines	0.9859	0.6944	0.5026	0.4338	0.4325	0.4378	2.4454	0.5769	2.1013	0.8019	1.2654	1.9350	1.3267	1.1207	1.2720
neg_3618	Mometasone	metab_11788	C07816	HMDB0014902	425.130795236	neg	M-H	C22H28Cl2O4	10.4276	0.0104467512643	-	78.8	3.7708373834690696	105102-22-5	-	-	-	-	-	-	Lipids and lipid-like molecules	Steroids and steroid derivatives	Pregnane steroids	1.2771	0.2236	0.2690	0.2239	0.2231	0.2265	2.6402	2.7447	2.7194	2.6673	2.8102	2.6077	2.1374	2.1441	2.1356
neg_3620	3-Deoxy-D-glycero-D-galacto-2-nonulosonic acid	metab_11790	-	HMDB0000425	313.077915523	neg	M+FA-H	C9H16O9	10.3992	0.182613187121	-	62.4	1.04656809014642	22594-61-2	-	-	-	-	-	-	Organic oxygen compounds	Organooxygen compounds	Carbohydrates and carbohydrate conjugates	1.8891	1.7332	1.7185	1.6705	1.7739	1.6817	1.4166	2.1106	2.0490	2.1416	2.1311	2.1329	1.7812	1.8347	1.9324
neg_3649	PE(22:5(4Z,7Z,10Z,13Z,16Z)/P-18:1(11Z))	metab_11819	-	HMDB0009644	756.532467766	neg	M-H2O-H	C45H78NO7P	10.2339	0.113842936729	-	53.5	-1.65248483868566	-	-	-	-	-	-	-	Lipids and lipid-like molecules	Glycerophospholipids	Glycerophosphoethanolamines	0.9803	1.3325	0.2772	0.4962	0.5151	0.6503	2.3167	2.3584	2.7629	2.5195	2.3457	2.5616	1.7762	1.6934	1.6958
neg_3654	PE(22:2(13Z,16Z)/22:6(4Z,7Z,10Z,13Z,16Z,19Z))	metab_11824	-	HMDB0009573;LMGP02011101	824.554220183	neg	M-H2O-H	C49H82NO8P	10.1724	0.0791322436682	-	87.4	-6.80899555810012	-	-	-	-	-	-	-	Lipids and lipid-like molecules	Glycerophospholipids	Glycerophosphoethanolamines	1.7163	1.4443	0.5597	0.4999	0.4853	0.4909	2.8262	1.8058	2.4822	1.2754	1.8838	2.1322	1.9482	1.8863	1.9446
neg_3675	21-hydroxy-heneicosanoic acid	metab_11845	-	LMFA01050076	341.306337915	neg	M-H	C21H42O3	10.0876	0.0864889675942	50.2	-	0.640178537522726	-	-	-	-	-	-	-	-	-	-	1.9906	2.3320	2.0597	2.0949	1.8365	2.0136	1.5319	2.1213	2.2476	2.0435	1.9657	2.1570	2.0412	2.1112	2.0577
neg_3741	Madlongiside D	metab_11911	-	HMDB0037905	803.420374628	neg	M+Na-2H	C41H66O14	9.7614	0.180486880468	-	60.4	0.575142377042421	58019-21-9	-	-	-	-	-	-	Lipids and lipid-like molecules	Prenol lipids	Triterpenoids	1.1224	1.6808	2.4598	0.6278	1.0587	0.9772	0.7625	0.7958	0.8559	0.8331	0.8066	0.8443	1.5738	1.4201	1.5281
neg_3746	Retinyl beta-glucuronide	metab_11916	-	HMDB0010340	443.248122071	neg	M-H2O-H	C26H38O7	9.7238	0.0375613973719	-	66.9	9.10660471651678	-	-	-	-	-	-	-	Lipids and lipid-like molecules	Prenol lipids	Terpene glycosides	2.0467	2.0574	1.9729	1.9730	2.0437	1.8954	2.2562	2.6648	2.4459	2.5622	2.5732	2.5980	2.1585	2.1490	2.1803
neg_3762	Ginsenoside Ro	metab_11932	C17543	HMDB0034534	955.486448199	neg	M-H	C48H76O19	9.6193	0.19762657561	-	74.9	-4.55367167119783	34367-04-9	-	-	-	-	-	-	Lipids and lipid-like molecules	Prenol lipids	Terpene glycosides	1.3009	1.6887	0.7570	2.2795	1.3431	1.9462	0.8110	0.8449	0.9063	0.8831	0.8560	0.8944	1.3509	1.4510	1.2912
neg_3765	20-Hydroxyeicosatetraenoic acid	metab_11935	C14748	HMDB0005998	319.22988267	neg	M-H	C20H32O3	9.6099	0.0558392265585	-	67.2	6.2898073125112	79551-86-3	-	-	map00590;map01100	Arachidonic acid metabolism;Metabolic pathways	Metabolism;Metabolism	Lipid metabolism;Global and overview maps	Lipids and lipid-like molecules	Fatty Acyls	Fatty acids and conjugates	1.7479	2.1836	1.4349	1.5768	1.6412	1.5450	1.8055	2.8884	2.3113	2.1514	2.2844	2.0624	2.0413	2.0274	2.0738
neg_3797	Apo-12'-violaxanthal	metab_11967	-	HMDB0034953	417.223832442	neg	M+Cl	C25H34O3	9.4846	0.0596663799828	-	51.8	9.51258326941021	-	-	-	-	-	-	-	Lipids and lipid-like molecules	Prenol lipids	Diterpenoids	1.9104	1.7951	2.3513	2.3142	2.4884	1.8483	1.3892	2.4119	2.0067	1.5288	2.3247	1.8902	2.2524	2.2906	2.3025
neg_3833	Okadaic acid	metab_12003	C01945	HMDB0030441	839.428834256	neg	M+Cl	C44H68O13	9.4164	0.0836883886933	-	53.7	-8.15358190415164	78111-17-8	-	-	-	-	-	-	Organic oxygen compounds	Organooxygen compounds	Ethers	2.2320	2.3183	0.1603	1.8665	0.1302	2.1340	0.1813	0.1954	0.2223	0.2119	0.2001	0.2170	1.7146	1.7684	1.7840
neg_3835	Chaetoglobosin N	metab_12005	-	HMDB0031919	541.271754477	neg	M-H	C33H38N2O5	9.4164	0.0717593317847	-	61.7	1.7676957667579198	156980-59-5	-	-	-	-	-	-	Alkaloids and derivatives	Cytochalasans	Chaetoglobosins	1.7913	1.8354	1.8724	1.7187	2.0051	1.6338	1.9796	2.3299	2.3532	2.1877	2.2507	2.2956	1.9639	1.9149	1.9086
neg_3843	LysoPC(O-18:0)	metab_12013	C04317	HMDB0011149	554.386770186	neg	M+FA-H	C26H56NO6P	9.3873	0.052559612857	-	80	7.93539669099651	-	-	-	map00565;map01100	Ether lipid metabolism;Metabolic pathways	Metabolism;Metabolism	Lipid metabolism;Global and overview maps	Lipids and lipid-like molecules	Glycerophospholipids	Glycerophosphocholines	1.3527	1.1098	3.1213	1.5010	1.2893	1.1162	1.2684	1.3062	1.3737	1.3483	1.3185	1.3607	2.0676	2.1111	2.1020
neg_3853	20-dihydroxyleukotriene B4	metab_12023	-	HMDB0012635;LMFA03020061	389.197109493	neg	M+Na-2H	C20H32O6	9.3296	0.167861615162	-	98.5	6.9331652031196604	-	-	-	-	-	-	-	Lipids and lipid-like molecules	Fatty Acyls	Eicosanoids	0.9999	1.0302	0.5011	0.8581	1.1070	1.1080	0.9511	1.9958	1.8981	1.6036	1.8755	1.7519	1.2813	1.3522	1.2137
neg_3866	S-(11-hydroxy-9-deoxy-delta12-PGD2)-glutathione	metab_12036	-	HMDB0013055	682.272712755	neg	M+K-2H	C30H51N3O10S	9.2265	0.0426902111901	-	55.1	-8.38069572786357	-	-	-	-	-	-	-	Organic acids and derivatives	Carboxylic acids and derivatives	Amino acids, peptides, and analogues	2.2715	2.3254	2.1432	2.0084	2.3785	2.2152	2.6816	2.8888	2.9178	3.0378	2.7984	2.8165	2.4891	2.5212	2.4902
neg_3871	Tsugaric acid A	metab_12041	-	HMDB0032022	995.743766276	neg	2M-H	C32H50O4	9.2080	0.159007873193	-	93.1	9.252691779573633	-	-	-	-	-	-	-	Lipids and lipid-like molecules	Prenol lipids	Triterpenoids	1.7886	1.7792	1.8272	1.9133	1.7897	1.5180	2.5299	2.1020	2.5036	2.1758	2.0201	2.0111	2.1307	2.0258	2.0087
neg_3890	Tricrocin	metab_12060	-	HMDB0002376	835.293853236	neg	M+Na-2H	C38H54O19	9.0818	0.218730780346	-	59.5	-8.28180371040939	55750-84-0	-	-	-	-	-	-	Lipids and lipid-like molecules	Prenol lipids	Diterpenoids	0.9324	0.8975	0.9905	0.9483	1.1870	0.9510	1.5071	2.0242	1.8810	2.0064	1.8977	1.7624	1.3239	1.4105	1.2276
neg_3896	Momordin Ia	metab_12066	-	HMDB0041017	777.44918546	neg	M-H	C42H66O13	9.0673	0.0880897235024	-	54.2	7.86141518764581	95851-46-0	-	-	-	-	-	-	Lipids and lipid-like molecules	Prenol lipids	Terpene glycosides	0.7541	0.5290	1.8849	2.0545	2.0185	0.5339	0.6550	1.2737	1.7131	2.5510	2.2003	1.1926	1.6732	1.6257	1.6004
neg_3902	PS(16:1(9Z)/18:0)	metab_12072	-	LMGP03010211;HMDB0012367	796.485659475	neg	M+Cl	C40H76NO10P	9.0575	0.218556823993	-	66.6	-5.81217704242492	-	-	-	-	-	-	-	Lipids and lipid-like molecules	Glycerophospholipids	Glycerophosphoserines	1.6683	0.6136	2.7151	1.4440	0.4851	0.4908	0.6073	0.6376	0.6931	0.6720	0.6476	0.6823	1.5229	1.4795	1.6507
neg_3908	LysoPC(18:0)	metab_12078	C04230	HMDB0010384	568.365127128	neg	M+FA-H	C26H54NO7P	9.0480	0.0182752117585	-	86.5	5.989246285284518	-	Lipids	Phospholipids	map00564	Glycerophospholipid metabolism	Metabolism	Lipid metabolism	Lipids and lipid-like molecules	Glycerophospholipids	Glycerophosphocholines	2.7797	2.2701	3.0428	2.3225	2.0737	2.7095	2.8378	2.6834	2.3615	2.4618	2.7676	2.4777	2.6157	2.6286	2.6143
neg_3917	PS(18:3(9Z,12Z,15Z)/22:6(4Z,7Z,10Z,13Z,16Z,19Z))	metab_12087	-	LMGP03010424;HMDB0012417	850.459550576	neg	M+Na-2H	C46H72NO10P	9.0095	0.0958917716197	-	66.8	-5.42669255851113	-	-	-	-	-	-	-	Lipids and lipid-like molecules	Glycerophospholipids	Glycerophosphoserines	2.3514	2.0598	2.2346	1.7067	0.4671	2.2218	0.6807	0.5091	0.5592	0.5401	0.5181	0.5494	1.7409	1.6624	1.7273
neg_3918	PS(14:1(9Z)/20:3(8Z,11Z,14Z))	metab_12088	-	HMDB0012349;LMGP03010130	776.442582894	neg	M+Na-2H	C40H70NO10P	9.0095	0.123203448097	-	54	-7.70245297445493	-	-	-	-	-	-	-	Lipids and lipid-like molecules	Glycerophospholipids	Glycerophosphoserines	0.4689	0.4431	2.2028	1.4712	1.4656	0.7587	0.5589	0.5881	0.6417	0.6213	0.5978	0.6313	1.2199	1.1273	1.2142
neg_3937	3-trans-p-Coumaroylrotundic acid	metab_12107	-	HMDB0040667	655.366054391	neg	M+Na-2H	C39H54O7	8.9330	0.0999855520095	-	98	6.98706483529112	144624-03-3	-	-	-	-	-	-	Lipids and lipid-like molecules	Prenol lipids	Triterpenoids	1.1018	0.1721	2.1881	1.8546	1.8828	1.5708	0.2353	0.2524	1.6392	1.0008	0.5489	0.2785	1.6442	1.7243	1.7152
neg_3940	Prostaglandin G2 2-glyceryl Ester	metab_12110	-	HMDB0062591	477.224592993	neg	M+Cl	C23H38O8	8.9330	0.184999969236	-	95.5	-3.33851772824763	-	-	-	-	-	-	-	Lipids and lipid-like molecules	Fatty Acyls	Eicosanoids	0.0901	0.0829	0.1031	0.0830	0.0826	0.0841	2.1840	2.3777	2.2777	2.4742	2.2673	2.1824	1.2905	1.3344	1.1807
neg_3976	Physapubescin	metab_12146	-	HMDB0033796	551.26279668	neg	M+Na-2H	C30H42O8	8.7853	0.28763017049	-	68.7	0.302772502776977	74747-52-7	-	-	-	-	-	-	Lipids and lipid-like molecules	Steroids and steroid derivatives	Steroid esters	1.0223	0.7931	0.6904	0.6095	0.6079	0.6142	2.4021	1.6398	2.3242	1.9994	1.9442	1.9555	1.2038	1.3089	1.4402
neg_3991	Ganoderiol G	metab_12161	-	HMDB0037780	549.382042086	neg	M+FA-H	C31H52O5	8.7275	0.17722450637	-	63.1	4.68782200213245	114567-48-5	-	-	-	-	-	-	Lipids and lipid-like molecules	Prenol lipids	Triterpenoids	2.0224	1.3750	1.9078	1.2114	1.4933	1.6859	1.9563	2.5088	2.6260	2.0871	2.0885	2.7129	1.7612	1.6917	1.8424
neg_4032	10-Acetoxyligustroside	metab_12202	-	HMDB0035217	581.183427275	neg	M-H	C27H34O14	8.5735	0.160174018574	-	57.3	-7.1317316703746	57799-95-8	-	-	-	-	-	-	Lipids and lipid-like molecules	Prenol lipids	Terpene glycosides	0.5079	1.2379	0.0442	1.5354	1.2325	2.6245	0.4823	0.3163	0.0646	0.8376	0.0571	0.7856	1.6009	1.5294	1.6659
neg_4051	Sphingosine 1-phosphate (d19:1-P)	metab_12221	-	HMDB0060062	416.257324951	neg	M+Na-2H	C19H42NO5P	8.5020	0.109108690206	-	63.4	6.5701559866631785	-	-	-	-	-	-	-	Lipids and lipid-like molecules	Sphingolipids	Phosphosphingolipids	2.5255	2.5702	2.7841	2.9517	2.9059	2.0827	0.4071	0.4318	0.4777	0.4601	0.4399	0.4686	2.6007	2.5264	2.6181
neg_4064	LysoPC(18:1(9Z))	metab_12234	C04230	HMDB0002815	566.349317694	neg	M+FA-H	C26H52NO7P	8.4360	0.209930315399	-	99.1	5.7067134264813	3542-29-8	Lipids	Phospholipids	map00564	Glycerophospholipid metabolism	Metabolism	Lipid metabolism	Lipids and lipid-like molecules	Glycerophospholipids	Glycerophosphocholines	2.0540	0.7231	1.0934	0.9745	0.8341	0.7288	1.7326	0.9000	2.0017	1.2253	2.3712	1.3214	1.5504	1.4094	1.4010
neg_4087	LysoPC(16:0)	metab_12257	C04230	HMDB0010382	540.333557743	neg	M+FA-H	C24H50NO7P	8.3469	0.214343132393	-	82.4	5.7845947569964515	-	Lipids	Phospholipids	map00564	Glycerophospholipid metabolism	Metabolism	Lipid metabolism	Lipids and lipid-like molecules	Glycerophospholipids	Glycerophosphocholines	1.4767	0.7742	0.3779	0.3516	0.3193	0.3237	2.7011	1.8423	2.1268	1.8615	2.0977	1.9168	1.0742	1.2270	1.2431
neg_4093	Avenestergenin B2	metab_12263	-	HMDB0035266	613.352075657	neg	M+Na-2H	C37H52O6	8.3277	0.0916472604974	-	94.3	1.7192653385550902	90578-32-8	-	-	-	-	-	-	Lipids and lipid-like molecules	Prenol lipids	Triterpenoids	1.7142	0.3086	1.8807	1.9971	1.6882	2.1044	0.0066	0.4173	0.0084	0.7207	0.0074	0.0082	1.6405	1.6853	1.6083
neg_4097	6-(1,3-diphenylpropoxy)-3,4,5-trihydroxyoxane-2-carboxylic acid	metab_12267	-	HMDB0135229	387.147916305	neg	M-H	C21H24O7	8.3182	0.0855510413037	-	73.7	7.702211731465359	-	-	-	-	-	-	-	Lipids and lipid-like molecules	Fatty Acyls	Fatty acyl glycosides	2.1344	2.1871	2.3945	1.9441	1.8630	1.9202	0.9372	1.2506	1.1144	1.3104	1.4108	0.8006	1.8337	1.8778	1.9072
neg_4099	7(14)-Farnesene-9,12-diol	metab_12269	-	HMDB0040998	287.22294853	neg	M+FA-H	C15H30O2	8.3182	0.0141483893238	-	60.6	0.6830782568673239	160775-29-1	-	-	-	-	-	-	Lipids and lipid-like molecules	Prenol lipids	Sesquiterpenoids	3.9187	4.0739	4.1834	3.7268	3.7728	3.6746	2.3694	2.6864	2.4752	2.0371	2.1752	2.1104	3.7191	3.7202	3.7302
neg_4123	1-Oleoylglycerophosphoserine	metab_12293	-	HMDB0061694	544.267513321	neg	M+Na-2H	C24H46NO9P	8.1834	0.144647782874	-	59.1	3.49101184816903	-	-	-	-	-	-	-	Lipids and lipid-like molecules	Glycerophospholipids	Glycerophosphoserines	0.3407	0.3196	0.3775	0.3199	0.3188	0.3232	2.2645	2.3945	2.2973	1.9773	2.5252	2.1765	1.2817	1.3194	1.2000
neg_4127	9'-Carboxy-gamma-tocotrienol	metab_12297	-	HMDB0012869	393.204922346	neg	M+Na-2H	C23H32O4	8.1737	0.159081387458	-	61.5	0.523926289865111	17-15-2	-	-	-	-	-	-	Lipids and lipid-like molecules	Prenol lipids	Monoterpenoids	0.8947	0.8856	0.0851	0.2911	0.0680	0.0692	2.2925	2.5374	2.7674	2.3472	2.3835	2.4829	1.5703	1.7055	1.6365
neg_4147	1-Hexanol arabinosylglucoside	metab_12317	-	HMDB0031689	431.165772667	neg	M+Cl	C17H32O10	8.0687	0.0300271291351	-	61.7	-8.01579673062194	124044-06-0	-	-	-	-	-	-	Lipids and lipid-like molecules	Fatty Acyls	Fatty acyl glycosides	2.0268	1.6943	1.4213	2.5979	1.9248	1.9777	1.0495	0.5966	0.1171	1.0170	0.1041	0.6304	2.0733	2.0598	2.0857
neg_4173	Cincassiol B	metab_12343	-	HMDB0036855	421.188157832	neg	M+Na-2H	C20H32O8	8.0121	0.120587310001	-	73.1	9.42513053323628	73599-13-0	-	-	-	-	-	-	Lipids and lipid-like molecules	Prenol lipids	Diterpenoids	1.8635	1.7876	1.0380	1.7266	1.6657	1.4945	1.9152	2.7011	2.5860	2.2994	2.6297	2.8170	1.9414	1.9518	2.0333
neg_4194	Maslinic acid	metab_12364	C16939	HMDB0002392;LMPR0106180014	517.354848639	neg	M+FA-H	C30H48O4	7.8631	0.00943557877478	-	60.7	2.93370496405295	4373-41-5	-	-	-	-	-	-	Lipids and lipid-like molecules	Prenol lipids	Triterpenoids	1.7448	1.7031	1.1233	2.0907	2.2076	1.1899	2.3029	2.6137	2.5793	2.3925	2.2300	2.6456	1.8934	1.8985	1.8905
neg_4214	13-Hydroxy-9-methoxy-10-oxo-11-octadecenoic acid	metab_12384	-	HMDB0040901	341.233340608	neg	M-H	C19H34O5	7.7857	0.205161039166	-	54.2	-0.0208874626619011	150147-08-3	-	-	-	-	-	-	Lipids and lipid-like molecules	Fatty Acyls	Lineolic acids and derivatives	0.1225	1.5404	1.6722	1.2056	1.6360	0.0020	0.0025	0.8982	1.2896	0.0030	0.0028	0.0818	1.2372	1.0684	1.1870
neg_4219	7-Sulfocholic acid	metab_12389	-	HMDB0002421;LMST05020039	523.210967413	neg	M+Cl	C24H40O8S	7.7472	0.189020299674	-	61	-5.7821987645556785	60320-05-0	-	-	-	-	-	-	Lipids and lipid-like molecules	Steroids and steroid derivatives	Bile acids, alcohols and derivatives	2.3975	1.7718	2.7271	1.8942	1.7722	1.7701	1.6903	0.9251	0.8060	0.8916	0.5839	0.3336	2.1208	2.0503	1.9556
neg_4239	Goshonoside F3	metab_12409	-	HMDB0038376	689.340470918	neg	M+FA-H	C32H52O13	7.6604	0.0930490969638	-	50.8	2.29122010310452	90851-26-6	-	-	-	-	-	-	Lipids and lipid-like molecules	Prenol lipids	Terpene glycosides	2.5219	0.4754	0.5481	1.6416	0.4745	1.3687	0.8769	0.6254	0.6804	0.9072	2.7894	1.1248	1.8422	1.8012	1.8810
neg_4242	Ixocarpalactone B	metab_12412	-	HMDB0034339	539.203862832	neg	M+K-2H	C28H38O8	7.6511	0.0846618304508	-	51.3	-2.80845179205593	71801-44-0	-	-	-	-	-	-	Lipids and lipid-like molecules	Steroids and steroid derivatives	Steroid lactones	1.2617	0.8529	1.9270	1.8067	0.8610	2.0274	1.6325	1.0384	1.1032	1.0787	1.0502	1.0907	1.5914	1.5854	1.5251
neg_4278	Zeranol	metab_12448	C14752	HMDB0032702	357.149793494	neg	M+Cl	C18H26O5	7.4908	0.16553285289	-	86	7.35078806306813	26538-44-3	-	-	-	-	-	-	Phenylpropanoids and polyketides	Macrolides and analogues	Not Available	0.9434	0.5726	1.3318	0.8964	0.5716	1.3207	1.8573	2.0789	0.7938	0.7716	0.7458	0.7824	1.1762	1.2699	1.3133
neg_4281	Dukunolide D	metab_12451	-	HMDB0035732	489.152709646	neg	M+Na-2H	C26H28O8	7.4809	0.0706554847025	-	54.8	-0.8031732591772	101560-02-5	-	-	-	-	-	-	Organoheterocyclic compounds	Naphthopyrans	Not Available	1.5941	1.1925	1.3789	1.2205	1.0706	1.3997	1.5975	1.2405	2.4844	0.7156	2.4135	1.2194	1.3928	1.4048	1.3481
neg_4293	5-hydroxy-8-(2-hydroxypropan-2-yl)-4-propyl-2H,8H,9H-furo[2,3-h]chromen-2-one	metab_12463	-	HMDB0130120	285.112870315	neg	M-H2O-H	C17H20O5	7.4229	0.231186023858	-	92.6	-1.19127594044319	-	-	-	-	-	-	-	Phenylpropanoids and polyketides	Coumarins and derivatives	Furanocoumarins	1.7235	1.1454	1.7742	1.4991	0.9190	1.8704	0.4988	1.1129	1.2535	1.2677	1.0432	1.6132	1.4411	1.3103	1.5086
neg_4300	D8'-Merulinic acid A	metab_12470	-	HMDB0041454	389.269019855	neg	M-H	C24H38O4	7.3943	0.0482489559493	-	56.2	-1.82795655896465	69506-65-6	-	-	-	-	-	-	Benzenoids	Benzene and substituted derivatives	Benzoic acids and derivatives	0.8019	0.6832	1.5282	0.9790	2.0705	0.4219	0.3459	1.6915	2.0144	1.8935	1.4659	1.5722	1.3547	1.3582	1.3215
neg_4318	Glaucarubolone 15-O-beta-D-glucopyranoside	metab_12488	-	HMDB0035036	537.192314737	neg	M-H2O-H	C26H36O13	7.3063	0.0238047232348	-	63.1	-9.77202281269174	89202-76-6	-	-	-	-	-	-	Lipids and lipid-like molecules	Prenol lipids	Terpene lactones	2.9659	2.8494	2.9934	2.8100	2.8690	3.1489	2.7302	0.8787	1.2695	0.1542	0.9556	0.6438	2.9798	2.9658	2.9598
neg_4322	Triamcinolone	metab_12492	-	HMDB0014758	439.176851075	neg	M+FA-H	C21H27FO6	7.2968	0.115128877374	-	73.9	-1.31564147208922	124-94-7	-	-	-	-	-	-	Lipids and lipid-like molecules	Steroids and steroid derivatives	Hydroxysteroids	2.0701	0.1825	0.2215	0.4397	0.1820	0.1849	1.7301	2.0445	2.1313	1.4661	2.9483	1.7425	1.5045	1.4760	1.4083
neg_4353	Hesperetin 7-(2,6-dirhamnosylglucoside)	metab_12523	-	HMDB0040372	755.233969045	neg	M-H	C34H44O19	7.1706	0.0183305371272	-	50.1	-8.50740614356807	97218-30-9	-	-	-	-	-	-	Phenylpropanoids and polyketides	Flavonoids	Flavonoid glycosides	2.7137	3.0660	1.3733	3.1743	2.3691	3.2497	1.8017	0.0939	0.1086	0.1029	0.7158	0.1057	2.7281	2.7380	2.7224
neg_4393	Rutaretin 9-rutinoside	metab_12563	-	HMDB0034611	591.166544759	neg	M+Na-2H	C26H34O14	7.0166	0.00730623841822	-	60.1	-5.22422335145951	160845-05-6	-	-	-	-	-	-	Phenylpropanoids and polyketides	Coumarins and derivatives	Coumarin glycosides	1.2883	1.5667	2.8568	1.1825	1.9836	1.4954	1.8142	0.3339	1.0989	0.3582	0.4310	0.3655	2.3804	2.3819	2.3865
neg_4401	N-Acetylserotonin glucuronide	metab_12571	-	HMDB0060833	393.126852981	neg	M-H	C18H22N2O8	6.9779	0.0659553905601	-	59.1	-8.845282811006891	-	-	-	-	-	-	-	Organic oxygen compounds	Organooxygen compounds	Carbohydrates and carbohydrate conjugates	1.4981	0.3727	0.0106	1.2841	0.9200	1.4124	0.0122	0.0134	0.0157	0.0148	0.0138	0.0153	1.3120	1.3407	1.3667
neg_4410	Stachyoside A	metab_12580	-	HMDB0039092	561.157345087	neg	M+Cl	C21H34O15	6.9296	0.0450292081282	-	63.7	-3.4713656987242203	131862-10-7	-	-	-	-	-	-	Lipids and lipid-like molecules	Prenol lipids	Terpene glycosides	2.3339	2.4259	2.8258	2.3800	2.5316	2.2822	2.3701	0.7696	1.1821	0.8066	0.8936	0.8176	2.6298	2.5962	2.5967
neg_4425	Marmesin rutinoside	metab_12595	-	HMDB0041413	599.194703899	neg	M+FA-H	C26H34O13	6.8911	0.0462336254227	-	61.2	-6.2073543349656	159650-11-0	-	-	-	-	-	-	Phenylpropanoids and polyketides	Coumarins and derivatives	Furanocoumarins	2.8121	3.2429	2.7035	2.2728	2.3784	2.8837	3.4230	1.6350	0.7632	0.7413	1.3496	0.7520	2.8614	2.8998	2.8922
neg_4436	Orientaloside	metab_12606	-	HMDB0037100	521.164056534	neg	M-H2O-H	C25H32O13	6.8562	0.0980107139834	-	55.4	-4.4307595380242315	-	-	-	-	-	-	-	Organic oxygen compounds	Organooxygen compounds	Carbohydrates and carbohydrate conjugates	3.1205	3.0115	3.5997	3.1662	3.2430	2.8858	3.3672	1.3544	1.7501	0.7327	1.6411	0.9017	3.1797	3.2388	3.1581
neg_4456	Lippioside I	metab_12626	-	HMDB0034265	519.146448521	neg	M-H2O-H	C25H30O13	6.8309	0.0237151988037	-	59.3	-8.08552328366521	220271-93-2	-	-	-	-	-	-	Lipids and lipid-like molecules	Prenol lipids	Terpene glycosides	3.4277	3.1526	2.8945	3.3478	3.3415	2.8837	2.8096	1.7243	1.6204	0.9998	1.7560	1.0942	3.1453	3.1597	3.1398
neg_4464	5-Hydroxy-4',7,8-trimethoxyflavone	metab_12634	-	HMDB0037458	327.087159393	neg	M-H	C18H16O6	6.8211	0.158866716712	-	85	-0.7693066874644441	57096-03-4	-	-	-	-	-	-	Phenylpropanoids and polyketides	Flavonoids	O-methylated flavonoids	1.0750	2.1414	1.1351	1.5070	2.1465	1.3077	1.1953	1.2328	1.2997	1.2745	1.2449	1.2868	1.4454	1.5490	1.5783
neg_4472	11-Methylgerberinol	metab_12642	-	HMDB0041441	399.088227573	neg	M+Na-2H	C22H18O6	6.7713	0.0439408203884	-	95.4	8.51988921558192	173559-76-7	-	-	-	-	-	-	Phenylpropanoids and polyketides	Coumarins and derivatives	Hydroxycoumarins	1.4752	2.2581	0.1248	0.1010	0.7636	2.2089	0.2090	0.1534	0.1757	0.1670	0.1573	0.2769	1.6339	1.6671	1.6663
neg_4478	Physalin L	metab_12648	-	HMDB0034341	563.17004486	neg	M+Cl	C28H32O10	6.7516	0.0895794806207	-	72	2.07561425712346	113146-74-0	-	-	-	-	-	-	Lipids and lipid-like molecules	Steroids and steroid derivatives	Physalins and derivatives	1.6589	1.4869	2.0102	1.8922	1.9065	1.5167	1.3295	1.3675	1.4355	1.4099	1.3799	1.4224	1.8902	1.8133	1.8529
neg_4503	Kievitone	metab_12673	C01590	HMDB0034213;LMPK12050479	377.102845775	neg	M+Na-2H	C20H20O6	6.6546	0.0411227310325	-	77	6.1483746589280095	40105-60-0	-	-	-	-	-	-	Phenylpropanoids and polyketides	Isoflavonoids	Isoflavans	1.9599	0.6047	1.8889	2.2687	1.8925	1.9945	1.0438	1.2366	0.8303	1.3199	1.4155	0.9573	1.9468	1.9653	1.9821
neg_4506	PRIM-O-GLUCOSYLCIMIFUGIN	metab_12676	-	-	467.151332105	neg	M-H	C22H28O11	6.6355	0.0631990496704	60.2	-	-9.725617343214001	-	-	-	-	-	-	-	-	-	-	2.0495	2.1163	2.0756	1.9782	1.8424	1.9972	1.5949	0.7044	1.0086	0.7402	1.6087	0.7509	2.0880	2.0702	2.1232
neg_4508	Acrimarine J	metab_12678	-	HMDB0040386	616.19036972	neg	M+Na-2H	C35H33NO8	6.6255	0.156076713648	-	59.6	-8.25764294388832	147395-90-2	-	-	-	-	-	-	Organoheterocyclic compounds	Quinolines and derivatives	Benzoquinolines	0.5702	2.0036	2.8601	0.9808	1.3154	1.4443	2.3299	0.7004	0.7580	0.7361	0.7108	0.7468	2.1369	2.0160	2.0354
neg_4525	Diosbulbinoside F	metab_12695	-	HMDB0036783	583.198653278	neg	M+FA-H	C26H34O12	6.5391	0.0331813583946	-	65.9	-8.50255284074715	66756-58-9	-	-	-	-	-	-	Lipids and lipid-like molecules	Prenol lipids	Terpene glycosides	3.3598	3.4929	3.2131	2.7990	2.8224	3.4372	3.2449	1.0068	0.8943	0.8712	1.1253	0.8825	3.2649	3.2769	3.2935
neg_4527	Melleolide H	metab_12697	-	HMDB0038788	465.171347787	neg	M+Cl	C24H30O7	6.5293	0.145663458374	-	64.2	6.49277934567217	117240-47-8	-	-	-	-	-	-	Lipids and lipid-like molecules	Prenol lipids	Sesquiterpenoids	0.7241	1.7678	2.0526	0.4865	1.6527	0.4908	3.7280	1.3769	0.8688	0.6720	2.1460	0.6823	2.4952	2.6101	2.5164
neg_4543	3'-Azido-3'-deoxy-5'- O-beta-D-glucopyranuronosylthymidine	metab_12713	-	HMDB0060752	464.099183796	neg	M+Na-2H	C16H21N5O10	6.4616	0.063218265931	-	68.6	-9.76221136299463	-	-	-	-	-	-	-	Nucleosides, nucleotides, and analogues	Pyrimidine nucleosides	Pyrimidine 2',3'-dideoxyribonucleosides	1.9344	1.9643	1.8939	2.1413	2.1601	2.2695	1.9578	1.9972	2.0673	2.0410	2.0100	2.0539	1.9111	1.9450	1.9653
neg_4562	Candesartan N2-glucuronide	metab_12732	-	HMDB0013843	597.176092217	neg	M-H2O-H	C30H28N6O9	6.4230	0.0949139221025	-	51.1	3.5002638404262	-	-	-	-	-	-	-	Organic oxygen compounds	Organooxygen compounds	Carbohydrates and carbohydrate conjugates	2.5197	2.7570	2.8299	2.4032	2.3807	2.8147	2.6416	0.2991	0.3358	0.3216	0.3926	0.3285	2.5251	2.5011	2.5801
neg_4617	7-hydroxy-3-phenyl-3,4-dihydro-2H-1-benzopyran-4-one	metab_12787	-	HMDB0130494	239.071129656	neg	M-H	C15H12O3	6.2648	0.0264644447494	-	50.2	-0.9919886149327548	-	-	-	-	-	-	-	Phenylpropanoids and polyketides	Isoflavonoids	Isoflavans	4.4305	4.1907	4.1103	4.4575	4.2944	4.3481	3.6427	2.8471	2.7179	2.7096	2.9933	2.6756	4.3053	4.3150	4.3282
neg_4635	Pantoyllactone glucoside	metab_12805	-	HMDB0041269	327.087150448	neg	M+Cl	C12H20O8	6.1917	0.134103887394	-	57.5	6.61227546749287	-	-	-	-	-	-	-	Lipids and lipid-like molecules	Fatty Acyls	Fatty acyl glycosides	2.0263	2.0468	1.8249	1.5602	2.5027	2.0253	0.3469	0.7773	0.8112	0.7264	0.3767	1.1741	1.8834	1.7778	1.8799
neg_4640	CAY10616	metab_12810	-	-	285.11328286	neg	M-H	C17H18O4	6.1822	0.0179211771591	62	-	0.175578578309899	-	-	-	-	-	-	-	-	-	-	2.9471	3.3193	3.0036	2.9823	3.1086	2.7457	3.0707	2.5006	2.9552	2.2948	2.1130	2.3755	3.0374	3.0526	3.0424
neg_4642	1,11-Undecanedicarboxylic acid	metab_12812	-	HMDB0002327	243.159954525	neg	M-H	C13H24O4	6.1723	0.24494838116	72.6	-	-0.934977483888574	505-52-2	-	-	-	-	-	-	Lipids and lipid-like molecules	Fatty Acyls	Fatty acids and conjugates	1.1050	1.6831	0.9702	0.7562	1.7052	0.7614	1.8206	2.4702	2.5010	2.2527	2.3045	2.4303	1.8816	1.7048	1.7154
neg_4646	1-(3,6-dihydroxy-2,4-dimethoxyphenyl)-3-phenylpropan-1-one	metab_12816	-	HMDB0132916	283.096603477	neg	M-H2O-H	C17H18O5	6.1243	0.257258681721	-	55.2	-3.2407433546388	-	-	-	-	-	-	-	Phenylpropanoids and polyketides	Linear 1,3-diarylpropanoids	Chalcones and dihydrochalcones	1.7641	1.8614	1.5651	1.2523	2.0508	1.6513	0.0076	0.0039	0.6536	0.4101	0.9165	0.6879	1.7948	1.6049	1.6274
neg_4649	LysoPC(6:0)	metab_12819	-	HMDB0029207	392.126746927	neg	M+K-2H	C14H30NO7P	6.1050	0.006578594836	-	56.4	6.06114569245374	-	-	-	-	-	-	-	Lipids and lipid-like molecules	Glycerophospholipids	Glycerophosphocholines	4.5173	3.6414	4.3639	4.7113	4.2143	4.4562	2.8896	2.0294	2.7250	2.2317	2.0415	2.1870	4.4152	4.4105	4.4100
neg_4651	5-Deoxykievitol	metab_12821	-	LMPK12050460;HMDB0038774	377.102228201	neg	M+Na-2H	C20H20O6	6.1050	0.0546770721887	-	58.8	4.41422958184093	104380-54-3	-	-	-	-	-	-	Phenylpropanoids and polyketides	Isoflavonoids	Isoflavans	2.4269	1.4475	2.2130	2.7538	2.1897	2.3405	1.4921	1.6063	0.7146	1.7709	1.9166	1.4912	2.3252	2.2803	2.2915
neg_4652	Astin I	metab_12822	C00373	HMDB0041419	572.185551732	neg	M+Na-2H	C25H34ClN5O7	6.0952	0.0394151964619	-	69.1	-6.87978638613218	161162-22-7	-	-	-	-	-	-	Organic acids and derivatives	Peptidomimetics	Hybrid peptides	4.1081	3.9373	3.8887	4.2717	3.9237	4.1524	3.5019	1.4833	1.9114	1.1448	1.4935	1.6237	4.1025	4.0770	4.0704
neg_4653	2-(6-Hydroxy-2-methoxy-3,4-methylenedioxyphenyl)benzofuran	metab_12823	-	HMDB0030768	329.066290784	neg	M+FA-H	C16H12O5	6.0952	0.166496124299	-	71	-1.35730969912474	90996-89-7	-	-	-	-	-	-	Phenylpropanoids and polyketides	2-arylbenzofuran flavonoids	Not Available	2.0330	2.5388	0.0689	2.0504	0.7606	2.6805	1.1825	0.0859	0.0995	0.0941	0.0882	0.0967	1.9412	1.9755	2.0751
neg_4679	2-(4-ethyl-3-hydroxyphenyl)-3,4-dihydro-2H-1-benzopyran-3,5,7-triol	metab_12849	-	HMDB0127866	301.107867058	neg	M-H	C17H18O5	6.0178	0.00542919122895	-	70.8	-0.927411909896004	-	-	-	-	-	-	-	Phenylpropanoids and polyketides	Flavonoids	Flavans	2.9702	3.2623	2.9978	2.8822	3.0491	2.9323	2.0444	2.3032	2.0454	1.9253	1.8623	2.0743	3.0004	3.0036	2.9989
neg_4684	4'-Hydroxyacetophenone 4'-[4-hydroxybenzoyl-(->5)-apiosyl-(1->2)-glucoside]	metab_12854	-	HMDB0036332	531.147282938	neg	M-H2O-H	C26H30O13	6.0082	0.070557246999	-	50.7	-6.3925094355283605	228405-07-0	-	-	-	-	-	-	Organic oxygen compounds	Organooxygen compounds	Carbohydrates and carbohydrate conjugates	2.6624	2.9724	2.7947	2.6616	2.3089	2.9496	2.7578	0.7290	0.1864	0.1355	0.1273	0.8521	2.8267	2.7733	2.8282
neg_4699	(+)-cis-5,6-Dihydro-5-hydroxy-4-methoxy-6-(2-phenylethyl)-2H-pyran-2-one	metab_12869	-	HMDB0029575	269.081722539	neg	M+Na-2H	C14H16O4	5.9980	0.0370931242662	-	70	8.85000036361858	52247-81-1	-	-	-	-	-	-	Phenylpropanoids and polyketides	Kavalactones	Not Available	3.4478	3.2921	3.3891	3.2372	3.5213	3.6133	3.8202	1.7687	1.8497	1.8053	1.8552	1.9847	3.3820	3.4135	3.4046
neg_4717	Neocarthamin	metab_12887	C17675	HMDB0037476	495.115250124	neg	M+FA-H	C21H22O11	5.9782	0.236050605183	-	53	1.8567055104104095	-	-	-	-	-	-	-	Phenylpropanoids and polyketides	Flavonoids	Flavonoid glycosides	2.0929	2.4961	0.8123	2.3544	2.3432	2.7396	3.6156	0.5249	0.5757	0.5827	0.6820	0.5657	2.2650	2.1376	2.3468
neg_4718	LysoPA(8:0/0:0)	metab_12888	-	HMDB0114740	343.118720454	neg	M+FA-H	C11H23O7P	5.9782	0.0460052123879	-	60.6	7.9762995030143715	-	-	-	-	-	-	-	Lipids and lipid-like molecules	Glycerophospholipids	Glycerophosphates	1.6097	2.8510	0.1077	0.5953	1.5346	1.8465	0.7668	0.1329	0.1527	0.1450	0.2699	0.1487	1.9845	1.9736	2.0117
neg_4736	5C-aglycone	metab_12906	-	HMDB0004810	307.074016502	neg	M+Cl	C16H16O4	5.9682	0.0787378813896	-	52.9	-0.8959399627528729	34927-45-2	-	-	-	-	-	-	Lipids and lipid-like molecules	Prenol lipids	Quinone and hydroquinone lipids	2.2304	1.5896	2.3345	2.2478	2.3914	1.9984	0.4591	0.4855	0.5344	0.5158	0.4943	0.5249	2.2940	2.3530	2.3558
neg_4759	2-n-Propyl-4-oxopentanoic acid	metab_12929	C16655	HMDB0060683	315.181247262	neg	2M-H	C8H14O3	5.9172	0.11177174922	-	94.6	-0.20532495840980305	-	-	-	-	-	-	-	Organic acids and derivatives	Keto acids and derivatives	Gamma-keto acids and derivatives	0.9401	1.1694	0.9983	0.9056	1.4765	0.9112	1.6410	2.6533	2.2684	2.2498	2.2964	2.4557	1.6607	1.5817	1.6715
neg_4769	T2 Triol	metab_12939	-	HMDB0035396	417.170595369	neg	M+Cl	C20H30O7	5.8502	0.101358767261	-	51.2	5.339547024921768	34114-98-2	-	-	-	-	-	-	Lipids and lipid-like molecules	Prenol lipids	Sesquiterpenoids	2.2631	2.9371	0.1234	2.0400	1.8565	1.9886	0.1403	1.9598	2.1724	0.4748	1.2392	0.4051	2.2226	2.3088	2.2567
neg_4798	5,7,8-trihydroxy-3-methoxy-2-(3-methoxyphenyl)-3,4-dihydro-2H-1-benzopyran-4-one	metab_12968	-	HMDB0129286	353.064504457	neg	M+Na-2H	C17H16O7	5.6860	0.0731367423523	-	61	0.7039880209082858	-	-	-	-	-	-	-	Phenylpropanoids and polyketides	Flavonoids	O-methylated flavonoids	2.5542	2.1790	2.9019	2.6560	2.8556	1.8986	1.4090	0.4796	0.5282	0.5096	0.4883	0.5186	2.6848	2.7412	2.6903
neg_4806	Lactupicrin	metab_12976	C09490	HMDB0035828	431.11498046	neg	M+Na-2H	C23H22O7	5.6712	0.160393912696	-	64.8	9.1666976854339	65725-11-3	-	-	-	-	-	-	Benzenoids	Phenols	1-hydroxy-2-unsubstituted benzenoids	2.0620	1.9975	2.8771	2.4746	2.3229	2.2588	2.1122	0.2661	0.2999	0.2868	0.2720	0.2932	2.2404	2.1628	2.1034
neg_4813	1-(2-Hydroxyphenylamino)-1-deoxy-beta-D-gentiobioside 1,2-carbamate	metab_12983	-	HMDB0037551	458.125893381	neg	M-H	C19H25NO12	5.6615	0.0386345883038	-	56	-9.812805331646251	396714-64-0	-	-	-	-	-	-	Organic oxygen compounds	Organooxygen compounds	Carbohydrates and carbohydrate conjugates	2.8600	1.8626	3.0317	2.3897	1.0011	2.7132	2.5611	0.6679	1.3953	0.6476	0.6236	0.8675	2.9891	2.9901	3.0184
neg_4840	P-HPEA-EDA	metab_13010	-	HMDB0029305	303.12380743	neg	M-H	C17H20O5	5.5835	0.204018962745	-	94.5	0.0332859226720917	-	-	-	-	-	-	-	Benzenoids	Phenols	Tyrosols and derivatives	1.9442	1.8874	1.4350	2.0021	2.2970	1.8835	0.4045	1.3077	0.4748	0.4573	0.4372	0.4658	1.9517	2.0805	1.9223
neg_4854	Nb-trans-p-Coumaroylserotonin glucoside	metab_13024	-	HMDB0032760	529.179000442	neg	M+FA-H	C25H28N2O8	5.5302	0.0594523534143	-	55.9	-7.782760543720388	76423-56-8	-	-	-	-	-	-	Organic oxygen compounds	Organooxygen compounds	Carbohydrates and carbohydrate conjugates	3.3014	3.3478	2.8864	3.4586	3.3592	3.5194	2.5268	0.4635	0.4616	0.4118	0.5253	0.6642	3.3385	3.2889	3.3032
neg_4869	(R)-Pabulenol	metab_13039	-	HMDB0034438	307.060855696	neg	M+Na-2H	C16H14O5	5.5002	0.0448785740872	-	60.4	7.2158102197331715	33783-80-1	-	-	-	-	-	-	Phenylpropanoids and polyketides	Coumarins and derivatives	Furanocoumarins	1.3089	0.9412	1.8060	2.3094	2.0433	1.1665	1.0945	1.1313	1.1972	1.1723	1.1433	1.1845	1.3001	1.3371	1.3166
neg_4870	8-Deoxy-11,13-dihydroxygrosheimin	metab_13040	-	HMDB0041144	301.108022412	neg	M+Na-2H	C15H20O5	5.5002	0.0412965714688	-	75.9	8.14209048332222	83551-03-5	-	-	-	-	-	-	Lipids and lipid-like molecules	Prenol lipids	Terpene lactones	3.8582	3.0312	4.1289	4.3282	4.0510	4.0821	3.0188	2.1608	2.6364	2.3092	2.1094	2.3629	3.8851	3.8515	3.8584
neg_4885	Cubebinone	metab_13055	-	HMDB0033259	451.140632227	neg	M+Na-2H	C23H26O8	5.4697	0.0341181787775	-	50.5	7.4311801534397315	101751-71-7	-	-	-	-	-	-	Lignans, neolignans and related compounds	Furanoid lignans	Tetrahydrofuran lignans	2.1104	2.1597	0.9670	1.4893	1.3875	2.2210	1.8322	0.2170	0.2462	0.2349	0.2221	0.2403	1.9171	1.8939	1.9213
neg_4889	Ramontoside	metab_13059	-	HMDB0038929	683.197023211	neg	M-H2O-H	C34H38O16	5.4600	0.0189296550596	-	54.1	-1.59609165367155	133882-75-4	-	-	-	-	-	-	Lignans, neolignans and related compounds	Lignan glycosides	Not Available	1.4082	1.2003	2.5360	0.2894	1.2744	0.9751	2.7525	1.2660	0.4476	0.6739	1.0353	0.8136	2.1208	2.1161	2.1319
neg_4901	(E)-2-Methyl-2-buten-1-ol O-beta-D-Glucopyranoside	metab_13071	-	HMDB0033064	283.097393954	neg	M+Cl	C11H20O6	5.4217	0.0578504892981	-	67.8	8.07773013001817	-	-	-	-	-	-	-	Lipids and lipid-like molecules	Fatty Acyls	Fatty acyl glycosides	2.9347	2.7811	3.6870	2.9613	2.8194	2.5102	1.5489	0.9213	1.8426	0.1265	1.7261	0.0114	2.9739	2.9449	2.9951
neg_4907	Lepidimoic acid	metab_13077	-	HMDB0041096	357.061666964	neg	M+Cl	C12H18O10	5.4029	0.136643287365	-	64.3	7.0442774515582895	157676-09-0	-	-	-	-	-	-	Organic oxygen compounds	Organooxygen compounds	Carbohydrates and carbohydrate conjugates	1.9157	1.5435	1.6459	2.1065	2.1853	2.2154	1.7091	1.7483	1.8179	1.7917	1.7609	1.8045	2.2797	2.2507	2.1625
neg_4911	8-(2,4-dihydroxy-3-methylidenebutyl)-7-methoxy-2H-chromen-2-one	metab_13081	-	HMDB0132702	257.081651281	neg	M-H2O-H	C15H16O5	5.3934	0.0783427470058	-	57.7	-1.01850946430486	-	-	-	-	-	-	-	Phenylpropanoids and polyketides	Coumarins and derivatives	Not Available	2.9603	2.0171	3.7354	2.6844	2.5766	2.8136	2.1854	2.2250	2.2953	2.2689	2.2378	2.2818	2.9894	2.9215	2.9540
neg_4917	Demethyloleuropein	metab_13087	-	HMDB0036121	525.156780394	neg	M-H	C24H30O13	5.3746	0.0218055300897	-	62.3	-8.7123979358666	52077-55-1	-	-	-	-	-	-	Phenylpropanoids and polyketides	Flavonoids	Flavonoid glycosides	5.0424	4.9813	4.8612	5.0817	4.9664	5.1260	3.9935	2.8258	2.3590	2.4052	2.5703	2.5979	4.9947	4.9787	4.9782
neg_4932	Kuhlmannin	metab_13102	-	LMPK12100011	297.076705396	neg	M-H	C17H14O5	5.3275	0.0203049047105	75.3	-	-0.475433591130401	-	-	-	-	-	-	-	-	-	-	1.8598	2.8032	2.5278	1.8048	2.2121	2.6070	0.5747	0.6043	1.2210	0.6775	0.6140	0.8871	2.3387	2.3308	2.3211
neg_4940	2-Phenylpropyl butyrate	metab_13110	-	HMDB0034469	187.112538008	neg	M-H2O-H	C13H18O2	5.3179	0.0996625241136	-	67.7	-1.45872779593851	80866-83-7	-	-	-	-	-	-	Lipids and lipid-like molecules	Fatty Acyls	Fatty acid esters	1.8513	0.2538	2.6438	1.5486	1.6390	2.2090	0.3371	0.3591	1.1522	0.3845	0.3664	0.3922	2.0805	2.0293	1.9962
neg_4977	Imidazoleacetic acid riboside	metab_13147	C05131	HMDB0002331	239.066872438	neg	M-H2O-H	C10H14N2O6	5.2040	0.275811722751	-	70.2	-1.83124873565021	29605-99-0	-	-	map00340	Histidine metabolism	Metabolism	Amino acid metabolism	Nucleosides, nucleotides, and analogues	Imidazole ribonucleosides and ribonucleotides	Not Available	2.7963	2.7208	2.8116	2.7315	2.4228	2.5513	3.0812	2.2663	2.1697	1.9577	2.2893	1.9296	2.5648	2.6467	2.3984
neg_4998	Aflatoxin B2a	metab_13168	-	HMDB0035598	329.067479768	neg	M-H	C17H14O7	5.1380	0.136188219728	-	57.1	2.4340439332009	17878-54-5	-	-	-	-	-	-	Phenylpropanoids and polyketides	Coumarins and derivatives	Furanocoumarins	2.2367	2.3727	1.7820	2.2159	1.7133	2.1649	1.9560	1.3863	1.4544	1.4287	1.3987	1.4413	1.9331	1.8306	1.8408
neg_5033	Grandisine III	metab_13203	-	HMDB0040683	332.077997838	neg	M+FA-H	C15H13NO5	5.0237	0.0897412196642	-	66.2	1.4715394627831	-	-	-	-	-	-	-	Organoheterocyclic compounds	Quinolines and derivatives	Benzoquinolines	2.4460	1.9581	2.9007	2.4959	2.3280	2.0833	1.3251	1.3631	1.4311	1.4055	1.3755	1.4180	2.4584	2.3872	2.4542
neg_5039	2-{9-hydroxy-2-oxo-2H,8H,9H-furo[2,3-h]chromen-8-yl}propan-2-yl acetate	metab_13209	-	HMDB0129092	325.070166475	neg	M+Na-2H	C16H16O6	5.0047	0.164429927793	-	53.2	2.66504129160488	-	-	-	-	-	-	-	Phenylpropanoids and polyketides	Coumarins and derivatives	Furanocoumarins	1.8015	2.2314	2.0511	1.2070	1.8558	1.0334	1.4708	1.2207	1.2875	1.2623	1.2328	1.2747	1.8971	1.9452	1.8025
neg_5047	Musabalbisiane A	metab_13217	-	HMDB0038680	517.130651936	neg	M+Na-2H	C23H28O12	4.9619	0.0489752169212	-	66.3	-4.21683456760017	143183-61-3	-	-	-	-	-	-	Lipids and lipid-like molecules	Prenol lipids	Diterpenoids	3.6920	3.8886	3.2254	2.9826	2.4973	4.2125	4.1245	1.5194	2.5223	1.6513	2.4399	2.3847	3.6763	3.6872	3.6458
neg_5054	Apiumoside	metab_13224	-	HMDB0039040	615.173463638	neg	M+FA-H	C29H30O12	4.9334	0.183285089302	-	52.7	2.69105944956508	73485-93-5	-	-	-	-	-	-	Phenylpropanoids and polyketides	Coumarins and derivatives	Furanocoumarins	2.1292	1.7300	1.9169	1.4502	0.8063	1.5891	2.9558	3.5264	3.0793	2.8655	3.4730	2.6722	2.1437	2.1747	2.0174
neg_5072	4-Ketoretinoic acid glucuronide	metab_13242	-	HMDB0061689	511.198501732	neg	M+Na-2H	C26H34O9	4.9132	0.014842823251	-	57.6	7.244183310903701	-	-	-	-	-	-	-	Lipids and lipid-like molecules	Prenol lipids	Terpene glycosides	2.9992	2.5355	3.2493	2.6814	2.5983	3.0297	2.2815	1.5335	3.0410	2.1958	1.5107	1.9863	2.8149	2.8133	2.8030
neg_5082	Curcumin I	metab_13252	C10443	HMDB0039611	417.134701201	neg	M+Na-2H	C23H24O6	4.9029	0.127621725819	-	85.8	6.92879766896662	91884-86-5	-	-	map01110;map00945	Biosynthesis of secondary metabolites;Stilbenoid, diarylheptanoid and gingerol biosynthesis	Metabolism;Metabolism	Global and overview maps;Biosynthesis of other secondary metabolites	Benzenoids	Phenols	Methoxyphenols	0.6870	0.0003	2.3119	0.4176	0.0003	1.8120	2.3678	1.4769	0.0005	0.4003	1.7864	0.0005	1.5330	1.6215	1.5291
neg_5103	Haloperidol glucuronide	metab_13273	-	HMDB0060904	586.139299321	neg	M+Cl	C27H31ClFNO8	4.8732	0.00632629192072	-	56.8	-4.21801786862712	-	-	-	-	-	-	-	Organic oxygen compounds	Organooxygen compounds	Carbohydrates and carbohydrate conjugates	3.6359	3.5888	3.0034	3.6664	3.4582	3.6875	2.4578	1.8917	1.8881	1.5748	1.8193	1.4108	3.5106	3.5052	3.5089
neg_5113	Rhababerone	metab_13283	-	HMDB0034409	315.051057167	neg	M+FA-H	C15H10O5	4.8536	0.0296365502537	-	55.1	0.114341652992021	-	-	-	-	-	-	-	Benzenoids	Anthracenes	Anthraquinones	1.9833	2.8495	2.9741	2.4660	2.5691	2.5484	0.0022	0.0024	1.6003	1.3359	0.9838	0.0689	2.4834	2.4930	2.4675
neg_5137	6-{[(3,4,5-trihydroxy-6-methyloxan-2-yl)oxy]methyl}oxane-2,3,4,5-tetrol	metab_13307	-	HMDB0124733	651.232954997	neg	2M-H	C12H22O10	4.7679	0.037236706042	-	73.4	-3.6219242372740297	-	-	-	-	-	-	-	Organic oxygen compounds	Organooxygen compounds	Carbohydrates and carbohydrate conjugates	2.5488	1.9144	1.4275	2.9302	3.1091	2.2933	4.0518	3.4567	3.6219	3.7872	3.4434	3.5698	3.1629	3.1825	3.1505
neg_5171	4-Hydroxyphenylacetaldehyde	metab_13341	C03765	HMDB0003767	135.044993193	neg	M-H	C8H8O2	4.6357	0.0618598243697	-	66.3	-1.17506534829514	7339-87-9	-	-	map00950;map01110;map00350	Isoquinoline alkaloid biosynthesis;Biosynthesis of secondary metabolites;Tyrosine metabolism	Metabolism;Metabolism;Metabolism	Biosynthesis of other secondary metabolites;Global and overview maps;Amino acid metabolism	Benzenoids	Benzene and substituted derivatives	Phenylacetaldehydes	2.8893	3.0356	2.6674	2.9021	2.9835	2.9288	0.6167	0.6473	0.7031	0.6819	0.6573	0.6923	2.8893	2.8970	2.9384
neg_5175	Koparin	metab_13345	-	LMPK12050086	299.05621105	neg	M-H	C16H12O6	4.6076	0.00272719160143	83	-	0.331197540112969	-	-	-	-	-	-	-	-	-	-	4.3422	4.4377	4.8259	4.6044	4.8089	4.5806	4.3651	4.9614	5.2423	5.1215	4.7509	4.9959	4.5806	4.5784	4.5789
neg_5179	Aurasperone D	metab_13349	C08995	HMDB0033488	601.139560777	neg	M+FA-H	C31H24O10	4.5791	0.0493809730134	-	58.2	7.93139446900678	67924-64-5	-	-	-	-	-	-	Organoheterocyclic compounds	Naphthopyrans	Naphthopyranones	3.3391	3.0238	2.6500	3.1531	3.0492	3.1500	2.8040	2.7966	2.3170	2.5560	2.7773	2.1973	3.0884	3.0460	3.0632
neg_5197	N-Glycolylneuraminic acid	metab_13367	C03410	HMDB0000833	362.051927603	neg	M+K-2H	C11H19NO10	4.5396	0.147666631444	-	61.5	7.464060712440139	1113-83-3	Carbohydrates	Monosaccharides	map00520	Amino sugar and nucleotide sugar metabolism	Metabolism	Carbohydrate metabolism	Organic oxygen compounds	Organooxygen compounds	Carbohydrates and carbohydrate conjugates	2.0048	2.3531	2.5476	2.7389	2.3700	2.7559	2.0289	2.0684	2.1386	2.1122	2.0812	2.1251	2.7197	2.6198	2.7462
neg_5200	(S)-Multifidol 2-[apiosyl-(1->6)-glucoside]	metab_13370	-	HMDB0039930	549.177905369	neg	M+FA-H	C22H32O13	4.5293	0.0538101603205	-	59.2	-9.100999655452991	467437-62-3	-	-	-	-	-	-	Organic oxygen compounds	Organooxygen compounds	Carbohydrates and carbohydrate conjugates	2.2204	2.3297	2.1792	2.1395	2.1666	1.9080	2.5228	3.1384	2.9644	3.1422	3.0217	3.0003	2.4067	2.3890	2.4350
neg_5202	Aflatoxin ExB2	metab_13372	-	HMDB0038805	339.086788889	neg	M-H2O-H	C19H18O7	4.5194	0.12475297584	-	74	-1.73944687022043	23402-20-2	-	-	-	-	-	-	Phenylpropanoids and polyketides	Coumarins and derivatives	Furanocoumarins	1.4988	0.9530	1.8143	0.6098	1.0727	0.6146	0.7430	1.9913	2.0654	2.2506	1.8275	1.9928	1.3117	1.3032	1.2154
neg_5206	Archangin	metab_13376	-	HMDB0030616	561.17919548	neg	2M+FA-H	C15H14O4	4.5091	0.136630096379	-	63.6	4.98811065483081	-	-	-	-	-	-	-	Phenylpropanoids and polyketides	Coumarins and derivatives	Furanocoumarins	1.8905	2.4621	1.6799	1.7195	1.9242	2.1167	1.4733	2.2390	2.5201	2.1648	2.1526	2.3505	1.9427	1.8256	1.8821
neg_5227	3,5,7-trihydroxy-2-phenyl-3,4-dihydro-2H-1-benzopyran-4-one	metab_13397	-	HMDB0125364	317.066893841	neg	M+FA-H	C15H12O5	4.4798	0.0176023108935	-	59	0.7993896156621891	-	-	-	-	-	-	-	Phenylpropanoids and polyketides	Flavonoids	Flavans	0.2534	2.2442	3.0462	2.4991	2.4154	3.0741	1.4645	0.3367	0.6444	0.3611	0.3437	0.3685	2.5569	2.5460	2.5422
neg_5241	6-[(1Z)-2-hydroxy-3-oxobut-1-en-1-yl]-7-methoxy-2H-chromen-2-one	metab_13411	-	HMDB0128951	241.050237671	neg	M-H2O-H	C14H12O5	4.4501	0.18315891223	-	67.7	-1.51764682250097	-	-	-	-	-	-	-	Phenylpropanoids and polyketides	Coumarins and derivatives	Not Available	1.7027	0.8878	0.8309	1.6377	1.5809	1.6814	0.8865	0.9214	0.9843	0.9605	0.9328	0.9721	1.2157	1.2433	1.3532
neg_5282	(S)-a-Amino-2,5-dihydro-5-oxo-4-isoxazolepropanoic acid N2-glucoside	metab_13451	-	HMDB0029404	333.097138105	neg	M-H	C12H18N2O9	4.3609	0.112193538233	-	78.6	9.531165757155089	29790-46-3	-	-	-	-	-	-	Organic oxygen compounds	Organooxygen compounds	Carbohydrates and carbohydrate conjugates	2.1320	1.5837	2.2904	2.1453	1.2942	2.5898	1.4227	1.0758	1.1410	1.1164	1.0876	1.1284	1.9931	2.0310	1.9340
neg_5283	Acacetin	metab_13452	C01470	LMPK12110468	283.061112582	neg	M-H	C16H12O5	4.3609	0.0266231691393	80.4	-	-0.297352896303399	-	-	-	map00944	Flavone and flavonol biosynthesis	Metabolism	Biosynthesis of other secondary metabolites	-	-	-	3.9545	4.1174	3.2946	3.4099	3.3543	4.1626	3.8134	3.0680	3.4604	2.9190	2.7508	2.7402	3.8719	3.8703	3.8910
neg_5305	Eriodictyol	metab_13474	C05631	LMPK12140002;HMDB0005810	323.032711853	neg	M+Cl	C15H12O6	4.2655	0.173897899228	-	73.1	-0.269208220044921	552-58-9	-	-	map00941;map01110	Flavonoid biosynthesis;Biosynthesis of secondary metabolites	Metabolism;Metabolism	Biosynthesis of other secondary metabolites;Global and overview maps	Phenylpropanoids and polyketides	Flavonoids	Flavans	2.7073	2.8625	2.3932	2.8850	2.9254	2.7823	2.4576	2.4973	2.5679	2.5413	2.5102	2.5543	2.6909	2.8063	2.6725
neg_5326	Glycitein	metab_13495	C14536	HMDB0005781;LMPK12050104	283.061085549	neg	M-H	C16H12O5	4.1901	0.0767061341661	77.9	-	-0.392515315772318	40957-83-3	-	-	map00943;map01110	Isoflavonoid biosynthesis;Biosynthesis of secondary metabolites	Metabolism;Metabolism	Biosynthesis of other secondary metabolites;Global and overview maps	Phenylpropanoids and polyketides	Isoflavonoids	Isoflav-2-enes	3.9615	3.9198	4.1922	3.6249	3.5986	3.8787	3.9333	2.9753	2.9943	1.9143	2.7464	2.0094	3.8874	3.9532	3.9137
neg_5340	Olitorin	metab_13509	-	HMDB0034361	733.286029371	neg	M+K-2H	C35H52O14	4.1463	0.0931672939206	-	51.2	2.46692673953903	13289-20-8	-	-	-	-	-	-	Lipids and lipid-like molecules	Steroids and steroid derivatives	Steroid lactones	2.4215	2.8057	3.0615	2.7239	2.9009	2.4339	2.1702	3.6329	3.8185	3.7205	3.7224	3.7552	2.8813	2.9488	2.8796
neg_5354	Aquifoliunine EII	metab_13523	-	HMDB0032859	702.236430187	neg	M-H2O-H	C34H43NO16	4.1259	0.256456786115	-	61.6	-5.4252274325037	-	-	-	-	-	-	-	Benzenoids	Naphthalenes	Not Available	0.9683	1.6779	2.3045	1.9835	2.4302	1.9446	3.0353	3.6526	3.2867	3.2846	3.6474	3.4572	2.4397	2.4706	2.2469
neg_5360	Cinnamoylglycine	metab_13529	-	HMDB0011621	240.043951038	neg	M+Cl	C11H11NO3	4.1259	0.230316312378	-	91.7	3.20138956697155	16534-24-0	-	-	-	-	-	-	Organic acids and derivatives	Carboxylic acids and derivatives	Amino acids, peptides, and analogues	0.6418	0.6115	1.4723	0.7614	1.5044	0.6168	1.4878	2.1314	1.5535	1.7166	2.1558	2.0492	1.1673	1.3609	1.2834
neg_5370	Isomargaritene	metab_13539	-	HMDB0037415;LMPK12110435	637.181219878	neg	M+FA-H	C28H32O14	4.1061	0.0189881391035	-	59.6	6.436072534971629	64271-11-0	-	-	-	-	-	-	Phenylpropanoids and polyketides	Flavonoids	Flavonoid glycosides	2.0658	2.1833	1.7152	2.5164	2.4410	2.5072	3.4490	2.6605	4.5640	4.7342	4.0833	3.8950	3.4563	3.4413	3.4549
neg_5373	RETUSIN 7-METHYL ETHER	metab_13542	-	-	297.076566399	neg	M-H	C17H14O5	4.1061	0.0440707599208	81.8	-	-0.9417318254036148	-	-	-	-	-	-	-	-	-	-	0.9227	0.8879	1.4056	0.8885	0.8867	0.8940	1.8269	1.0753	3.1363	3.3238	2.5977	2.5035	1.8526	1.8790	1.8429
neg_5392	Crocin 3	metab_13561	-	HMDB0039121	633.257161542	neg	M-H2O-H	C32H44O14	4.0571	0.116401415157	-	59.8	2.90764256352556	55750-85-1	-	-	-	-	-	-	Lipids and lipid-like molecules	Prenol lipids	Diterpenoids	2.4454	2.0230	2.4195	2.1105	1.6808	2.0656	1.8489	2.8945	2.8301	2.7064	2.3393	2.8422	2.1686	2.2348	2.1382
neg_5409	Salicyluric beta-D-glucuronide	metab_13578	-	HMDB0240252	352.067246999	neg	M-H2O-H	C15H17NO10	4.0171	0.146740450155	-	54.6	-0.42477132081137	-	-	-	-	-	-	-	Organic acids and derivatives	Carboxylic acids and derivatives	Amino acids, peptides, and analogues	2.8030	2.9999	2.3018	3.2989	3.5034	3.1768	0.4358	1.1228	0.5091	0.4909	0.4700	0.4997	2.9461	3.0362	2.9175
neg_5410	3-Hydroxyphloretin	metab_13579	-	HMDB0029253	289.071272297	neg	M-H	C15H14O6	4.0171	0.0769705927454	-	68.5	-1.68725594837087	-	-	-	-	-	-	-	Phenylpropanoids and polyketides	Linear 1,3-diarylpropanoids	Chalcones and dihydrochalcones	2.8430	2.9417	2.5908	3.2755	3.4592	3.1166	1.1139	1.1508	1.8650	1.1920	1.1628	1.2042	2.9435	2.9203	2.9856
neg_5434	Phomopsin A	metab_13603	C19955	HMDB0030447	833.282339607	neg	M+FA-H	C36H45ClN6O12	3.9673	0.0820550736317	-	61.3	7.27931943665007	64925-80-0	-	-	-	-	-	-	Organic acids and derivatives	Carboxylic acids and derivatives	Amino acids, peptides, and analogues	2.7351	2.3664	2.5656	2.4861	2.5698	2.4286	3.8966	3.5886	3.6070	3.3845	3.6229	3.7460	3.0503	3.1210	3.0807
neg_5438	Atroviridin	metab_13607	-	HMDB0033100	371.078418709	neg	M+FA-H	C18H14O6	3.9673	0.0599739965271	-	57	3.6116168380303697	-	-	-	-	-	-	-	Organoheterocyclic compounds	Benzopyrans	1-benzopyrans	1.7415	2.1567	1.9584	2.1715	2.7654	2.2615	0.0345	0.4167	0.1601	0.0415	0.0388	0.0561	2.0088	1.9595	1.9994
neg_5472	Isorhamnetin	metab_13641	C10084	LMPK12110002;HMDB0002655	315.050828916	neg	M-H	C16H12O7	3.8793	0.049207374156	76.2	-	-0.6244858464871321	480-19-3	-	-	-	-	-	-	Phenylpropanoids and polyketides	Flavonoids	Flavones	3.2245	3.7582	2.9635	3.2588	3.1847	3.4414	0.6130	0.6435	0.6992	1.2315	0.6535	0.6883	3.1513	3.1878	3.1899
neg_5473	Pelargonidin	metab_13642	C05904	LMPK12010003	269.045078103	neg	M-H	C15H10O5	3.8700	0.0525094171981	69.9	-	-1.73626424834914	-	-	-	map01100;map00942;map00941;map01110	Metabolic pathways;Anthocyanin biosynthesis;Flavonoid biosynthesis;Biosynthesis of secondary metabolites	Metabolism;Metabolism;Metabolism;Metabolism	Global and overview maps;Biosynthesis of other secondary metabolites;Biosynthesis of other secondary metabolites;Global and overview maps	-	-	-	3.5799	3.6959	3.1768	3.3935	3.5498	3.6817	2.5179	2.1108	0.8461	0.8234	1.4693	0.8345	3.5597	3.5817	3.5360
neg_5476	Oxytocin 1-8	metab_13645	-	HMDB0013033	971.356692041	neg	M+Cl	C40H60N10O12S2	3.8458	0.0594306983941	-	65.3	4.19842411387451	-	-	-	-	-	-	-	Organic acids and derivatives	Carboxylic acids and derivatives	Amino acids, peptides, and analogues	2.4737	2.5766	2.4993	2.1948	2.3518	2.2139	3.3282	4.2768	4.1398	4.0107	4.0698	4.2053	3.1675	3.1883	3.1368
neg_5479	Apterin	metab_13648	-	HMDB0034231	445.114250412	neg	M+Na-2H	C20H24O10	3.8458	0.029202320975	-	59	6.21409313843691	53947-89-0	-	-	-	-	-	-	Phenylpropanoids and polyketides	Coumarins and derivatives	Furanocoumarins	3.2512	2.3264	2.7744	3.3333	2.7125	3.1319	2.9664	2.0264	1.6462	2.2727	2.1422	2.0271	2.9419	2.9251	2.9500
neg_5501	2-(7-hydroxy-3,4-dihydro-2H-1-benzopyran-3-yl)-3,5-dimethoxybenzene-1,4-diol	metab_13670	-	HMDB0130882	681.223318974	neg	2M+FA-H	C17H18O6	3.7878	0.0863680829342	-	80.8	6.97794720489599	-	-	-	-	-	-	-	Phenylpropanoids and polyketides	Isoflavonoids	O-methylated isoflavonoids	1.9784	1.6102	2.3151	2.2379	2.0743	1.6034	2.4942	3.0106	2.6448	3.0202	2.8039	3.0484	2.2283	2.1621	2.1689
neg_5509	Tyramine glucuronide	metab_13678	C03033	HMDB0010328	671.22732816	neg	2M+FA-H	C14H19NO7	3.7781	0.131840535144	-	58	-5.07577168429725	27972-85-6	-	-	map01100;map00040	Metabolic pathways;Pentose and glucuronate interconversions	Metabolism;Metabolism	Global and overview maps;Carbohydrate metabolism	Organic oxygen compounds	Organooxygen compounds	Carbohydrates and carbohydrate conjugates	2.2901	1.4791	1.9901	2.2558	2.0078	2.2793	3.1492	3.5952	3.2208	3.4633	3.5253	3.3221	2.4838	2.4353	2.3688
neg_5517	Melleolide D	metab_13686	-	HMDB0037042	963.337694098	neg	2M-H	C24H31ClO8	3.7583	0.10677689823	-	65.4	3.6078798714066	101922-80-9	-	-	-	-	-	-	Lipids and lipid-like molecules	Prenol lipids	Sesquiterpenoids	1.5313	2.4881	2.4126	1.8070	1.8584	1.5426	3.1636	3.7637	3.5197	3.8078	3.6876	3.8536	2.5438	2.5290	2.4549
neg_5522	1-(2,5-dihydroxyphenyl)-3-(2-hydroxyphenyl)propan-1-one	metab_13691	-	HMDB0135359	257.081920191	neg	M-H	C15H14O4	3.7583	0.296213829138	-	66.7	-0.047674253060817004	-	-	-	-	-	-	-	Phenylpropanoids and polyketides	Linear 1,3-diarylpropanoids	Chalcones and dihydrochalcones	2.3801	1.6746	3.0647	1.7977	1.6732	2.5252	1.8413	1.8806	1.9505	1.9242	1.8934	1.9371	2.3662	2.1232	2.2033
neg_5534	2-(3,4-dimethoxyphenyl)-5,7,8-trihydroxy-3-methoxy-4H-chromen-4-one	metab_13703	-	HMDB0129272	359.077123437	neg	M-H	C18H16O8	3.7385	0.0121938862201	-	50.4	-0.326591809585469	-	-	-	-	-	-	-	Phenylpropanoids and polyketides	Flavonoids	O-methylated flavonoids	2.2752	2.7050	1.5927	2.4508	2.9123	2.5500	0.0001	0.1546	0.0001	0.6562	0.0001	0.4089	2.2649	2.2732	2.2747
neg_5552	3-(4-Methylphenyl)oxiranecarboxylic acid	metab_13721	-	HMDB0030903	223.061074302	neg	M+FA-H	C10H10O3	3.6808	0.0343820524092	-	71.3	-0.6893494913389661	81476-88-2	-	-	-	-	-	-	Benzenoids	Benzene and substituted derivatives	Toluenes	4.0890	3.8736	4.4649	3.9713	4.0315	3.6269	4.3776	4.2325	4.9106	4.1260	4.1757	3.8729	4.2427	4.2350	4.2137
neg_5574	20-Trihydroxy-leukotriene-B4	metab_13743	-	LMFA03020066;HMDB0012643	383.207842579	neg	M-H	C20H32O7	3.6278	0.288475462438	-	56.4	0.8215393152944119	-	-	-	-	-	-	-	Lipids and lipid-like molecules	Fatty Acyls	Eicosanoids	1.2402	1.2028	1.3019	1.2034	1.5055	1.2093	1.3636	1.7897	2.0282	1.8428	2.3586	2.4015	1.5090	1.3135	1.3125
neg_5579	Dihydrodaidzein 7-O-glucuronide	metab_13748	-	HMDB0041722	413.088740922	neg	M-H2O-H	C21H20O10	3.6085	0.0761306676531	-	66.3	2.1642960876561697	-	-	-	-	-	-	-	Phenylpropanoids and polyketides	Isoflavonoids	Isoflavonoid O-glycosides	2.4995	1.5298	2.2224	2.7992	2.7716	2.3616	0.1266	0.1370	0.1573	0.1494	0.1405	0.1532	2.3469	2.3240	2.2813
neg_5597	3 Hydroxycoumarin	metab_13766	-	HMDB0002149	161.024200888	neg	M-H	C9H6O3	3.5640	0.213989283833	-	61.4	-1.33758597415052	939-19-5	-	-	-	-	-	-	Phenylpropanoids and polyketides	Coumarins and derivatives	Hydroxycoumarins	0.4569	0.4315	0.5005	0.4319	0.4306	0.4359	2.9920	2.4557	2.6996	2.8070	2.9217	2.7590	1.9126	1.9676	2.0875
neg_5605	Dehydrooreadone	metab_13774	-	HMDB0036046	279.123679667	neg	M+FA-H	C14H18O3	3.5540	0.13951358859	-	59.6	-0.50246231358856	124869-07-4	-	-	-	-	-	-	Organoheterocyclic compounds	Naphthofurans	Not Available	1.6067	1.5451	1.7088	1.8163	2.2902	0.6989	0.8335	0.9182	0.9296	1.1383	1.5425	0.9176	1.6186	1.5108	1.6168
neg_5608	3-Fucosyllactose	metab_13777	-	HMDB0002094	533.168081703	neg	M+FA-H	C18H32O15	3.5431	0.104684511788	-	96	-8.68847117760324	41312-47-4	-	-	-	-	-	-	Organic oxygen compounds	Organooxygen compounds	Carbohydrates and carbohydrate conjugates	0.7939	0.7608	1.8444	0.7613	0.9694	0.7666	1.2967	1.3782	1.5175	1.8777	2.0052	1.3816	1.4600	1.3771	1.4495
neg_5620	Suberic acid	metab_13789	C08278	LMFA01170001;HMDB0000893	173.081831946	neg	M-H	C8H14O4	3.5222	0.213136368028	71.2	-	-0.5775706259917861	505-48-6	Organic acids	Carboxylic acids	-	-	-	-	Lipids and lipid-like molecules	Fatty Acyls	Fatty acids and conjugates	1.3758	0.3884	0.4535	0.3888	0.3876	0.3926	0.5278	2.5656	2.1554	1.4902	1.9882	2.0873	1.4703	1.6335	1.5031
neg_5623	Ribose-1-arsenate	metab_13792	-	HMDB0012285	318.964591849	neg	M+FA-H	C5H11AsO8	3.5120	0.177446461024	-	87.8	-2.1894250098770702	-	-	-	-	-	-	-	Organic oxygen compounds	Organooxygen compounds	Carbohydrates and carbohydrate conjugates	0.5236	0.4590	0.5303	0.4594	0.4581	0.4636	2.2601	2.5703	2.1504	2.3132	2.4291	2.2153	1.7535	1.7548	1.8801
neg_5627	Chitin	metab_13796	C00461	HMDB0003362	662.215739239	neg	M+Cl	C16H28N2O11.[C8H13NO5]n	3.5013	0.058613294979	-	53.1	-3.73743773935419	1398-61-4	-	-	map01100;map00520	Metabolic pathways;Amino sugar and nucleotide sugar metabolism	Metabolism;Metabolism	Global and overview maps;Carbohydrate metabolism	Organic oxygen compounds	Organooxygen compounds	Carbohydrates and carbohydrate conjugates	2.1717	2.8472	2.4681	2.3945	2.6090	2.0598	2.1269	3.5643	3.3876	3.4045	3.3229	3.6444	2.7048	2.6539	2.6820
neg_5630	Diacetylfusarochromanone	metab_13799	-	HMDB0038971	411.129923918	neg	M+Cl	C19H24N2O6	3.5013	0.144470351878	-	75.4	-7.74630893418895	104653-91-0	-	-	-	-	-	-	Organoheterocyclic compounds	Benzopyrans	1-benzopyrans	1.1460	1.1092	2.2180	1.9418	1.9244	1.1156	1.2678	1.8476	1.9334	2.9856	2.6901	1.9201	1.8766	1.8627	1.7583
neg_5652	Kaempferol 3-O-arabinoside	metab_13821	-	HMDB0029261	439.068331203	neg	M+Na-2H	C20H18O10	3.4612	0.0358706658822	-	68.2	8.76990609322289	-	-	-	-	-	-	-	Phenylpropanoids and polyketides	Flavonoids	Flavonoid glycosides	2.2237	0.8335	1.7509	0.5792	0.9187	0.9954	0.7096	0.7420	0.8007	0.7784	0.7526	0.7893	2.4632	2.4722	2.4933
neg_5655	Apigenin 7-O-(6''-O-acetylglucoside)	metab_13824	-	HMDB0037342	473.106749389	neg	M-H	C23H22O11	3.4612	0.0559071402832	-	70	-4.61005062825856	72741-92-5	-	-	-	-	-	-	Phenylpropanoids and polyketides	Flavonoids	Flavonoid glycosides	0.4901	0.4637	1.3467	1.3798	0.4627	0.4683	2.6274	2.6241	2.2915	2.8849	2.8132	3.0498	1.8622	1.9012	1.9069
neg_5686	Naringenin 4'-O-glucuronide	metab_13855	-	HMDB0041759	447.094015362	neg	M-H	C21H20O11	3.3750	0.0116034898788	-	61.6	1.62985200606559	158196-35-1	-	-	-	-	-	-	Phenylpropanoids and polyketides	Flavonoids	Flavonoid glycosides	2.3233	1.5727	2.9085	1.5733	1.5713	1.5795	3.2227	3.8280	4.2426	3.8933	4.0321	3.7464	3.1175	3.1264	3.1261
neg_5687	5,8-Dihydroxy-3-(4-hydroxybenzyl)-7-methoxy-4-chromanone 8-acetate	metab_13856	-	HMDB0037252	403.104229118	neg	M+FA-H	C19H18O7	3.3750	0.238915441841	-	56.5	2.15951434626507	99877-75-5	-	-	-	-	-	-	Phenylpropanoids and polyketides	Homoisoflavonoids	Homoisoflavans	0.7884	0.7554	0.9181	0.7559	0.7542	0.7612	0.8997	2.6817	3.2383	2.6701	2.6188	2.6958	2.0126	1.8263	1.8659
neg_5688	Sinapic acid	metab_13857	C00482	HMDB0032616	223.060228255	neg	M-H	C11H12O5	3.3750	0.0524511075471	82	-	-4.32365872521462	530-59-6	-	-	map01100;map00940;map01110	Metabolic pathways;Phenylpropanoid biosynthesis;Biosynthesis of secondary metabolites	Metabolism;Metabolism;Metabolism	Global and overview maps;Biosynthesis of other secondary metabolites;Global and overview maps	Phenylpropanoids and polyketides	Cinnamic acids and derivatives	Hydroxycinnamic acids and derivatives	2.0304	1.3809	1.9826	2.0574	2.0511	2.3618	1.5446	1.5834	1.6525	1.6265	1.5960	1.6392	1.5367	1.5127	1.4927
neg_5713	6''-O-Caffeoylastragalin	metab_13882	-	HMDB0030239	591.116419836	neg	M-H2O-H	C30H26O14	3.2725	0.292654538435	-	52.6	3.28690693684341	190328-43-9	-	-	-	-	-	-	Phenylpropanoids and polyketides	Flavonoids	Flavonoid glycosides	2.0771	1.9577	2.0436	2.2040	2.2260	2.3749	2.1077	2.1472	2.2175	2.1911	2.1601	2.2041	2.2816	2.3390	2.0759
neg_5729	Hesperidin	metab_13898	C09755	LMPK12140451;HMDB0003265	655.193810892	neg	M+FA-H	C28H34O15	3.2159	0.170891625171	-	54	9.56692176400352	520-26-3	-	-	-	-	-	-	Phenylpropanoids and polyketides	Flavonoids	Flavonoid glycosides	2.7224	2.3626	2.3645	2.6107	2.7581	2.5920	3.2494	3.0623	3.1324	3.1200	3.1901	2.9840	2.7407	2.6120	2.6238
neg_5736	3-Hydroxynevirapine glucuronide	metab_13905	-	HMDB0060743	503.14269725	neg	M+FA-H	C21H22N4O8	3.2064	0.106250131931	-	62.8	1.5949108118027902	-	-	-	-	-	-	-	Organic oxygen compounds	Organooxygen compounds	Carbohydrates and carbohydrate conjugates	0.7583	1.7185	0.0580	0.8006	0.9595	0.0469	3.9409	2.6949	2.3266	2.9749	2.5310	2.7885	2.8434	2.8177	2.7520
neg_5742	Vitexin	metab_13911	C01460	LMPK12110194	431.098890443	neg	M-H	C21H20O10	3.1965	0.0514465377187	53.9	-	1.20349647337908	-	-	-	map00941;map00944	Flavonoid biosynthesis;Flavone and flavonol biosynthesis	Metabolism;Metabolism	Biosynthesis of other secondary metabolites;Biosynthesis of other secondary metabolites	-	-	-	2.8664	2.7641	1.9210	3.0858	3.2725	2.8791	3.2629	3.4998	1.8582	3.8864	3.8345	4.2371	3.2116	3.1685	3.2020
neg_5771	Pratenol A	metab_13940	-	HMDB0040630	305.066726436	neg	M+FA-H	C14H12O5	3.1280	0.186174921374	-	76.9	0.192579274885796	147838-41-3	-	-	-	-	-	-	Organoheterocyclic compounds	Benzopyrans	1-benzopyrans	2.1040	2.3112	2.2402	2.3516	2.6331	2.7118	1.5147	1.5534	1.6223	1.5964	1.5660	1.6091	2.2338	2.1276	2.0814
neg_5792	ESCULETIN	metab_13961	C09263	-	177.019249841	neg	M-H	C9H6O4	3.0688	0.0929293611801	52.5	-	-0.462836317455192	-	-	-	-	-	-	-	-	-	-	1.6228	1.2389	2.5729	0.6775	0.6759	0.8567	3.3860	2.4486	3.2714	2.5048	2.6968	2.9289	2.3621	2.3322	2.4110
neg_5820	7-Hydroxy-6-methyl-2H-1-benzopyran-2-one	metab_13989	-	HMDB0032990	221.045462082	neg	M+FA-H	C10H8O3	2.9910	0.00258297650361	-	67.6	-0.48227252663523	53811-56-6	-	-	-	-	-	-	Phenylpropanoids and polyketides	Coumarins and derivatives	Hydroxycoumarins	4.4357	4.6274	3.6164	4.5764	4.7264	4.2419	4.4854	4.5440	4.1654	4.9450	4.7779	4.4981	4.4577	4.4558	4.4557
neg_5821	4-Methoxycinnamic acid	metab_13990	-	HMDB0002040	177.055479706	neg	M-H	C10H10O3	2.9910	0.0355118990677	61.7	-	-1.33683591519822	830-09-1	-	-	-	-	-	-	Phenylpropanoids and polyketides	Cinnamic acids and derivatives	Cinnamic acids	4.0480	4.2331	3.3350	4.1754	4.2896	3.8483	4.1372	4.2467	3.8662	4.5249	4.3926	4.1144	4.0799	4.0533	4.0807
neg_5831	Gibberellin A67	metab_14000	-	HMDB0035049	393.155745772	neg	M+FA-H	C19H24O6	2.9717	0.243102187585	-	66.5	0.7307457657975159	105593-16-6	-	-	-	-	-	-	Lipids and lipid-like molecules	Prenol lipids	Diterpenoids	1.6657	2.2202	2.4002	1.7741	2.3982	1.8100	1.4492	1.4877	1.5563	1.5305	1.5002	1.5431	1.6061	1.5635	1.3977
neg_5835	Neohesperidin dihydrochalcone	metab_14004	-	HMDB0030542	657.207060383	neg	M+FA-H	C28H36O15	2.9525	0.131635340836	-	52.7	5.61423533328184	20702-77-6	-	-	-	-	-	-	Phenylpropanoids and polyketides	Flavonoids	Flavonoid glycosides	0.5792	0.5503	1.4807	1.3399	1.7298	1.6702	3.4974	2.0984	2.1147	3.0063	2.1474	2.7427	2.5707	2.6803	2.6652
neg_5852	Caffeic Acid	metab_14021	C01197;C01481	HMDB0001964	179.034506318	neg	M-H	C9H8O4	2.8959	0.0654795172435	65.4	-	-2.6437403938764703	331-39-5	-	-	map01100;map00940;map01110	Metabolic pathways;Phenylpropanoid biosynthesis;Biosynthesis of secondary metabolites	Metabolism;Metabolism;Metabolism	Global and overview maps;Biosynthesis of other secondary metabolites;Global and overview maps	Phenylpropanoids and polyketides	Cinnamic acids and derivatives	Hydroxycinnamic acids and derivatives	3.5906	3.4613	3.0978	3.3784	3.4536	3.3720	3.8235	3.8904	3.6968	3.8424	3.9093	3.7923	3.4971	3.4555	3.4437
neg_5858	7-Hydroxybutylidenephthalide 7-(6-malonylglucoside)	metab_14027	-	HMDB0034753	451.125712632	neg	M-H	C21H24O11	2.8770	0.295158579144	-	55.4	2.49369628202595	240823-20-5	-	-	-	-	-	-	Organic oxygen compounds	Organooxygen compounds	Carbohydrates and carbohydrate conjugates	2.7571	2.7084	2.2153	1.6944	2.4437	2.2878	2.9707	3.3371	2.3644	1.3624	3.0135	1.6879	2.7782	2.5468	2.5975
neg_5884	Scopoletin	metab_14053	C01752	HMDB0034344	237.04012379	neg	M+FA-H	C10H8O4	2.7922	0.0306844300475	60.4	-	-1.75906517887154	92-61-5	-	-	map00940;map01110	Phenylpropanoid biosynthesis;Biosynthesis of secondary metabolites	Metabolism;Metabolism	Biosynthesis of other secondary metabolites;Global and overview maps	Phenylpropanoids and polyketides	Coumarins and derivatives	Hydroxycoumarins	4.2576	4.2910	3.9357	4.4336	4.5644	3.8709	4.3315	3.0844	3.2842	3.6946	3.8413	3.5714	4.1671	4.1422	4.1467
neg_5886	4-Hydroxycinnamyl aldehyde	metab_14055	C05608	-	147.044718394	neg	M-H	C9H8O2	2.7922	0.152571646577	53.1	-	-2.9359138704949905	-	-	-	map01100;map00940;map01110	Metabolic pathways;Phenylpropanoid biosynthesis;Biosynthesis of secondary metabolites	Metabolism;Metabolism;Metabolism	Global and overview maps;Biosynthesis of other secondary metabolites;Global and overview maps	-	-	-	3.1929	3.2445	2.8269	3.3773	3.5470	2.8231	2.9747	2.4243	2.5698	3.2176	3.0287	2.9180	3.2121	3.2113	3.0910
neg_5903	L-Oxalylalbizziine	metab_14072	-	HMDB0039164	200.02960185	neg	M-H2O-H	C6H9N3O6	2.7217	0.169655541222	-	87.9	-7.72452654364118	99694-81-2	-	-	-	-	-	-	Organic acids and derivatives	Carboxylic acids and derivatives	Amino acids, peptides, and analogues	1.8847	2.6063	2.5254	2.2561	2.3930	2.4438	1.9423	3.3958	3.5327	3.5454	3.2105	3.5369	2.6006	2.4884	2.4699
neg_5907	Demeclocycline	metab_14076	-	HMDB0014756	509.095256469	neg	M+FA-H	C21H21ClN2O8	2.7124	0.076888778721	-	72	-3.42543587475779	127-33-3	-	-	-	-	-	-	Phenylpropanoids and polyketides	Tetracyclines	Not Available	4.1194	4.0647	4.0425	3.9866	4.1117	3.8880	4.4281	3.3478	3.3010	3.1522	3.7531	3.3528	4.0697	4.0274	4.0045
neg_5908	3-(2,3-dihydroxyphenyl)propanal	metab_14077	-	HMDB0134032	165.055401288	neg	M-H	C9H10O3	2.7124	0.14701492977	-	64	-1.90566122413952	-	-	-	-	-	-	-	Benzenoids	Phenols	Benzenediols	3.5239	3.4898	3.4039	3.3009	3.6033	3.3168	3.5703	3.3164	3.3069	3.1379	3.4943	3.1834	3.5337	3.4216	3.4332
neg_5911	8-Hydroxy-5,6-octadienoic acid	metab_14080	-	LMFA01031076;HMDB0031101	155.071302895	neg	M-H	C8H12O3	2.6839	0.101602438171	-	91	-0.41592426332018	-	-	-	-	-	-	-	Organic acids and derivatives	Hydroxy acids and derivatives	Medium-chain hydroxy acids and derivatives	1.8162	1.7771	1.8805	1.7777	1.7757	1.7839	2.2097	2.7386	3.0700	2.6812	2.3796	2.2793	1.9715	1.9061	1.8915
neg_5914	L-Tryptophan	metab_14083	C00078	HMDB0000929	203.082583797	neg	M-H	C11H12N2O2	2.6696	0.0375236083	77.8	-	-0.0852800048346641	73-22-3	Peptides	Amino acids	map01100;map01110;map00260;map01210;map01230;map00966;map00901;map00970;map00400;map00380	Metabolic pathways;Biosynthesis of secondary metabolites;Glycine, serine and threonine metabolism;2-Oxocarboxylic acid metabolism;Biosynthesis of amino acids;Glucosinolate biosynthesis;Indole alkaloid biosynthesis;Aminoacyl-tRNA biosynthesis;Phenylalanine, tyrosine and tryptophan biosynthesis;Tryptophan metabolism	Metabolism;Metabolism;Metabolism;Metabolism;Metabolism;Metabolism;Metabolism;Genetic Information Processing;Metabolism;Metabolism	Global and overview maps;Global and overview maps;Amino acid metabolism;Global and overview maps;Global and overview maps;Biosynthesis of other secondary metabolites;Biosynthesis of other secondary metabolites;Translation;Amino acid metabolism;Amino acid metabolism	Organoheterocyclic compounds	Indoles and derivatives	Indolyl carboxylic acids and derivatives	1.6359	1.5971	1.6998	1.5977	1.5957	1.6039	1.7632	3.1503	3.5118	2.8418	2.6491	3.1021	2.2318	2.2294	2.2023
neg_5917	Isopropyl apiosylglucoside	metab_14086	-	HMDB0041513	375.130336816	neg	M+Na-2H	C14H26O10	2.6602	0.17243484243	-	94.1	8.67413128972338	147742-24-3	-	-	-	-	-	-	Organic oxygen compounds	Organooxygen compounds	Carbohydrates and carbohydrate conjugates	0.0110	0.4743	0.0127	0.8559	0.0100	0.0102	1.3352	2.2842	3.1280	2.2285	2.1434	2.2616	1.1676	1.2062	1.0663
neg_5923	Maltol propionate	metab_14092	-	HMDB0037274	181.050119226	neg	M-H	C9H10O4	2.6224	0.0432442439002	-	62.1	-2.81856051430159	68555-63-5	-	-	-	-	-	-	Organoheterocyclic compounds	Pyrans	Pyranones and derivatives	0.8709	0.5516	1.5443	0.0160	0.0159	1.5582	1.3962	2.1398	2.2443	2.3659	2.1993	2.5579	1.2906	1.3037	1.2683
neg_5939	6-(2H-1,3-benzodioxole-5-carbonyloxy)-3,4,5-trihydroxyoxane-2-carboxylic acid	metab_14108	-	HMDB0129381	323.037477285	neg	M-H2O-H	C14H14O10	2.4153	0.0191470725236	-	58.9	-9.87619810564269	-	-	-	-	-	-	-	Phenylpropanoids and polyketides	Tannins	Hydrolyzable tannins	3.4253	3.3815	3.2998	3.3234	3.4605	3.2278	3.4655	3.3342	2.8533	3.4289	3.5571	2.2238	3.2905	3.2882	3.3035
neg_5951	3-(3-Hydroxyphenyl)propanoic acid	metab_14120	C11457	HMDB0000375	211.060897472	neg	M+FA-H	C9H10O3	2.0847	0.154115857781	-	71.3	-1.80400048041566	621-54-5	-	-	map00360	Phenylalanine metabolism	Metabolism	Amino acid metabolism	Phenylpropanoids and polyketides	Phenylpropanoic acids	Not Available	2.1119	2.0539	2.0618	2.3654	2.3204	2.2713	0.7128	0.0888	0.0111	0.0010	0.4816	0.3897	2.0255	2.0708	1.9369
neg_5952	Methyl 6-O-galloyl-beta-D-glucopyranoside	metab_14121	-	HMDB0039354	345.08305846	neg	M-H	C14H18O10	1.9919	0.0696432121777	-	90.3	0.976967945646346	88647-06-7	-	-	-	-	-	-	Benzenoids	Benzene and substituted derivatives	Benzoic acids and derivatives	1.0491	0.1473	0.3224	0.0503	0.6672	0.1692	2.5817	2.8779	3.1640	2.7303	2.7000	2.7776	2.2358	2.2606	2.2954
neg_5954	Pyrogallol-2-O-glucuronide	metab_14123	-	HMDB0060017	301.056325144	neg	M-H	C12H14O9	1.9483	0.223459781273	-	55.9	-0.5973887205546651	-	-	-	-	-	-	-	Organic oxygen compounds	Organooxygen compounds	Carbohydrates and carbohydrate conjugates	0.6157	0.3588	1.6611	0.3809	0.4647	0.9492	2.2946	1.9188	2.3516	2.2917	1.9907	2.1683	1.6225	1.8154	1.7749
neg_5961	B-D-Xylopyranosyl-(1->4)-a-L-rhamnopyranosyl-(1->2)-L-arabinose	metab_14130	-	HMDB0041221	449.131097748	neg	M+Na-2H	C16H28O13	1.7942	0.0920062868288	-	84.4	8.03211809238959	-	-	-	-	-	-	-	Organic oxygen compounds	Organooxygen compounds	Carbohydrates and carbohydrate conjugates	0.1333	2.1471	1.1070	2.0445	2.3424	2.1198	2.0833	1.9289	0.5496	2.4470	2.4166	2.5043	2.0424	1.9630	2.0101
neg_5966	(5-ethenyl-2-hydroxyphenyl)oxidanesulfonic acid	metab_14135	-	HMDB0124978	215.000793175	neg	M-H	C8H8O5S	1.7096	0.175334371826	-	78.2	-5.43841358330263	-	-	-	-	-	-	-	Organic acids and derivatives	Organic sulfuric acids and derivatives	Arylsulfates	0.4433	0.4183	0.4862	0.4187	0.4174	0.4227	3.2857	2.2220	2.2695	2.6101	1.5993	1.8733	1.9261	1.8373	1.9898
neg_5971	Dopaxanthin	metab_14140	C08543	HMDB0012221	427.056577984	neg	M+K-2H	C18H18N2O8	1.6903	0.0605320767495	-	53	4.248125975736221	71199-31-0	-	-	map01110;map00965	Biosynthesis of secondary metabolites;Betalain biosynthesis	Metabolism;Metabolism	Global and overview maps;Biosynthesis of other secondary metabolites	Organic acids and derivatives	Carboxylic acids and derivatives	Amino acids, peptides, and analogues	0.6769	0.2825	2.5796	0.5157	0.0168	0.1181	1.1183	3.7790	3.0390	3.4604	2.8372	3.6547	2.5530	2.5033	2.5447
neg_5985	5-Methoxysalicylic acid	metab_14154	-	HMDB0001868	167.034743998	neg	M-H	C8H8O4	1.5354	0.0729744657884	69.1	-	-1.4181243070102	2612-02-4	-	-	-	-	-	-	Benzenoids	Benzene and substituted derivatives	Benzoic acids and derivatives	0.7617	1.1012	0.7908	1.4881	1.3296	1.1418	1.6438	2.1712	2.2525	2.4297	1.9106	2.1659	1.6347	1.5817	1.5828
neg_5987	N-Benzoylaspartic acid	metab_14156	-	HMDB0034251	282.061964082	neg	M+FA-H	C11H11NO5	1.4723	0.0409344010335	-	53.7	0.163485509434686	4631-12-3	-	-	-	-	-	-	Organic acids and derivatives	Carboxylic acids and derivatives	Amino acids, peptides, and analogues	2.2885	2.1160	1.5367	1.6835	2.2105	1.6661	3.2677	1.6328	1.9117	1.0306	2.0939	2.0014	2.2880	2.3218	2.3152
neg_5989	D-(-)-quinic acid	metab_14158	-	-	173.045332814	neg	M-H2O-H	C7H12O6	1.4043	0.0289542361608	61.9	-	-1.11509212468863	-	-	-	-	-	-	-	-	-	-	2.2723	2.3435	3.4331	2.5879	2.2980	2.1180	1.0077	1.3181	2.7445	1.5011	1.7980	0.6891	2.4547	2.4698	2.4450
neg_5999	Oleoside 11-methyl ester	metab_14168	-	HMDB0041550	449.130981856	neg	M+FA-H	C17H24O11	1.1825	0.0234304696909	-	74.3	2.27005337912802	60539-23-3	-	-	-	-	-	-	Lipids and lipid-like molecules	Prenol lipids	Terpene glycosides	2.0266	2.5613	1.1033	2.2924	2.5290	2.2403	3.1459	2.9154	3.0268	2.9817	3.1010	3.0023	2.6555	2.6402	2.6364
neg_6000	Neohesperidose	metab_14169	C08244	HMDB0029523	347.098250549	neg	M+Na-2H	C12H22O10	1.1825	0.0684079542718	-	57.6	7.00913334677642	17074-02-1	-	-	-	-	-	-	Organic oxygen compounds	Organooxygen compounds	Carbohydrates and carbohydrate conjugates	2.2031	0.8971	0.0046	1.2229	1.2377	1.5743	2.4118	1.4364	1.3128	1.1602	1.8768	1.7907	1.7615	1.7804	1.8183
neg_6009	Artobiloxanthone	metab_14178	-	LMPK12110939;HMDB0034021	471.083213892	neg	M+K-2H	C25H22O7	1.0585	0.0354863188359	-	72.6	-4.47870765408446	121748-25-2	-	-	-	-	-	-	Benzenoids	Benzene and substituted derivatives	Phenylpropanes	1.2191	1.8801	1.2675	1.5955	1.8334	1.6344	2.8912	3.5482	3.2038	3.2229	3.4109	3.5177	2.8097	2.7988	2.7792
neg_6018	3-hydroxy-3-methyl-Glutaric acid	metab_14187	C03761	-	161.045402742	neg	M-H	C6H10O5	0.9907	0.0140566199922	74.6	-	-0.8901051949535792	-	-	-	-	-	-	-	-	-	-	2.6930	2.8566	2.7143	2.5732	2.8180	3.1419	2.8089	3.1794	3.5779	3.0078	3.1172	3.2638	2.8887	2.8937	2.9008
neg_6019	L-Leucine	metab_14188	C00123	HMDB0000687	130.087368457	neg	M-H	C6H13NO2	0.9808	0.0267632000273	-	95.9	0.123787949747766	61-90-5	Peptides	Amino acids	map01100;map01110;map00280;map00290;map01210;map02010;map01230;map00966;map00970	Metabolic pathways;Biosynthesis of secondary metabolites;Valine, leucine and isoleucine degradation;Valine, leucine and isoleucine biosynthesis;2-Oxocarboxylic acid metabolism;ABC transporters;Biosynthesis of amino acids;Glucosinolate biosynthesis;Aminoacyl-tRNA biosynthesis	Metabolism;Metabolism;Metabolism;Metabolism;Metabolism;Environmental Information Processing;Metabolism;Metabolism;Genetic Information Processing	Global and overview maps;Global and overview maps;Amino acid metabolism;Amino acid metabolism;Global and overview maps;Membrane transport;Global and overview maps;Biosynthesis of other secondary metabolites;Translation	Organic acids and derivatives	Carboxylic acids and derivatives	Amino acids, peptides, and analogues	1.3268	1.2843	0.4001	1.1542	1.3863	0.3437	2.0254	2.4470	2.6122	2.4087	2.5687	2.4763	1.7560	1.7746	1.7541
neg_6021	{[(2E)-3-phenylprop-2-en-1-yl]oxy}sulfonic acid	metab_14190	-	HMDB0135284	427.056079168	neg	2M-H	C9H10O4S	0.9615	0.0700390849045	-	57.9	7.93347319098919	-	-	-	-	-	-	-	Benzenoids	Benzene and substituted derivatives	Styrenes	0.1634	0.1514	1.6037	0.1516	0.1509	0.1534	1.6153	2.7645	2.1541	2.4261	2.2234	2.6862	1.8769	1.8762	1.8235
neg_6036	2-Methyl-4-oxopentanedioic acid	metab_14205	-	HMDB0039447	205.035037151	neg	M+FA-H	C6H8O5	0.8762	0.0734907100831	-	76	-2.11871450295749	55601-64-4	-	-	-	-	-	-	Organic acids and derivatives	Keto acids and derivatives	Gamma-keto acids and derivatives	2.3342	2.1866	2.4074	2.4548	2.5182	1.9548	3.0642	3.1532	3.0604	3.4948	3.3671	3.0083	2.7573	2.6965	2.7131
neg_6062	UDP-glucose	metab_14231	C00029	-	565.051052173	neg	M-H	C15H24N2O17P2	0.7433	0.0277450566571	59.6	-	5.84401396231312	-	Vitamins and Cofactors	Cofactors	map01100;map00561;map00908;map00520;map00040;map00053;map00052;map00240;map00500	Metabolic pathways;Glycerolipid metabolism;Zeatin biosynthesis;Amino sugar and nucleotide sugar metabolism;Pentose and glucuronate interconversions;Ascorbate and aldarate metabolism;Galactose metabolism;Pyrimidine metabolism;Starch and sucrose metabolism	Metabolism;Metabolism;Metabolism;Metabolism;Metabolism;Metabolism;Metabolism;Metabolism;Metabolism	Global and overview maps;Lipid metabolism;Metabolism of terpenoids and polyketides;Carbohydrate metabolism;Carbohydrate metabolism;Carbohydrate metabolism;Carbohydrate metabolism;Nucleotide metabolism;Carbohydrate metabolism	-	-	-	2.5937	1.6929	1.1884	1.5029	1.1392	0.4544	2.9231	3.7596	4.3896	3.4980	3.7965	3.5498	3.2578	3.2362	3.2566
neg_6070	Benazeprilat	metab_14239	C21541	HMDB0060582	431.141104139	neg	M+Cl	C22H24N2O5	0.7152	0.0569947895843	-	60.9	8.02931457005442	-	-	-	-	-	-	-	Organic acids and derivatives	Carboxylic acids and derivatives	Amino acids, peptides, and analogues	3.3089	2.6789	1.9277	2.5717	2.1119	2.6184	3.5047	3.7014	3.7225	2.7257	3.9935	3.6222	3.2456	3.2432	3.2009
neg_6071	(S)-3-Sulfonatolactate	metab_14240	C11499	HMDB0060176	168.980199631	neg	M-H	C3H6O6S	0.7152	0.259907579582	-	93.4	-6.07598125329201	-	-	-	map00270	Cysteine and methionine metabolism	Metabolism	Amino acid metabolism	Organic acids and derivatives	Hydroxy acids and derivatives	Alpha hydroxy acids and derivatives	0.7258	2.1055	2.0185	2.1721	2.3571	2.1050	0.8341	3.1434	2.8503	3.5297	2.9998	3.3172	2.6456	2.4127	2.5647
neg_6106	4-Ipomeanol	metab_14275	-	HMDB0030472	149.060732046	neg	M-H2O-H	C9H12O3	0.6395	0.172271389919	-	61.6	-0.42288424712915296	32954-58-8	-	-	-	-	-	-	Organic oxygen compounds	Organooxygen compounds	Carbonyl compounds	2.3781	2.3604	1.8128	2.6365	2.6495	2.0666	2.4190	0.8906	0.9528	0.9293	1.1428	0.9408	2.0676	2.0555	2.1846
neg_6107	Succinic acid	metab_14276	C00042	HMDB0000254;LMFA01170043	117.019685564	neg	M-H	C4H6O4	0.6395	0.127569658906	66.4	-	2.99360401510312	110-15-6	Organic acids	Carboxylic acids	map01100;map00630;map00350;map01110;map00640;map00920;map00650;map01200;map00620;map00760;map00250;map00360;map00020;map00190	Metabolic pathways;Glyoxylate and dicarboxylate metabolism;Tyrosine metabolism;Biosynthesis of secondary metabolites;Propanoate metabolism;Sulfur metabolism;Butanoate metabolism;Carbon metabolism;Pyruvate metabolism;Nicotinate and nicotinamide metabolism;Alanine, aspartate and glutamate metabolism;Phenylalanine metabolism;Citrate cycle (TCA cycle);Oxidative phosphorylation	Metabolism;Metabolism;Metabolism;Metabolism;Metabolism;Metabolism;Metabolism;Metabolism;Metabolism;Metabolism;Metabolism;Metabolism;Metabolism;Metabolism	Global and overview maps;Carbohydrate metabolism;Amino acid metabolism;Global and overview maps;Carbohydrate metabolism;Energy metabolism;Carbohydrate metabolism;Global and overview maps;Carbohydrate metabolism;Metabolism of cofactors and vitamins;Amino acid metabolism;Amino acid metabolism;Carbohydrate metabolism;Energy metabolism	Organic acids and derivatives	Carboxylic acids and derivatives	Dicarboxylic acids and derivatives	2.6901	2.1175	2.8743	2.1959	2.0635	3.2880	1.1833	1.2206	1.4915	1.2622	1.2328	1.2746	2.1893	2.2834	2.2932
neg_6123	4-(2-Amino-3-hydroxyphenyl)-2,4-dioxobutanoic acid	metab_14292	C05645	HMDB0004083	268.044855734	neg	M+FA-H	C10H9NO5	0.6205	0.0607151301217	-	71.9	-6.36421937481549	-	-	-	map00380	Tryptophan metabolism	Metabolism	Amino acid metabolism	Organic oxygen compounds	Organooxygen compounds	Carbonyl compounds	0.5311	0.4452	2.0755	0.4456	0.4443	0.4497	2.0711	2.5162	3.2398	2.0178	2.1311	2.3476	1.9520	1.9273	1.9794
neg_6131	Aromadendrin 4'-methyl ether 7-rhamnoside	metab_14300	-	HMDB0040561	469.111338257	neg	M+Na-2H	C22H24O10	0.6108	0.20064087187	-	77.7	-0.617060882274984	114847-26-6	-	-	-	-	-	-	Phenylpropanoids and polyketides	Flavonoids	Flavonoid glycosides	1.8013	2.3925	2.4694	2.4027	2.1427	2.7553	2.3176	2.0435	0.9518	2.1219	0.8912	2.4173	1.9720	1.8106	1.9690
